# Supplementary material for: Domain loss enabled evolution of novel functions in the snake three-finger toxin gene superfamily
Source: Nat Commun. 2023 Aug 11;14:4861. doi: 10.1038/s41467-023-40550-0 (PMC10421932; doi:10.1038/s41467-023-40550-0)
Supplement: Supplementary file 5 — Supplementary Data 2 [file 41467_2023_40550_MOESM5_ESM.zip › SD2_structure_predictions/full_sequence/SP|Q8AY49|Bungarus_candidus.pdb]

MODEL     1                                                                     
ATOM      1  N   MET A   1     -28.766   8.271  35.441  1.00 67.24           N  
ATOM      2  CA  MET A   1     -27.406   8.639  35.057  1.00 67.24           C  
ATOM      3  C   MET A   1     -26.705   7.479  34.358  1.00 67.24           C  
ATOM      4  CB  MET A   1     -26.600   9.075  36.281  1.00 67.24           C  
ATOM      5  O   MET A   1     -25.821   7.692  33.527  1.00 67.24           O  
ATOM      6  CG  MET A   1     -27.215  10.243  37.036  1.00 67.24           C  
ATOM      7  SD  MET A   1     -26.222  10.736  38.499  1.00 67.24           S  
ATOM      8  CE  MET A   1     -24.924  11.711  37.690  1.00 67.24           C  
ATOM      9  N   LYS A   2     -27.319   6.254  34.448  1.00 74.40           N  
ATOM     10  CA  LYS A   2     -26.787   5.016  33.887  1.00 74.40           C  
ATOM     11  C   LYS A   2     -27.184   4.862  32.421  1.00 74.40           C  
ATOM     12  CB  LYS A   2     -27.273   3.809  34.691  1.00 74.40           C  
ATOM     13  O   LYS A   2     -26.422   4.317  31.620  1.00 74.40           O  
ATOM     14  CG  LYS A   2     -26.617   3.670  36.057  1.00 74.40           C  
ATOM     15  CD  LYS A   2     -27.199   2.501  36.840  1.00 74.40           C  
ATOM     16  CE  LYS A   2     -26.442   2.266  38.141  1.00 74.40           C  
ATOM     17  NZ  LYS A   2     -27.220   1.414  39.088  1.00 74.40           N  
ATOM     18  N   THR A   3     -28.302   5.491  32.093  1.00 82.22           N  
ATOM     19  CA  THR A   3     -28.784   5.342  30.725  1.00 82.22           C  
ATOM     20  C   THR A   3     -27.959   6.193  29.764  1.00 82.22           C  
ATOM     21  CB  THR A   3     -30.270   5.729  30.611  1.00 82.22           C  
ATOM     22  O   THR A   3     -27.713   5.792  28.625  1.00 82.22           O  
ATOM     23  CG2 THR A   3     -31.157   4.725  31.340  1.00 82.22           C  
ATOM     24  OG1 THR A   3     -30.465   7.027  31.185  1.00 82.22           O  
ATOM     25  N   LEU A   4     -27.422   7.311  30.320  1.00 83.21           N  
ATOM     26  CA  LEU A   4     -26.642   8.221  29.489  1.00 83.21           C  
ATOM     27  C   LEU A   4     -25.254   7.652  29.215  1.00 83.21           C  
ATOM     28  CB  LEU A   4     -26.520   9.591  30.162  1.00 83.21           C  
ATOM     29  O   LEU A   4     -24.739   7.771  28.101  1.00 83.21           O  
ATOM     30  CG  LEU A   4     -27.750  10.497  30.082  1.00 83.21           C  
ATOM     31  CD1 LEU A   4     -27.541  11.751  30.925  1.00 83.21           C  
ATOM     32  CD2 LEU A   4     -28.049  10.865  28.632  1.00 83.21           C  
ATOM     33  N   LEU A   5     -24.734   6.932  30.227  1.00 81.27           N  
ATOM     34  CA  LEU A   5     -23.417   6.317  30.097  1.00 81.27           C  
ATOM     35  C   LEU A   5     -23.457   5.151  29.115  1.00 81.27           C  
ATOM     36  CB  LEU A   5     -22.913   5.835  31.460  1.00 81.27           C  
ATOM     37  O   LEU A   5     -22.533   4.974  28.317  1.00 81.27           O  
ATOM     38  CG  LEU A   5     -22.211   6.878  32.331  1.00 81.27           C  
ATOM     39  CD1 LEU A   5     -22.162   6.411  33.782  1.00 81.27           C  
ATOM     40  CD2 LEU A   5     -20.807   7.157  31.806  1.00 81.27           C  
ATOM     41  N   LEU A   6     -24.625   4.441  29.156  1.00 80.22           N  
ATOM     42  CA  LEU A   6     -24.775   3.299  28.260  1.00 80.22           C  
ATOM     43  C   LEU A   6     -24.922   3.758  26.814  1.00 80.22           C  
ATOM     44  CB  LEU A   6     -25.987   2.455  28.666  1.00 80.22           C  
ATOM     45  O   LEU A   6     -24.359   3.146  25.903  1.00 80.22           O  
ATOM     46  CG  LEU A   6     -25.696   1.020  29.108  1.00 80.22           C  
ATOM     47  CD1 LEU A   6     -26.571   0.646  30.300  1.00 80.22           C  
ATOM     48  CD2 LEU A   6     -25.914   0.050  27.952  1.00 80.22           C  
ATOM     49  N   THR A   7     -25.589   4.883  26.616  1.00 79.09           N  
ATOM     50  CA  THR A   7     -25.794   5.437  25.282  1.00 79.09           C  
ATOM     51  C   THR A   7     -24.479   5.947  24.700  1.00 79.09           C  
ATOM     52  CB  THR A   7     -26.826   6.580  25.304  1.00 79.09           C  
ATOM     53  O   THR A   7     -24.211   5.773  23.510  1.00 79.09           O  
ATOM     54  CG2 THR A   7     -28.222   6.055  25.621  1.00 79.09           C  
ATOM     55  OG1 THR A   7     -26.449   7.537  26.302  1.00 79.09           O  
ATOM     56  N   LEU A   8     -23.617   6.499  25.501  1.00 78.03           N  
ATOM     57  CA  LEU A   8     -22.337   7.054  25.074  1.00 78.03           C  
ATOM     58  C   LEU A   8     -21.365   5.944  24.687  1.00 78.03           C  
ATOM     59  CB  LEU A   8     -21.730   7.917  26.183  1.00 78.03           C  
ATOM     60  O   LEU A   8     -20.643   6.063  23.695  1.00 78.03           O  
ATOM     61  CG  LEU A   8     -20.772   9.022  25.735  1.00 78.03           C  
ATOM     62  CD1 LEU A   8     -21.524  10.338  25.564  1.00 78.03           C  
ATOM     63  CD2 LEU A   8     -19.631   9.179  26.734  1.00 78.03           C  
ATOM     64  N   VAL A   9     -21.337   4.845  25.361  1.00 79.48           N  
ATOM     65  CA  VAL A   9     -20.475   3.698  25.097  1.00 79.48           C  
ATOM     66  C   VAL A   9     -20.887   3.032  23.787  1.00 79.48           C  
ATOM     67  CB  VAL A   9     -20.523   2.674  26.253  1.00 79.48           C  
ATOM     68  O   VAL A   9     -20.036   2.677  22.968  1.00 79.48           O  
ATOM     69  CG1 VAL A   9     -19.768   1.400  25.878  1.00 79.48           C  
ATOM     70  CG2 VAL A   9     -19.946   3.284  27.530  1.00 79.48           C  
ATOM     71  N   VAL A  10     -22.209   2.927  23.518  1.00 75.03           N  
ATOM     72  CA  VAL A  10     -22.731   2.285  22.316  1.00 75.03           C  
ATOM     73  C   VAL A  10     -22.390   3.129  21.090  1.00 75.03           C  
ATOM     74  CB  VAL A  10     -24.258   2.069  22.406  1.00 75.03           C  
ATOM     75  O   VAL A  10     -21.999   2.594  20.050  1.00 75.03           O  
ATOM     76  CG1 VAL A  10     -24.805   1.524  21.088  1.00 75.03           C  
ATOM     77  CG2 VAL A  10     -24.596   1.126  23.559  1.00 75.03           C  
ATOM     78  N   VAL A  11     -22.397   4.443  21.239  1.00 74.78           N  
ATOM     79  CA  VAL A  11     -22.126   5.372  20.146  1.00 74.78           C  
ATOM     80  C   VAL A  11     -20.641   5.332  19.790  1.00 74.78           C  
ATOM     81  CB  VAL A  11     -22.548   6.813  20.509  1.00 74.78           C  
ATOM     82  O   VAL A  11     -20.280   5.325  18.611  1.00 74.78           O  
ATOM     83  CG1 VAL A  11     -22.101   7.795  19.427  1.00 74.78           C  
ATOM     84  CG2 VAL A  11     -24.060   6.890  20.713  1.00 74.78           C  
ATOM     85  N   THR A  12     -19.708   5.213  20.775  1.00 70.61           N  
ATOM     86  CA  THR A  12     -18.267   5.175  20.550  1.00 70.61           C  
ATOM     87  C   THR A  12     -17.859   3.864  19.884  1.00 70.61           C  
ATOM     88  CB  THR A  12     -17.491   5.348  21.868  1.00 70.61           C  
ATOM     89  O   THR A  12     -16.966   3.845  19.034  1.00 70.61           O  
ATOM     90  CG2 THR A  12     -17.751   6.719  22.484  1.00 70.61           C  
ATOM     91  OG1 THR A  12     -17.902   4.335  22.795  1.00 70.61           O  
ATOM     92  N   ILE A  13     -18.480   2.794  20.232  1.00 68.16           N  
ATOM     93  CA  ILE A  13     -18.149   1.484  19.684  1.00 68.16           C  
ATOM     94  C   ILE A  13     -18.622   1.395  18.235  1.00 68.16           C  
ATOM     95  CB  ILE A  13     -18.773   0.346  20.522  1.00 68.16           C  
ATOM     96  O   ILE A  13     -17.923   0.848  17.379  1.00 68.16           O  
ATOM     97  CG1 ILE A  13     -18.189   0.345  21.940  1.00 68.16           C  
ATOM     98  CG2 ILE A  13     -18.556  -1.008  19.840  1.00 68.16           C  
ATOM     99  CD1 ILE A  13     -18.833  -0.670  22.874  1.00 68.16           C  
ATOM    100  N   VAL A  14     -19.827   1.949  17.971  1.00 65.58           N  
ATOM    101  CA  VAL A  14     -20.399   1.926  16.629  1.00 65.58           C  
ATOM    102  C   VAL A  14     -19.583   2.825  15.704  1.00 65.58           C  
ATOM    103  CB  VAL A  14     -21.879   2.371  16.635  1.00 65.58           C  
ATOM    104  O   VAL A  14     -19.363   2.490  14.537  1.00 65.58           O  
ATOM    105  CG1 VAL A  14     -22.425   2.448  15.210  1.00 65.58           C  
ATOM    106  CG2 VAL A  14     -22.719   1.416  17.481  1.00 65.58           C  
ATOM    107  N   CYS A  15     -18.979   3.872  16.318  1.00 65.49           N  
ATOM    108  CA  CYS A  15     -18.224   4.785  15.467  1.00 65.49           C  
ATOM    109  C   CYS A  15     -16.820   4.253  15.207  1.00 65.49           C  
ATOM    110  CB  CYS A  15     -18.143   6.171  16.106  1.00 65.49           C  
ATOM    111  O   CYS A  15     -16.240   4.508  14.150  1.00 65.49           O  
ATOM    112  SG  CYS A  15     -19.672   7.124  15.973  1.00 65.49           S  
ATOM    113  N   LEU A  16     -16.269   3.360  16.113  1.00 62.03           N  
ATOM    114  CA  LEU A  16     -14.889   2.929  15.916  1.00 62.03           C  
ATOM    115  C   LEU A  16     -14.820   1.755  14.946  1.00 62.03           C  
ATOM    116  CB  LEU A  16     -14.253   2.540  17.253  1.00 62.03           C  
ATOM    117  O   LEU A  16     -13.852   1.621  14.194  1.00 62.03           O  
ATOM    118  CG  LEU A  16     -13.769   3.693  18.134  1.00 62.03           C  
ATOM    119  CD1 LEU A  16     -13.928   3.336  19.608  1.00 62.03           C  
ATOM    120  CD2 LEU A  16     -12.317   4.036  17.816  1.00 62.03           C  
ATOM    121  N   ASP A  17     -15.988   1.039  14.682  1.00 57.63           N  
ATOM    122  CA  ASP A  17     -15.890  -0.154  13.846  1.00 57.63           C  
ATOM    123  C   ASP A  17     -16.535   0.079  12.481  1.00 57.63           C  
ATOM    124  CB  ASP A  17     -16.544  -1.351  14.539  1.00 57.63           C  
ATOM    125  O   ASP A  17     -16.589  -0.832  11.651  1.00 57.63           O  
ATOM    126  CG  ASP A  17     -15.666  -1.965  15.615  1.00 57.63           C  
ATOM    127  OD1 ASP A  17     -14.431  -2.030  15.431  1.00 57.63           O  
ATOM    128  OD2 ASP A  17     -16.214  -2.391  16.655  1.00 57.63           O  
ATOM    129  N   LEU A  18     -17.220   1.304  12.316  1.00 60.43           N  
ATOM    130  CA  LEU A  18     -17.841   1.562  11.022  1.00 60.43           C  
ATOM    131  C   LEU A  18     -16.818   1.454   9.896  1.00 60.43           C  
ATOM    132  CB  LEU A  18     -18.490   2.949  11.006  1.00 60.43           C  
ATOM    133  O   LEU A  18     -15.756   2.078   9.954  1.00 60.43           O  
ATOM    134  CG  LEU A  18     -20.018   2.983  11.048  1.00 60.43           C  
ATOM    135  CD1 LEU A  18     -20.505   3.165  12.482  1.00 60.43           C  
ATOM    136  CD2 LEU A  18     -20.553   4.094  10.152  1.00 60.43           C  
ATOM    137  N   GLY A  19     -16.035   0.382   9.778  1.00 65.80           N  
ATOM    138  CA  GLY A  19     -15.494  -0.155   8.540  1.00 65.80           C  
ATOM    139  C   GLY A  19     -14.582   0.817   7.816  1.00 65.80           C  
ATOM    140  O   GLY A  19     -14.907   1.284   6.722  1.00 65.80           O  
ATOM    141  N   TYR A  20     -13.772   1.526   8.601  1.00 76.74           N  
ATOM    142  CA  TYR A  20     -12.842   2.353   7.842  1.00 76.74           C  
ATOM    143  C   TYR A  20     -12.118   1.530   6.783  1.00 76.74           C  
ATOM    144  CB  TYR A  20     -11.823   3.013   8.776  1.00 76.74           C  
ATOM    145  O   TYR A  20     -11.583   0.459   7.079  1.00 76.74           O  
ATOM    146  CG  TYR A  20     -10.834   3.903   8.064  1.00 76.74           C  
ATOM    147  CD1 TYR A  20      -9.542   3.460   7.789  1.00 76.74           C  
ATOM    148  CD2 TYR A  20     -11.187   5.187   7.667  1.00 76.74           C  
ATOM    149  CE1 TYR A  20      -8.626   4.277   7.135  1.00 76.74           C  
ATOM    150  CE2 TYR A  20     -10.280   6.013   7.012  1.00 76.74           C  
ATOM    151  OH  TYR A  20      -8.101   6.363   6.102  1.00 76.74           O  
ATOM    152  CZ  TYR A  20      -9.003   5.550   6.750  1.00 76.74           C  
ATOM    153  N   THR A  21     -12.387   1.918   5.467  1.00 88.72           N  
ATOM    154  CA  THR A  21     -11.666   1.286   4.368  1.00 88.72           C  
ATOM    155  C   THR A  21     -10.523   2.177   3.888  1.00 88.72           C  
ATOM    156  CB  THR A  21     -12.606   0.973   3.189  1.00 88.72           C  
ATOM    157  O   THR A  21     -10.711   3.376   3.676  1.00 88.72           O  
ATOM    158  CG2 THR A  21     -13.650  -0.068   3.580  1.00 88.72           C  
ATOM    159  OG1 THR A  21     -13.274   2.175   2.786  1.00 88.72           O  
ATOM    160  N   LEU A  22      -9.336   1.693   3.863  1.00 95.17           N  
ATOM    161  CA  LEU A  22      -8.126   2.355   3.389  1.00 95.17           C  
ATOM    162  C   LEU A  22      -8.089   2.394   1.865  1.00 95.17           C  
ATOM    163  CB  LEU A  22      -6.880   1.644   3.923  1.00 95.17           C  
ATOM    164  O   LEU A  22      -8.418   1.405   1.206  1.00 95.17           O  
ATOM    165  CG  LEU A  22      -5.532   2.246   3.525  1.00 95.17           C  
ATOM    166  CD1 LEU A  22      -5.355   3.619   4.165  1.00 95.17           C  
ATOM    167  CD2 LEU A  22      -4.391   1.315   3.922  1.00 95.17           C  
ATOM    168  N   THR A  23      -7.804   3.564   1.331  1.00 95.89           N  
ATOM    169  CA  THR A  23      -7.581   3.697  -0.104  1.00 95.89           C  
ATOM    170  C   THR A  23      -6.120   4.028  -0.396  1.00 95.89           C  
ATOM    171  CB  THR A  23      -8.487   4.784  -0.711  1.00 95.89           C  
ATOM    172  O   THR A  23      -5.493   4.794   0.338  1.00 95.89           O  
ATOM    173  CG2 THR A  23      -9.961   4.441  -0.521  1.00 95.89           C  
ATOM    174  OG1 THR A  23      -8.213   6.038  -0.073  1.00 95.89           O  
ATOM    175  N   CYS A  24      -5.540   3.357  -1.469  1.00 96.44           N  
ATOM    176  CA  CYS A  24      -4.159   3.567  -1.890  1.00 96.44           C  
ATOM    177  C   CYS A  24      -4.068   3.733  -3.402  1.00 96.44           C  
ATOM    178  CB  CYS A  24      -3.279   2.400  -1.442  1.00 96.44           C  
ATOM    179  O   CYS A  24      -4.962   3.301  -4.133  1.00 96.44           O  
ATOM    180  SG  CYS A  24      -3.235   2.166   0.348  1.00 96.44           S  
ATOM    181  N   LEU A  25      -3.054   4.330  -3.818  1.00 94.60           N  
ATOM    182  CA  LEU A  25      -2.755   4.345  -5.246  1.00 94.60           C  
ATOM    183  C   LEU A  25      -2.197   3.000  -5.698  1.00 94.60           C  
ATOM    184  CB  LEU A  25      -1.758   5.461  -5.573  1.00 94.60           C  
ATOM    185  O   LEU A  25      -1.365   2.405  -5.010  1.00 94.60           O  
ATOM    186  CG  LEU A  25      -2.323   6.881  -5.622  1.00 94.60           C  
ATOM    187  CD1 LEU A  25      -2.641   7.374  -4.214  1.00 94.60           C  
ATOM    188  CD2 LEU A  25      -1.344   7.823  -6.315  1.00 94.60           C  
ATOM    189  N   ILE A  26      -2.716   2.394  -6.953  1.00 90.38           N  
ATOM    190  CA  ILE A  26      -2.267   1.117  -7.497  1.00 90.38           C  
ATOM    191  C   ILE A  26      -1.700   1.323  -8.899  1.00 90.38           C  
ATOM    192  CB  ILE A  26      -3.414   0.082  -7.529  1.00 90.38           C  
ATOM    193  O   ILE A  26      -2.425   1.715  -9.817  1.00 90.38           O  
ATOM    194  CG1 ILE A  26      -4.014  -0.095  -6.130  1.00 90.38           C  
ATOM    195  CG2 ILE A  26      -2.918  -1.256  -8.086  1.00 90.38           C  
ATOM    196  CD1 ILE A  26      -5.218  -1.025  -6.085  1.00 90.38           C  
ATOM    197  N   CYS A  27      -0.380   1.197  -9.054  1.00 83.16           N  
ATOM    198  CA  CYS A  27       0.075   1.340 -10.432  1.00 83.16           C  
ATOM    199  C   CYS A  27       1.545   0.960 -10.564  1.00 83.16           C  
ATOM    200  CB  CYS A  27      -0.137   2.772 -10.921  1.00 83.16           C  
ATOM    201  O   CYS A  27       2.322   1.134  -9.623  1.00 83.16           O  
ATOM    202  SG  CYS A  27      -1.787   3.422 -10.579  1.00 83.16           S  
ATOM    203  N   PRO A  28       2.002   0.581 -11.722  1.00 73.12           N  
ATOM    204  CA  PRO A  28       3.420   0.285 -11.937  1.00 73.12           C  
ATOM    205  C   PRO A  28       4.204   1.492 -12.450  1.00 73.12           C  
ATOM    206  CB  PRO A  28       3.392  -0.832 -12.983  1.00 73.12           C  
ATOM    207  O   PRO A  28       5.437   1.488 -12.424  1.00 73.12           O  
ATOM    208  CG  PRO A  28       2.047  -0.721 -13.625  1.00 73.12           C  
ATOM    209  CD  PRO A  28       1.132   0.017 -12.690  1.00 73.12           C  
ATOM    210  N   GLU A  29       3.604   2.816 -12.507  1.00 66.95           N  
ATOM    211  CA  GLU A  29       4.405   3.845 -13.164  1.00 66.95           C  
ATOM    212  C   GLU A  29       4.392   5.146 -12.366  1.00 66.95           C  
ATOM    213  CB  GLU A  29       3.898   4.095 -14.586  1.00 66.95           C  
ATOM    214  O   GLU A  29       3.614   5.294 -11.421  1.00 66.95           O  
ATOM    215  CG  GLU A  29       4.184   2.953 -15.550  1.00 66.95           C  
ATOM    216  CD  GLU A  29       3.740   3.245 -16.975  1.00 66.95           C  
ATOM    217  OE1 GLU A  29       3.897   2.365 -17.852  1.00 66.95           O  
ATOM    218  OE2 GLU A  29       3.233   4.363 -17.216  1.00 66.95           O  
ATOM    219  N   LYS A  30       5.160   6.132 -12.740  1.00 65.73           N  
ATOM    220  CA  LYS A  30       5.539   7.368 -12.062  1.00 65.73           C  
ATOM    221  C   LYS A  30       4.367   8.344 -12.000  1.00 65.73           C  
ATOM    222  CB  LYS A  30       6.729   8.023 -12.766  1.00 65.73           C  
ATOM    223  O   LYS A  30       4.144   8.990 -10.974  1.00 65.73           O  
ATOM    224  CG  LYS A  30       7.607   8.861 -11.848  1.00 65.73           C  
ATOM    225  CD  LYS A  30       8.732   9.541 -12.618  1.00 65.73           C  
ATOM    226  CE  LYS A  30       9.518  10.497 -11.732  1.00 65.73           C  
ATOM    227  NZ  LYS A  30      10.625  11.164 -12.481  1.00 65.73           N  
ATOM    228  N   ASP A  31       3.282   8.140 -12.912  1.00 66.02           N  
ATOM    229  CA  ASP A  31       2.255   9.174 -12.991  1.00 66.02           C  
ATOM    230  C   ASP A  31       0.863   8.557 -13.104  1.00 66.02           C  
ATOM    231  CB  ASP A  31       2.518  10.102 -14.179  1.00 66.02           C  
ATOM    232  O   ASP A  31       0.188   8.717 -14.124  1.00 66.02           O  
ATOM    233  CG  ASP A  31       3.571  11.156 -13.887  1.00 66.02           C  
ATOM    234  OD1 ASP A  31       3.789  11.488 -12.702  1.00 66.02           O  
ATOM    235  OD2 ASP A  31       4.186  11.661 -14.850  1.00 66.02           O  
ATOM    236  N   CYS A  32       0.533   7.726 -12.141  1.00 73.48           N  
ATOM    237  CA  CYS A  32      -0.795   7.122 -12.169  1.00 73.48           C  
ATOM    238  C   CYS A  32      -1.607   7.535 -10.948  1.00 73.48           C  
ATOM    239  CB  CYS A  32      -0.690   5.599 -12.232  1.00 73.48           C  
ATOM    240  O   CYS A  32      -1.057   7.696  -9.857  1.00 73.48           O  
ATOM    241  SG  CYS A  32      -2.201   4.744 -11.733  1.00 73.48           S  
ATOM    242  N   GLN A  33      -2.882   7.852 -11.163  1.00 76.60           N  
ATOM    243  CA  GLN A  33      -3.794   8.407 -10.168  1.00 76.60           C  
ATOM    244  C   GLN A  33      -4.928   7.434  -9.858  1.00 76.60           C  
ATOM    245  CB  GLN A  33      -4.364   9.743 -10.648  1.00 76.60           C  
ATOM    246  O   GLN A  33      -5.971   7.834  -9.337  1.00 76.60           O  
ATOM    247  CG  GLN A  33      -3.326  10.851 -10.755  1.00 76.60           C  
ATOM    248  CD  GLN A  33      -3.947  12.218 -10.973  1.00 76.60           C  
ATOM    249  NE2 GLN A  33      -3.318  13.251 -10.422  1.00 76.60           N  
ATOM    250  OE1 GLN A  33      -4.984  12.345 -11.632  1.00 76.60           O  
ATOM    251  N   LYS A  34      -4.563   6.124 -10.138  1.00 88.33           N  
ATOM    252  CA  LYS A  34      -5.652   5.195  -9.846  1.00 88.33           C  
ATOM    253  C   LYS A  34      -5.709   4.865  -8.357  1.00 88.33           C  
ATOM    254  CB  LYS A  34      -5.494   3.911 -10.662  1.00 88.33           C  
ATOM    255  O   LYS A  34      -4.693   4.511  -7.755  1.00 88.33           O  
ATOM    256  CG  LYS A  34      -5.750   4.088 -12.151  1.00 88.33           C  
ATOM    257  CD  LYS A  34      -5.709   2.755 -12.888  1.00 88.33           C  
ATOM    258  CE  LYS A  34      -5.862   2.942 -14.391  1.00 88.33           C  
ATOM    259  NZ  LYS A  34      -5.809   1.639 -15.119  1.00 88.33           N  
ATOM    260  N   VAL A  35      -6.800   4.971  -7.852  1.00 92.48           N  
ATOM    261  CA  VAL A  35      -7.072   4.746  -6.436  1.00 92.48           C  
ATOM    262  C   VAL A  35      -7.902   3.475  -6.265  1.00 92.48           C  
ATOM    263  CB  VAL A  35      -7.802   5.949  -5.800  1.00 92.48           C  
ATOM    264  O   VAL A  35      -8.822   3.218  -7.045  1.00 92.48           O  
ATOM    265  CG1 VAL A  35      -8.138   5.665  -4.337  1.00 92.48           C  
ATOM    266  CG2 VAL A  35      -6.953   7.213  -5.921  1.00 92.48           C  
ATOM    267  N   HIS A  36      -7.510   2.705  -5.246  1.00 92.81           N  
ATOM    268  CA  HIS A  36      -8.202   1.454  -4.958  1.00 92.81           C  
ATOM    269  C   HIS A  36      -8.468   1.302  -3.464  1.00 92.81           C  
ATOM    270  CB  HIS A  36      -7.391   0.262  -5.471  1.00 92.81           C  
ATOM    271  O   HIS A  36      -7.651   1.717  -2.639  1.00 92.81           O  
ATOM    272  CG  HIS A  36      -8.158  -1.021  -5.492  1.00 92.81           C  
ATOM    273  CD2 HIS A  36      -9.335  -1.344  -6.077  1.00 92.81           C  
ATOM    274  ND1 HIS A  36      -7.721  -2.159  -4.849  1.00 92.81           N  
ATOM    275  CE1 HIS A  36      -8.600  -3.130  -5.039  1.00 92.81           C  
ATOM    276  NE2 HIS A  36      -9.588  -2.661  -5.781  1.00 92.81           N  
ATOM    277  N   THR A  37      -9.647   0.782  -3.285  1.00 95.41           N  
ATOM    278  CA  THR A  37      -9.970   0.433  -1.905  1.00 95.41           C  
ATOM    279  C   THR A  37      -9.266  -0.857  -1.495  1.00 95.41           C  
ATOM    280  CB  THR A  37     -11.489   0.276  -1.710  1.00 95.41           C  
ATOM    281  O   THR A  37      -9.396  -1.882  -2.166  1.00 95.41           O  
ATOM    282  CG2 THR A  37     -11.829  -0.008  -0.251  1.00 95.41           C  
ATOM    283  OG1 THR A  37     -12.145   1.485  -2.115  1.00 95.41           O  
ATOM    284  N   CYS A  38      -8.494  -0.829  -0.372  1.00 94.98           N  
ATOM    285  CA  CYS A  38      -7.750  -1.991   0.100  1.00 94.98           C  
ATOM    286  C   CYS A  38      -8.674  -2.984   0.796  1.00 94.98           C  
ATOM    287  CB  CYS A  38      -6.635  -1.563   1.053  1.00 94.98           C  
ATOM    288  O   CYS A  38      -9.744  -2.609   1.278  1.00 94.98           O  
ATOM    289  SG  CYS A  38      -5.440  -0.430   0.313  1.00 94.98           S  
ATOM    290  N   ARG A  39      -8.260  -4.191   0.810  1.00 93.60           N  
ATOM    291  CA  ARG A  39      -8.981  -5.214   1.561  1.00 93.60           C  
ATOM    292  C   ARG A  39      -8.872  -4.970   3.062  1.00 93.60           C  
ATOM    293  CB  ARG A  39      -8.452  -6.607   1.216  1.00 93.60           C  
ATOM    294  O   ARG A  39      -7.974  -4.260   3.518  1.00 93.60           O  
ATOM    295  CG  ARG A  39      -8.651  -6.999  -0.240  1.00 93.60           C  
ATOM    296  CD  ARG A  39      -8.081  -8.379  -0.535  1.00 93.60           C  
ATOM    297  NE  ARG A  39      -8.157  -8.701  -1.958  1.00 93.60           N  
ATOM    298  NH1 ARG A  39      -6.872 -10.614  -1.806  1.00 93.60           N  
ATOM    299  NH2 ARG A  39      -7.714  -9.952  -3.832  1.00 93.60           N  
ATOM    300  CZ  ARG A  39      -7.581  -9.755  -2.528  1.00 93.60           C  
ATOM    301  N   ASN A  40      -9.757  -5.507   3.799  1.00 88.46           N  
ATOM    302  CA  ASN A  40      -9.876  -5.269   5.233  1.00 88.46           C  
ATOM    303  C   ASN A  40      -8.566  -5.560   5.960  1.00 88.46           C  
ATOM    304  CB  ASN A  40     -11.009  -6.110   5.825  1.00 88.46           C  
ATOM    305  O   ASN A  40      -8.170  -4.814   6.857  1.00 88.46           O  
ATOM    306  CG  ASN A  40     -12.382  -5.585   5.452  1.00 88.46           C  
ATOM    307  ND2 ASN A  40     -13.394  -6.436   5.570  1.00 88.46           N  
ATOM    308  OD1 ASN A  40     -12.531  -4.425   5.061  1.00 88.46           O  
ATOM    309  N   GLU A  41      -7.781  -6.440   5.493  1.00 91.55           N  
ATOM    310  CA  GLU A  41      -6.558  -6.836   6.185  1.00 91.55           C  
ATOM    311  C   GLU A  41      -5.380  -5.958   5.770  1.00 91.55           C  
ATOM    312  CB  GLU A  41      -6.238  -8.308   5.913  1.00 91.55           C  
ATOM    313  O   GLU A  41      -4.376  -5.882   6.480  1.00 91.55           O  
ATOM    314  CG  GLU A  41      -7.445  -9.229   6.017  1.00 91.55           C  
ATOM    315  CD  GLU A  41      -7.216 -10.418   6.935  1.00 91.55           C  
ATOM    316  OE1 GLU A  41      -8.049 -11.353   6.938  1.00 91.55           O  
ATOM    317  OE2 GLU A  41      -6.195 -10.415   7.659  1.00 91.55           O  
ATOM    318  N   GLU A  42      -5.606  -5.304   4.599  1.00 94.76           N  
ATOM    319  CA  GLU A  42      -4.559  -4.438   4.066  1.00 94.76           C  
ATOM    320  C   GLU A  42      -4.691  -3.016   4.606  1.00 94.76           C  
ATOM    321  CB  GLU A  42      -4.599  -4.425   2.536  1.00 94.76           C  
ATOM    322  O   GLU A  42      -5.483  -2.223   4.093  1.00 94.76           O  
ATOM    323  CG  GLU A  42      -4.361  -5.789   1.904  1.00 94.76           C  
ATOM    324  CD  GLU A  42      -4.511  -5.783   0.391  1.00 94.76           C  
ATOM    325  OE1 GLU A  42      -3.789  -6.543  -0.294  1.00 94.76           O  
ATOM    326  OE2 GLU A  42      -5.356  -5.011  -0.114  1.00 94.76           O  
ATOM    327  N   LYS A  43      -3.828  -2.694   5.575  1.00 95.30           N  
ATOM    328  CA  LYS A  43      -3.992  -1.418   6.265  1.00 95.30           C  
ATOM    329  C   LYS A  43      -2.814  -0.488   5.989  1.00 95.30           C  
ATOM    330  CB  LYS A  43      -4.143  -1.638   7.771  1.00 95.30           C  
ATOM    331  O   LYS A  43      -2.597   0.482   6.718  1.00 95.30           O  
ATOM    332  CG  LYS A  43      -5.339  -2.498   8.154  1.00 95.30           C  
ATOM    333  CD  LYS A  43      -6.654  -1.814   7.805  1.00 95.30           C  
ATOM    334  CE  LYS A  43      -7.852  -2.639   8.258  1.00 95.30           C  
ATOM    335  NZ  LYS A  43      -9.141  -2.044   7.795  1.00 95.30           N  
ATOM    336  N   ILE A  44      -2.072  -0.888   4.867  1.00 97.47           N  
ATOM    337  CA  ILE A  44      -0.858  -0.130   4.581  1.00 97.47           C  
ATOM    338  C   ILE A  44      -0.778   0.170   3.086  1.00 97.47           C  
ATOM    339  CB  ILE A  44       0.405  -0.890   5.044  1.00 97.47           C  
ATOM    340  O   ILE A  44      -1.102  -0.683   2.257  1.00 97.47           O  
ATOM    341  CG1 ILE A  44       0.354  -1.141   6.555  1.00 97.47           C  
ATOM    342  CG2 ILE A  44       1.670  -0.118   4.660  1.00 97.47           C  
ATOM    343  CD1 ILE A  44       0.467   0.122   7.397  1.00 97.47           C  
ATOM    344  N   CYS A  45      -0.541   1.359   2.729  1.00 97.29           N  
ATOM    345  CA  CYS A  45      -0.152   1.714   1.369  1.00 97.29           C  
ATOM    346  C   CYS A  45       1.354   1.580   1.180  1.00 97.29           C  
ATOM    347  CB  CYS A  45      -0.592   3.140   1.040  1.00 97.29           C  
ATOM    348  O   CYS A  45       2.131   1.991   2.044  1.00 97.29           O  
ATOM    349  SG  CYS A  45      -2.379   3.390   1.127  1.00 97.29           S  
ATOM    350  N   VAL A  46       1.724   1.051  -0.016  1.00 96.68           N  
ATOM    351  CA  VAL A  46       3.141   0.815  -0.275  1.00 96.68           C  
ATOM    352  C   VAL A  46       3.566   1.558  -1.539  1.00 96.68           C  
ATOM    353  CB  VAL A  46       3.450  -0.693  -0.413  1.00 96.68           C  
ATOM    354  O   VAL A  46       2.840   1.563  -2.537  1.00 96.68           O  
ATOM    355  CG1 VAL A  46       4.932  -0.915  -0.707  1.00 96.68           C  
ATOM    356  CG2 VAL A  46       3.035  -1.440   0.853  1.00 96.68           C  
ATOM    357  N   LYS A  47       4.694   2.186  -1.471  1.00 94.02           N  
ATOM    358  CA  LYS A  47       5.395   2.773  -2.609  1.00 94.02           C  
ATOM    359  C   LYS A  47       6.821   2.240  -2.711  1.00 94.02           C  
ATOM    360  CB  LYS A  47       5.411   4.299  -2.501  1.00 94.02           C  
ATOM    361  O   LYS A  47       7.618   2.406  -1.785  1.00 94.02           O  
ATOM    362  CG  LYS A  47       5.964   5.001  -3.733  1.00 94.02           C  
ATOM    363  CD  LYS A  47       5.940   6.515  -3.571  1.00 94.02           C  
ATOM    364  CE  LYS A  47       6.418   7.221  -4.832  1.00 94.02           C  
ATOM    365  NZ  LYS A  47       6.361   8.707  -4.692  1.00 94.02           N  
ATOM    366  N   ARG A  48       7.078   1.594  -3.873  1.00 92.47           N  
ATOM    367  CA  ARG A  48       8.391   1.005  -4.115  1.00 92.47           C  
ATOM    368  C   ARG A  48       9.093   1.692  -5.282  1.00 92.47           C  
ATOM    369  CB  ARG A  48       8.266  -0.495  -4.388  1.00 92.47           C  
ATOM    370  O   ARG A  48       8.478   1.946  -6.320  1.00 92.47           O  
ATOM    371  CG  ARG A  48       7.629  -1.277  -3.250  1.00 92.47           C  
ATOM    372  CD  ARG A  48       7.394  -2.733  -3.629  1.00 92.47           C  
ATOM    373  NE  ARG A  48       6.704  -3.461  -2.568  1.00 92.47           N  
ATOM    374  NH1 ARG A  48       7.235  -5.558  -3.379  1.00 92.47           N  
ATOM    375  NH2 ARG A  48       5.990  -5.345  -1.466  1.00 92.47           N  
ATOM    376  CZ  ARG A  48       6.645  -4.786  -2.473  1.00 92.47           C  
ATOM    377  N   PHE A  49      10.377   1.966  -4.989  1.00 89.62           N  
ATOM    378  CA  PHE A  49      11.237   2.492  -6.042  1.00 89.62           C  
ATOM    379  C   PHE A  49      12.369   1.521  -6.352  1.00 89.62           C  
ATOM    380  CB  PHE A  49      11.809   3.855  -5.640  1.00 89.62           C  
ATOM    381  O   PHE A  49      13.028   1.016  -5.440  1.00 89.62           O  
ATOM    382  CG  PHE A  49      10.759   4.883  -5.316  1.00 89.62           C  
ATOM    383  CD1 PHE A  49      10.235   5.700  -6.311  1.00 89.62           C  
ATOM    384  CD2 PHE A  49      10.295   5.032  -4.016  1.00 89.62           C  
ATOM    385  CE1 PHE A  49       9.263   6.652  -6.014  1.00 89.62           C  
ATOM    386  CE2 PHE A  49       9.323   5.982  -3.711  1.00 89.62           C  
ATOM    387  CZ  PHE A  49       8.810   6.791  -4.711  1.00 89.62           C  
ATOM    388  N   TYR A  50      12.513   1.137  -7.633  1.00 86.38           N  
ATOM    389  CA  TYR A  50      13.655   0.293  -7.965  1.00 86.38           C  
ATOM    390  C   TYR A  50      14.255   0.691  -9.308  1.00 86.38           C  
ATOM    391  CB  TYR A  50      13.244  -1.182  -7.993  1.00 86.38           C  
ATOM    392  O   TYR A  50      13.566   1.259 -10.159  1.00 86.38           O  
ATOM    393  CG  TYR A  50      12.025  -1.456  -8.840  1.00 86.38           C  
ATOM    394  CD1 TYR A  50      10.743  -1.353  -8.305  1.00 86.38           C  
ATOM    395  CD2 TYR A  50      12.152  -1.820 -10.177  1.00 86.38           C  
ATOM    396  CE1 TYR A  50       9.617  -1.607  -9.081  1.00 86.38           C  
ATOM    397  CE2 TYR A  50      11.033  -2.076 -10.962  1.00 86.38           C  
ATOM    398  OH  TYR A  50       8.660  -2.218 -11.179  1.00 86.38           O  
ATOM    399  CZ  TYR A  50       9.772  -1.966 -10.406  1.00 86.38           C  
ATOM    400  N   ASP A  51      15.645   0.558  -9.278  1.00 80.52           N  
ATOM    401  CA  ASP A  51      16.440   0.852 -10.467  1.00 80.52           C  
ATOM    402  C   ASP A  51      16.483  -0.349 -11.409  1.00 80.52           C  
ATOM    403  CB  ASP A  51      17.860   1.264 -10.075  1.00 80.52           C  
ATOM    404  O   ASP A  51      16.943  -1.427 -11.029  1.00 80.52           O  
ATOM    405  CG  ASP A  51      18.666   1.802 -11.245  1.00 80.52           C  
ATOM    406  OD1 ASP A  51      18.159   1.796 -12.388  1.00 80.52           O  
ATOM    407  OD2 ASP A  51      19.818   2.232 -11.022  1.00 80.52           O  
ATOM    408  N   LYS A  52      15.872  -0.278 -12.628  1.00 70.54           N  
ATOM    409  CA  LYS A  52      16.157  -1.331 -13.598  1.00 70.54           C  
ATOM    410  C   LYS A  52      17.300  -0.930 -14.526  1.00 70.54           C  
ATOM    411  CB  LYS A  52      14.908  -1.660 -14.417  1.00 70.54           C  
ATOM    412  O   LYS A  52      17.214   0.084 -15.222  1.00 70.54           O  
ATOM    413  CG  LYS A  52      14.312  -3.028 -14.115  1.00 70.54           C  
ATOM    414  CD  LYS A  52      13.253  -3.414 -15.139  1.00 70.54           C  
ATOM    415  CE  LYS A  52      12.773  -4.844 -14.936  1.00 70.54           C  
ATOM    416  NZ  LYS A  52      11.678  -5.202 -15.887  1.00 70.54           N  
ATOM    417  N   ASN A  53      18.468  -1.005 -14.026  1.00 69.79           N  
ATOM    418  CA  ASN A  53      19.715  -0.792 -14.752  1.00 69.79           C  
ATOM    419  C   ASN A  53      19.523   0.158 -15.931  1.00 69.79           C  
ATOM    420  CB  ASN A  53      20.292  -2.125 -15.232  1.00 69.79           C  
ATOM    421  O   ASN A  53      19.831   1.347 -15.833  1.00 69.79           O  
ATOM    422  CG  ASN A  53      20.761  -3.004 -14.090  1.00 69.79           C  
ATOM    423  ND2 ASN A  53      20.810  -4.310 -14.328  1.00 69.79           N  
ATOM    424  OD1 ASN A  53      21.075  -2.514 -13.002  1.00 69.79           O  
ATOM    425  N   GLN A  54      18.794  -0.447 -17.124  1.00 68.44           N  
ATOM    426  CA  GLN A  54      18.810   0.232 -18.415  1.00 68.44           C  
ATOM    427  C   GLN A  54      17.513   1.002 -18.648  1.00 68.44           C  
ATOM    428  CB  GLN A  54      19.037  -0.770 -19.547  1.00 68.44           C  
ATOM    429  O   GLN A  54      17.444   1.858 -19.532  1.00 68.44           O  
ATOM    430  CG  GLN A  54      20.380  -1.485 -19.476  1.00 68.44           C  
ATOM    431  CD  GLN A  54      20.762  -2.147 -20.787  1.00 68.44           C  
ATOM    432  NE2 GLN A  54      22.015  -2.576 -20.890  1.00 68.44           N  
ATOM    433  OE1 GLN A  54      19.938  -2.272 -21.698  1.00 68.44           O  
ATOM    434  N   LEU A  55      16.536   0.782 -17.700  1.00 68.15           N  
ATOM    435  CA  LEU A  55      15.225   1.318 -18.050  1.00 68.15           C  
ATOM    436  C   LEU A  55      14.863   2.498 -17.154  1.00 68.15           C  
ATOM    437  CB  LEU A  55      14.154   0.230 -17.938  1.00 68.15           C  
ATOM    438  O   LEU A  55      13.838   3.151 -17.364  1.00 68.15           O  
ATOM    439  CG  LEU A  55      13.821  -0.528 -19.224  1.00 68.15           C  
ATOM    440  CD1 LEU A  55      14.663  -1.795 -19.326  1.00 68.15           C  
ATOM    441  CD2 LEU A  55      12.334  -0.863 -19.278  1.00 68.15           C  
ATOM    442  N   GLY A  56      15.858   2.884 -16.252  1.00 76.07           N  
ATOM    443  CA  GLY A  56      15.494   3.985 -15.374  1.00 76.07           C  
ATOM    444  C   GLY A  56      14.769   3.534 -14.121  1.00 76.07           C  
ATOM    445  O   GLY A  56      14.805   2.354 -13.766  1.00 76.07           O  
ATOM    446  N   TRP A  57      14.319   4.519 -13.245  1.00 77.05           N  
ATOM    447  CA  TRP A  57      13.609   4.274 -11.993  1.00 77.05           C  
ATOM    448  C   TRP A  57      12.151   3.913 -12.256  1.00 77.05           C  
ATOM    449  CB  TRP A  57      13.688   5.502 -11.082  1.00 77.05           C  
ATOM    450  O   TRP A  57      11.515   4.479 -13.149  1.00 77.05           O  
ATOM    451  CG  TRP A  57      15.076   5.832 -10.623  1.00 77.05           C  
ATOM    452  CD1 TRP A  57      15.995   6.611 -11.269  1.00 77.05           C  
ATOM    453  CD2 TRP A  57      15.706   5.386  -9.417  1.00 77.05           C  
ATOM    454  CE2 TRP A  57      17.007   5.935  -9.398  1.00 77.05           C  
ATOM    455  CE3 TRP A  57      15.295   4.576  -8.350  1.00 77.05           C  
ATOM    456  NE1 TRP A  57      17.158   6.677 -10.538  1.00 77.05           N  
ATOM    457  CH2 TRP A  57      17.474   4.902  -7.320  1.00 77.05           C  
ATOM    458  CZ2 TRP A  57      17.901   5.699  -8.351  1.00 77.05           C  
ATOM    459  CZ3 TRP A  57      16.186   4.342  -7.310  1.00 77.05           C  
ATOM    460  N   ARG A  58      11.712   2.815 -11.612  1.00 82.73           N  
ATOM    461  CA  ARG A  58      10.305   2.429 -11.631  1.00 82.73           C  
ATOM    462  C   ARG A  58       9.695   2.511 -10.236  1.00 82.73           C  
ATOM    463  CB  ARG A  58      10.143   1.015 -12.192  1.00 82.73           C  
ATOM    464  O   ARG A  58      10.399   2.358  -9.235  1.00 82.73           O  
ATOM    465  CG  ARG A  58      10.474   0.897 -13.672  1.00 82.73           C  
ATOM    466  CD  ARG A  58       9.462   0.031 -14.409  1.00 82.73           C  
ATOM    467  NE  ARG A  58       9.823  -0.144 -15.813  1.00 82.73           N  
ATOM    468  NH1 ARG A  58       8.234  -1.767 -16.234  1.00 82.73           N  
ATOM    469  NH2 ARG A  58       9.640  -1.071 -17.905  1.00 82.73           N  
ATOM    470  CZ  ARG A  58       9.231  -0.994 -16.647  1.00 82.73           C  
ATOM    471  N   ALA A  59       8.448   2.956 -10.282  1.00 87.60           N  
ATOM    472  CA  ALA A  59       7.727   2.990  -9.012  1.00 87.60           C  
ATOM    473  C   ALA A  59       6.485   2.104  -9.063  1.00 87.60           C  
ATOM    474  CB  ALA A  59       7.339   4.424  -8.659  1.00 87.60           C  
ATOM    475  O   ALA A  59       5.845   1.981 -10.109  1.00 87.60           O  
ATOM    476  N   GLN A  60       6.334   1.423  -7.969  1.00 90.95           N  
ATOM    477  CA  GLN A  60       5.142   0.604  -7.776  1.00 90.95           C  
ATOM    478  C   GLN A  60       4.416   0.984  -6.488  1.00 90.95           C  
ATOM    479  CB  GLN A  60       5.507  -0.881  -7.754  1.00 90.95           C  
ATOM    480  O   GLN A  60       5.046   1.161  -5.444  1.00 90.95           O  
ATOM    481  CG  GLN A  60       4.301  -1.811  -7.735  1.00 90.95           C  
ATOM    482  CD  GLN A  60       4.691  -3.277  -7.737  1.00 90.95           C  
ATOM    483  NE2 GLN A  60       3.694  -4.155  -7.758  1.00 90.95           N  
ATOM    484  OE1 GLN A  60       5.878  -3.618  -7.721  1.00 90.95           O  
ATOM    485  N   ARG A  61       3.091   1.055  -6.640  1.00 93.32           N  
ATOM    486  CA  ARG A  61       2.259   1.419  -5.497  1.00 93.32           C  
ATOM    487  C   ARG A  61       1.158   0.388  -5.272  1.00 93.32           C  
ATOM    488  CB  ARG A  61       1.645   2.806  -5.699  1.00 93.32           C  
ATOM    489  O   ARG A  61       0.701  -0.258  -6.218  1.00 93.32           O  
ATOM    490  CG  ARG A  61       2.671   3.912  -5.889  1.00 93.32           C  
ATOM    491  CD  ARG A  61       2.008   5.255  -6.159  1.00 93.32           C  
ATOM    492  NE  ARG A  61       2.992   6.326  -6.285  1.00 93.32           N  
ATOM    493  NH1 ARG A  61       3.574   5.816  -8.462  1.00 93.32           N  
ATOM    494  NH2 ARG A  61       4.582   7.569  -7.382  1.00 93.32           N  
ATOM    495  CZ  ARG A  61       3.714   6.568  -7.376  1.00 93.32           C  
ATOM    496  N   GLY A  62       0.743   0.290  -3.967  1.00 95.25           N  
ATOM    497  CA  GLY A  62      -0.337  -0.643  -3.692  1.00 95.25           C  
ATOM    498  C   GLY A  62      -0.663  -0.761  -2.215  1.00 95.25           C  
ATOM    499  O   GLY A  62      -0.172   0.025  -1.401  1.00 95.25           O  
ATOM    500  N   CYS A  63      -1.536  -1.774  -2.036  1.00 96.52           N  
ATOM    501  CA  CYS A  63      -1.973  -2.088  -0.681  1.00 96.52           C  
ATOM    502  C   CYS A  63      -1.200  -3.275  -0.119  1.00 96.52           C  
ATOM    503  CB  CYS A  63      -3.472  -2.388  -0.657  1.00 96.52           C  
ATOM    504  O   CYS A  63      -0.832  -4.189  -0.860  1.00 96.52           O  
ATOM    505  SG  CYS A  63      -4.496  -1.024  -1.252  1.00 96.52           S  
ATOM    506  N   ALA A  64      -1.018  -3.246   1.238  1.00 96.59           N  
ATOM    507  CA  ALA A  64      -0.319  -4.356   1.879  1.00 96.59           C  
ATOM    508  C   ALA A  64      -0.805  -4.556   3.312  1.00 96.59           C  
ATOM    509  CB  ALA A  64       1.189  -4.116   1.861  1.00 96.59           C  
ATOM    510  O   ALA A  64      -1.344  -3.633   3.926  1.00 96.59           O  
ATOM    511  N   VAL A  65      -0.645  -5.761   3.770  1.00 96.72           N  
ATOM    512  CA  VAL A  65      -0.966  -6.090   5.155  1.00 96.72           C  
ATOM    513  C   VAL A  65       0.086  -5.490   6.085  1.00 96.72           C  
ATOM    514  CB  VAL A  65      -1.057  -7.617   5.369  1.00 96.72           C  
ATOM    515  O   VAL A  65      -0.244  -4.982   7.160  1.00 96.72           O  
ATOM    516  CG1 VAL A  65      -1.208  -7.946   6.853  1.00 96.72           C  
ATOM    517  CG2 VAL A  65      -2.221  -8.199   4.568  1.00 96.72           C  
ATOM    518  N   SER A  66       1.309  -5.510   5.628  1.00 96.58           N  
ATOM    519  CA  SER A  66       2.450  -4.957   6.350  1.00 96.58           C  
ATOM    520  C   SER A  66       3.448  -4.311   5.396  1.00 96.58           C  
ATOM    521  CB  SER A  66       3.146  -6.046   7.168  1.00 96.58           C  
ATOM    522  O   SER A  66       3.397  -4.542   4.186  1.00 96.58           O  
ATOM    523  OG  SER A  66       3.695  -7.039   6.319  1.00 96.58           O  
ATOM    524  N   CYS A  67       4.295  -3.430   5.989  1.00 96.69           N  
ATOM    525  CA  CYS A  67       5.315  -2.762   5.189  1.00 96.69           C  
ATOM    526  C   CYS A  67       6.447  -3.720   4.838  1.00 96.69           C  
ATOM    527  CB  CYS A  67       5.872  -1.550   5.934  1.00 96.69           C  
ATOM    528  O   CYS A  67       7.165  -4.190   5.722  1.00 96.69           O  
ATOM    529  SG  CYS A  67       6.904  -0.477   4.911  1.00 96.69           S  
ATOM    530  N   PRO A  68       6.596  -4.094   3.553  1.00 95.72           N  
ATOM    531  CA  PRO A  68       7.628  -5.053   3.151  1.00 95.72           C  
ATOM    532  C   PRO A  68       9.043  -4.518   3.358  1.00 95.72           C  
ATOM    533  CB  PRO A  68       7.341  -5.277   1.664  1.00 95.72           C  
ATOM    534  O   PRO A  68       9.249  -3.302   3.388  1.00 95.72           O  
ATOM    535  CG  PRO A  68       6.679  -4.016   1.209  1.00 95.72           C  
ATOM    536  CD  PRO A  68       5.900  -3.444   2.358  1.00 95.72           C  
ATOM    537  N   LYS A  69       9.932  -5.420   3.488  1.00 95.99           N  
ATOM    538  CA  LYS A  69      11.348  -5.066   3.524  1.00 95.99           C  
ATOM    539  C   LYS A  69      11.874  -4.760   2.124  1.00 95.99           C  
ATOM    540  CB  LYS A  69      12.167  -6.191   4.158  1.00 95.99           C  
ATOM    541  O   LYS A  69      11.466  -5.396   1.150  1.00 95.99           O  
ATOM    542  CG  LYS A  69      11.883  -6.405   5.637  1.00 95.99           C  
ATOM    543  CD  LYS A  69      12.795  -7.471   6.232  1.00 95.99           C  
ATOM    544  CE  LYS A  69      12.465  -7.737   7.695  1.00 95.99           C  
ATOM    545  NZ  LYS A  69      13.344  -8.794   8.278  1.00 95.99           N  
ATOM    546  N   ALA A  70      12.719  -3.862   2.087  1.00 93.47           N  
ATOM    547  CA  ALA A  70      13.312  -3.468   0.811  1.00 93.47           C  
ATOM    548  C   ALA A  70      14.273  -4.537   0.300  1.00 93.47           C  
ATOM    549  CB  ALA A  70      14.033  -2.130   0.950  1.00 93.47           C  
ATOM    550  O   ALA A  70      15.040  -5.113   1.075  1.00 93.47           O  
ATOM    551  N   LYS A  71      14.197  -4.884  -0.985  1.00 90.78           N  
ATOM    552  CA  LYS A  71      15.180  -5.726  -1.660  1.00 90.78           C  
ATOM    553  C   LYS A  71      16.373  -4.904  -2.138  1.00 90.78           C  
ATOM    554  CB  LYS A  71      14.540  -6.457  -2.841  1.00 90.78           C  
ATOM    555  O   LYS A  71      16.328  -3.672  -2.129  1.00 90.78           O  
ATOM    556  CG  LYS A  71      13.416  -7.404  -2.447  1.00 90.78           C  
ATOM    557  CD  LYS A  71      12.809  -8.088  -3.665  1.00 90.78           C  
ATOM    558  CE  LYS A  71      11.640  -8.984  -3.280  1.00 90.78           C  
ATOM    559  NZ  LYS A  71      11.030  -9.644  -4.473  1.00 90.78           N  
ATOM    560  N   PRO A  72      17.511  -5.612  -2.528  1.00 89.66           N  
ATOM    561  CA  PRO A  72      18.650  -4.857  -3.054  1.00 89.66           C  
ATOM    562  C   PRO A  72      18.268  -3.948  -4.220  1.00 89.66           C  
ATOM    563  CB  PRO A  72      19.618  -5.952  -3.510  1.00 89.66           C  
ATOM    564  O   PRO A  72      17.570  -4.379  -5.141  1.00 89.66           O  
ATOM    565  CG  PRO A  72      19.279  -7.138  -2.666  1.00 89.66           C  
ATOM    566  CD  PRO A  72      17.797  -7.144  -2.427  1.00 89.66           C  
ATOM    567  N   ASN A  73      18.625  -2.661  -4.083  1.00 87.18           N  
ATOM    568  CA  ASN A  73      18.425  -1.636  -5.102  1.00 87.18           C  
ATOM    569  C   ASN A  73      16.972  -1.171  -5.152  1.00 87.18           C  
ATOM    570  CB  ASN A  73      18.865  -2.150  -6.474  1.00 87.18           C  
ATOM    571  O   ASN A  73      16.461  -0.831  -6.220  1.00 87.18           O  
ATOM    572  CG  ASN A  73      20.368  -2.318  -6.580  1.00 87.18           C  
ATOM    573  ND2 ASN A  73      20.808  -3.136  -7.529  1.00 87.18           N  
ATOM    574  OD1 ASN A  73      21.128  -1.719  -5.815  1.00 87.18           O  
ATOM    575  N   GLU A  74      16.318  -1.458  -4.033  1.00 90.24           N  
ATOM    576  CA  GLU A  74      14.914  -1.084  -3.886  1.00 90.24           C  
ATOM    577  C   GLU A  74      14.700  -0.216  -2.650  1.00 90.24           C  
ATOM    578  CB  GLU A  74      14.030  -2.332  -3.811  1.00 90.24           C  
ATOM    579  O   GLU A  74      15.363  -0.407  -1.628  1.00 90.24           O  
ATOM    580  CG  GLU A  74      12.549  -2.027  -3.639  1.00 90.24           C  
ATOM    581  CD  GLU A  74      11.696  -3.274  -3.472  1.00 90.24           C  
ATOM    582  OE1 GLU A  74      10.498  -3.244  -3.838  1.00 90.24           O  
ATOM    583  OE2 GLU A  74      12.228  -4.290  -2.972  1.00 90.24           O  
ATOM    584  N   THR A  75      13.894   0.797  -2.782  1.00 92.63           N  
ATOM    585  CA  THR A  75      13.441   1.600  -1.652  1.00 92.63           C  
ATOM    586  C   THR A  75      11.940   1.432  -1.436  1.00 92.63           C  
ATOM    587  CB  THR A  75      13.769   3.090  -1.858  1.00 92.63           C  
ATOM    588  O   THR A  75      11.163   1.462  -2.393  1.00 92.63           O  
ATOM    589  CG2 THR A  75      13.354   3.918  -0.646  1.00 92.63           C  
ATOM    590  OG1 THR A  75      15.179   3.239  -2.065  1.00 92.63           O  
ATOM    591  N   VAL A  76      11.571   1.252  -0.140  1.00 95.74           N  
ATOM    592  CA  VAL A  76      10.165   1.036   0.182  1.00 95.74           C  
ATOM    593  C   VAL A  76       9.687   2.108   1.159  1.00 95.74           C  
ATOM    594  CB  VAL A  76       9.929  -0.370   0.778  1.00 95.74           C  
ATOM    595  O   VAL A  76      10.362   2.399   2.150  1.00 95.74           O  
ATOM    596  CG1 VAL A  76       8.470  -0.541   1.196  1.00 95.74           C  
ATOM    597  CG2 VAL A  76      10.330  -1.449  -0.227  1.00 95.74           C  
ATOM    598  N   GLN A  77       8.572   2.705   0.824  1.00 95.45           N  
ATOM    599  CA  GLN A  77       7.889   3.633   1.719  1.00 95.45           C  
ATOM    600  C   GLN A  77       6.465   3.169   2.011  1.00 95.45           C  
ATOM    601  CB  GLN A  77       7.869   5.040   1.120  1.00 95.45           C  
ATOM    602  O   GLN A  77       5.728   2.796   1.096  1.00 95.45           O  
ATOM    603  CG  GLN A  77       9.252   5.653   0.945  1.00 95.45           C  
ATOM    604  CD  GLN A  77       9.206   7.045   0.343  1.00 95.45           C  
ATOM    605  NE2 GLN A  77      10.306   7.781   0.463  1.00 95.45           N  
ATOM    606  OE1 GLN A  77       8.190   7.455  -0.227  1.00 95.45           O  
ATOM    607  N   CYS A  78       6.153   3.282   3.326  1.00 97.50           N  
ATOM    608  CA  CYS A  78       4.819   2.850   3.728  1.00 97.50           C  
ATOM    609  C   CYS A  78       4.104   3.943   4.512  1.00 97.50           C  
ATOM    610  CB  CYS A  78       4.899   1.576   4.569  1.00 97.50           C  
ATOM    611  O   CYS A  78       4.746   4.749   5.189  1.00 97.50           O  
ATOM    612  SG  CYS A  78       5.695   0.193   3.722  1.00 97.50           S  
ATOM    613  N   CYS A  79       2.812   3.942   4.414  1.00 97.52           N  
ATOM    614  CA  CYS A  79       1.964   4.873   5.149  1.00 97.52           C  
ATOM    615  C   CYS A  79       0.571   4.292   5.362  1.00 97.52           C  
ATOM    616  CB  CYS A  79       1.862   6.206   4.407  1.00 97.52           C  
ATOM    617  O   CYS A  79       0.209   3.292   4.739  1.00 97.52           O  
ATOM    618  SG  CYS A  79       1.139   6.067   2.758  1.00 97.52           S  
ATOM    619  N   SER A  80      -0.237   4.862   6.332  1.00 95.96           N  
ATOM    620  CA  SER A  80      -1.477   4.195   6.716  1.00 95.96           C  
ATOM    621  C   SER A  80      -2.677   5.122   6.550  1.00 95.96           C  
ATOM    622  CB  SER A  80      -1.397   3.705   8.162  1.00 95.96           C  
ATOM    623  O   SER A  80      -3.735   4.888   7.139  1.00 95.96           O  
ATOM    624  OG  SER A  80      -0.285   2.846   8.342  1.00 95.96           O  
ATOM    625  N   THR A  81      -2.465   6.167   5.744  1.00 95.45           N  
ATOM    626  CA  THR A  81      -3.597   7.052   5.491  1.00 95.45           C  
ATOM    627  C   THR A  81      -4.023   6.981   4.028  1.00 95.45           C  
ATOM    628  CB  THR A  81      -3.261   8.509   5.861  1.00 95.45           C  
ATOM    629  O   THR A  81      -3.291   6.455   3.187  1.00 95.45           O  
ATOM    630  CG2 THR A  81      -2.902   8.632   7.338  1.00 95.45           C  
ATOM    631  OG1 THR A  81      -2.149   8.951   5.072  1.00 95.45           O  
ATOM    632  N   ASP A  82      -5.190   7.460   3.714  1.00 95.47           N  
ATOM    633  CA  ASP A  82      -5.711   7.374   2.352  1.00 95.47           C  
ATOM    634  C   ASP A  82      -4.762   8.040   1.359  1.00 95.47           C  
ATOM    635  CB  ASP A  82      -7.097   8.015   2.266  1.00 95.47           C  
ATOM    636  O   ASP A  82      -4.304   9.162   1.586  1.00 95.47           O  
ATOM    637  CG  ASP A  82      -8.172   7.199   2.962  1.00 95.47           C  
ATOM    638  OD1 ASP A  82      -7.990   5.975   3.139  1.00 95.47           O  
ATOM    639  OD2 ASP A  82      -9.213   7.784   3.334  1.00 95.47           O  
ATOM    640  N   ASP A  83      -4.540   7.240   0.260  1.00 94.42           N  
ATOM    641  CA  ASP A  83      -3.805   7.757  -0.890  1.00 94.42           C  
ATOM    642  C   ASP A  83      -2.477   8.377  -0.460  1.00 94.42           C  
ATOM    643  CB  ASP A  83      -4.646   8.787  -1.646  1.00 94.42           C  
ATOM    644  O   ASP A  83      -2.052   9.393  -1.014  1.00 94.42           O  
ATOM    645  CG  ASP A  83      -6.014   8.260  -2.043  1.00 94.42           C  
ATOM    646  OD1 ASP A  83      -6.140   7.051  -2.335  1.00 94.42           O  
ATOM    647  OD2 ASP A  83      -6.973   9.060  -2.067  1.00 94.42           O  
ATOM    648  N   CYS A  84      -1.794   8.031   0.546  1.00 95.47           N  
ATOM    649  CA  CYS A  84      -0.587   8.603   1.134  1.00 95.47           C  
ATOM    650  C   CYS A  84       0.649   8.199   0.340  1.00 95.47           C  
ATOM    651  CB  CYS A  84      -0.438   8.160   2.589  1.00 95.47           C  
ATOM    652  O   CYS A  84       1.733   8.747   0.549  1.00 95.47           O  
ATOM    653  SG  CYS A  84      -0.246   6.375   2.790  1.00 95.47           S  
ATOM    654  N   ASN A  85       0.378   7.179  -0.578  1.00 93.88           N  
ATOM    655  CA  ASN A  85       1.531   6.745  -1.361  1.00 93.88           C  
ATOM    656  C   ASN A  85       1.600   7.465  -2.704  1.00 93.88           C  
ATOM    657  CB  ASN A  85       1.497   5.230  -1.571  1.00 93.88           C  
ATOM    658  O   ASN A  85       1.886   6.847  -3.731  1.00 93.88           O  
ATOM    659  CG  ASN A  85       0.275   4.775  -2.344  1.00 93.88           C  
ATOM    660  ND2 ASN A  85       0.353   3.587  -2.932  1.00 93.88           N  
ATOM    661  OD1 ASN A  85      -0.732   5.485  -2.412  1.00 93.88           O  
ATOM    662  N   ARG A  86       1.450   8.800  -2.845  1.00 87.40           N  
ATOM    663  CA  ARG A  86       1.527   9.634  -4.040  1.00 87.40           C  
ATOM    664  C   ARG A  86       2.961   9.729  -4.550  1.00 87.40           C  
ATOM    665  CB  ARG A  86       0.979  11.034  -3.756  1.00 87.40           C  
ATOM    666  O   ARG A  86       3.911   9.646  -3.768  1.00 87.40           O  
ATOM    667  CG  ARG A  86      -0.538  11.099  -3.688  1.00 87.40           C  
ATOM    668  CD  ARG A  86      -1.032  12.522  -3.463  1.00 87.40           C  
ATOM    669  NE  ARG A  86      -2.464  12.556  -3.179  1.00 87.40           N  
ATOM    670  NH1 ARG A  86      -3.085  13.154  -5.322  1.00 87.40           N  
ATOM    671  NH2 ARG A  86      -4.680  12.858  -3.702  1.00 87.40           N  
ATOM    672  CZ  ARG A  86      -3.406  12.856  -4.068  1.00 87.40           C  
TER     673      ALA A   1                                                      
ENDMDL                                                                          
END                                                                             
