# Supplementary material for: Domain loss enabled evolution of novel functions in the snake three-finger toxin gene superfamily
Source: Nat Commun. 2023 Aug 11;14:4861. doi: 10.1038/s41467-023-40550-0 (PMC10421932; doi:10.1038/s41467-023-40550-0)
Supplement: Supplementary file 5 — Supplementary Data 2 [file 41467_2023_40550_MOESM5_ESM.zip › SD2_structure_predictions/full_sequence/SP|A7X4S7|Oxyuranus_microlepidotus.pdb]

MODEL     1                                                                     
ATOM      1  N   MET A   1      28.342   3.346 -36.029  1.00 63.76           N  
ATOM      2  CA  MET A   1      27.047   4.002 -35.872  1.00 63.76           C  
ATOM      3  C   MET A   1      26.097   3.139 -35.048  1.00 63.76           C  
ATOM      4  CB  MET A   1      26.428   4.306 -37.237  1.00 63.76           C  
ATOM      5  O   MET A   1      25.042   3.608 -34.617  1.00 63.76           O  
ATOM      6  CG  MET A   1      26.969   3.439 -38.362  1.00 63.76           C  
ATOM      7  SD  MET A   1      26.309   3.925 -40.004  1.00 63.76           S  
ATOM      8  CE  MET A   1      25.419   2.409 -40.452  1.00 63.76           C  
ATOM      9  N   LYS A   2      26.507   1.926 -34.633  1.00 74.01           N  
ATOM     10  CA  LYS A   2      25.785   0.912 -33.870  1.00 74.01           C  
ATOM     11  C   LYS A   2      26.096   1.021 -32.380  1.00 74.01           C  
ATOM     12  CB  LYS A   2      26.131  -0.489 -34.377  1.00 74.01           C  
ATOM     13  O   LYS A   2      25.224   0.788 -31.540  1.00 74.01           O  
ATOM     14  CG  LYS A   2      25.052  -1.117 -35.246  1.00 74.01           C  
ATOM     15  CD  LYS A   2      25.612  -2.243 -36.106  1.00 74.01           C  
ATOM     16  CE  LYS A   2      24.542  -3.272 -36.447  1.00 74.01           C  
ATOM     17  NZ  LYS A   2      24.690  -3.784 -37.842  1.00 74.01           N  
ATOM     18  N   THR A   3      27.299   1.615 -32.102  1.00 75.04           N  
ATOM     19  CA  THR A   3      27.711   1.802 -30.715  1.00 75.04           C  
ATOM     20  C   THR A   3      27.111   3.082 -30.141  1.00 75.04           C  
ATOM     21  CB  THR A   3      29.245   1.849 -30.589  1.00 75.04           C  
ATOM     22  O   THR A   3      26.833   3.160 -28.942  1.00 75.04           O  
ATOM     23  CG2 THR A   3      29.865   0.494 -30.913  1.00 75.04           C  
ATOM     24  OG1 THR A   3      29.763   2.829 -31.498  1.00 75.04           O  
ATOM     25  N   LEU A   4      26.797   3.977 -31.001  1.00 74.95           N  
ATOM     26  CA  LEU A   4      26.140   5.232 -30.653  1.00 74.95           C  
ATOM     27  C   LEU A   4      24.650   5.015 -30.409  1.00 74.95           C  
ATOM     28  CB  LEU A   4      26.341   6.268 -31.762  1.00 74.95           C  
ATOM     29  O   LEU A   4      24.074   5.610 -29.495  1.00 74.95           O  
ATOM     30  CG  LEU A   4      27.591   7.143 -31.654  1.00 74.95           C  
ATOM     31  CD1 LEU A   4      27.835   7.884 -32.965  1.00 74.95           C  
ATOM     32  CD2 LEU A   4      27.459   8.124 -30.495  1.00 74.95           C  
ATOM     33  N   LEU A   5      24.081   4.091 -31.083  1.00 77.40           N  
ATOM     34  CA  LEU A   5      22.677   3.716 -30.956  1.00 77.40           C  
ATOM     35  C   LEU A   5      22.453   2.862 -29.712  1.00 77.40           C  
ATOM     36  CB  LEU A   5      22.210   2.957 -32.201  1.00 77.40           C  
ATOM     37  O   LEU A   5      21.445   3.018 -29.020  1.00 77.40           O  
ATOM     38  CG  LEU A   5      21.767   3.812 -33.389  1.00 77.40           C  
ATOM     39  CD1 LEU A   5      21.810   2.994 -34.676  1.00 77.40           C  
ATOM     40  CD2 LEU A   5      20.370   4.374 -33.153  1.00 77.40           C  
ATOM     41  N   LEU A   6      23.424   2.076 -29.290  1.00 78.21           N  
ATOM     42  CA  LEU A   6      23.386   1.205 -28.121  1.00 78.21           C  
ATOM     43  C   LEU A   6      23.581   2.007 -26.839  1.00 78.21           C  
ATOM     44  CB  LEU A   6      24.461   0.120 -28.226  1.00 78.21           C  
ATOM     45  O   LEU A   6      22.921   1.745 -25.831  1.00 78.21           O  
ATOM     46  CG  LEU A   6      24.138  -1.070 -29.131  1.00 78.21           C  
ATOM     47  CD1 LEU A   6      25.406  -1.855 -29.448  1.00 78.21           C  
ATOM     48  CD2 LEU A   6      23.094  -1.970 -28.479  1.00 78.21           C  
ATOM     49  N   THR A   7      24.332   3.042 -26.903  1.00 79.42           N  
ATOM     50  CA  THR A   7      24.578   3.943 -25.783  1.00 79.42           C  
ATOM     51  C   THR A   7      23.391   4.878 -25.570  1.00 79.42           C  
ATOM     52  CB  THR A   7      25.856   4.774 -26.005  1.00 79.42           C  
ATOM     53  O   THR A   7      23.055   5.214 -24.432  1.00 79.42           O  
ATOM     54  CG2 THR A   7      27.095   3.885 -26.017  1.00 79.42           C  
ATOM     55  OG1 THR A   7      25.761   5.459 -27.260  1.00 79.42           O  
ATOM     56  N   LEU A   8      22.665   5.251 -26.479  1.00 78.96           N  
ATOM     57  CA  LEU A   8      21.468   6.084 -26.441  1.00 78.96           C  
ATOM     58  C   LEU A   8      20.279   5.301 -25.893  1.00 78.96           C  
ATOM     59  CB  LEU A   8      21.142   6.618 -27.838  1.00 78.96           C  
ATOM     60  O   LEU A   8      19.489   5.832 -25.109  1.00 78.96           O  
ATOM     61  CG  LEU A   8      20.187   7.812 -27.901  1.00 78.96           C  
ATOM     62  CD1 LEU A   8      20.954   9.087 -28.235  1.00 78.96           C  
ATOM     63  CD2 LEU A   8      19.084   7.561 -28.924  1.00 78.96           C  
ATOM     64  N   VAL A   9      20.203   4.038 -26.135  1.00 79.70           N  
ATOM     65  CA  VAL A   9      19.160   3.128 -25.675  1.00 79.70           C  
ATOM     66  C   VAL A   9      19.376   2.797 -24.200  1.00 79.70           C  
ATOM     67  CB  VAL A   9      19.129   1.830 -26.512  1.00 79.70           C  
ATOM     68  O   VAL A   9      18.424   2.775 -23.416  1.00 79.70           O  
ATOM     69  CG1 VAL A   9      18.138   0.829 -25.921  1.00 79.70           C  
ATOM     70  CG2 VAL A   9      18.776   2.142 -27.966  1.00 79.70           C  
ATOM     71  N   VAL A  10      20.613   2.661 -23.766  1.00 75.14           N  
ATOM     72  CA  VAL A  10      20.999   2.363 -22.391  1.00 75.14           C  
ATOM     73  C   VAL A  10      20.803   3.600 -21.519  1.00 75.14           C  
ATOM     74  CB  VAL A  10      22.464   1.877 -22.305  1.00 75.14           C  
ATOM     75  O   VAL A  10      20.332   3.499 -20.383  1.00 75.14           O  
ATOM     76  CG1 VAL A  10      22.890   1.703 -20.849  1.00 75.14           C  
ATOM     77  CG2 VAL A  10      22.638   0.570 -23.076  1.00 75.14           C  
ATOM     78  N   MET A  11      20.966   4.844 -21.970  1.00 71.21           N  
ATOM     79  CA  MET A  11      20.753   6.137 -21.326  1.00 71.21           C  
ATOM     80  C   MET A  11      19.264   6.441 -21.196  1.00 71.21           C  
ATOM     81  CB  MET A  11      21.447   7.251 -22.112  1.00 71.21           C  
ATOM     82  O   MET A  11      18.830   7.023 -20.200  1.00 71.21           O  
ATOM     83  CG  MET A  11      22.961   7.245 -21.975  1.00 71.21           C  
ATOM     84  SD  MET A  11      23.509   7.240 -20.224  1.00 71.21           S  
ATOM     85  CE  MET A  11      23.069   8.934 -19.746  1.00 71.21           C  
ATOM     86  N   THR A  12      18.529   6.093 -22.132  1.00 69.82           N  
ATOM     87  CA  THR A  12      17.080   6.260 -22.149  1.00 69.82           C  
ATOM     88  C   THR A  12      16.409   5.263 -21.209  1.00 69.82           C  
ATOM     89  CB  THR A  12      16.515   6.088 -23.572  1.00 69.82           C  
ATOM     90  O   THR A  12      15.420   5.592 -20.550  1.00 69.82           O  
ATOM     91  CG2 THR A  12      17.021   7.186 -24.501  1.00 69.82           C  
ATOM     92  OG1 THR A  12      16.921   4.815 -24.090  1.00 69.82           O  
ATOM     93  N   ILE A  13      16.916   4.069 -20.936  1.00 69.53           N  
ATOM     94  CA  ILE A  13      16.427   3.011 -20.059  1.00 69.53           C  
ATOM     95  C   ILE A  13      16.813   3.319 -18.614  1.00 69.53           C  
ATOM     96  CB  ILE A  13      16.978   1.629 -20.478  1.00 69.53           C  
ATOM     97  O   ILE A  13      16.027   3.087 -17.692  1.00 69.53           O  
ATOM     98  CG1 ILE A  13      16.447   1.240 -21.862  1.00 69.53           C  
ATOM     99  CG2 ILE A  13      16.620   0.566 -19.435  1.00 69.53           C  
ATOM    100  CD1 ILE A  13      17.106   0.001 -22.452  1.00 69.53           C  
ATOM    101  N   VAL A  14      17.981   3.898 -18.342  1.00 67.07           N  
ATOM    102  CA  VAL A  14      18.508   4.314 -17.047  1.00 67.07           C  
ATOM    103  C   VAL A  14      17.802   5.587 -16.586  1.00 67.07           C  
ATOM    104  CB  VAL A  14      20.036   4.543 -17.103  1.00 67.07           C  
ATOM    105  O   VAL A  14      17.568   5.776 -15.390  1.00 67.07           O  
ATOM    106  CG1 VAL A  14      20.543   5.126 -15.785  1.00 67.07           C  
ATOM    107  CG2 VAL A  14      20.758   3.236 -17.426  1.00 67.07           C  
ATOM    108  N   CYS A  15      17.247   6.332 -17.557  1.00 66.26           N  
ATOM    109  CA  CYS A  15      16.501   7.551 -17.263  1.00 66.26           C  
ATOM    110  C   CYS A  15      15.012   7.257 -17.120  1.00 66.26           C  
ATOM    111  CB  CYS A  15      16.722   8.593 -18.358  1.00 66.26           C  
ATOM    112  O   CYS A  15      14.251   8.103 -16.647  1.00 66.26           O  
ATOM    113  SG  CYS A  15      18.345   9.384 -18.294  1.00 66.26           S  
ATOM    114  N   LEU A  16      14.662   6.028 -17.438  1.00 62.76           N  
ATOM    115  CA  LEU A  16      13.275   5.608 -17.267  1.00 62.76           C  
ATOM    116  C   LEU A  16      13.029   5.109 -15.847  1.00 62.76           C  
ATOM    117  CB  LEU A  16      12.919   4.513 -18.275  1.00 62.76           C  
ATOM    118  O   LEU A  16      13.457   4.010 -15.488  1.00 62.76           O  
ATOM    119  CG  LEU A  16      12.516   4.983 -19.674  1.00 62.76           C  
ATOM    120  CD1 LEU A  16      13.244   4.168 -20.737  1.00 62.76           C  
ATOM    121  CD2 LEU A  16      11.005   4.882 -19.857  1.00 62.76           C  
ATOM    122  N   ASP A  17      13.763   5.623 -14.895  1.00 57.95           N  
ATOM    123  CA  ASP A  17      13.267   5.403 -13.540  1.00 57.95           C  
ATOM    124  C   ASP A  17      11.759   5.627 -13.463  1.00 57.95           C  
ATOM    125  CB  ASP A  17      13.987   6.321 -12.549  1.00 57.95           C  
ATOM    126  O   ASP A  17      11.288   6.761 -13.574  1.00 57.95           O  
ATOM    127  CG  ASP A  17      14.149   5.699 -11.174  1.00 57.95           C  
ATOM    128  OD1 ASP A  17      13.196   5.059 -10.678  1.00 57.95           O  
ATOM    129  OD2 ASP A  17      15.237   5.852 -10.579  1.00 57.95           O  
ATOM    130  N   LEU A  18      11.077   5.056 -14.404  1.00 58.32           N  
ATOM    131  CA  LEU A  18       9.618   5.078 -14.386  1.00 58.32           C  
ATOM    132  C   LEU A  18       9.091   4.971 -12.959  1.00 58.32           C  
ATOM    133  CB  LEU A  18       9.055   3.937 -15.238  1.00 58.32           C  
ATOM    134  O   LEU A  18       9.279   3.947 -12.298  1.00 58.32           O  
ATOM    135  CG  LEU A  18       8.336   4.344 -16.526  1.00 58.32           C  
ATOM    136  CD1 LEU A  18       9.330   4.443 -17.678  1.00 58.32           C  
ATOM    137  CD2 LEU A  18       7.225   3.353 -16.854  1.00 58.32           C  
ATOM    138  N   GLY A  19       9.592   5.886 -12.019  1.00 63.45           N  
ATOM    139  CA  GLY A  19       9.031   6.119 -10.698  1.00 63.45           C  
ATOM    140  C   GLY A  19       7.657   5.503 -10.516  1.00 63.45           C  
ATOM    141  O   GLY A  19       6.660   6.041 -11.003  1.00 63.45           O  
ATOM    142  N   TYR A  20       7.619   4.118 -10.726  1.00 71.57           N  
ATOM    143  CA  TYR A  20       6.379   3.434 -10.379  1.00 71.57           C  
ATOM    144  C   TYR A  20       5.831   3.937  -9.049  1.00 71.57           C  
ATOM    145  CB  TYR A  20       6.600   1.920 -10.313  1.00 71.57           C  
ATOM    146  O   TYR A  20       6.536   3.927  -8.037  1.00 71.57           O  
ATOM    147  CG  TYR A  20       5.328   1.128 -10.126  1.00 71.57           C  
ATOM    148  CD1 TYR A  20       4.951   0.667  -8.867  1.00 71.57           C  
ATOM    149  CD2 TYR A  20       4.502   0.839 -11.207  1.00 71.57           C  
ATOM    150  CE1 TYR A  20       3.781  -0.065  -8.690  1.00 71.57           C  
ATOM    151  CE2 TYR A  20       3.330   0.109 -11.041  1.00 71.57           C  
ATOM    152  OH  TYR A  20       1.819  -1.061  -9.611  1.00 71.57           O  
ATOM    153  CZ  TYR A  20       2.978  -0.338  -9.781  1.00 71.57           C  
ATOM    154  N   THR A  21       4.803   4.848  -9.271  1.00 85.11           N  
ATOM    155  CA  THR A  21       4.134   5.342  -8.072  1.00 85.11           C  
ATOM    156  C   THR A  21       2.967   4.435  -7.692  1.00 85.11           C  
ATOM    157  CB  THR A  21       3.626   6.782  -8.269  1.00 85.11           C  
ATOM    158  O   THR A  21       2.232   3.963  -8.562  1.00 85.11           O  
ATOM    159  CG2 THR A  21       4.784   7.747  -8.503  1.00 85.11           C  
ATOM    160  OG1 THR A  21       2.749   6.823  -9.402  1.00 85.11           O  
ATOM    161  N   LEU A  22       2.946   3.872  -6.558  1.00 94.37           N  
ATOM    162  CA  LEU A  22       1.913   3.019  -5.980  1.00 94.37           C  
ATOM    163  C   LEU A  22       0.654   3.823  -5.673  1.00 94.37           C  
ATOM    164  CB  LEU A  22       2.425   2.344  -4.705  1.00 94.37           C  
ATOM    165  O   LEU A  22       0.728   4.894  -5.068  1.00 94.37           O  
ATOM    166  CG  LEU A  22       1.487   1.330  -4.050  1.00 94.37           C  
ATOM    167  CD1 LEU A  22       1.302   0.117  -4.957  1.00 94.37           C  
ATOM    168  CD2 LEU A  22       2.022   0.908  -2.687  1.00 94.37           C  
ATOM    169  N   THR A  23      -0.462   3.326  -6.197  1.00 95.91           N  
ATOM    170  CA  THR A  23      -1.766   3.924  -5.934  1.00 95.91           C  
ATOM    171  C   THR A  23      -2.597   3.031  -5.017  1.00 95.91           C  
ATOM    172  CB  THR A  23      -2.538   4.179  -7.243  1.00 95.91           C  
ATOM    173  O   THR A  23      -2.735   1.832  -5.268  1.00 95.91           O  
ATOM    174  CG2 THR A  23      -3.835   4.937  -6.977  1.00 95.91           C  
ATOM    175  OG1 THR A  23      -1.720   4.951  -8.130  1.00 95.91           O  
ATOM    176  N   CYS A  24      -3.195   3.649  -3.889  1.00 96.70           N  
ATOM    177  CA  CYS A  24      -3.958   2.901  -2.896  1.00 96.70           C  
ATOM    178  C   CYS A  24      -5.322   3.538  -2.663  1.00 96.70           C  
ATOM    179  CB  CYS A  24      -3.190   2.822  -1.577  1.00 96.70           C  
ATOM    180  O   CYS A  24      -5.511   4.726  -2.932  1.00 96.70           O  
ATOM    181  SG  CYS A  24      -1.600   1.976  -1.709  1.00 96.70           S  
ATOM    182  N   TYR A  25      -6.265   2.699  -2.167  1.00 96.19           N  
ATOM    183  CA  TYR A  25      -7.538   3.242  -1.706  1.00 96.19           C  
ATOM    184  C   TYR A  25      -7.361   4.018  -0.406  1.00 96.19           C  
ATOM    185  CB  TYR A  25      -8.561   2.119  -1.509  1.00 96.19           C  
ATOM    186  O   TYR A  25      -6.569   3.628   0.454  1.00 96.19           O  
ATOM    187  CG  TYR A  25      -9.091   1.547  -2.802  1.00 96.19           C  
ATOM    188  CD1 TYR A  25      -9.853   2.325  -3.670  1.00 96.19           C  
ATOM    189  CD2 TYR A  25      -8.831   0.227  -3.156  1.00 96.19           C  
ATOM    190  CE1 TYR A  25     -10.345   1.801  -4.861  1.00 96.19           C  
ATOM    191  CE2 TYR A  25      -9.317  -0.307  -4.345  1.00 96.19           C  
ATOM    192  OH  TYR A  25     -10.556  -0.037  -6.368  1.00 96.19           O  
ATOM    193  CZ  TYR A  25     -10.071   0.486  -5.190  1.00 96.19           C  
ATOM    194  N   MET A  26      -8.101   5.146  -0.331  1.00 92.62           N  
ATOM    195  CA  MET A  26      -8.119   5.986   0.864  1.00 92.62           C  
ATOM    196  C   MET A  26      -9.525   6.072   1.447  1.00 92.62           C  
ATOM    197  CB  MET A  26      -7.599   7.388   0.543  1.00 92.62           C  
ATOM    198  O   MET A  26     -10.513   5.953   0.719  1.00 92.62           O  
ATOM    199  CG  MET A  26      -7.520   8.304   1.754  1.00 92.62           C  
ATOM    200  SD  MET A  26      -6.829   9.954   1.344  1.00 92.62           S  
ATOM    201  CE  MET A  26      -6.771  10.697   2.998  1.00 92.62           C  
ATOM    202  N   ASN A  27      -9.481   5.918   2.840  1.00 85.79           N  
ATOM    203  CA  ASN A  27     -10.728   6.232   3.529  1.00 85.79           C  
ATOM    204  C   ASN A  27     -11.038   7.725   3.474  1.00 85.79           C  
ATOM    205  CB  ASN A  27     -10.674   5.754   4.981  1.00 85.79           C  
ATOM    206  O   ASN A  27     -10.153   8.556   3.688  1.00 85.79           O  
ATOM    207  CG  ASN A  27     -12.036   5.756   5.647  1.00 85.79           C  
ATOM    208  ND2 ASN A  27     -12.062   6.051   6.942  1.00 85.79           N  
ATOM    209  OD1 ASN A  27     -13.056   5.495   5.005  1.00 85.79           O  
ATOM    210  N   PRO A  28     -12.472   8.113   3.416  1.00 75.42           N  
ATOM    211  CA  PRO A  28     -13.652   7.258   3.269  1.00 75.42           C  
ATOM    212  C   PRO A  28     -14.017   7.003   1.808  1.00 75.42           C  
ATOM    213  CB  PRO A  28     -14.753   8.052   3.976  1.00 75.42           C  
ATOM    214  O   PRO A  28     -14.704   6.025   1.501  1.00 75.42           O  
ATOM    215  CG  PRO A  28     -14.252   9.460   4.001  1.00 75.42           C  
ATOM    216  CD  PRO A  28     -12.767   9.442   3.781  1.00 75.42           C  
ATOM    217  N   SER A  29     -13.428   7.533   0.781  1.00 76.65           N  
ATOM    218  CA  SER A  29     -13.682   7.260  -0.630  1.00 76.65           C  
ATOM    219  C   SER A  29     -12.700   8.010  -1.523  1.00 76.65           C  
ATOM    220  CB  SER A  29     -15.115   7.642  -1.001  1.00 76.65           C  
ATOM    221  O   SER A  29     -12.176   9.057  -1.137  1.00 76.65           O  
ATOM    222  OG  SER A  29     -15.396   8.977  -0.617  1.00 76.65           O  
ATOM    223  N   GLY A  30     -11.847   7.141  -2.167  1.00 91.94           N  
ATOM    224  CA  GLY A  30     -10.915   7.682  -3.145  1.00 91.94           C  
ATOM    225  C   GLY A  30      -9.615   6.905  -3.223  1.00 91.94           C  
ATOM    226  O   GLY A  30      -9.493   5.827  -2.637  1.00 91.94           O  
ATOM    227  N   THR A  31      -8.889   7.375  -4.098  1.00 95.85           N  
ATOM    228  CA  THR A  31      -7.559   6.821  -4.324  1.00 95.85           C  
ATOM    229  C   THR A  31      -6.490   7.899  -4.163  1.00 95.85           C  
ATOM    230  CB  THR A  31      -7.447   6.189  -5.724  1.00 95.85           C  
ATOM    231  O   THR A  31      -6.781   9.091  -4.279  1.00 95.85           O  
ATOM    232  CG2 THR A  31      -8.529   5.136  -5.939  1.00 95.85           C  
ATOM    233  OG1 THR A  31      -7.589   7.213  -6.717  1.00 95.85           O  
ATOM    234  N   MET A  32      -5.290   7.411  -3.746  1.00 94.57           N  
ATOM    235  CA  MET A  32      -4.170   8.334  -3.594  1.00 94.57           C  
ATOM    236  C   MET A  32      -2.877   7.711  -4.109  1.00 94.57           C  
ATOM    237  CB  MET A  32      -4.006   8.744  -2.129  1.00 94.57           C  
ATOM    238  O   MET A  32      -2.705   6.492  -4.054  1.00 94.57           O  
ATOM    239  CG  MET A  32      -3.484   7.631  -1.236  1.00 94.57           C  
ATOM    240  SD  MET A  32      -3.193   8.190   0.487  1.00 94.57           S  
ATOM    241  CE  MET A  32      -1.392   8.403   0.455  1.00 94.57           C  
ATOM    242  N   VAL A  33      -2.068   8.608  -4.704  1.00 95.31           N  
ATOM    243  CA  VAL A  33      -0.723   8.197  -5.091  1.00 95.31           C  
ATOM    244  C   VAL A  33       0.198   8.227  -3.873  1.00 95.31           C  
ATOM    245  CB  VAL A  33      -0.154   9.097  -6.211  1.00 95.31           C  
ATOM    246  O   VAL A  33       0.286   9.242  -3.179  1.00 95.31           O  
ATOM    247  CG1 VAL A  33       1.269   8.675  -6.573  1.00 95.31           C  
ATOM    248  CG2 VAL A  33      -1.058   9.052  -7.442  1.00 95.31           C  
ATOM    249  N   CYS A  34       0.878   7.050  -3.597  1.00 93.73           N  
ATOM    250  CA  CYS A  34       1.756   6.957  -2.436  1.00 93.73           C  
ATOM    251  C   CYS A  34       3.047   7.734  -2.664  1.00 93.73           C  
ATOM    252  CB  CYS A  34       2.077   5.496  -2.123  1.00 93.73           C  
ATOM    253  O   CYS A  34       3.477   7.910  -3.806  1.00 93.73           O  
ATOM    254  SG  CYS A  34       0.619   4.488  -1.777  1.00 93.73           S  
ATOM    255  N   LYS A  35       3.559   8.252  -1.548  1.00 93.10           N  
ATOM    256  CA  LYS A  35       4.864   8.904  -1.615  1.00 93.10           C  
ATOM    257  C   LYS A  35       5.958   7.907  -1.985  1.00 93.10           C  
ATOM    258  CB  LYS A  35       5.197   9.578  -0.283  1.00 93.10           C  
ATOM    259  O   LYS A  35       5.762   6.695  -1.880  1.00 93.10           O  
ATOM    260  CG  LYS A  35       4.235  10.691   0.105  1.00 93.10           C  
ATOM    261  CD  LYS A  35       4.607  11.309   1.447  1.00 93.10           C  
ATOM    262  CE  LYS A  35       3.602  12.371   1.872  1.00 93.10           C  
ATOM    263  NZ  LYS A  35       3.923  12.928   3.220  1.00 93.10           N  
ATOM    264  N   GLU A  36       7.037   8.342  -2.419  1.00 89.79           N  
ATOM    265  CA  GLU A  36       8.148   7.530  -2.907  1.00 89.79           C  
ATOM    266  C   GLU A  36       8.579   6.500  -1.866  1.00 89.79           C  
ATOM    267  CB  GLU A  36       9.335   8.417  -3.292  1.00 89.79           C  
ATOM    268  O   GLU A  36       8.882   5.355  -2.207  1.00 89.79           O  
ATOM    269  CG  GLU A  36      10.416   7.691  -4.079  1.00 89.79           C  
ATOM    270  CD  GLU A  36      11.557   8.598  -4.509  1.00 89.79           C  
ATOM    271  OE1 GLU A  36      12.547   8.096  -5.089  1.00 89.79           O  
ATOM    272  OE2 GLU A  36      11.461   9.822  -4.264  1.00 89.79           O  
ATOM    273  N   HIS A  37       8.473   6.839  -0.599  1.00 90.88           N  
ATOM    274  CA  HIS A  37       8.945   5.974   0.477  1.00 90.88           C  
ATOM    275  C   HIS A  37       7.836   5.051   0.968  1.00 90.88           C  
ATOM    276  CB  HIS A  37       9.486   6.810   1.638  1.00 90.88           C  
ATOM    277  O   HIS A  37       8.084   4.147   1.770  1.00 90.88           O  
ATOM    278  CG  HIS A  37       8.481   7.755   2.216  1.00 90.88           C  
ATOM    279  CD2 HIS A  37       7.786   7.713   3.377  1.00 90.88           C  
ATOM    280  ND1 HIS A  37       8.090   8.909   1.573  1.00 90.88           N  
ATOM    281  CE1 HIS A  37       7.195   9.539   2.317  1.00 90.88           C  
ATOM    282  NE2 HIS A  37       6.993   8.833   3.417  1.00 90.88           N  
ATOM    283  N   GLU A  38       6.599   5.240   0.434  1.00 94.18           N  
ATOM    284  CA  GLU A  38       5.445   4.405   0.753  1.00 94.18           C  
ATOM    285  C   GLU A  38       5.250   3.311  -0.292  1.00 94.18           C  
ATOM    286  CB  GLU A  38       4.179   5.259   0.863  1.00 94.18           C  
ATOM    287  O   GLU A  38       4.760   3.575  -1.392  1.00 94.18           O  
ATOM    288  CG  GLU A  38       4.215   6.269   2.001  1.00 94.18           C  
ATOM    289  CD  GLU A  38       2.994   7.174   2.039  1.00 94.18           C  
ATOM    290  OE1 GLU A  38       2.625   7.650   3.136  1.00 94.18           O  
ATOM    291  OE2 GLU A  38       2.401   7.409   0.962  1.00 94.18           O  
ATOM    292  N   THR A  39       5.606   2.122   0.188  1.00 93.87           N  
ATOM    293  CA  THR A  39       5.685   1.051  -0.799  1.00 93.87           C  
ATOM    294  C   THR A  39       4.561   0.040  -0.591  1.00 93.87           C  
ATOM    295  CB  THR A  39       7.045   0.331  -0.734  1.00 93.87           C  
ATOM    296  O   THR A  39       4.523  -0.999  -1.254  1.00 93.87           O  
ATOM    297  CG2 THR A  39       8.187   1.279  -1.085  1.00 93.87           C  
ATOM    298  OG1 THR A  39       7.248  -0.175   0.592  1.00 93.87           O  
ATOM    299  N   MET A  40       3.623   0.375   0.311  1.00 94.72           N  
ATOM    300  CA  MET A  40       2.579  -0.589   0.646  1.00 94.72           C  
ATOM    301  C   MET A  40       1.223   0.097   0.764  1.00 94.72           C  
ATOM    302  CB  MET A  40       2.915  -1.313   1.952  1.00 94.72           C  
ATOM    303  O   MET A  40       1.140   1.249   1.194  1.00 94.72           O  
ATOM    304  CG  MET A  40       4.239  -2.058   1.917  1.00 94.72           C  
ATOM    305  SD  MET A  40       4.130  -3.645   1.001  1.00 94.72           S  
ATOM    306  CE  MET A  40       5.762  -4.344   1.376  1.00 94.72           C  
ATOM    307  N   CYS A  41       0.230  -0.629   0.369  1.00 96.12           N  
ATOM    308  CA  CYS A  41      -1.150  -0.292   0.698  1.00 96.12           C  
ATOM    309  C   CYS A  41      -1.615  -1.047   1.937  1.00 96.12           C  
ATOM    310  CB  CYS A  41      -2.074  -0.606  -0.478  1.00 96.12           C  
ATOM    311  O   CYS A  41      -1.251  -2.208   2.135  1.00 96.12           O  
ATOM    312  SG  CYS A  41      -1.713   0.355  -1.965  1.00 96.12           S  
ATOM    313  N   TYR A  42      -2.362  -0.345   2.807  1.00 95.62           N  
ATOM    314  CA  TYR A  42      -2.870  -1.054   3.975  1.00 95.62           C  
ATOM    315  C   TYR A  42      -4.377  -0.874   4.110  1.00 95.62           C  
ATOM    316  CB  TYR A  42      -2.171  -0.566   5.248  1.00 95.62           C  
ATOM    317  O   TYR A  42      -4.930   0.137   3.671  1.00 95.62           O  
ATOM    318  CG  TYR A  42      -2.606   0.810   5.690  1.00 95.62           C  
ATOM    319  CD1 TYR A  42      -1.872   1.940   5.338  1.00 95.62           C  
ATOM    320  CD2 TYR A  42      -3.750   0.982   6.460  1.00 95.62           C  
ATOM    321  CE1 TYR A  42      -2.268   3.210   5.744  1.00 95.62           C  
ATOM    322  CE2 TYR A  42      -4.156   2.247   6.873  1.00 95.62           C  
ATOM    323  OH  TYR A  42      -3.807   4.608   6.915  1.00 95.62           O  
ATOM    324  CZ  TYR A  42      -3.410   3.354   6.510  1.00 95.62           C  
ATOM    325  N   ARG A  43      -4.976  -1.891   4.679  1.00 94.57           N  
ATOM    326  CA  ARG A  43      -6.368  -1.900   5.115  1.00 94.57           C  
ATOM    327  C   ARG A  43      -6.487  -2.369   6.561  1.00 94.57           C  
ATOM    328  CB  ARG A  43      -7.211  -2.795   4.203  1.00 94.57           C  
ATOM    329  O   ARG A  43      -6.087  -3.488   6.891  1.00 94.57           O  
ATOM    330  CG  ARG A  43      -8.681  -2.853   4.585  1.00 94.57           C  
ATOM    331  CD  ARG A  43      -9.453  -3.831   3.710  1.00 94.57           C  
ATOM    332  NE  ARG A  43     -10.815  -4.032   4.198  1.00 94.57           N  
ATOM    333  NH1 ARG A  43     -11.279  -5.802   2.789  1.00 94.57           N  
ATOM    334  NH2 ARG A  43     -12.868  -5.059   4.265  1.00 94.57           N  
ATOM    335  CZ  ARG A  43     -11.651  -4.964   3.749  1.00 94.57           C  
ATOM    336  N   LEU A  44      -7.018  -1.464   7.360  1.00 93.13           N  
ATOM    337  CA  LEU A  44      -7.121  -1.731   8.790  1.00 93.13           C  
ATOM    338  C   LEU A  44      -8.579  -1.735   9.239  1.00 93.13           C  
ATOM    339  CB  LEU A  44      -6.332  -0.690   9.588  1.00 93.13           C  
ATOM    340  O   LEU A  44      -9.343  -0.832   8.889  1.00 93.13           O  
ATOM    341  CG  LEU A  44      -6.270  -0.900  11.102  1.00 93.13           C  
ATOM    342  CD1 LEU A  44      -5.394  -2.103  11.434  1.00 93.13           C  
ATOM    343  CD2 LEU A  44      -5.749   0.354  11.795  1.00 93.13           C  
ATOM    344  N   ILE A  45      -8.907  -2.766  10.040  1.00 91.32           N  
ATOM    345  CA  ILE A  45     -10.238  -2.865  10.630  1.00 91.32           C  
ATOM    346  C   ILE A  45     -10.205  -2.345  12.066  1.00 91.32           C  
ATOM    347  CB  ILE A  45     -10.764  -4.317  10.598  1.00 91.32           C  
ATOM    348  O   ILE A  45      -9.430  -2.832  12.892  1.00 91.32           O  
ATOM    349  CG1 ILE A  45     -10.789  -4.845   9.159  1.00 91.32           C  
ATOM    350  CG2 ILE A  45     -12.153  -4.402  11.237  1.00 91.32           C  
ATOM    351  CD1 ILE A  45     -11.095  -6.332   9.051  1.00 91.32           C  
ATOM    352  N   VAL A  46     -11.038  -1.264  12.309  1.00 89.37           N  
ATOM    353  CA  VAL A  46     -11.128  -0.674  13.641  1.00 89.37           C  
ATOM    354  C   VAL A  46     -12.551  -0.819  14.175  1.00 89.37           C  
ATOM    355  CB  VAL A  46     -10.710   0.814  13.632  1.00 89.37           C  
ATOM    356  O   VAL A  46     -13.517  -0.481  13.486  1.00 89.37           O  
ATOM    357  CG1 VAL A  46     -10.773   1.401  15.041  1.00 89.37           C  
ATOM    358  CG2 VAL A  46      -9.309   0.970  13.046  1.00 89.37           C  
ATOM    359  N   TRP A  47     -12.592  -1.403  15.417  1.00 88.48           N  
ATOM    360  CA  TRP A  47     -13.882  -1.573  16.076  1.00 88.48           C  
ATOM    361  C   TRP A  47     -14.214  -0.364  16.944  1.00 88.48           C  
ATOM    362  CB  TRP A  47     -13.888  -2.846  16.929  1.00 88.48           C  
ATOM    363  O   TRP A  47     -13.399   0.060  17.766  1.00 88.48           O  
ATOM    364  CG  TRP A  47     -13.710  -4.108  16.139  1.00 88.48           C  
ATOM    365  CD1 TRP A  47     -12.529  -4.704  15.793  1.00 88.48           C  
ATOM    366  CD2 TRP A  47     -14.748  -4.928  15.594  1.00 88.48           C  
ATOM    367  CE2 TRP A  47     -14.124  -6.006  14.929  1.00 88.48           C  
ATOM    368  CE3 TRP A  47     -16.148  -4.855  15.604  1.00 88.48           C  
ATOM    369  NE1 TRP A  47     -12.771  -5.846  15.065  1.00 88.48           N  
ATOM    370  CH2 TRP A  47     -16.220  -6.910  14.304  1.00 88.48           C  
ATOM    371  CZ2 TRP A  47     -14.852  -7.005  14.279  1.00 88.48           C  
ATOM    372  CZ3 TRP A  47     -16.871  -5.851  14.957  1.00 88.48           C  
ATOM    373  N   THR A  48     -15.288   0.322  16.661  1.00 85.43           N  
ATOM    374  CA  THR A  48     -15.727   1.468  17.450  1.00 85.43           C  
ATOM    375  C   THR A  48     -16.563   1.015  18.643  1.00 85.43           C  
ATOM    376  CB  THR A  48     -16.540   2.456  16.595  1.00 85.43           C  
ATOM    377  O   THR A  48     -16.935  -0.157  18.738  1.00 85.43           O  
ATOM    378  CG2 THR A  48     -15.807   2.799  15.302  1.00 85.43           C  
ATOM    379  OG1 THR A  48     -17.807   1.869  16.271  1.00 85.43           O  
ATOM    380  N   PHE A  49     -16.682   1.837  19.708  1.00 81.07           N  
ATOM    381  CA  PHE A  49     -17.373   1.663  20.980  1.00 81.07           C  
ATOM    382  C   PHE A  49     -18.824   1.255  20.756  1.00 81.07           C  
ATOM    383  CB  PHE A  49     -17.311   2.951  21.808  1.00 81.07           C  
ATOM    384  O   PHE A  49     -19.407   0.542  21.576  1.00 81.07           O  
ATOM    385  CG  PHE A  49     -15.961   3.217  22.417  1.00 81.07           C  
ATOM    386  CD1 PHE A  49     -15.519   2.482  23.510  1.00 81.07           C  
ATOM    387  CD2 PHE A  49     -15.133   4.202  21.895  1.00 81.07           C  
ATOM    388  CE1 PHE A  49     -14.270   2.726  24.076  1.00 81.07           C  
ATOM    389  CE2 PHE A  49     -13.883   4.452  22.455  1.00 81.07           C  
ATOM    390  CZ  PHE A  49     -13.454   3.713  23.546  1.00 81.07           C  
ATOM    391  N   GLN A  50     -19.389   1.387  19.527  1.00 85.12           N  
ATOM    392  CA  GLN A  50     -20.769   1.048  19.196  1.00 85.12           C  
ATOM    393  C   GLN A  50     -20.831  -0.164  18.271  1.00 85.12           C  
ATOM    394  CB  GLN A  50     -21.474   2.241  18.548  1.00 85.12           C  
ATOM    395  O   GLN A  50     -21.827  -0.368  17.574  1.00 85.12           O  
ATOM    396  CG  GLN A  50     -21.702   3.410  19.496  1.00 85.12           C  
ATOM    397  CD  GLN A  50     -22.387   4.585  18.824  1.00 85.12           C  
ATOM    398  NE2 GLN A  50     -22.750   5.590  19.614  1.00 85.12           N  
ATOM    399  OE1 GLN A  50     -22.587   4.591  17.605  1.00 85.12           O  
ATOM    400  N   TYR A  51     -19.763  -1.034  18.225  1.00 79.93           N  
ATOM    401  CA  TYR A  51     -19.724  -2.262  17.439  1.00 79.93           C  
ATOM    402  C   TYR A  51     -19.774  -1.956  15.947  1.00 79.93           C  
ATOM    403  CB  TYR A  51     -20.886  -3.183  17.822  1.00 79.93           C  
ATOM    404  O   TYR A  51     -20.279  -2.759  15.159  1.00 79.93           O  
ATOM    405  CG  TYR A  51     -20.824  -3.677  19.247  1.00 79.93           C  
ATOM    406  CD1 TYR A  51     -19.927  -4.675  19.621  1.00 79.93           C  
ATOM    407  CD2 TYR A  51     -21.663  -3.148  20.222  1.00 79.93           C  
ATOM    408  CE1 TYR A  51     -19.868  -5.134  20.933  1.00 79.93           C  
ATOM    409  CE2 TYR A  51     -21.613  -3.600  21.537  1.00 79.93           C  
ATOM    410  OH  TYR A  51     -20.659  -5.042  23.182  1.00 79.93           O  
ATOM    411  CZ  TYR A  51     -20.713  -4.591  21.882  1.00 79.93           C  
ATOM    412  N   HIS A  52     -19.501  -0.740  15.619  1.00 85.79           N  
ATOM    413  CA  HIS A  52     -19.336  -0.400  14.210  1.00 85.79           C  
ATOM    414  C   HIS A  52     -17.910  -0.672  13.741  1.00 85.79           C  
ATOM    415  CB  HIS A  52     -19.698   1.066  13.966  1.00 85.79           C  
ATOM    416  O   HIS A  52     -16.961  -0.537  14.516  1.00 85.79           O  
ATOM    417  CG  HIS A  52     -21.156   1.358  14.128  1.00 85.79           C  
ATOM    418  CD2 HIS A  52     -21.844   1.908  15.157  1.00 85.79           C  
ATOM    419  ND1 HIS A  52     -22.085   1.073  13.151  1.00 85.79           N  
ATOM    420  CE1 HIS A  52     -23.285   1.438  13.573  1.00 85.79           C  
ATOM    421  NE2 HIS A  52     -23.166   1.947  14.787  1.00 85.79           N  
ATOM    422  N   VAL A  53     -17.848  -1.252  12.520  1.00 87.66           N  
ATOM    423  CA  VAL A  53     -16.544  -1.541  11.933  1.00 87.66           C  
ATOM    424  C   VAL A  53     -16.125  -0.396  11.014  1.00 87.66           C  
ATOM    425  CB  VAL A  53     -16.556  -2.874  11.152  1.00 87.66           C  
ATOM    426  O   VAL A  53     -16.916   0.070  10.191  1.00 87.66           O  
ATOM    427  CG1 VAL A  53     -15.212  -3.110  10.465  1.00 87.66           C  
ATOM    428  CG2 VAL A  53     -16.895  -4.036  12.084  1.00 87.66           C  
ATOM    429  N   LEU A  54     -14.873   0.134  11.281  1.00 88.88           N  
ATOM    430  CA  LEU A  54     -14.279   1.147  10.416  1.00 88.88           C  
ATOM    431  C   LEU A  54     -13.101   0.574   9.636  1.00 88.88           C  
ATOM    432  CB  LEU A  54     -13.822   2.355  11.239  1.00 88.88           C  
ATOM    433  O   LEU A  54     -12.291  -0.175  10.188  1.00 88.88           O  
ATOM    434  CG  LEU A  54     -14.925   3.176  11.908  1.00 88.88           C  
ATOM    435  CD1 LEU A  54     -14.320   4.192  12.871  1.00 88.88           C  
ATOM    436  CD2 LEU A  54     -15.785   3.872  10.859  1.00 88.88           C  
ATOM    437  N   TYR A  55     -13.133   0.847   8.347  1.00 89.58           N  
ATOM    438  CA  TYR A  55     -12.003   0.441   7.518  1.00 89.58           C  
ATOM    439  C   TYR A  55     -11.087   1.624   7.228  1.00 89.58           C  
ATOM    440  CB  TYR A  55     -12.493  -0.175   6.205  1.00 89.58           C  
ATOM    441  O   TYR A  55     -11.527   2.639   6.684  1.00 89.58           O  
ATOM    442  CG  TYR A  55     -13.288  -1.445   6.389  1.00 89.58           C  
ATOM    443  CD1 TYR A  55     -12.658  -2.687   6.414  1.00 89.58           C  
ATOM    444  CD2 TYR A  55     -14.671  -1.405   6.538  1.00 89.58           C  
ATOM    445  CE1 TYR A  55     -13.387  -3.860   6.582  1.00 89.58           C  
ATOM    446  CE2 TYR A  55     -15.410  -2.571   6.706  1.00 89.58           C  
ATOM    447  OH  TYR A  55     -15.487  -4.950   6.893  1.00 89.58           O  
ATOM    448  CZ  TYR A  55     -14.760  -3.792   6.727  1.00 89.58           C  
ATOM    449  N   LEU A  56      -9.903   1.457   7.680  1.00 92.22           N  
ATOM    450  CA  LEU A  56      -8.878   2.448   7.370  1.00 92.22           C  
ATOM    451  C   LEU A  56      -7.972   1.960   6.245  1.00 92.22           C  
ATOM    452  CB  LEU A  56      -8.043   2.762   8.614  1.00 92.22           C  
ATOM    453  O   LEU A  56      -7.492   0.824   6.277  1.00 92.22           O  
ATOM    454  CG  LEU A  56      -8.796   3.358   9.804  1.00 92.22           C  
ATOM    455  CD1 LEU A  56      -7.869   3.487  11.008  1.00 92.22           C  
ATOM    456  CD2 LEU A  56      -9.393   4.712   9.435  1.00 92.22           C  
ATOM    457  N   LYS A  57      -7.904   2.792   5.216  1.00 94.65           N  
ATOM    458  CA  LYS A  57      -7.066   2.462   4.067  1.00 94.65           C  
ATOM    459  C   LYS A  57      -6.048   3.565   3.793  1.00 94.65           C  
ATOM    460  CB  LYS A  57      -7.926   2.223   2.825  1.00 94.65           C  
ATOM    461  O   LYS A  57      -6.301   4.736   4.086  1.00 94.65           O  
ATOM    462  CG  LYS A  57      -8.974   1.132   2.999  1.00 94.65           C  
ATOM    463  CD  LYS A  57      -9.888   1.038   1.784  1.00 94.65           C  
ATOM    464  CE  LYS A  57     -10.952  -0.036   1.967  1.00 94.65           C  
ATOM    465  NZ  LYS A  57     -11.928  -0.047   0.836  1.00 94.65           N  
ATOM    466  N   GLY A  58      -4.884   3.152   3.212  1.00 94.74           N  
ATOM    467  CA  GLY A  58      -3.903   4.171   2.875  1.00 94.74           C  
ATOM    468  C   GLY A  58      -2.556   3.595   2.479  1.00 94.74           C  
ATOM    469  O   GLY A  58      -2.452   2.410   2.156  1.00 94.74           O  
ATOM    470  N   CYS A  59      -1.613   4.517   2.365  1.00 95.29           N  
ATOM    471  CA  CYS A  59      -0.239   4.195   1.998  1.00 95.29           C  
ATOM    472  C   CYS A  59       0.654   4.125   3.231  1.00 95.29           C  
ATOM    473  CB  CYS A  59       0.310   5.231   1.017  1.00 95.29           C  
ATOM    474  O   CYS A  59       0.487   4.908   4.168  1.00 95.29           O  
ATOM    475  SG  CYS A  59      -0.614   5.330  -0.531  1.00 95.29           S  
ATOM    476  N   SER A  60       1.612   3.210   3.206  1.00 94.99           N  
ATOM    477  CA  SER A  60       2.548   3.064   4.316  1.00 94.99           C  
ATOM    478  C   SER A  60       3.903   2.559   3.834  1.00 94.99           C  
ATOM    479  CB  SER A  60       1.984   2.110   5.370  1.00 94.99           C  
ATOM    480  O   SER A  60       3.996   1.918   2.784  1.00 94.99           O  
ATOM    481  OG  SER A  60       2.850   2.029   6.489  1.00 94.99           O  
ATOM    482  N   SER A  61       4.900   3.037   4.572  1.00 94.25           N  
ATOM    483  CA  SER A  61       6.247   2.568   4.265  1.00 94.25           C  
ATOM    484  C   SER A  61       6.440   1.119   4.699  1.00 94.25           C  
ATOM    485  CB  SER A  61       7.291   3.456   4.942  1.00 94.25           C  
ATOM    486  O   SER A  61       7.278   0.405   4.144  1.00 94.25           O  
ATOM    487  OG  SER A  61       7.097   3.480   6.345  1.00 94.25           O  
ATOM    488  N   SER A  62       5.616   0.680   5.640  1.00 92.94           N  
ATOM    489  CA  SER A  62       5.600  -0.676   6.178  1.00 92.94           C  
ATOM    490  C   SER A  62       4.184  -1.113   6.535  1.00 92.94           C  
ATOM    491  CB  SER A  62       6.499  -0.774   7.411  1.00 92.94           C  
ATOM    492  O   SER A  62       3.274  -0.285   6.612  1.00 92.94           O  
ATOM    493  OG  SER A  62       5.998   0.032   8.464  1.00 92.94           O  
ATOM    494  N   CYS A  63       4.000  -2.468   6.595  1.00 91.23           N  
ATOM    495  CA  CYS A  63       2.693  -3.008   6.951  1.00 91.23           C  
ATOM    496  C   CYS A  63       2.414  -2.829   8.439  1.00 91.23           C  
ATOM    497  CB  CYS A  63       2.606  -4.489   6.582  1.00 91.23           C  
ATOM    498  O   CYS A  63       3.135  -3.369   9.279  1.00 91.23           O  
ATOM    499  SG  CYS A  63       0.942  -5.178   6.720  1.00 91.23           S  
ATOM    500  N   PRO A  64       1.373  -1.914   8.660  1.00 82.75           N  
ATOM    501  CA  PRO A  64       1.022  -1.655  10.059  1.00 82.75           C  
ATOM    502  C   PRO A  64       0.493  -2.896  10.774  1.00 82.75           C  
ATOM    503  CB  PRO A  64      -0.062  -0.579   9.957  1.00 82.75           C  
ATOM    504  O   PRO A  64      -0.207  -3.711  10.168  1.00 82.75           O  
ATOM    505  CG  PRO A  64      -0.240  -0.354   8.490  1.00 82.75           C  
ATOM    506  CD  PRO A  64       0.669  -1.292   7.749  1.00 82.75           C  
ATOM    507  N   GLY A  65       1.277  -3.863  11.116  1.00 85.01           N  
ATOM    508  CA  GLY A  65       1.082  -5.075  11.895  1.00 85.01           C  
ATOM    509  C   GLY A  65      -0.246  -5.106  12.628  1.00 85.01           C  
ATOM    510  O   GLY A  65      -1.022  -4.151  12.559  1.00 85.01           O  
ATOM    511  N   GLY A  66      -0.730  -6.342  13.040  1.00 85.79           N  
ATOM    512  CA  GLY A  66      -1.987  -6.553  13.740  1.00 85.79           C  
ATOM    513  C   GLY A  66      -2.903  -7.539  13.039  1.00 85.79           C  
ATOM    514  O   GLY A  66      -2.748  -7.796  11.843  1.00 85.79           O  
ATOM    515  N   ASN A  67      -3.665  -8.172  13.842  1.00 83.26           N  
ATOM    516  CA  ASN A  67      -4.585  -9.211  13.390  1.00 83.26           C  
ATOM    517  C   ASN A  67      -5.689  -8.636  12.507  1.00 83.26           C  
ATOM    518  CB  ASN A  67      -5.191  -9.949  14.585  1.00 83.26           C  
ATOM    519  O   ASN A  67      -6.247  -9.341  11.665  1.00 83.26           O  
ATOM    520  CG  ASN A  67      -4.191 -10.849  15.283  1.00 83.26           C  
ATOM    521  ND2 ASN A  67      -4.462 -11.173  16.542  1.00 83.26           N  
ATOM    522  OD1 ASN A  67      -3.183 -11.250  14.696  1.00 83.26           O  
ATOM    523  N   ASN A  68      -5.795  -7.314  12.427  1.00 87.64           N  
ATOM    524  CA  ASN A  68      -6.876  -6.662  11.696  1.00 87.64           C  
ATOM    525  C   ASN A  68      -6.341  -5.805  10.552  1.00 87.64           C  
ATOM    526  CB  ASN A  68      -7.728  -5.813  12.642  1.00 87.64           C  
ATOM    527  O   ASN A  68      -7.015  -4.878  10.098  1.00 87.64           O  
ATOM    528  CG  ASN A  68      -8.407  -6.639  13.716  1.00 87.64           C  
ATOM    529  ND2 ASN A  68      -8.505  -6.084  14.918  1.00 87.64           N  
ATOM    530  OD1 ASN A  68      -8.840  -7.768  13.468  1.00 87.64           O  
ATOM    531  N   CYS A  69      -5.062  -6.146  10.121  1.00 92.43           N  
ATOM    532  CA  CYS A  69      -4.399  -5.356   9.090  1.00 92.43           C  
ATOM    533  C   CYS A  69      -4.034  -6.221   7.889  1.00 92.43           C  
ATOM    534  CB  CYS A  69      -3.143  -4.689   9.650  1.00 92.43           C  
ATOM    535  O   CYS A  69      -3.525  -7.331   8.051  1.00 92.43           O  
ATOM    536  SG  CYS A  69      -2.291  -3.627   8.464  1.00 92.43           S  
ATOM    537  N   ALA A  70      -4.391  -5.779   6.754  1.00 93.14           N  
ATOM    538  CA  ALA A  70      -3.979  -6.373   5.484  1.00 93.14           C  
ATOM    539  C   ALA A  70      -3.120  -5.403   4.678  1.00 93.14           C  
ATOM    540  CB  ALA A  70      -5.202  -6.795   4.673  1.00 93.14           C  
ATOM    541  O   ALA A  70      -3.419  -4.208   4.610  1.00 93.14           O  
ATOM    542  N   CYS A  71      -2.052  -5.961   4.108  1.00 95.18           N  
ATOM    543  CA  CYS A  71      -1.137  -5.127   3.337  1.00 95.18           C  
ATOM    544  C   CYS A  71      -0.857  -5.743   1.972  1.00 95.18           C  
ATOM    545  CB  CYS A  71       0.174  -4.927   4.095  1.00 95.18           C  
ATOM    546  O   CYS A  71      -0.857  -6.967   1.826  1.00 95.18           O  
ATOM    547  SG  CYS A  71      -0.029  -4.131   5.704  1.00 95.18           S  
ATOM    548  N   CYS A  72      -0.636  -4.902   1.048  1.00 95.40           N  
ATOM    549  CA  CYS A  72      -0.260  -5.344  -0.290  1.00 95.40           C  
ATOM    550  C   CYS A  72       0.566  -4.281  -1.004  1.00 95.40           C  
ATOM    551  CB  CYS A  72      -1.503  -5.676  -1.115  1.00 95.40           C  
ATOM    552  O   CYS A  72       0.570  -3.117  -0.601  1.00 95.40           O  
ATOM    553  SG  CYS A  72      -2.619  -4.275  -1.345  1.00 95.40           S  
ATOM    554  N   SER A  73       1.341  -4.654  -2.082  1.00 94.56           N  
ATOM    555  CA  SER A  73       2.327  -3.759  -2.678  1.00 94.56           C  
ATOM    556  C   SER A  73       1.982  -3.446  -4.130  1.00 94.56           C  
ATOM    557  CB  SER A  73       3.725  -4.372  -2.599  1.00 94.56           C  
ATOM    558  O   SER A  73       2.834  -2.977  -4.889  1.00 94.56           O  
ATOM    559  OG  SER A  73       3.747  -5.655  -3.201  1.00 94.56           O  
ATOM    560  N   THR A  74       0.704  -3.743  -4.502  1.00 94.58           N  
ATOM    561  CA  THR A  74       0.267  -3.431  -5.858  1.00 94.58           C  
ATOM    562  C   THR A  74      -0.804  -2.344  -5.844  1.00 94.58           C  
ATOM    563  CB  THR A  74      -0.277  -4.682  -6.572  1.00 94.58           C  
ATOM    564  O   THR A  74      -1.366  -2.032  -4.792  1.00 94.58           O  
ATOM    565  CG2 THR A  74       0.780  -5.780  -6.639  1.00 94.58           C  
ATOM    566  OG1 THR A  74      -1.417  -5.175  -5.857  1.00 94.58           O  
ATOM    567  N   ASP A  75      -1.099  -1.736  -7.029  1.00 95.14           N  
ATOM    568  CA  ASP A  75      -2.056  -0.640  -7.141  1.00 95.14           C  
ATOM    569  C   ASP A  75      -3.452  -1.084  -6.712  1.00 95.14           C  
ATOM    570  CB  ASP A  75      -2.091  -0.102  -8.573  1.00 95.14           C  
ATOM    571  O   ASP A  75      -3.930  -2.139  -7.133  1.00 95.14           O  
ATOM    572  CG  ASP A  75      -0.853   0.698  -8.937  1.00 95.14           C  
ATOM    573  OD1 ASP A  75      -0.160   1.199  -8.024  1.00 95.14           O  
ATOM    574  OD2 ASP A  75      -0.569   0.832 -10.147  1.00 95.14           O  
ATOM    575  N   LEU A  76      -3.991  -0.217  -5.820  1.00 94.80           N  
ATOM    576  CA  LEU A  76      -5.388  -0.377  -5.432  1.00 94.80           C  
ATOM    577  C   LEU A  76      -5.642  -1.777  -4.883  1.00 94.80           C  
ATOM    578  CB  LEU A  76      -6.310  -0.109  -6.624  1.00 94.80           C  
ATOM    579  O   LEU A  76      -6.700  -2.362  -5.128  1.00 94.80           O  
ATOM    580  CG  LEU A  76      -6.154   1.250  -7.309  1.00 94.80           C  
ATOM    581  CD1 LEU A  76      -7.024   1.316  -8.560  1.00 94.80           C  
ATOM    582  CD2 LEU A  76      -6.506   2.378  -6.346  1.00 94.80           C  
ATOM    583  N   CYS A  77      -4.835  -2.393  -4.159  1.00 94.76           N  
ATOM    584  CA  CYS A  77      -4.883  -3.758  -3.648  1.00 94.76           C  
ATOM    585  C   CYS A  77      -5.554  -3.805  -2.280  1.00 94.76           C  
ATOM    586  CB  CYS A  77      -3.475  -4.346  -3.556  1.00 94.76           C  
ATOM    587  O   CYS A  77      -5.841  -4.886  -1.762  1.00 94.76           O  
ATOM    588  SG  CYS A  77      -2.416  -3.513  -2.352  1.00 94.76           S  
ATOM    589  N   ASN A  78      -5.775  -2.603  -1.725  1.00 93.27           N  
ATOM    590  CA  ASN A  78      -6.289  -2.529  -0.361  1.00 93.27           C  
ATOM    591  C   ASN A  78      -7.809  -2.397  -0.341  1.00 93.27           C  
ATOM    592  CB  ASN A  78      -5.645  -1.363   0.392  1.00 93.27           C  
ATOM    593  O   ASN A  78      -8.363  -1.685   0.498  1.00 93.27           O  
ATOM    594  CG  ASN A  78      -5.869  -0.030  -0.294  1.00 93.27           C  
ATOM    595  ND2 ASN A  78      -5.893   1.043   0.489  1.00 93.27           N  
ATOM    596  OD1 ASN A  78      -6.019   0.036  -1.516  1.00 93.27           O  
ATOM    597  N   ASN A  79      -8.613  -3.117  -1.192  1.00 86.08           N  
ATOM    598  CA  ASN A  79     -10.071  -3.144  -1.189  1.00 86.08           C  
ATOM    599  C   ASN A  79     -10.614  -3.969  -0.026  1.00 86.08           C  
ATOM    600  CB  ASN A  79     -10.602  -3.686  -2.518  1.00 86.08           C  
ATOM    601  O   ASN A  79      -9.973  -4.926   0.415  1.00 86.08           O  
ATOM    602  CG  ASN A  79     -12.086  -3.436  -2.700  1.00 86.08           C  
ATOM    603  ND2 ASN A  79     -12.749  -4.314  -3.443  1.00 86.08           N  
ATOM    604  OD1 ASN A  79     -12.632  -2.461  -2.177  1.00 86.08           O  
TER     605      ALA A   1                                                      
ENDMDL                                                                          
END                                                                             
