# Supplementary material for: Domain loss enabled evolution of novel functions in the snake three-finger toxin gene superfamily
Source: Nat Commun. 2023 Aug 11;14:4861. doi: 10.1038/s41467-023-40550-0 (PMC10421932; doi:10.1038/s41467-023-40550-0)
Supplement: Supplementary file 5 — Supplementary Data 2 [file 41467_2023_40550_MOESM5_ESM.zip › SD2_structure_predictions/full_sequence/SP|F5CPE3|Micrurus_altirostris.pdb]

MODEL     1                                                                     
ATOM      1  N   MET A   1     -31.156  17.016  29.604  1.00 65.45           N  
ATOM      2  CA  MET A   1     -30.066  16.067  29.810  1.00 65.45           C  
ATOM      3  C   MET A   1     -29.913  15.144  28.606  1.00 65.45           C  
ATOM      4  CB  MET A   1     -30.303  15.241  31.075  1.00 65.45           C  
ATOM      5  O   MET A   1     -28.871  14.508  28.433  1.00 65.45           O  
ATOM      6  CG  MET A   1     -31.520  15.678  31.874  1.00 65.45           C  
ATOM      7  SD  MET A   1     -31.622  14.853  33.509  1.00 65.45           S  
ATOM      8  CE  MET A   1     -33.423  14.798  33.728  1.00 65.45           C  
ATOM      9  N   LYS A   2     -30.751  15.277  27.592  1.00 77.14           N  
ATOM     10  CA  LYS A   2     -30.852  14.473  26.378  1.00 77.14           C  
ATOM     11  C   LYS A   2     -30.124  15.139  25.215  1.00 77.14           C  
ATOM     12  CB  LYS A   2     -32.318  14.236  26.012  1.00 77.14           C  
ATOM     13  O   LYS A   2     -29.555  14.458  24.359  1.00 77.14           O  
ATOM     14  CG  LYS A   2     -32.997  13.155  26.841  1.00 77.14           C  
ATOM     15  CD  LYS A   2     -34.507  13.164  26.643  1.00 77.14           C  
ATOM     16  CE  LYS A   2     -35.168  11.974  27.324  1.00 77.14           C  
ATOM     17  NZ  LYS A   2     -36.322  12.392  28.174  1.00 77.14           N  
ATOM     18  N   THR A   3     -30.011  16.492  25.333  1.00 79.68           N  
ATOM     19  CA  THR A   3     -29.340  17.246  24.279  1.00 79.68           C  
ATOM     20  C   THR A   3     -27.828  17.234  24.485  1.00 79.68           C  
ATOM     21  CB  THR A   3     -29.842  18.701  24.227  1.00 79.68           C  
ATOM     22  O   THR A   3     -27.064  17.267  23.518  1.00 79.68           O  
ATOM     23  CG2 THR A   3     -31.231  18.781  23.604  1.00 79.68           C  
ATOM     24  OG1 THR A   3     -29.896  19.230  25.558  1.00 79.68           O  
ATOM     25  N   LEU A   4     -27.403  17.089  25.657  1.00 78.87           N  
ATOM     26  CA  LEU A   4     -25.998  16.967  26.029  1.00 78.87           C  
ATOM     27  C   LEU A   4     -25.462  15.581  25.684  1.00 78.87           C  
ATOM     28  CB  LEU A   4     -25.812  17.242  27.524  1.00 78.87           C  
ATOM     29  O   LEU A   4     -24.336  15.449  25.201  1.00 78.87           O  
ATOM     30  CG  LEU A   4     -24.641  18.147  27.907  1.00 78.87           C  
ATOM     31  CD1 LEU A   4     -25.061  19.123  29.000  1.00 78.87           C  
ATOM     32  CD2 LEU A   4     -23.446  17.314  28.357  1.00 78.87           C  
ATOM     33  N   LEU A   5     -26.256  14.571  25.802  1.00 80.60           N  
ATOM     34  CA  LEU A   5     -25.919  13.192  25.466  1.00 80.60           C  
ATOM     35  C   LEU A   5     -25.842  13.004  23.954  1.00 80.60           C  
ATOM     36  CB  LEU A   5     -26.951  12.229  26.060  1.00 80.60           C  
ATOM     37  O   LEU A   5     -24.960  12.301  23.456  1.00 80.60           O  
ATOM     38  CG  LEU A   5     -26.449  11.292  27.160  1.00 80.60           C  
ATOM     39  CD1 LEU A   5     -27.562  11.010  28.164  1.00 80.60           C  
ATOM     40  CD2 LEU A   5     -25.922   9.994  26.559  1.00 80.60           C  
ATOM     41  N   LEU A   6     -26.616  13.688  23.180  1.00 82.52           N  
ATOM     42  CA  LEU A   6     -26.653  13.630  21.722  1.00 82.52           C  
ATOM     43  C   LEU A   6     -25.448  14.345  21.119  1.00 82.52           C  
ATOM     44  CB  LEU A   6     -27.947  14.254  21.194  1.00 82.52           C  
ATOM     45  O   LEU A   6     -24.853  13.861  20.154  1.00 82.52           O  
ATOM     46  CG  LEU A   6     -29.095  13.286  20.900  1.00 82.52           C  
ATOM     47  CD1 LEU A   6     -30.438  13.964  21.151  1.00 82.52           C  
ATOM     48  CD2 LEU A   6     -29.008  12.774  19.466  1.00 82.52           C  
ATOM     49  N   THR A   7     -25.033  15.372  21.691  1.00 83.53           N  
ATOM     50  CA  THR A   7     -23.872  16.141  21.256  1.00 83.53           C  
ATOM     51  C   THR A   7     -22.580  15.392  21.569  1.00 83.53           C  
ATOM     52  CB  THR A   7     -23.838  17.528  21.924  1.00 83.53           C  
ATOM     53  O   THR A   7     -21.630  15.427  20.784  1.00 83.53           O  
ATOM     54  CG2 THR A   7     -24.889  18.454  21.321  1.00 83.53           C  
ATOM     55  OG1 THR A   7     -24.094  17.383  23.327  1.00 83.53           O  
ATOM     56  N   LEU A   8     -22.485  14.680  22.609  1.00 83.18           N  
ATOM     57  CA  LEU A   8     -21.345  13.864  23.012  1.00 83.18           C  
ATOM     58  C   LEU A   8     -21.194  12.652  22.098  1.00 83.18           C  
ATOM     59  CB  LEU A   8     -21.501  13.406  24.465  1.00 83.18           C  
ATOM     60  O   LEU A   8     -20.077  12.284  21.727  1.00 83.18           O  
ATOM     61  CG  LEU A   8     -20.223  12.954  25.174  1.00 83.18           C  
ATOM     62  CD1 LEU A   8     -19.721  14.048  26.109  1.00 83.18           C  
ATOM     63  CD2 LEU A   8     -20.466  11.658  25.940  1.00 83.18           C  
ATOM     64  N   VAL A   9     -22.266  12.075  21.604  1.00 83.13           N  
ATOM     65  CA  VAL A   9     -22.284  10.945  20.681  1.00 83.13           C  
ATOM     66  C   VAL A   9     -21.847  11.404  19.292  1.00 83.13           C  
ATOM     67  CB  VAL A   9     -23.683  10.292  20.610  1.00 83.13           C  
ATOM     68  O   VAL A   9     -21.067  10.722  18.622  1.00 83.13           O  
ATOM     69  CG1 VAL A   9     -23.728   9.229  19.514  1.00 83.13           C  
ATOM     70  CG2 VAL A   9     -24.057   9.686  21.962  1.00 83.13           C  
ATOM     71  N   VAL A  10     -22.177  12.556  18.903  1.00 80.95           N  
ATOM     72  CA  VAL A  10     -21.840  13.139  17.609  1.00 80.95           C  
ATOM     73  C   VAL A  10     -20.362  13.524  17.585  1.00 80.95           C  
ATOM     74  CB  VAL A  10     -22.717  14.372  17.297  1.00 80.95           C  
ATOM     75  O   VAL A  10     -19.668  13.284  16.594  1.00 80.95           O  
ATOM     76  CG1 VAL A  10     -22.248  15.057  16.014  1.00 80.95           C  
ATOM     77  CG2 VAL A  10     -24.186  13.967  17.184  1.00 80.95           C  
ATOM     78  N   VAL A  11     -19.789  14.067  18.676  1.00 79.61           N  
ATOM     79  CA  VAL A  11     -18.390  14.449  18.837  1.00 79.61           C  
ATOM     80  C   VAL A  11     -17.517  13.198  18.898  1.00 79.61           C  
ATOM     81  CB  VAL A  11     -18.178  15.309  20.103  1.00 79.61           C  
ATOM     82  O   VAL A  11     -16.437  13.157  18.304  1.00 79.61           O  
ATOM     83  CG1 VAL A  11     -16.689  15.528  20.364  1.00 79.61           C  
ATOM     84  CG2 VAL A  11     -18.903  16.647  19.965  1.00 79.61           C  
ATOM     85  N   THR A  12     -17.968  12.116  19.541  1.00 74.75           N  
ATOM     86  CA  THR A  12     -17.292  10.827  19.640  1.00 74.75           C  
ATOM     87  C   THR A  12     -17.285  10.115  18.291  1.00 74.75           C  
ATOM     88  CB  THR A  12     -17.959   9.927  20.696  1.00 74.75           C  
ATOM     89  O   THR A  12     -16.284   9.504  17.910  1.00 74.75           O  
ATOM     90  CG2 THR A  12     -17.657  10.418  22.108  1.00 74.75           C  
ATOM     91  OG1 THR A  12     -19.378   9.932  20.493  1.00 74.75           O  
ATOM     92  N   ILE A  13     -18.289  10.127  17.452  1.00 73.27           N  
ATOM     93  CA  ILE A  13     -18.412   9.550  16.118  1.00 73.27           C  
ATOM     94  C   ILE A  13     -17.556  10.341  15.132  1.00 73.27           C  
ATOM     95  CB  ILE A  13     -19.884   9.522  15.648  1.00 73.27           C  
ATOM     96  O   ILE A  13     -16.914   9.762  14.253  1.00 73.27           O  
ATOM     97  CG1 ILE A  13     -20.711   8.587  16.538  1.00 73.27           C  
ATOM     98  CG2 ILE A  13     -19.974   9.101  14.178  1.00 73.27           C  
ATOM     99  CD1 ILE A  13     -22.212   8.666  16.293  1.00 73.27           C  
ATOM    100  N   LEU A  14     -17.437  11.632  15.314  1.00 71.11           N  
ATOM    101  CA  LEU A  14     -16.652  12.542  14.487  1.00 71.11           C  
ATOM    102  C   LEU A  14     -15.171  12.459  14.841  1.00 71.11           C  
ATOM    103  CB  LEU A  14     -17.149  13.981  14.652  1.00 71.11           C  
ATOM    104  O   LEU A  14     -14.311  12.681  13.986  1.00 71.11           O  
ATOM    105  CG  LEU A  14     -18.482  14.319  13.983  1.00 71.11           C  
ATOM    106  CD1 LEU A  14     -18.963  15.697  14.426  1.00 71.11           C  
ATOM    107  CD2 LEU A  14     -18.349  14.256  12.465  1.00 71.11           C  
ATOM    108  N   CYS A  15     -14.889  12.071  16.056  1.00 68.71           N  
ATOM    109  CA  CYS A  15     -13.526  11.903  16.546  1.00 68.71           C  
ATOM    110  C   CYS A  15     -13.040  10.475  16.325  1.00 68.71           C  
ATOM    111  CB  CYS A  15     -13.442  12.255  18.031  1.00 68.71           C  
ATOM    112  O   CYS A  15     -11.871  10.168  16.569  1.00 68.71           O  
ATOM    113  SG  CYS A  15     -13.433  14.032  18.358  1.00 68.71           S  
ATOM    114  N   LEU A  16     -13.997   9.503  15.927  1.00 63.77           N  
ATOM    115  CA  LEU A  16     -13.599   8.139  15.595  1.00 63.77           C  
ATOM    116  C   LEU A  16     -12.863   8.098  14.260  1.00 63.77           C  
ATOM    117  CB  LEU A  16     -14.822   7.221  15.546  1.00 63.77           C  
ATOM    118  O   LEU A  16     -13.381   8.572  13.246  1.00 63.77           O  
ATOM    119  CG  LEU A  16     -15.385   6.768  16.894  1.00 63.77           C  
ATOM    120  CD1 LEU A  16     -16.833   6.317  16.740  1.00 63.77           C  
ATOM    121  CD2 LEU A  16     -14.531   5.649  17.482  1.00 63.77           C  
ATOM    122  N   ASP A  17     -11.754   8.603  14.230  1.00 56.66           N  
ATOM    123  CA  ASP A  17     -10.793   8.425  13.146  1.00 56.66           C  
ATOM    124  C   ASP A  17     -10.845   7.002  12.594  1.00 56.66           C  
ATOM    125  CB  ASP A  17      -9.377   8.752  13.624  1.00 56.66           C  
ATOM    126  O   ASP A  17     -10.702   6.034  13.344  1.00 56.66           O  
ATOM    127  CG  ASP A  17      -8.529   9.418  12.555  1.00 56.66           C  
ATOM    128  OD1 ASP A  17      -8.823   9.252  11.352  1.00 56.66           O  
ATOM    129  OD2 ASP A  17      -7.555  10.112  12.919  1.00 56.66           O  
ATOM    130  N   PHE A  18     -12.013   6.555  12.011  1.00 56.87           N  
ATOM    131  CA  PHE A  18     -12.078   5.298  11.275  1.00 56.87           C  
ATOM    132  C   PHE A  18     -10.682   4.827  10.883  1.00 56.87           C  
ATOM    133  CB  PHE A  18     -12.951   5.450  10.025  1.00 56.87           C  
ATOM    134  O   PHE A  18      -9.917   5.577  10.274  1.00 56.87           O  
ATOM    135  CG  PHE A  18     -14.392   5.073  10.242  1.00 56.87           C  
ATOM    136  CD1 PHE A  18     -14.816   3.762  10.064  1.00 56.87           C  
ATOM    137  CD2 PHE A  18     -15.322   6.031  10.623  1.00 56.87           C  
ATOM    138  CE1 PHE A  18     -16.149   3.411  10.263  1.00 56.87           C  
ATOM    139  CE2 PHE A  18     -16.656   5.687  10.825  1.00 56.87           C  
ATOM    140  CZ  PHE A  18     -17.067   4.377  10.643  1.00 56.87           C  
ATOM    141  N   GLY A  19      -9.775   4.606  11.907  1.00 60.06           N  
ATOM    142  CA  GLY A  19      -8.629   3.767  11.592  1.00 60.06           C  
ATOM    143  C   GLY A  19      -8.524   3.432  10.116  1.00 60.06           C  
ATOM    144  O   GLY A  19      -9.297   2.622   9.601  1.00 60.06           O  
ATOM    145  N   HIS A  20      -8.540   4.497   9.225  1.00 64.36           N  
ATOM    146  CA  HIS A  20      -8.477   4.346   7.776  1.00 64.36           C  
ATOM    147  C   HIS A  20      -7.380   3.368   7.370  1.00 64.36           C  
ATOM    148  CB  HIS A  20      -8.245   5.702   7.105  1.00 64.36           C  
ATOM    149  O   HIS A  20      -6.223   3.529   7.763  1.00 64.36           O  
ATOM    150  CG  HIS A  20      -9.428   6.615   7.173  1.00 64.36           C  
ATOM    151  CD2 HIS A  20      -9.608   7.789   7.823  1.00 64.36           C  
ATOM    152  ND1 HIS A  20     -10.610   6.351   6.518  1.00 64.36           N  
ATOM    153  CE1 HIS A  20     -11.469   7.327   6.761  1.00 64.36           C  
ATOM    154  NE2 HIS A  20     -10.886   8.212   7.551  1.00 64.36           N  
ATOM    155  N   THR A  21      -7.888   2.093   7.354  1.00 78.85           N  
ATOM    156  CA  THR A  21      -6.981   1.105   6.780  1.00 78.85           C  
ATOM    157  C   THR A  21      -6.969   1.202   5.257  1.00 78.85           C  
ATOM    158  CB  THR A  21      -7.370  -0.323   7.203  1.00 78.85           C  
ATOM    159  O   THR A  21      -7.999   1.482   4.639  1.00 78.85           O  
ATOM    160  CG2 THR A  21      -7.267  -0.497   8.714  1.00 78.85           C  
ATOM    161  OG1 THR A  21      -8.718  -0.586   6.794  1.00 78.85           O  
ATOM    162  N   VAL A  22      -5.856   1.631   4.644  1.00 89.79           N  
ATOM    163  CA  VAL A  22      -5.681   1.726   3.198  1.00 89.79           C  
ATOM    164  C   VAL A  22      -5.259   0.369   2.638  1.00 89.79           C  
ATOM    165  CB  VAL A  22      -4.640   2.804   2.823  1.00 89.79           C  
ATOM    166  O   VAL A  22      -4.565  -0.398   3.309  1.00 89.79           O  
ATOM    167  CG1 VAL A  22      -5.143   4.196   3.203  1.00 89.79           C  
ATOM    168  CG2 VAL A  22      -3.302   2.513   3.501  1.00 89.79           C  
ATOM    169  N   THR A  23      -5.942   0.039   1.492  1.00 94.19           N  
ATOM    170  CA  THR A  23      -5.562  -1.169   0.769  1.00 94.19           C  
ATOM    171  C   THR A  23      -4.575  -0.843  -0.348  1.00 94.19           C  
ATOM    172  CB  THR A  23      -6.795  -1.878   0.178  1.00 94.19           C  
ATOM    173  O   THR A  23      -4.789   0.096  -1.118  1.00 94.19           O  
ATOM    174  CG2 THR A  23      -6.414  -3.219  -0.440  1.00 94.19           C  
ATOM    175  OG1 THR A  23      -7.756  -2.099   1.218  1.00 94.19           O  
ATOM    176  N   CYS A  24      -3.405  -1.644  -0.344  1.00 95.32           N  
ATOM    177  CA  CYS A  24      -2.360  -1.419  -1.336  1.00 95.32           C  
ATOM    178  C   CYS A  24      -2.178  -2.646  -2.222  1.00 95.32           C  
ATOM    179  CB  CYS A  24      -1.038  -1.072  -0.653  1.00 95.32           C  
ATOM    180  O   CYS A  24      -2.452  -3.770  -1.798  1.00 95.32           O  
ATOM    181  SG  CYS A  24      -1.132   0.379   0.419  1.00 95.32           S  
ATOM    182  N   HIS A  25      -1.645  -2.327  -3.421  1.00 95.46           N  
ATOM    183  CA  HIS A  25      -1.246  -3.454  -4.256  1.00 95.46           C  
ATOM    184  C   HIS A  25       0.082  -4.042  -3.791  1.00 95.46           C  
ATOM    185  CB  HIS A  25      -1.146  -3.026  -5.722  1.00 95.46           C  
ATOM    186  O   HIS A  25       1.044  -3.306  -3.559  1.00 95.46           O  
ATOM    187  CG  HIS A  25      -2.474  -2.818  -6.377  1.00 95.46           C  
ATOM    188  CD2 HIS A  25      -3.131  -1.683  -6.713  1.00 95.46           C  
ATOM    189  ND1 HIS A  25      -3.287  -3.863  -6.762  1.00 95.46           N  
ATOM    190  CE1 HIS A  25      -4.389  -3.377  -7.308  1.00 95.46           C  
ATOM    191  NE2 HIS A  25      -4.320  -2.057  -7.291  1.00 95.46           N  
ATOM    192  N   LYS A  26       0.045  -5.405  -3.555  1.00 92.31           N  
ATOM    193  CA  LYS A  26       1.278  -6.104  -3.205  1.00 92.31           C  
ATOM    194  C   LYS A  26       2.001  -6.603  -4.452  1.00 92.31           C  
ATOM    195  CB  LYS A  26       0.983  -7.275  -2.266  1.00 92.31           C  
ATOM    196  O   LYS A  26       3.226  -6.503  -4.548  1.00 92.31           O  
ATOM    197  CG  LYS A  26       2.226  -7.992  -1.761  1.00 92.31           C  
ATOM    198  CD  LYS A  26       1.875  -9.079  -0.754  1.00 92.31           C  
ATOM    199  CE  LYS A  26       3.116  -9.814  -0.266  1.00 92.31           C  
ATOM    200  NZ  LYS A  26       2.817 -10.688   0.908  1.00 92.31           N  
ATOM    201  N   THR A  27       1.286  -7.116  -5.390  1.00 90.01           N  
ATOM    202  CA  THR A  27       1.699  -7.512  -6.732  1.00 90.01           C  
ATOM    203  C   THR A  27       0.682  -7.045  -7.770  1.00 90.01           C  
ATOM    204  CB  THR A  27       1.877  -9.038  -6.834  1.00 90.01           C  
ATOM    205  O   THR A  27      -0.325  -6.423  -7.424  1.00 90.01           O  
ATOM    206  CG2 THR A  27       2.731  -9.570  -5.688  1.00 90.01           C  
ATOM    207  OG1 THR A  27       0.591  -9.667  -6.789  1.00 90.01           O  
ATOM    208  N   ASP A  28       0.893  -7.365  -9.029  1.00 86.76           N  
ATOM    209  CA  ASP A  28      -0.010  -6.988 -10.112  1.00 86.76           C  
ATOM    210  C   ASP A  28      -1.380  -7.639  -9.936  1.00 86.76           C  
ATOM    211  CB  ASP A  28       0.586  -7.376 -11.467  1.00 86.76           C  
ATOM    212  O   ASP A  28      -2.395  -7.087 -10.368  1.00 86.76           O  
ATOM    213  CG  ASP A  28       1.763  -6.504 -11.868  1.00 86.76           C  
ATOM    214  OD1 ASP A  28       1.804  -5.317 -11.480  1.00 86.76           O  
ATOM    215  OD2 ASP A  28       2.657  -7.009 -12.582  1.00 86.76           O  
ATOM    216  N   VAL A  29      -1.509  -8.652  -8.995  1.00 89.59           N  
ATOM    217  CA  VAL A  29      -2.737  -9.440  -8.952  1.00 89.59           C  
ATOM    218  C   VAL A  29      -3.290  -9.457  -7.529  1.00 89.59           C  
ATOM    219  CB  VAL A  29      -2.502 -10.884  -9.450  1.00 89.59           C  
ATOM    220  O   VAL A  29      -4.484  -9.688  -7.323  1.00 89.59           O  
ATOM    221  CG1 VAL A  29      -2.275 -10.904 -10.960  1.00 89.59           C  
ATOM    222  CG2 VAL A  29      -1.317 -11.514  -8.720  1.00 89.59           C  
ATOM    223  N   PHE A  30      -2.409  -9.086  -6.576  1.00 92.94           N  
ATOM    224  CA  PHE A  30      -2.837  -9.232  -5.189  1.00 92.94           C  
ATOM    225  C   PHE A  30      -2.797  -7.890  -4.467  1.00 92.94           C  
ATOM    226  CB  PHE A  30      -1.955 -10.249  -4.457  1.00 92.94           C  
ATOM    227  O   PHE A  30      -1.941  -7.051  -4.753  1.00 92.94           O  
ATOM    228  CG  PHE A  30      -2.124 -11.661  -4.947  1.00 92.94           C  
ATOM    229  CD1 PHE A  30      -3.253 -12.398  -4.612  1.00 92.94           C  
ATOM    230  CD2 PHE A  30      -1.152 -12.254  -5.743  1.00 92.94           C  
ATOM    231  CE1 PHE A  30      -3.412 -13.706  -5.064  1.00 92.94           C  
ATOM    232  CE2 PHE A  30      -1.303 -13.560  -6.198  1.00 92.94           C  
ATOM    233  CZ  PHE A  30      -2.434 -14.285  -5.857  1.00 92.94           C  
ATOM    234  N   THR A  31      -3.796  -7.708  -3.499  1.00 95.21           N  
ATOM    235  CA  THR A  31      -3.830  -6.541  -2.624  1.00 95.21           C  
ATOM    236  C   THR A  31      -3.707  -6.958  -1.161  1.00 95.21           C  
ATOM    237  CB  THR A  31      -5.125  -5.732  -2.823  1.00 95.21           C  
ATOM    238  O   THR A  31      -3.898  -8.128  -0.826  1.00 95.21           O  
ATOM    239  CG2 THR A  31      -5.260  -5.255  -4.266  1.00 95.21           C  
ATOM    240  OG1 THR A  31      -6.251  -6.555  -2.497  1.00 95.21           O  
ATOM    241  N   LYS A  32      -3.273  -5.927  -0.328  1.00 93.28           N  
ATOM    242  CA  LYS A  32      -3.174  -6.165   1.109  1.00 93.28           C  
ATOM    243  C   LYS A  32      -3.566  -4.921   1.901  1.00 93.28           C  
ATOM    244  CB  LYS A  32      -1.757  -6.601   1.485  1.00 93.28           C  
ATOM    245  O   LYS A  32      -3.397  -3.797   1.425  1.00 93.28           O  
ATOM    246  CG  LYS A  32      -0.719  -5.493   1.378  1.00 93.28           C  
ATOM    247  CD  LYS A  32       0.663  -5.980   1.791  1.00 93.28           C  
ATOM    248  CE  LYS A  32       1.659  -4.831   1.876  1.00 93.28           C  
ATOM    249  NZ  LYS A  32       2.981  -5.282   2.404  1.00 93.28           N  
ATOM    250  N   THR A  33      -4.189  -5.144   3.079  1.00 94.05           N  
ATOM    251  CA  THR A  33      -4.500  -4.061   4.006  1.00 94.05           C  
ATOM    252  C   THR A  33      -3.282  -3.709   4.855  1.00 94.05           C  
ATOM    253  CB  THR A  33      -5.679  -4.433   4.924  1.00 94.05           C  
ATOM    254  O   THR A  33      -2.693  -4.581   5.497  1.00 94.05           O  
ATOM    255  CG2 THR A  33      -6.077  -3.258   5.811  1.00 94.05           C  
ATOM    256  OG1 THR A  33      -6.803  -4.812   4.119  1.00 94.05           O  
ATOM    257  N   CYS A  34      -2.892  -2.337   4.777  1.00 87.09           N  
ATOM    258  CA  CYS A  34      -1.675  -1.909   5.456  1.00 87.09           C  
ATOM    259  C   CYS A  34      -1.998  -1.259   6.796  1.00 87.09           C  
ATOM    260  CB  CYS A  34      -0.888  -0.932   4.582  1.00 87.09           C  
ATOM    261  O   CYS A  34      -3.050  -0.637   6.952  1.00 87.09           O  
ATOM    262  SG  CYS A  34      -0.452  -1.596   2.960  1.00 87.09           S  
ATOM    263  N   ILE A  35      -1.017  -1.561   7.701  1.00 87.59           N  
ATOM    264  CA  ILE A  35      -1.125  -0.897   8.996  1.00 87.59           C  
ATOM    265  C   ILE A  35      -0.806   0.588   8.842  1.00 87.59           C  
ATOM    266  CB  ILE A  35      -0.187  -1.541  10.041  1.00 87.59           C  
ATOM    267  O   ILE A  35      -1.429   1.434   9.489  1.00 87.59           O  
ATOM    268  CG1 ILE A  35      -0.611  -2.988  10.319  1.00 87.59           C  
ATOM    269  CG2 ILE A  35      -0.171  -0.718  11.332  1.00 87.59           C  
ATOM    270  CD1 ILE A  35       0.404  -3.787  11.125  1.00 87.59           C  
ATOM    271  N   SER A  36       0.179   0.873   7.823  1.00 86.69           N  
ATOM    272  CA  SER A  36       0.552   2.240   7.471  1.00 86.69           C  
ATOM    273  C   SER A  36      -0.407   2.827   6.441  1.00 86.69           C  
ATOM    274  CB  SER A  36       1.982   2.283   6.931  1.00 86.69           C  
ATOM    275  O   SER A  36      -0.894   2.114   5.561  1.00 86.69           O  
ATOM    276  OG  SER A  36       2.297   3.576   6.443  1.00 86.69           O  
ATOM    277  N   PRO A  37      -0.691   4.077   6.496  1.00 89.55           N  
ATOM    278  CA  PRO A  37      -1.632   4.676   5.548  1.00 89.55           C  
ATOM    279  C   PRO A  37      -0.965   5.092   4.238  1.00 89.55           C  
ATOM    280  CB  PRO A  37      -2.163   5.898   6.302  1.00 89.55           C  
ATOM    281  O   PRO A  37      -1.515   5.908   3.493  1.00 89.55           O  
ATOM    282  CG  PRO A  37      -1.044   6.305   7.205  1.00 89.55           C  
ATOM    283  CD  PRO A  37      -0.258   5.080   7.573  1.00 89.55           C  
ATOM    284  N   ILE A  38       0.132   4.496   3.944  1.00 92.84           N  
ATOM    285  CA  ILE A  38       0.865   4.913   2.753  1.00 92.84           C  
ATOM    286  C   ILE A  38       1.186   3.694   1.891  1.00 92.84           C  
ATOM    287  CB  ILE A  38       2.164   5.664   3.123  1.00 92.84           C  
ATOM    288  O   ILE A  38       1.686   2.685   2.394  1.00 92.84           O  
ATOM    289  CG1 ILE A  38       1.842   6.901   3.970  1.00 92.84           C  
ATOM    290  CG2 ILE A  38       2.942   6.051   1.862  1.00 92.84           C  
ATOM    291  CD1 ILE A  38       3.072   7.613   4.517  1.00 92.84           C  
ATOM    292  N   CYS A  39       0.900   3.845   0.529  1.00 94.66           N  
ATOM    293  CA  CYS A  39       1.279   2.842  -0.460  1.00 94.66           C  
ATOM    294  C   CYS A  39       2.460   3.319  -1.295  1.00 94.66           C  
ATOM    295  CB  CYS A  39       0.097   2.515  -1.372  1.00 94.66           C  
ATOM    296  O   CYS A  39       2.686   4.523  -1.428  1.00 94.66           O  
ATOM    297  SG  CYS A  39      -1.315   1.795  -0.505  1.00 94.66           S  
ATOM    298  N   TYR A  40       3.267   2.348  -1.724  1.00 95.15           N  
ATOM    299  CA  TYR A  40       4.352   2.792  -2.592  1.00 95.15           C  
ATOM    300  C   TYR A  40       4.477   1.889  -3.813  1.00 95.15           C  
ATOM    301  CB  TYR A  40       5.678   2.819  -1.825  1.00 95.15           C  
ATOM    302  O   TYR A  40       4.055   0.731  -3.783  1.00 95.15           O  
ATOM    303  CG  TYR A  40       6.289   1.454  -1.622  1.00 95.15           C  
ATOM    304  CD1 TYR A  40       5.971   0.686  -0.504  1.00 95.15           C  
ATOM    305  CD2 TYR A  40       7.187   0.931  -2.546  1.00 95.15           C  
ATOM    306  CE1 TYR A  40       6.534  -0.572  -0.312  1.00 95.15           C  
ATOM    307  CE2 TYR A  40       7.756  -0.326  -2.363  1.00 95.15           C  
ATOM    308  OH  TYR A  40       7.984  -2.312  -1.060  1.00 95.15           O  
ATOM    309  CZ  TYR A  40       7.424  -1.068  -1.246  1.00 95.15           C  
ATOM    310  N   GLU A  41       5.052   2.449  -4.905  1.00 93.93           N  
ATOM    311  CA  GLU A  41       5.478   1.775  -6.128  1.00 93.93           C  
ATOM    312  C   GLU A  41       6.906   2.163  -6.503  1.00 93.93           C  
ATOM    313  CB  GLU A  41       4.525   2.100  -7.281  1.00 93.93           C  
ATOM    314  O   GLU A  41       7.213   3.346  -6.658  1.00 93.93           O  
ATOM    315  CG  GLU A  41       4.873   1.394  -8.584  1.00 93.93           C  
ATOM    316  CD  GLU A  41       3.953   1.771  -9.734  1.00 93.93           C  
ATOM    317  OE1 GLU A  41       3.538   0.871 -10.499  1.00 93.93           O  
ATOM    318  OE2 GLU A  41       3.645   2.976  -9.872  1.00 93.93           O  
ATOM    319  N   LYS A  42       7.809   1.074  -6.512  1.00 92.06           N  
ATOM    320  CA  LYS A  42       9.199   1.300  -6.897  1.00 92.06           C  
ATOM    321  C   LYS A  42       9.411   1.019  -8.382  1.00 92.06           C  
ATOM    322  CB  LYS A  42      10.137   0.429  -6.060  1.00 92.06           C  
ATOM    323  O   LYS A  42       9.094  -0.071  -8.864  1.00 92.06           O  
ATOM    324  CG  LYS A  42      10.250   0.863  -4.606  1.00 92.06           C  
ATOM    325  CD  LYS A  42      11.272   0.023  -3.850  1.00 92.06           C  
ATOM    326  CE  LYS A  42      11.429   0.494  -2.410  1.00 92.06           C  
ATOM    327  NZ  LYS A  42      12.401  -0.351  -1.654  1.00 92.06           N  
ATOM    328  N   ILE A  43       9.938   2.132  -9.066  1.00 90.23           N  
ATOM    329  CA  ILE A  43      10.081   2.048 -10.515  1.00 90.23           C  
ATOM    330  C   ILE A  43      11.553   2.191 -10.897  1.00 90.23           C  
ATOM    331  CB  ILE A  43       9.235   3.124 -11.231  1.00 90.23           C  
ATOM    332  O   ILE A  43      12.233   3.112 -10.439  1.00 90.23           O  
ATOM    333  CG1 ILE A  43       7.774   3.045 -10.774  1.00 90.23           C  
ATOM    334  CG2 ILE A  43       9.342   2.974 -12.751  1.00 90.23           C  
ATOM    335  CD1 ILE A  43       6.962   4.298 -11.075  1.00 90.23           C  
ATOM    336  N   THR A  44      12.093   1.146 -11.712  1.00 87.95           N  
ATOM    337  CA  THR A  44      13.418   1.296 -12.303  1.00 87.95           C  
ATOM    338  C   THR A  44      13.313   1.575 -13.800  1.00 87.95           C  
ATOM    339  CB  THR A  44      14.278   0.040 -12.071  1.00 87.95           C  
ATOM    340  O   THR A  44      12.431   1.041 -14.476  1.00 87.95           O  
ATOM    341  CG2 THR A  44      14.533  -0.185 -10.584  1.00 87.95           C  
ATOM    342  OG1 THR A  44      13.599  -1.103 -12.607  1.00 87.95           O  
ATOM    343  N   SER A  45      14.092   2.610 -14.294  1.00 79.09           N  
ATOM    344  CA  SER A  45      14.322   3.076 -15.657  1.00 79.09           C  
ATOM    345  C   SER A  45      13.300   2.485 -16.623  1.00 79.09           C  
ATOM    346  CB  SER A  45      15.736   2.717 -16.115  1.00 79.09           C  
ATOM    347  O   SER A  45      13.243   2.876 -17.791  1.00 79.09           O  
ATOM    348  OG  SER A  45      16.704   3.290 -15.254  1.00 79.09           O  
ATOM    349  N   ALA A  46      12.112   1.882 -16.127  1.00 77.89           N  
ATOM    350  CA  ALA A  46      11.045   1.617 -17.089  1.00 77.89           C  
ATOM    351  C   ALA A  46      10.164   0.460 -16.626  1.00 77.89           C  
ATOM    352  CB  ALA A  46      11.632   1.317 -18.466  1.00 77.89           C  
ATOM    353  O   ALA A  46       9.186   0.111 -17.291  1.00 77.89           O  
ATOM    354  N   PHE A  47      10.557  -0.138 -15.419  1.00 83.96           N  
ATOM    355  CA  PHE A  47       9.753  -1.246 -14.916  1.00 83.96           C  
ATOM    356  C   PHE A  47       9.458  -1.071 -13.432  1.00 83.96           C  
ATOM    357  CB  PHE A  47      10.466  -2.581 -15.156  1.00 83.96           C  
ATOM    358  O   PHE A  47      10.267  -0.505 -12.694  1.00 83.96           O  
ATOM    359  CG  PHE A  47      10.636  -2.926 -16.611  1.00 83.96           C  
ATOM    360  CD1 PHE A  47       9.602  -3.519 -17.324  1.00 83.96           C  
ATOM    361  CD2 PHE A  47      11.831  -2.656 -17.265  1.00 83.96           C  
ATOM    362  CE1 PHE A  47       9.757  -3.840 -18.671  1.00 83.96           C  
ATOM    363  CE2 PHE A  47      11.993  -2.973 -18.611  1.00 83.96           C  
ATOM    364  CZ  PHE A  47      10.956  -3.566 -19.312  1.00 83.96           C  
ATOM    365  N   ILE A  48       8.183  -1.543 -13.090  1.00 84.68           N  
ATOM    366  CA  ILE A  48       7.833  -1.605 -11.675  1.00 84.68           C  
ATOM    367  C   ILE A  48       8.551  -2.781 -11.016  1.00 84.68           C  
ATOM    368  CB  ILE A  48       6.305  -1.731 -11.476  1.00 84.68           C  
ATOM    369  O   ILE A  48       8.413  -3.925 -11.455  1.00 84.68           O  
ATOM    370  CG1 ILE A  48       5.586  -0.524 -12.088  1.00 84.68           C  
ATOM    371  CG2 ILE A  48       5.965  -1.877  -9.990  1.00 84.68           C  
ATOM    372  CD1 ILE A  48       4.077  -0.693 -12.197  1.00 84.68           C  
ATOM    373  N   ILE A  49       9.255  -2.494  -9.993  1.00 86.47           N  
ATOM    374  CA  ILE A  49      10.098  -3.518  -9.385  1.00 86.47           C  
ATOM    375  C   ILE A  49       9.431  -4.050  -8.119  1.00 86.47           C  
ATOM    376  CB  ILE A  49      11.506  -2.971  -9.060  1.00 86.47           C  
ATOM    377  O   ILE A  49       9.529  -5.240  -7.811  1.00 86.47           O  
ATOM    378  CG1 ILE A  49      12.149  -2.371 -10.316  1.00 86.47           C  
ATOM    379  CG2 ILE A  49      12.389  -4.072  -8.465  1.00 86.47           C  
ATOM    380  CD1 ILE A  49      13.438  -1.607 -10.046  1.00 86.47           C  
ATOM    381  N   GLU A  50       8.544  -3.059  -7.529  1.00 91.75           N  
ATOM    382  CA  GLU A  50       7.977  -3.472  -6.250  1.00 91.75           C  
ATOM    383  C   GLU A  50       6.826  -2.560  -5.835  1.00 91.75           C  
ATOM    384  CB  GLU A  50       9.054  -3.487  -5.162  1.00 91.75           C  
ATOM    385  O   GLU A  50       6.864  -1.353  -6.084  1.00 91.75           O  
ATOM    386  CG  GLU A  50       8.578  -4.051  -3.832  1.00 91.75           C  
ATOM    387  CD  GLU A  50       9.648  -4.025  -2.752  1.00 91.75           C  
ATOM    388  OE1 GLU A  50       9.397  -4.536  -1.636  1.00 91.75           O  
ATOM    389  OE2 GLU A  50      10.745  -3.489  -3.023  1.00 91.75           O  
ATOM    390  N   ARG A  51       5.750  -3.238  -5.174  1.00 94.21           N  
ATOM    391  CA  ARG A  51       4.649  -2.515  -4.545  1.00 94.21           C  
ATOM    392  C   ARG A  51       4.474  -2.941  -3.091  1.00 94.21           C  
ATOM    393  CB  ARG A  51       3.347  -2.739  -5.317  1.00 94.21           C  
ATOM    394  O   ARG A  51       4.810  -4.069  -2.725  1.00 94.21           O  
ATOM    395  CG  ARG A  51       3.409  -2.296  -6.770  1.00 94.21           C  
ATOM    396  CD  ARG A  51       2.147  -2.681  -7.531  1.00 94.21           C  
ATOM    397  NE  ARG A  51       2.188  -2.213  -8.914  1.00 94.21           N  
ATOM    398  NH1 ARG A  51       0.615  -3.718  -9.687  1.00 94.21           N  
ATOM    399  NH2 ARG A  51       1.575  -2.216 -11.127  1.00 94.21           N  
ATOM    400  CZ  ARG A  51       1.459  -2.717  -9.906  1.00 94.21           C  
ATOM    401  N   GLY A  52       3.991  -2.003  -2.280  1.00 93.18           N  
ATOM    402  CA  GLY A  52       3.794  -2.391  -0.892  1.00 93.18           C  
ATOM    403  C   GLY A  52       3.262  -1.263  -0.028  1.00 93.18           C  
ATOM    404  O   GLY A  52       2.666  -0.312  -0.537  1.00 93.18           O  
ATOM    405  N   CYS A  53       3.401  -1.599   1.256  1.00 92.83           N  
ATOM    406  CA  CYS A  53       2.921  -0.661   2.264  1.00 92.83           C  
ATOM    407  C   CYS A  53       4.062   0.193   2.803  1.00 92.83           C  
ATOM    408  CB  CYS A  53       2.245  -1.410   3.413  1.00 92.83           C  
ATOM    409  O   CYS A  53       5.199  -0.273   2.901  1.00 92.83           O  
ATOM    410  SG  CYS A  53       0.845  -2.426   2.896  1.00 92.83           S  
ATOM    411  N   GLY A  54       3.798   1.412   2.950  1.00 92.21           N  
ATOM    412  CA  GLY A  54       4.795   2.367   3.407  1.00 92.21           C  
ATOM    413  C   GLY A  54       5.477   3.107   2.272  1.00 92.21           C  
ATOM    414  O   GLY A  54       5.080   2.978   1.112  1.00 92.21           O  
ATOM    415  N   CYS A  55       6.400   4.103   2.637  1.00 91.46           N  
ATOM    416  CA  CYS A  55       7.166   4.815   1.621  1.00 91.46           C  
ATOM    417  C   CYS A  55       8.657   4.772   1.932  1.00 91.46           C  
ATOM    418  CB  CYS A  55       6.700   6.267   1.516  1.00 91.46           C  
ATOM    419  O   CYS A  55       9.126   5.458   2.841  1.00 91.46           O  
ATOM    420  SG  CYS A  55       7.262   7.106   0.019  1.00 91.46           S  
ATOM    421  N   PRO A  56       9.341   3.857   1.146  1.00 88.37           N  
ATOM    422  CA  PRO A  56      10.776   3.703   1.398  1.00 88.37           C  
ATOM    423  C   PRO A  56      11.597   4.877   0.869  1.00 88.37           C  
ATOM    424  CB  PRO A  56      11.128   2.412   0.656  1.00 88.37           C  
ATOM    425  O   PRO A  56      11.120   5.637   0.022  1.00 88.37           O  
ATOM    426  CG  PRO A  56      10.114   2.311  -0.438  1.00 88.37           C  
ATOM    427  CD  PRO A  56       8.854   2.989   0.017  1.00 88.37           C  
ATOM    428  N   GLU A  57      12.802   4.968   1.522  1.00 84.90           N  
ATOM    429  CA  GLU A  57      13.780   5.913   0.990  1.00 84.90           C  
ATOM    430  C   GLU A  57      14.484   5.344  -0.239  1.00 84.90           C  
ATOM    431  CB  GLU A  57      14.809   6.283   2.061  1.00 84.90           C  
ATOM    432  O   GLU A  57      14.774   4.148  -0.297  1.00 84.90           O  
ATOM    433  CG  GLU A  57      14.247   7.150   3.179  1.00 84.90           C  
ATOM    434  CD  GLU A  57      15.318   7.920   3.936  1.00 84.90           C  
ATOM    435  OE1 GLU A  57      14.969   8.830   4.722  1.00 84.90           O  
ATOM    436  OE2 GLU A  57      16.514   7.611   3.741  1.00 84.90           O  
ATOM    437  N   THR A  58      14.480   6.129  -1.351  1.00 82.17           N  
ATOM    438  CA  THR A  58      15.048   5.553  -2.564  1.00 82.17           C  
ATOM    439  C   THR A  58      16.443   6.112  -2.828  1.00 82.17           C  
ATOM    440  CB  THR A  58      14.147   5.820  -3.784  1.00 82.17           C  
ATOM    441  O   THR A  58      16.814   7.152  -2.280  1.00 82.17           O  
ATOM    442  CG2 THR A  58      13.995   7.315  -4.039  1.00 82.17           C  
ATOM    443  OG1 THR A  58      14.725   5.204  -4.942  1.00 82.17           O  
ATOM    444  N   SER A  59      17.424   5.268  -3.669  1.00 76.68           N  
ATOM    445  CA  SER A  59      18.724   5.611  -4.237  1.00 76.68           C  
ATOM    446  C   SER A  59      18.575   6.241  -5.618  1.00 76.68           C  
ATOM    447  CB  SER A  59      19.614   4.371  -4.327  1.00 76.68           C  
ATOM    448  O   SER A  59      17.471   6.303  -6.162  1.00 76.68           O  
ATOM    449  OG  SER A  59      18.921   3.298  -4.941  1.00 76.68           O  
ATOM    450  N   ARG A  60      19.607   6.878  -6.329  1.00 73.78           N  
ATOM    451  CA  ARG A  60      19.745   7.727  -7.509  1.00 73.78           C  
ATOM    452  C   ARG A  60      19.196   7.031  -8.750  1.00 73.78           C  
ATOM    453  CB  ARG A  60      21.210   8.110  -7.727  1.00 73.78           C  
ATOM    454  O   ARG A  60      18.567   7.668  -9.598  1.00 73.78           O  
ATOM    455  CG  ARG A  60      21.686   9.253  -6.844  1.00 73.78           C  
ATOM    456  CD  ARG A  60      23.098   9.693  -7.205  1.00 73.78           C  
ATOM    457  NE  ARG A  60      23.763  10.343  -6.079  1.00 73.78           N  
ATOM    458  NH1 ARG A  60      25.557  11.111  -7.316  1.00 73.78           N  
ATOM    459  NH2 ARG A  60      25.433  11.555  -5.070  1.00 73.78           N  
ATOM    460  CZ  ARG A  60      24.916  11.001  -6.157  1.00 73.78           C  
ATOM    461  N   LYS A  61      18.900   5.642  -8.646  1.00 78.85           N  
ATOM    462  CA  LYS A  61      18.528   4.958  -9.881  1.00 78.85           C  
ATOM    463  C   LYS A  61      17.148   4.318  -9.761  1.00 78.85           C  
ATOM    464  CB  LYS A  61      19.568   3.896 -10.241  1.00 78.85           C  
ATOM    465  O   LYS A  61      16.664   3.691 -10.705  1.00 78.85           O  
ATOM    466  CG  LYS A  61      20.914   4.466 -10.664  1.00 78.85           C  
ATOM    467  CD  LYS A  61      21.874   3.367 -11.102  1.00 78.85           C  
ATOM    468  CE  LYS A  61      23.243   3.928 -11.459  1.00 78.85           C  
ATOM    469  NZ  LYS A  61      24.157   2.870 -11.982  1.00 78.85           N  
ATOM    470  N   VAL A  62      16.405   4.654  -8.608  1.00 86.76           N  
ATOM    471  CA  VAL A  62      15.083   4.073  -8.394  1.00 86.76           C  
ATOM    472  C   VAL A  62      14.088   5.174  -8.036  1.00 86.76           C  
ATOM    473  CB  VAL A  62      15.109   2.997  -7.286  1.00 86.76           C  
ATOM    474  O   VAL A  62      14.352   5.997  -7.156  1.00 86.76           O  
ATOM    475  CG1 VAL A  62      13.714   2.414  -7.068  1.00 86.76           C  
ATOM    476  CG2 VAL A  62      16.104   1.892  -7.640  1.00 86.76           C  
ATOM    477  N   LYS A  63      12.998   5.290  -8.900  1.00 89.18           N  
ATOM    478  CA  LYS A  63      11.919   6.227  -8.602  1.00 89.18           C  
ATOM    479  C   LYS A  63      10.858   5.579  -7.717  1.00 89.18           C  
ATOM    480  CB  LYS A  63      11.281   6.740  -9.894  1.00 89.18           C  
ATOM    481  O   LYS A  63      10.534   4.401  -7.887  1.00 89.18           O  
ATOM    482  CG  LYS A  63      12.192   7.635 -10.721  1.00 89.18           C  
ATOM    483  CD  LYS A  63      11.473   8.186 -11.946  1.00 89.18           C  
ATOM    484  CE  LYS A  63      12.399   9.040 -12.801  1.00 89.18           C  
ATOM    485  NZ  LYS A  63      11.712   9.542 -14.029  1.00 89.18           N  
ATOM    486  N   VAL A  64      10.463   6.352  -6.674  1.00 92.23           N  
ATOM    487  CA  VAL A  64       9.449   5.828  -5.764  1.00 92.23           C  
ATOM    488  C   VAL A  64       8.229   6.747  -5.766  1.00 92.23           C  
ATOM    489  CB  VAL A  64      10.000   5.676  -4.329  1.00 92.23           C  
ATOM    490  O   VAL A  64       8.363   7.968  -5.659  1.00 92.23           O  
ATOM    491  CG1 VAL A  64       8.891   5.252  -3.368  1.00 92.23           C  
ATOM    492  CG2 VAL A  64      11.148   4.670  -4.302  1.00 92.23           C  
ATOM    493  N   ARG A  65       6.999   6.127  -6.013  1.00 92.25           N  
ATOM    494  CA  ARG A  65       5.729   6.836  -5.883  1.00 92.25           C  
ATOM    495  C   ARG A  65       5.002   6.427  -4.607  1.00 92.25           C  
ATOM    496  CB  ARG A  65       4.840   6.572  -7.100  1.00 92.25           C  
ATOM    497  O   ARG A  65       4.748   5.242  -4.383  1.00 92.25           O  
ATOM    498  CG  ARG A  65       3.544   7.367  -7.100  1.00 92.25           C  
ATOM    499  CD  ARG A  65       2.656   7.000  -8.281  1.00 92.25           C  
ATOM    500  NE  ARG A  65       3.003   7.765  -9.475  1.00 92.25           N  
ATOM    501  NH1 ARG A  65       1.067   7.245 -10.623  1.00 92.25           N  
ATOM    502  NH2 ARG A  65       2.653   8.588 -11.590  1.00 92.25           N  
ATOM    503  CZ  ARG A  65       2.240   7.864 -10.560  1.00 92.25           C  
ATOM    504  N   CYS A  66       4.745   7.441  -3.857  1.00 93.75           N  
ATOM    505  CA  CYS A  66       4.016   7.192  -2.618  1.00 93.75           C  
ATOM    506  C   CYS A  66       2.640   7.845  -2.654  1.00 93.75           C  
ATOM    507  CB  CYS A  66       4.806   7.711  -1.417  1.00 93.75           C  
ATOM    508  O   CYS A  66       2.497   8.976  -3.122  1.00 93.75           O  
ATOM    509  SG  CYS A  66       6.454   6.987  -1.262  1.00 93.75           S  
ATOM    510  N   CYS A  67       1.673   7.071  -2.187  1.00 94.12           N  
ATOM    511  CA  CYS A  67       0.326   7.632  -2.169  1.00 94.12           C  
ATOM    512  C   CYS A  67      -0.464   7.116  -0.973  1.00 94.12           C  
ATOM    513  CB  CYS A  67      -0.412   7.294  -3.464  1.00 94.12           C  
ATOM    514  O   CYS A  67      -0.105   6.098  -0.378  1.00 94.12           O  
ATOM    515  SG  CYS A  67      -0.654   5.523  -3.723  1.00 94.12           S  
ATOM    516  N   MET A  68      -1.541   7.891  -0.525  1.00 93.14           N  
ATOM    517  CA  MET A  68      -2.259   7.611   0.715  1.00 93.14           C  
ATOM    518  C   MET A  68      -3.710   7.236   0.432  1.00 93.14           C  
ATOM    519  CB  MET A  68      -2.205   8.819   1.653  1.00 93.14           C  
ATOM    520  O   MET A  68      -4.544   7.235   1.339  1.00 93.14           O  
ATOM    521  CG  MET A  68      -0.806   9.146   2.151  1.00 93.14           C  
ATOM    522  SD  MET A  68      -0.782  10.594   3.278  1.00 93.14           S  
ATOM    523  CE  MET A  68       1.007  10.795   3.502  1.00 93.14           C  
ATOM    524  N   THR A  69      -3.981   6.821  -0.777  1.00 92.00           N  
ATOM    525  CA  THR A  69      -5.329   6.387  -1.126  1.00 92.00           C  
ATOM    526  C   THR A  69      -5.356   4.891  -1.424  1.00 92.00           C  
ATOM    527  CB  THR A  69      -5.870   7.165  -2.339  1.00 92.00           C  
ATOM    528  O   THR A  69      -4.308   4.276  -1.638  1.00 92.00           O  
ATOM    529  CG2 THR A  69      -5.926   8.662  -2.053  1.00 92.00           C  
ATOM    530  OG1 THR A  69      -5.014   6.937  -3.466  1.00 92.00           O  
ATOM    531  N   ASP A  70      -6.593   4.227  -1.482  1.00 93.28           N  
ATOM    532  CA  ASP A  70      -6.733   2.793  -1.717  1.00 93.28           C  
ATOM    533  C   ASP A  70      -6.264   2.418  -3.121  1.00 93.28           C  
ATOM    534  CB  ASP A  70      -8.185   2.354  -1.512  1.00 93.28           C  
ATOM    535  O   ASP A  70      -6.658   3.051  -4.103  1.00 93.28           O  
ATOM    536  CG  ASP A  70      -8.567   2.232  -0.048  1.00 93.28           C  
ATOM    537  OD1 ASP A  70      -7.796   1.638   0.736  1.00 93.28           O  
ATOM    538  OD2 ASP A  70      -9.650   2.733   0.325  1.00 93.28           O  
ATOM    539  N   LYS A  71      -5.410   1.433  -3.089  1.00 93.01           N  
ATOM    540  CA  LYS A  71      -4.963   0.866  -4.358  1.00 93.01           C  
ATOM    541  C   LYS A  71      -4.379   1.944  -5.267  1.00 93.01           C  
ATOM    542  CB  LYS A  71      -6.117   0.153  -5.065  1.00 93.01           C  
ATOM    543  O   LYS A  71      -4.574   1.910  -6.484  1.00 93.01           O  
ATOM    544  CG  LYS A  71      -6.732  -0.980  -4.258  1.00 93.01           C  
ATOM    545  CD  LYS A  71      -7.958  -1.560  -4.952  1.00 93.01           C  
ATOM    546  CE  LYS A  71      -8.676  -2.571  -4.068  1.00 93.01           C  
ATOM    547  NZ  LYS A  71      -9.905  -3.107  -4.725  1.00 93.01           N  
ATOM    548  N   CYS A  72      -3.674   2.950  -4.884  1.00 93.62           N  
ATOM    549  CA  CYS A  72      -3.135   4.087  -5.621  1.00 93.62           C  
ATOM    550  C   CYS A  72      -1.856   3.703  -6.356  1.00 93.62           C  
ATOM    551  CB  CYS A  72      -2.860   5.257  -4.677  1.00 93.62           C  
ATOM    552  O   CYS A  72      -1.442   4.391  -7.291  1.00 93.62           O  
ATOM    553  SG  CYS A  72      -1.469   4.979  -3.560  1.00 93.62           S  
ATOM    554  N   ASN A  73      -1.225   2.559  -5.819  1.00 92.50           N  
ATOM    555  CA  ASN A  73       0.048   2.145  -6.398  1.00 92.50           C  
ATOM    556  C   ASN A  73      -0.153   1.194  -7.574  1.00 92.50           C  
ATOM    557  CB  ASN A  73       0.935   1.494  -5.335  1.00 92.50           C  
ATOM    558  O   ASN A  73       0.609   0.241  -7.746  1.00 92.50           O  
ATOM    559  CG  ASN A  73       0.264   0.316  -4.656  1.00 92.50           C  
ATOM    560  ND2 ASN A  73       1.067  -0.618  -4.158  1.00 92.50           N  
ATOM    561  OD1 ASN A  73      -0.965   0.245  -4.581  1.00 92.50           O  
ATOM    562  N   ARG A  74      -0.922   1.571  -8.536  1.00 87.70           N  
ATOM    563  CA  ARG A  74      -1.177   0.789  -9.741  1.00 87.70           C  
ATOM    564  C   ARG A  74      -0.142   1.092 -10.819  1.00 87.70           C  
ATOM    565  CB  ARG A  74      -2.585   1.065 -10.274  1.00 87.70           C  
ATOM    566  O   ARG A  74       0.425   2.186 -10.853  1.00 87.70           O  
ATOM    567  CG  ARG A  74      -3.016   0.127 -11.390  1.00 87.70           C  
ATOM    568  CD  ARG A  74      -4.453   0.386 -11.821  1.00 87.70           C  
ATOM    569  NE  ARG A  74      -4.855  -0.495 -12.914  1.00 87.70           N  
ATOM    570  NH1 ARG A  74      -7.007   0.331 -13.063  1.00 87.70           N  
ATOM    571  NH2 ARG A  74      -6.318  -1.345 -14.467  1.00 87.70           N  
ATOM    572  CZ  ARG A  74      -6.059  -0.501 -13.479  1.00 87.70           C  
TER     573      ALA A   1                                                      
ENDMDL                                                                          
END                                                                             
