# Supplementary material for: Domain loss enabled evolution of novel functions in the snake three-finger toxin gene superfamily
Source: Nat Commun. 2023 Aug 11;14:4861. doi: 10.1038/s41467-023-40550-0 (PMC10421932; doi:10.1038/s41467-023-40550-0)
Supplement: Supplementary file 5 — Supplementary Data 2 [file 41467_2023_40550_MOESM5_ESM.zip › SD2_structure_predictions/full_sequence/TR|A0A193CHM0|Boiga_irregularis.pdb]

MODEL     1                                                                     
ATOM      1  N   MET A   1      55.167  -9.064 -60.605  1.00 56.66           N  
ATOM      2  CA  MET A   1      55.164  -9.959 -59.451  1.00 56.66           C  
ATOM      3  C   MET A   1      54.934  -9.181 -58.160  1.00 56.66           C  
ATOM      4  CB  MET A   1      56.479 -10.735 -59.367  1.00 56.66           C  
ATOM      5  O   MET A   1      55.571  -9.457 -57.142  1.00 56.66           O  
ATOM      6  CG  MET A   1      56.690 -11.710 -60.514  1.00 56.66           C  
ATOM      7  SD  MET A   1      58.218 -12.707 -60.318  1.00 56.66           S  
ATOM      8  CE  MET A   1      58.946 -12.504 -61.967  1.00 56.66           C  
ATOM      9  N   LYS A   2      54.462  -7.844 -58.266  1.00 51.26           N  
ATOM     10  CA  LYS A   2      54.290  -6.879 -57.184  1.00 51.26           C  
ATOM     11  C   LYS A   2      52.815  -6.552 -56.969  1.00 51.26           C  
ATOM     12  CB  LYS A   2      55.073  -5.598 -57.477  1.00 51.26           C  
ATOM     13  O   LYS A   2      52.440  -6.003 -55.931  1.00 51.26           O  
ATOM     14  CG  LYS A   2      56.584  -5.768 -57.412  1.00 51.26           C  
ATOM     15  CD  LYS A   2      57.309  -4.527 -57.915  1.00 51.26           C  
ATOM     16  CE  LYS A   2      58.820  -4.676 -57.803  1.00 51.26           C  
ATOM     17  NZ  LYS A   2      59.536  -3.480 -58.339  1.00 51.26           N  
ATOM     18  N   THR A   3      52.005  -7.080 -57.944  1.00 53.81           N  
ATOM     19  CA  THR A   3      50.576  -6.793 -57.883  1.00 53.81           C  
ATOM     20  C   THR A   3      49.836  -7.892 -57.127  1.00 53.81           C  
ATOM     21  CB  THR A   3      49.976  -6.643 -59.293  1.00 53.81           C  
ATOM     22  O   THR A   3      48.771  -7.650 -56.555  1.00 53.81           O  
ATOM     23  CG2 THR A   3      50.412  -5.332 -59.940  1.00 53.81           C  
ATOM     24  OG1 THR A   3      50.413  -7.735 -60.111  1.00 53.81           O  
ATOM     25  N   LEU A   4      50.554  -8.977 -56.931  1.00 55.43           N  
ATOM     26  CA  LEU A   4      49.997 -10.137 -56.242  1.00 55.43           C  
ATOM     27  C   LEU A   4      50.155 -10.000 -54.732  1.00 55.43           C  
ATOM     28  CB  LEU A   4      50.674 -11.423 -56.724  1.00 55.43           C  
ATOM     29  O   LEU A   4      49.287 -10.432 -53.970  1.00 55.43           O  
ATOM     30  CG  LEU A   4      49.972 -12.175 -57.855  1.00 55.43           C  
ATOM     31  CD1 LEU A   4      50.999 -12.792 -58.799  1.00 55.43           C  
ATOM     32  CD2 LEU A   4      49.046 -13.247 -57.291  1.00 55.43           C  
ATOM     33  N   LEU A   5      51.125  -9.165 -54.284  1.00 56.86           N  
ATOM     34  CA  LEU A   5      51.425  -8.924 -52.877  1.00 56.86           C  
ATOM     35  C   LEU A   5      50.506  -7.852 -52.301  1.00 56.86           C  
ATOM     36  CB  LEU A   5      52.887  -8.506 -52.703  1.00 56.86           C  
ATOM     37  O   LEU A   5      50.109  -7.928 -51.136  1.00 56.86           O  
ATOM     38  CG  LEU A   5      53.917  -9.637 -52.673  1.00 56.86           C  
ATOM     39  CD1 LEU A   5      55.308  -9.096 -52.986  1.00 56.86           C  
ATOM     40  CD2 LEU A   5      53.902 -10.337 -51.318  1.00 56.86           C  
ATOM     41  N   VAL A   6      49.944  -7.012 -53.251  1.00 56.49           N  
ATOM     42  CA  VAL A   6      49.085  -5.906 -52.844  1.00 56.49           C  
ATOM     43  C   VAL A   6      47.637  -6.383 -52.750  1.00 56.49           C  
ATOM     44  CB  VAL A   6      49.191  -4.714 -53.822  1.00 56.49           C  
ATOM     45  O   VAL A   6      46.894  -5.962 -51.860  1.00 56.49           O  
ATOM     46  CG1 VAL A   6      48.195  -3.618 -53.448  1.00 56.49           C  
ATOM     47  CG2 VAL A   6      50.616  -4.163 -53.837  1.00 56.49           C  
ATOM     48  N   ALA A   7      47.321  -7.415 -53.478  1.00 57.63           N  
ATOM     49  CA  ALA A   7      46.002  -8.042 -53.495  1.00 57.63           C  
ATOM     50  C   ALA A   7      45.829  -8.987 -52.310  1.00 57.63           C  
ATOM     51  CB  ALA A   7      45.786  -8.792 -54.806  1.00 57.63           C  
ATOM     52  O   ALA A   7      44.744  -9.074 -51.730  1.00 57.63           O  
ATOM     53  N   LEU A   8      46.897  -9.598 -51.806  1.00 56.96           N  
ATOM     54  CA  LEU A   8      46.907 -10.462 -50.630  1.00 56.96           C  
ATOM     55  C   LEU A   8      46.881  -9.636 -49.348  1.00 56.96           C  
ATOM     56  CB  LEU A   8      48.141 -11.368 -50.642  1.00 56.96           C  
ATOM     57  O   LEU A   8      46.271 -10.041 -48.356  1.00 56.96           O  
ATOM     58  CG  LEU A   8      47.965 -12.743 -51.289  1.00 56.96           C  
ATOM     59  CD1 LEU A   8      49.295 -13.241 -51.846  1.00 56.96           C  
ATOM     60  CD2 LEU A   8      47.396 -13.738 -50.283  1.00 56.96           C  
ATOM     61  N   ALA A   9      47.295  -8.398 -49.354  1.00 56.11           N  
ATOM     62  CA  ALA A   9      47.356  -7.476 -48.222  1.00 56.11           C  
ATOM     63  C   ALA A   9      46.018  -6.773 -48.015  1.00 56.11           C  
ATOM     64  CB  ALA A   9      48.466  -6.449 -48.431  1.00 56.11           C  
ATOM     65  O   ALA A   9      45.616  -6.511 -46.878  1.00 56.11           O  
ATOM     66  N   MET A  10      45.114  -6.702 -49.012  1.00 56.01           N  
ATOM     67  CA  MET A  10      43.794  -6.078 -48.987  1.00 56.01           C  
ATOM     68  C   MET A  10      42.733  -7.070 -48.523  1.00 56.01           C  
ATOM     69  CB  MET A  10      43.431  -5.531 -50.368  1.00 56.01           C  
ATOM     70  O   MET A  10      41.781  -6.692 -47.838  1.00 56.01           O  
ATOM     71  CG  MET A  10      44.294  -4.361 -50.811  1.00 56.01           C  
ATOM     72  SD  MET A  10      44.008  -2.855 -49.801  1.00 56.01           S  
ATOM     73  CE  MET A  10      43.440  -1.710 -51.089  1.00 56.01           C  
ATOM     74  N   VAL A  11      42.982  -8.402 -48.730  1.00 56.11           N  
ATOM     75  CA  VAL A  11      42.095  -9.483 -48.311  1.00 56.11           C  
ATOM     76  C   VAL A  11      42.320  -9.792 -46.833  1.00 56.11           C  
ATOM     77  CB  VAL A  11      42.312 -10.756 -49.160  1.00 56.11           C  
ATOM     78  O   VAL A  11      41.374 -10.112 -46.108  1.00 56.11           O  
ATOM     79  CG1 VAL A  11      41.444 -11.902 -48.646  1.00 56.11           C  
ATOM     80  CG2 VAL A  11      42.011 -10.472 -50.631  1.00 56.11           C  
ATOM     81  N   ALA A  12      43.461  -9.391 -46.210  1.00 55.19           N  
ATOM     82  CA  ALA A  12      43.818  -9.572 -44.805  1.00 55.19           C  
ATOM     83  C   ALA A  12      43.304  -8.414 -43.954  1.00 55.19           C  
ATOM     84  CB  ALA A  12      45.331  -9.709 -44.653  1.00 55.19           C  
ATOM     85  O   ALA A  12      42.905  -8.609 -42.804  1.00 55.19           O  
ATOM     86  N   PHE A  13      43.022  -7.199 -44.554  1.00 55.71           N  
ATOM     87  CA  PHE A  13      42.521  -6.025 -43.850  1.00 55.71           C  
ATOM     88  C   PHE A  13      40.997  -6.020 -43.822  1.00 55.71           C  
ATOM     89  CB  PHE A  13      43.038  -4.741 -44.505  1.00 55.71           C  
ATOM     90  O   PHE A  13      40.390  -5.562 -42.851  1.00 55.71           O  
ATOM     91  CG  PHE A  13      44.278  -4.186 -43.857  1.00 55.71           C  
ATOM     92  CD1 PHE A  13      44.186  -3.362 -42.742  1.00 55.71           C  
ATOM     93  CD2 PHE A  13      45.535  -4.488 -44.364  1.00 55.71           C  
ATOM     94  CE1 PHE A  13      45.332  -2.846 -42.140  1.00 55.71           C  
ATOM     95  CE2 PHE A  13      46.684  -3.977 -43.768  1.00 55.71           C  
ATOM     96  CZ  PHE A  13      46.581  -3.155 -42.657  1.00 55.71           C  
ATOM     97  N   VAL A  14      40.332  -6.773 -44.792  1.00 55.28           N  
ATOM     98  CA  VAL A  14      38.879  -6.879 -44.874  1.00 55.28           C  
ATOM     99  C   VAL A  14      38.386  -7.975 -43.932  1.00 55.28           C  
ATOM    100  CB  VAL A  14      38.411  -7.167 -46.318  1.00 55.28           C  
ATOM    101  O   VAL A  14      37.305  -7.863 -43.351  1.00 55.28           O  
ATOM    102  CG1 VAL A  14      36.914  -7.468 -46.351  1.00 55.28           C  
ATOM    103  CG2 VAL A  14      38.742  -5.987 -47.231  1.00 55.28           C  
ATOM    104  N   CYS A  15      39.299  -8.847 -43.340  1.00 55.65           N  
ATOM    105  CA  CYS A  15      38.886  -9.934 -42.459  1.00 55.65           C  
ATOM    106  C   CYS A  15      39.249  -9.628 -41.010  1.00 55.65           C  
ATOM    107  CB  CYS A  15      39.534 -11.249 -42.890  1.00 55.65           C  
ATOM    108  O   CYS A  15      38.852 -10.357 -40.100  1.00 55.65           O  
ATOM    109  SG  CYS A  15      38.914 -11.885 -44.462  1.00 55.65           S  
ATOM    110  N   LEU A  16      39.962  -8.481 -40.738  1.00 54.17           N  
ATOM    111  CA  LEU A  16      40.272  -8.129 -39.357  1.00 54.17           C  
ATOM    112  C   LEU A  16      39.307  -7.068 -38.837  1.00 54.17           C  
ATOM    113  CB  LEU A  16      41.713  -7.625 -39.242  1.00 54.17           C  
ATOM    114  O   LEU A  16      39.385  -6.669 -37.673  1.00 54.17           O  
ATOM    115  CG  LEU A  16      42.811  -8.687 -39.321  1.00 54.17           C  
ATOM    116  CD1 LEU A  16      44.125  -8.058 -39.772  1.00 54.17           C  
ATOM    117  CD2 LEU A  16      42.980  -9.384 -37.975  1.00 54.17           C  
ATOM    118  N   GLY A  17      38.267  -6.724 -39.597  1.00 52.72           N  
ATOM    119  CA  GLY A  17      37.347  -5.764 -39.007  1.00 52.72           C  
ATOM    120  C   GLY A  17      35.974  -6.347 -38.731  1.00 52.72           C  
ATOM    121  O   GLY A  17      35.086  -5.649 -38.236  1.00 52.72           O  
ATOM    122  N   SER A  18      35.895  -7.637 -38.398  1.00 57.77           N  
ATOM    123  CA  SER A  18      34.598  -8.021 -37.851  1.00 57.77           C  
ATOM    124  C   SER A  18      34.751  -9.052 -36.737  1.00 57.77           C  
ATOM    125  CB  SER A  18      33.695  -8.578 -38.952  1.00 57.77           C  
ATOM    126  O   SER A  18      33.992 -10.021 -36.673  1.00 57.77           O  
ATOM    127  OG  SER A  18      33.689  -7.719 -40.079  1.00 57.77           O  
ATOM    128  N   ALA A  19      35.577  -8.917 -35.741  1.00 55.06           N  
ATOM    129  CA  ALA A  19      35.354  -9.788 -34.590  1.00 55.06           C  
ATOM    130  C   ALA A  19      35.471  -9.010 -33.282  1.00 55.06           C  
ATOM    131  CB  ALA A  19      36.343 -10.951 -34.604  1.00 55.06           C  
ATOM    132  O   ALA A  19      36.571  -8.626 -32.878  1.00 55.06           O  
ATOM    133  N   ASN A  20      34.706  -8.000 -33.029  1.00 57.06           N  
ATOM    134  CA  ASN A  20      34.512  -7.742 -31.606  1.00 57.06           C  
ATOM    135  C   ASN A  20      33.094  -7.261 -31.311  1.00 57.06           C  
ATOM    136  CB  ASN A  20      35.534  -6.722 -31.101  1.00 57.06           C  
ATOM    137  O   ASN A  20      32.780  -6.085 -31.505  1.00 57.06           O  
ATOM    138  CG  ASN A  20      36.322  -7.226 -29.908  1.00 57.06           C  
ATOM    139  ND2 ASN A  20      37.421  -6.550 -29.594  1.00 57.06           N  
ATOM    140  OD1 ASN A  20      35.947  -8.216 -29.274  1.00 57.06           O  
ATOM    141  N   GLN A  21      32.138  -8.035 -31.677  1.00 55.92           N  
ATOM    142  CA  GLN A  21      30.888  -7.820 -30.956  1.00 55.92           C  
ATOM    143  C   GLN A  21      30.650  -8.921 -29.927  1.00 55.92           C  
ATOM    144  CB  GLN A  21      29.711  -7.749 -31.931  1.00 55.92           C  
ATOM    145  O   GLN A  21      29.861  -9.839 -30.163  1.00 55.92           O  
ATOM    146  CG  GLN A  21      29.608  -6.425 -32.675  1.00 55.92           C  
ATOM    147  CD  GLN A  21      28.173  -5.968 -32.865  1.00 55.92           C  
ATOM    148  NE2 GLN A  21      28.000  -4.776 -33.426  1.00 55.92           N  
ATOM    149  OE1 GLN A  21      27.229  -6.681 -32.511  1.00 55.92           O  
ATOM    150  N   GLN A  22      31.497  -9.258 -29.041  1.00 54.29           N  
ATOM    151  CA  GLN A  22      31.047 -10.065 -27.912  1.00 54.29           C  
ATOM    152  C   GLN A  22      31.392  -9.395 -26.585  1.00 54.29           C  
ATOM    153  CB  GLN A  22      31.665 -11.463 -27.970  1.00 54.29           C  
ATOM    154  O   GLN A  22      32.568  -9.204 -26.267  1.00 54.29           O  
ATOM    155  CG  GLN A  22      30.639 -12.586 -28.043  1.00 54.29           C  
ATOM    156  CD  GLN A  22      31.214 -13.871 -28.608  1.00 54.29           C  
ATOM    157  NE2 GLN A  22      30.364 -14.674 -29.239  1.00 54.29           N  
ATOM    158  OE1 GLN A  22      32.412 -14.140 -28.479  1.00 54.29           O  
ATOM    159  N   GLY A  23      30.608  -8.407 -26.192  1.00 55.87           N  
ATOM    160  CA  GLY A  23      30.122  -8.482 -24.823  1.00 55.87           C  
ATOM    161  C   GLY A  23      29.515  -7.181 -24.333  1.00 55.87           C  
ATOM    162  O   GLY A  23      30.169  -6.412 -23.626  1.00 55.87           O  
ATOM    163  N   ARG A  24      28.643  -6.568 -25.071  1.00 54.58           N  
ATOM    164  CA  ARG A  24      27.773  -5.590 -24.426  1.00 54.58           C  
ATOM    165  C   ARG A  24      26.766  -6.275 -23.508  1.00 54.58           C  
ATOM    166  CB  ARG A  24      27.041  -4.747 -25.472  1.00 54.58           C  
ATOM    167  O   ARG A  24      26.020  -7.155 -23.944  1.00 54.58           O  
ATOM    168  CG  ARG A  24      27.881  -3.620 -26.052  1.00 54.58           C  
ATOM    169  CD  ARG A  24      27.025  -2.607 -26.800  1.00 54.58           C  
ATOM    170  NE  ARG A  24      27.803  -1.440 -27.207  1.00 54.58           N  
ATOM    171  NH1 ARG A  24      26.025  -0.338 -28.187  1.00 54.58           N  
ATOM    172  NH2 ARG A  24      28.108   0.618 -28.178  1.00 54.58           N  
ATOM    173  CZ  ARG A  24      27.310  -0.389 -27.856  1.00 54.58           C  
ATOM    174  N   GLY A  25      27.173  -7.019 -22.502  1.00 55.81           N  
ATOM    175  CA  GLY A  25      26.422  -7.138 -21.262  1.00 55.81           C  
ATOM    176  C   GLY A  25      24.958  -6.770 -21.415  1.00 55.81           C  
ATOM    177  O   GLY A  25      24.632  -5.708 -21.951  1.00 55.81           O  
ATOM    178  N   ARG A  26      24.167  -7.430 -22.268  1.00 56.07           N  
ATOM    179  CA  ARG A  26      22.716  -7.344 -22.134  1.00 56.07           C  
ATOM    180  C   ARG A  26      22.327  -6.490 -20.933  1.00 56.07           C  
ATOM    181  CB  ARG A  26      22.105  -8.741 -22.005  1.00 56.07           C  
ATOM    182  O   ARG A  26      22.718  -6.786 -19.801  1.00 56.07           O  
ATOM    183  CG  ARG A  26      22.058  -9.517 -23.312  1.00 56.07           C  
ATOM    184  CD  ARG A  26      21.231 -10.789 -23.183  1.00 56.07           C  
ATOM    185  NE  ARG A  26      21.190 -11.534 -24.438  1.00 56.07           N  
ATOM    186  NH1 ARG A  26      20.226 -13.424 -23.524  1.00 56.07           N  
ATOM    187  NH2 ARG A  26      20.724 -13.353 -25.761  1.00 56.07           N  
ATOM    188  CZ  ARG A  26      20.713 -12.768 -24.571  1.00 56.07           C  
ATOM    189  N   LYS A  27      22.562  -5.197 -20.889  1.00 55.53           N  
ATOM    190  CA  LYS A  27      21.804  -4.325 -19.996  1.00 55.53           C  
ATOM    191  C   LYS A  27      20.380  -4.840 -19.805  1.00 55.53           C  
ATOM    192  CB  LYS A  27      21.775  -2.895 -20.538  1.00 55.53           C  
ATOM    193  O   LYS A  27      19.698  -5.172 -20.776  1.00 55.53           O  
ATOM    194  CG  LYS A  27      22.264  -1.848 -19.548  1.00 55.53           C  
ATOM    195  CD  LYS A  27      22.206  -0.447 -20.142  1.00 55.53           C  
ATOM    196  CE  LYS A  27      22.874   0.575 -19.232  1.00 55.53           C  
ATOM    197  NZ  LYS A  27      22.857   1.944 -19.830  1.00 55.53           N  
ATOM    198  N   PRO A  28      20.116  -5.580 -18.716  1.00 62.55           N  
ATOM    199  CA  PRO A  28      18.733  -5.962 -18.422  1.00 62.55           C  
ATOM    200  C   PRO A  28      17.721  -4.915 -18.883  1.00 62.55           C  
ATOM    201  CB  PRO A  28      18.721  -6.099 -16.897  1.00 62.55           C  
ATOM    202  O   PRO A  28      18.077  -3.751 -19.080  1.00 62.55           O  
ATOM    203  CG  PRO A  28      20.058  -5.594 -16.458  1.00 62.55           C  
ATOM    204  CD  PRO A  28      20.848  -5.214 -17.678  1.00 62.55           C  
ATOM    205  N   PRO A  29      16.691  -5.273 -19.668  1.00 61.58           N  
ATOM    206  CA  PRO A  29      15.675  -4.293 -20.057  1.00 61.58           C  
ATOM    207  C   PRO A  29      15.473  -3.203 -19.007  1.00 61.58           C  
ATOM    208  CB  PRO A  29      14.410  -5.140 -20.215  1.00 61.58           C  
ATOM    209  O   PRO A  29      15.599  -3.465 -17.808  1.00 61.58           O  
ATOM    210  CG  PRO A  29      14.817  -6.516 -19.797  1.00 61.58           C  
ATOM    211  CD  PRO A  29      16.268  -6.487 -19.410  1.00 61.58           C  
ATOM    212  N   LEU A  30      16.050  -2.012 -19.052  1.00 57.75           N  
ATOM    213  CA  LEU A  30      15.641  -0.822 -18.313  1.00 57.75           C  
ATOM    214  C   LEU A  30      14.228  -0.984 -17.762  1.00 57.75           C  
ATOM    215  CB  LEU A  30      15.713   0.417 -19.209  1.00 57.75           C  
ATOM    216  O   LEU A  30      13.313  -1.373 -18.492  1.00 57.75           O  
ATOM    217  CG  LEU A  30      17.023   1.206 -19.171  1.00 57.75           C  
ATOM    218  CD1 LEU A  30      17.581   1.375 -20.580  1.00 57.75           C  
ATOM    219  CD2 LEU A  30      16.812   2.562 -18.507  1.00 57.75           C  
ATOM    220  N   ASP A  31      14.002  -1.735 -16.650  1.00 61.08           N  
ATOM    221  CA  ASP A  31      12.775  -1.758 -15.860  1.00 61.08           C  
ATOM    222  C   ASP A  31      12.020  -0.436 -15.980  1.00 61.08           C  
ATOM    223  CB  ASP A  31      13.086  -2.055 -14.392  1.00 61.08           C  
ATOM    224  O   ASP A  31      12.377   0.550 -15.330  1.00 61.08           O  
ATOM    225  CG  ASP A  31      13.379  -3.522 -14.133  1.00 61.08           C  
ATOM    226  OD1 ASP A  31      12.852  -4.388 -14.865  1.00 61.08           O  
ATOM    227  OD2 ASP A  31      14.141  -3.816 -13.187  1.00 61.08           O  
ATOM    228  N   LEU A  32      11.791   0.086 -17.114  1.00 58.37           N  
ATOM    229  CA  LEU A  32      11.054   1.315 -17.384  1.00 58.37           C  
ATOM    230  C   LEU A  32       9.812   1.409 -16.504  1.00 58.37           C  
ATOM    231  CB  LEU A  32      10.655   1.388 -18.860  1.00 58.37           C  
ATOM    232  O   LEU A  32       9.379   2.508 -16.150  1.00 58.37           O  
ATOM    233  CG  LEU A  32      10.363   2.783 -19.416  1.00 58.37           C  
ATOM    234  CD1 LEU A  32      11.659   3.569 -19.584  1.00 58.37           C  
ATOM    235  CD2 LEU A  32       9.615   2.685 -20.741  1.00 58.37           C  
ATOM    236  N   HIS A  33       9.620   0.318 -15.563  1.00 67.17           N  
ATOM    237  CA  HIS A  33       8.455   0.399 -14.688  1.00 67.17           C  
ATOM    238  C   HIS A  33       8.838   0.133 -13.236  1.00 67.17           C  
ATOM    239  CB  HIS A  33       7.378  -0.590 -15.137  1.00 67.17           C  
ATOM    240  O   HIS A  33       8.002  -0.298 -12.439  1.00 67.17           O  
ATOM    241  CG  HIS A  33       6.804  -0.282 -16.483  1.00 67.17           C  
ATOM    242  CD2 HIS A  33       5.803   0.551 -16.853  1.00 67.17           C  
ATOM    243  ND1 HIS A  33       7.265  -0.870 -17.641  1.00 67.17           N  
ATOM    244  CE1 HIS A  33       6.571  -0.409 -18.668  1.00 67.17           C  
ATOM    245  NE2 HIS A  33       5.677   0.455 -18.217  1.00 67.17           N  
ATOM    246  N   SER A  34      10.189   0.294 -13.024  1.00 79.39           N  
ATOM    247  CA  SER A  34      10.595  -0.022 -11.658  1.00 79.39           C  
ATOM    248  C   SER A  34      10.028   0.987 -10.665  1.00 79.39           C  
ATOM    249  CB  SER A  34      12.120  -0.057 -11.547  1.00 79.39           C  
ATOM    250  O   SER A  34      10.143   2.198 -10.868  1.00 79.39           O  
ATOM    251  OG  SER A  34      12.653  -1.150 -12.276  1.00 79.39           O  
ATOM    252  N   ARG A  35       9.069   0.633  -9.798  1.00 92.62           N  
ATOM    253  CA  ARG A  35       8.395   1.399  -8.754  1.00 92.62           C  
ATOM    254  C   ARG A  35       9.003   1.113  -7.386  1.00 92.62           C  
ATOM    255  CB  ARG A  35       6.897   1.083  -8.738  1.00 92.62           C  
ATOM    256  O   ARG A  35       9.320  -0.036  -7.069  1.00 92.62           O  
ATOM    257  CG  ARG A  35       6.093   1.961  -7.794  1.00 92.62           C  
ATOM    258  CD  ARG A  35       6.034   3.404  -8.278  1.00 92.62           C  
ATOM    259  NE  ARG A  35       7.368   3.948  -8.514  1.00 92.62           N  
ATOM    260  NH1 ARG A  35       6.671   6.146  -8.659  1.00 92.62           N  
ATOM    261  NH2 ARG A  35       8.891   5.624  -8.898  1.00 92.62           N  
ATOM    262  CZ  ARG A  35       7.640   5.238  -8.690  1.00 92.62           C  
ATOM    263  N   TYR A  36       9.229   2.278  -6.723  1.00 94.69           N  
ATOM    264  CA  TYR A  36       9.697   2.157  -5.346  1.00 94.69           C  
ATOM    265  C   TYR A  36       8.665   2.708  -4.370  1.00 94.69           C  
ATOM    266  CB  TYR A  36      11.030   2.889  -5.165  1.00 94.69           C  
ATOM    267  O   TYR A  36       8.208   3.844  -4.515  1.00 94.69           O  
ATOM    268  CG  TYR A  36      12.176   2.257  -5.919  1.00 94.69           C  
ATOM    269  CD1 TYR A  36      13.096   1.438  -5.268  1.00 94.69           C  
ATOM    270  CD2 TYR A  36      12.342   2.480  -7.281  1.00 94.69           C  
ATOM    271  CE1 TYR A  36      14.154   0.856  -5.957  1.00 94.69           C  
ATOM    272  CE2 TYR A  36      13.396   1.903  -7.981  1.00 94.69           C  
ATOM    273  OH  TYR A  36      15.342   0.520  -7.999  1.00 94.69           O  
ATOM    274  CZ  TYR A  36      14.296   1.093  -7.312  1.00 94.69           C  
ATOM    275  N   CYS A  37       8.271   1.870  -3.390  1.00 96.03           N  
ATOM    276  CA  CYS A  37       7.280   2.274  -2.398  1.00 96.03           C  
ATOM    277  C   CYS A  37       7.730   1.893  -0.993  1.00 96.03           C  
ATOM    278  CB  CYS A  37       5.926   1.633  -2.701  1.00 96.03           C  
ATOM    279  O   CYS A  37       8.516   0.961  -0.819  1.00 96.03           O  
ATOM    280  SG  CYS A  37       5.278   2.040  -4.338  1.00 96.03           S  
ATOM    281  N   PHE A  38       7.308   2.677  -0.088  1.00 95.40           N  
ATOM    282  CA  PHE A  38       7.453   2.218   1.288  1.00 95.40           C  
ATOM    283  C   PHE A  38       6.536   1.033   1.564  1.00 95.40           C  
ATOM    284  CB  PHE A  38       7.151   3.355   2.270  1.00 95.40           C  
ATOM    285  O   PHE A  38       5.347   1.073   1.239  1.00 95.40           O  
ATOM    286  CG  PHE A  38       8.159   4.472   2.233  1.00 95.40           C  
ATOM    287  CD1 PHE A  38       9.317   4.408   2.999  1.00 95.40           C  
ATOM    288  CD2 PHE A  38       7.948   5.587   1.432  1.00 95.40           C  
ATOM    289  CE1 PHE A  38      10.251   5.441   2.967  1.00 95.40           C  
ATOM    290  CE2 PHE A  38       8.878   6.623   1.395  1.00 95.40           C  
ATOM    291  CZ  PHE A  38      10.028   6.548   2.164  1.00 95.40           C  
ATOM    292  N   GLN A  39       7.131  -0.073   2.033  1.00 93.55           N  
ATOM    293  CA  GLN A  39       6.416  -1.313   2.317  1.00 93.55           C  
ATOM    294  C   GLN A  39       6.482  -1.658   3.802  1.00 93.55           C  
ATOM    295  CB  GLN A  39       6.985  -2.464   1.485  1.00 93.55           C  
ATOM    296  O   GLN A  39       7.562  -1.917   4.338  1.00 93.55           O  
ATOM    297  CG  GLN A  39       6.981  -2.199  -0.014  1.00 93.55           C  
ATOM    298  CD  GLN A  39       7.563  -3.349  -0.815  1.00 93.55           C  
ATOM    299  NE2 GLN A  39       8.529  -3.044  -1.674  1.00 93.55           N  
ATOM    300  OE1 GLN A  39       7.147  -4.502  -0.662  1.00 93.55           O  
ATOM    301  N   CYS A  40       5.306  -1.521   4.442  1.00 90.90           N  
ATOM    302  CA  CYS A  40       5.245  -1.722   5.886  1.00 90.90           C  
ATOM    303  C   CYS A  40       4.181  -2.752   6.248  1.00 90.90           C  
ATOM    304  CB  CYS A  40       4.953  -0.402   6.599  1.00 90.90           C  
ATOM    305  O   CYS A  40       3.125  -2.808   5.617  1.00 90.90           O  
ATOM    306  SG  CYS A  40       6.225   0.855   6.352  1.00 90.90           S  
ATOM    307  N   THR A  41       4.605  -3.631   7.211  1.00 84.93           N  
ATOM    308  CA  THR A  41       3.634  -4.547   7.799  1.00 84.93           C  
ATOM    309  C   THR A  41       3.236  -4.089   9.199  1.00 84.93           C  
ATOM    310  CB  THR A  41       4.188  -5.983   7.863  1.00 84.93           C  
ATOM    311  O   THR A  41       3.860  -3.189   9.764  1.00 84.93           O  
ATOM    312  CG2 THR A  41       4.633  -6.463   6.486  1.00 84.93           C  
ATOM    313  OG1 THR A  41       5.309  -6.016   8.755  1.00 84.93           O  
ATOM    314  N   PRO A  42       2.175  -4.595   9.630  1.00 79.20           N  
ATOM    315  CA  PRO A  42       1.780  -4.231  10.993  1.00 79.20           C  
ATOM    316  C   PRO A  42       2.887  -4.482  12.015  1.00 79.20           C  
ATOM    317  CB  PRO A  42       0.573  -5.133  11.263  1.00 79.20           C  
ATOM    318  O   PRO A  42       2.963  -3.786  13.031  1.00 79.20           O  
ATOM    319  CG  PRO A  42       0.031  -5.461   9.909  1.00 79.20           C  
ATOM    320  CD  PRO A  42       1.172  -5.489   8.932  1.00 79.20           C  
ATOM    321  N   GLU A  43       3.800  -5.391  11.775  1.00 80.41           N  
ATOM    322  CA  GLU A  43       4.870  -5.739  12.705  1.00 80.41           C  
ATOM    323  C   GLU A  43       5.952  -4.663  12.729  1.00 80.41           C  
ATOM    324  CB  GLU A  43       5.483  -7.093  12.338  1.00 80.41           C  
ATOM    325  O   GLU A  43       6.588  -4.438  13.761  1.00 80.41           O  
ATOM    326  CG  GLU A  43       4.539  -8.270  12.540  1.00 80.41           C  
ATOM    327  CD  GLU A  43       3.723  -8.603  11.301  1.00 80.41           C  
ATOM    328  OE1 GLU A  43       2.764  -9.402  11.403  1.00 80.41           O  
ATOM    329  OE2 GLU A  43       4.044  -8.061  10.220  1.00 80.41           O  
ATOM    330  N   ASN A  44       6.107  -3.988  11.673  1.00 79.77           N  
ATOM    331  CA  ASN A  44       7.194  -3.018  11.585  1.00 79.77           C  
ATOM    332  C   ASN A  44       6.665  -1.589  11.507  1.00 79.77           C  
ATOM    333  CB  ASN A  44       8.088  -3.321  10.381  1.00 79.77           C  
ATOM    334  O   ASN A  44       7.384  -0.678  11.093  1.00 79.77           O  
ATOM    335  CG  ASN A  44       7.334  -3.266   9.066  1.00 79.77           C  
ATOM    336  ND2 ASN A  44       8.042  -3.498   7.967  1.00 79.77           N  
ATOM    337  OD1 ASN A  44       6.126  -3.017   9.039  1.00 79.77           O  
ATOM    338  N   ARG A  45       5.457  -1.423  11.846  1.00 77.33           N  
ATOM    339  CA  ARG A  45       4.807  -0.117  11.811  1.00 77.33           C  
ATOM    340  C   ARG A  45       5.512   0.871  12.734  1.00 77.33           C  
ATOM    341  CB  ARG A  45       3.333  -0.240  12.204  1.00 77.33           C  
ATOM    342  O   ARG A  45       5.692   2.038  12.381  1.00 77.33           O  
ATOM    343  CG  ARG A  45       2.565   1.071  12.134  1.00 77.33           C  
ATOM    344  CD  ARG A  45       1.122   0.904  12.589  1.00 77.33           C  
ATOM    345  NE  ARG A  45       0.617   2.114  13.232  1.00 77.33           N  
ATOM    346  NH1 ARG A  45      -1.598   1.461  13.189  1.00 77.33           N  
ATOM    347  NH2 ARG A  45      -1.013   3.486  14.090  1.00 77.33           N  
ATOM    348  CZ  ARG A  45      -0.664   2.351  13.502  1.00 77.33           C  
ATOM    349  N   LEU A  46       6.038   0.386  13.849  1.00 77.70           N  
ATOM    350  CA  LEU A  46       6.638   1.250  14.860  1.00 77.70           C  
ATOM    351  C   LEU A  46       7.984   1.787  14.386  1.00 77.70           C  
ATOM    352  CB  LEU A  46       6.814   0.491  16.178  1.00 77.70           C  
ATOM    353  O   LEU A  46       8.386   2.889  14.766  1.00 77.70           O  
ATOM    354  CG  LEU A  46       5.534   0.178  16.955  1.00 77.70           C  
ATOM    355  CD1 LEU A  46       5.828  -0.801  18.087  1.00 77.70           C  
ATOM    356  CD2 LEU A  46       4.910   1.459  17.497  1.00 77.70           C  
ATOM    357  N   ASP A  47       8.530   1.081  13.461  1.00 81.29           N  
ATOM    358  CA  ASP A  47       9.828   1.496  12.939  1.00 81.29           C  
ATOM    359  C   ASP A  47       9.667   2.365  11.694  1.00 81.29           C  
ATOM    360  CB  ASP A  47      10.693   0.275  12.620  1.00 81.29           C  
ATOM    361  O   ASP A  47      10.657   2.759  11.073  1.00 81.29           O  
ATOM    362  CG  ASP A  47      11.019  -0.558  13.848  1.00 81.29           C  
ATOM    363  OD1 ASP A  47      11.135   0.009  14.956  1.00 81.29           O  
ATOM    364  OD2 ASP A  47      11.164  -1.791  13.705  1.00 81.29           O  
ATOM    365  N   LYS A  48       8.484   2.672  11.380  1.00 73.53           N  
ATOM    366  CA  LYS A  48       8.110   3.608  10.324  1.00 73.53           C  
ATOM    367  C   LYS A  48       8.691   3.180   8.979  1.00 73.53           C  
ATOM    368  CB  LYS A  48       8.577   5.023  10.670  1.00 73.53           C  
ATOM    369  O   LYS A  48       8.727   3.969   8.033  1.00 73.53           O  
ATOM    370  CG  LYS A  48       7.897   5.617  11.895  1.00 73.53           C  
ATOM    371  CD  LYS A  48       8.276   7.079  12.090  1.00 73.53           C  
ATOM    372  CE  LYS A  48       7.625   7.665  13.336  1.00 73.53           C  
ATOM    373  NZ  LYS A  48       7.877   9.132  13.455  1.00 73.53           N  
ATOM    374  N   CYS A  49       9.106   1.930   8.859  1.00 82.72           N  
ATOM    375  CA  CYS A  49       9.632   1.453   7.585  1.00 82.72           C  
ATOM    376  C   CYS A  49      10.346   2.573   6.837  1.00 82.72           C  
ATOM    377  CB  CYS A  49       8.508   0.885   6.720  1.00 82.72           C  
ATOM    378  O   CYS A  49       9.816   3.110   5.863  1.00 82.72           O  
ATOM    379  SG  CYS A  49       7.093   1.994   6.543  1.00 82.72           S  
ATOM    380  N   PRO A  50      11.630   2.819   7.173  1.00 81.02           N  
ATOM    381  CA  PRO A  50      12.353   4.019   6.744  1.00 81.02           C  
ATOM    382  C   PRO A  50      12.835   3.931   5.297  1.00 81.02           C  
ATOM    383  CB  PRO A  50      13.539   4.081   7.710  1.00 81.02           C  
ATOM    384  O   PRO A  50      13.088   4.959   4.664  1.00 81.02           O  
ATOM    385  CG  PRO A  50      13.719   2.675   8.185  1.00 81.02           C  
ATOM    386  CD  PRO A  50      12.378   1.999   8.196  1.00 81.02           C  
ATOM    387  N   GLN A  51      12.790   2.666   4.797  1.00 88.46           N  
ATOM    388  CA  GLN A  51      13.379   2.572   3.465  1.00 88.46           C  
ATOM    389  C   GLN A  51      12.369   2.036   2.454  1.00 88.46           C  
ATOM    390  CB  GLN A  51      14.621   1.680   3.488  1.00 88.46           C  
ATOM    391  O   GLN A  51      11.655   1.071   2.734  1.00 88.46           O  
ATOM    392  CG  GLN A  51      15.770   2.247   4.312  1.00 88.46           C  
ATOM    393  CD  GLN A  51      17.083   1.532   4.059  1.00 88.46           C  
ATOM    394  NE2 GLN A  51      18.175   2.103   4.557  1.00 88.46           N  
ATOM    395  OE1 GLN A  51      17.117   0.475   3.421  1.00 88.46           O  
ATOM    396  N   ALA A  52      12.321   2.677   1.276  1.00 92.99           N  
ATOM    397  CA  ALA A  52      11.498   2.199   0.167  1.00 92.99           C  
ATOM    398  C   ALA A  52      12.151   1.006  -0.526  1.00 92.99           C  
ATOM    399  CB  ALA A  52      11.252   3.324  -0.836  1.00 92.99           C  
ATOM    400  O   ALA A  52      13.379   0.905  -0.576  1.00 92.99           O  
ATOM    401  N   LYS A  53      11.275   0.097  -0.898  1.00 93.35           N  
ATOM    402  CA  LYS A  53      11.730  -1.101  -1.597  1.00 93.35           C  
ATOM    403  C   LYS A  53      11.168  -1.158  -3.014  1.00 93.35           C  
ATOM    404  CB  LYS A  53      11.330  -2.359  -0.824  1.00 93.35           C  
ATOM    405  O   LYS A  53      10.113  -0.584  -3.293  1.00 93.35           O  
ATOM    406  CG  LYS A  53      11.942  -2.452   0.566  1.00 93.35           C  
ATOM    407  CD  LYS A  53      11.485  -3.709   1.295  1.00 93.35           C  
ATOM    408  CE  LYS A  53      12.025  -3.759   2.718  1.00 93.35           C  
ATOM    409  NZ  LYS A  53      11.546  -4.970   3.450  1.00 93.35           N  
ATOM    410  N   ARG A  54      12.009  -1.754  -3.810  1.00 94.03           N  
ATOM    411  CA  ARG A  54      11.572  -1.942  -5.190  1.00 94.03           C  
ATOM    412  C   ARG A  54      10.345  -2.845  -5.258  1.00 94.03           C  
ATOM    413  CB  ARG A  54      12.703  -2.529  -6.037  1.00 94.03           C  
ATOM    414  O   ARG A  54      10.304  -3.894  -4.611  1.00 94.03           O  
ATOM    415  CG  ARG A  54      12.396  -2.578  -7.525  1.00 94.03           C  
ATOM    416  CD  ARG A  54      13.602  -3.034  -8.335  1.00 94.03           C  
ATOM    417  NE  ARG A  54      13.736  -4.488  -8.330  1.00 94.03           N  
ATOM    418  NH1 ARG A  54      15.509  -4.537  -9.810  1.00 94.03           N  
ATOM    419  NH2 ARG A  54      14.672  -6.491  -8.952  1.00 94.03           N  
ATOM    420  CZ  ARG A  54      14.639  -5.169  -9.031  1.00 94.03           C  
ATOM    421  N   CYS A  55       9.223  -2.336  -6.029  1.00 92.84           N  
ATOM    422  CA  CYS A  55       8.072  -3.198  -6.278  1.00 92.84           C  
ATOM    423  C   CYS A  55       8.413  -4.284  -7.291  1.00 92.84           C  
ATOM    424  CB  CYS A  55       6.885  -2.376  -6.778  1.00 92.84           C  
ATOM    425  O   CYS A  55       9.222  -4.064  -8.194  1.00 92.84           O  
ATOM    426  SG  CYS A  55       6.352  -1.091  -5.626  1.00 92.84           S  
ATOM    427  N   THR A  56       7.977  -5.520  -7.025  1.00 90.28           N  
ATOM    428  CA  THR A  56       8.290  -6.633  -7.914  1.00 90.28           C  
ATOM    429  C   THR A  56       7.183  -6.829  -8.945  1.00 90.28           C  
ATOM    430  CB  THR A  56       8.498  -7.938  -7.124  1.00 90.28           C  
ATOM    431  O   THR A  56       6.047  -6.399  -8.734  1.00 90.28           O  
ATOM    432  CG2 THR A  56       9.701  -7.832  -6.192  1.00 90.28           C  
ATOM    433  OG1 THR A  56       7.326  -8.209  -6.344  1.00 90.28           O  
ATOM    434  N   GLY A  57       7.539  -7.286 -10.100  1.00 87.55           N  
ATOM    435  CA  GLY A  57       6.554  -7.567 -11.132  1.00 87.55           C  
ATOM    436  C   GLY A  57       6.007  -6.316 -11.792  1.00 87.55           C  
ATOM    437  O   GLY A  57       6.756  -5.376 -12.070  1.00 87.55           O  
ATOM    438  N   MET A  58       4.694  -6.364 -12.065  1.00 87.31           N  
ATOM    439  CA  MET A  58       4.020  -5.272 -12.762  1.00 87.31           C  
ATOM    440  C   MET A  58       3.315  -4.349 -11.773  1.00 87.31           C  
ATOM    441  CB  MET A  58       3.013  -5.820 -13.775  1.00 87.31           C  
ATOM    442  O   MET A  58       2.411  -3.602 -12.152  1.00 87.31           O  
ATOM    443  CG  MET A  58       3.654  -6.577 -14.927  1.00 87.31           C  
ATOM    444  SD  MET A  58       2.441  -7.045 -16.222  1.00 87.31           S  
ATOM    445  CE  MET A  58       3.566  -7.406 -17.599  1.00 87.31           C  
ATOM    446  N   ARG A  59       3.728  -4.342 -10.552  1.00 91.90           N  
ATOM    447  CA  ARG A  59       3.154  -3.470  -9.533  1.00 91.90           C  
ATOM    448  C   ARG A  59       3.730  -2.061  -9.630  1.00 91.90           C  
ATOM    449  CB  ARG A  59       3.400  -4.042  -8.135  1.00 91.90           C  
ATOM    450  O   ARG A  59       4.884  -1.830  -9.262  1.00 91.90           O  
ATOM    451  CG  ARG A  59       2.783  -5.414  -7.913  1.00 91.90           C  
ATOM    452  CD  ARG A  59       3.176  -5.997  -6.563  1.00 91.90           C  
ATOM    453  NE  ARG A  59       2.671  -7.356  -6.395  1.00 91.90           N  
ATOM    454  NH1 ARG A  59       2.849  -7.360  -4.092  1.00 91.90           N  
ATOM    455  NH2 ARG A  59       2.058  -9.211  -5.188  1.00 91.90           N  
ATOM    456  CZ  ARG A  59       2.527  -7.973  -5.225  1.00 91.90           C  
ATOM    457  N   THR A  60       2.910  -1.190 -10.102  1.00 91.36           N  
ATOM    458  CA  THR A  60       3.413   0.133 -10.456  1.00 91.36           C  
ATOM    459  C   THR A  60       2.777   1.206  -9.578  1.00 91.36           C  
ATOM    460  CB  THR A  60       3.147   0.453 -11.938  1.00 91.36           C  
ATOM    461  O   THR A  60       2.999   2.400  -9.789  1.00 91.36           O  
ATOM    462  CG2 THR A  60       3.922  -0.490 -12.853  1.00 91.36           C  
ATOM    463  OG1 THR A  60       1.746   0.317 -12.206  1.00 91.36           O  
ATOM    464  N   MET A  61       1.978   0.789  -8.485  1.00 94.97           N  
ATOM    465  CA  MET A  61       1.265   1.740  -7.637  1.00 94.97           C  
ATOM    466  C   MET A  61       1.628   1.538  -6.169  1.00 94.97           C  
ATOM    467  CB  MET A  61      -0.246   1.602  -7.826  1.00 94.97           C  
ATOM    468  O   MET A  61       1.769   0.403  -5.711  1.00 94.97           O  
ATOM    469  CG  MET A  61      -1.033   2.829  -7.392  1.00 94.97           C  
ATOM    470  SD  MET A  61      -2.719   2.874  -8.114  1.00 94.97           S  
ATOM    471  CE  MET A  61      -3.627   1.918  -6.868  1.00 94.97           C  
ATOM    472  N   CYS A  62       1.741   2.654  -5.489  1.00 96.94           N  
ATOM    473  CA  CYS A  62       1.907   2.606  -4.040  1.00 96.94           C  
ATOM    474  C   CYS A  62       0.572   2.801  -3.331  1.00 96.94           C  
ATOM    475  CB  CYS A  62       2.900   3.672  -3.579  1.00 96.94           C  
ATOM    476  O   CYS A  62      -0.329   3.452  -3.863  1.00 96.94           O  
ATOM    477  SG  CYS A  62       4.543   3.503  -4.312  1.00 96.94           S  
ATOM    478  N   TYR A  63       0.447   2.170  -2.151  1.00 96.91           N  
ATOM    479  CA  TYR A  63      -0.766   2.408  -1.377  1.00 96.91           C  
ATOM    480  C   TYR A  63      -0.457   2.478   0.114  1.00 96.91           C  
ATOM    481  CB  TYR A  63      -1.799   1.309  -1.644  1.00 96.91           C  
ATOM    482  O   TYR A  63       0.547   1.928   0.572  1.00 96.91           O  
ATOM    483  CG  TYR A  63      -1.409  -0.039  -1.090  1.00 96.91           C  
ATOM    484  CD1 TYR A  63      -0.707  -0.957  -1.868  1.00 96.91           C  
ATOM    485  CD2 TYR A  63      -1.741  -0.398   0.212  1.00 96.91           C  
ATOM    486  CE1 TYR A  63      -0.347  -2.202  -1.362  1.00 96.91           C  
ATOM    487  CE2 TYR A  63      -1.386  -1.640   0.729  1.00 96.91           C  
ATOM    488  OH  TYR A  63      -0.335  -3.764   0.442  1.00 96.91           O  
ATOM    489  CZ  TYR A  63      -0.690  -2.533  -0.064  1.00 96.91           C  
ATOM    490  N   THR A  64      -1.274   3.256   0.803  1.00 96.09           N  
ATOM    491  CA  THR A  64      -1.306   3.315   2.260  1.00 96.09           C  
ATOM    492  C   THR A  64      -2.698   2.974   2.785  1.00 96.09           C  
ATOM    493  CB  THR A  64      -0.889   4.707   2.772  1.00 96.09           C  
ATOM    494  O   THR A  64      -3.688   3.583   2.375  1.00 96.09           O  
ATOM    495  CG2 THR A  64      -0.774   4.722   4.293  1.00 96.09           C  
ATOM    496  OG1 THR A  64       0.380   5.057   2.205  1.00 96.09           O  
ATOM    497  N   LEU A  65      -2.770   1.985   3.635  1.00 95.20           N  
ATOM    498  CA  LEU A  65      -4.024   1.607   4.279  1.00 95.20           C  
ATOM    499  C   LEU A  65      -4.085   2.143   5.705  1.00 95.20           C  
ATOM    500  CB  LEU A  65      -4.185   0.085   4.286  1.00 95.20           C  
ATOM    501  O   LEU A  65      -3.166   1.920   6.497  1.00 95.20           O  
ATOM    502  CG  LEU A  65      -5.517  -0.453   4.809  1.00 95.20           C  
ATOM    503  CD1 LEU A  65      -5.966  -1.654   3.983  1.00 95.20           C  
ATOM    504  CD2 LEU A  65      -5.402  -0.825   6.284  1.00 95.20           C  
ATOM    505  N   TYR A  66      -5.177   2.850   5.942  1.00 93.87           N  
ATOM    506  CA  TYR A  66      -5.388   3.439   7.259  1.00 93.87           C  
ATOM    507  C   TYR A  66      -6.508   2.723   8.004  1.00 93.87           C  
ATOM    508  CB  TYR A  66      -5.713   4.930   7.136  1.00 93.87           C  
ATOM    509  O   TYR A  66      -7.525   2.360   7.408  1.00 93.87           O  
ATOM    510  CG  TYR A  66      -4.608   5.742   6.505  1.00 93.87           C  
ATOM    511  CD1 TYR A  66      -3.668   6.405   7.290  1.00 93.87           C  
ATOM    512  CD2 TYR A  66      -4.503   5.850   5.122  1.00 93.87           C  
ATOM    513  CE1 TYR A  66      -2.649   7.156   6.713  1.00 93.87           C  
ATOM    514  CE2 TYR A  66      -3.488   6.598   4.534  1.00 93.87           C  
ATOM    515  OH  TYR A  66      -1.561   7.988   4.760  1.00 93.87           O  
ATOM    516  CZ  TYR A  66      -2.567   7.246   5.337  1.00 93.87           C  
ATOM    517  N   LYS A  67      -6.290   2.549   9.386  1.00 93.23           N  
ATOM    518  CA  LYS A  67      -7.286   1.980  10.290  1.00 93.23           C  
ATOM    519  C   LYS A  67      -7.339   2.752  11.605  1.00 93.23           C  
ATOM    520  CB  LYS A  67      -6.986   0.505  10.560  1.00 93.23           C  
ATOM    521  O   LYS A  67      -6.350   3.365  12.012  1.00 93.23           O  
ATOM    522  CG  LYS A  67      -7.148  -0.393   9.342  1.00 93.23           C  
ATOM    523  CD  LYS A  67      -6.940  -1.859   9.697  1.00 93.23           C  
ATOM    524  CE  LYS A  67      -7.170  -2.765   8.495  1.00 93.23           C  
ATOM    525  NZ  LYS A  67      -6.988  -4.205   8.843  1.00 93.23           N  
ATOM    526  N   ARG A  68      -8.520   2.716  12.173  1.00 93.04           N  
ATOM    527  CA  ARG A  68      -8.667   3.349  13.480  1.00 93.04           C  
ATOM    528  C   ARG A  68      -8.167   2.432  14.591  1.00 93.04           C  
ATOM    529  CB  ARG A  68     -10.127   3.729  13.732  1.00 93.04           C  
ATOM    530  O   ARG A  68      -8.433   1.228  14.577  1.00 93.04           O  
ATOM    531  CG  ARG A  68     -10.524   5.074  13.143  1.00 93.04           C  
ATOM    532  CD  ARG A  68     -11.944   5.463  13.532  1.00 93.04           C  
ATOM    533  NE  ARG A  68     -12.657   6.082  12.418  1.00 93.04           N  
ATOM    534  NH1 ARG A  68     -14.595   6.481  13.610  1.00 93.04           N  
ATOM    535  NH2 ARG A  68     -14.453   7.095  11.406  1.00 93.04           N  
ATOM    536  CZ  ARG A  68     -13.900   6.551  12.481  1.00 93.04           C  
ATOM    537  N   ASP A  69      -7.396   2.943  15.436  1.00 89.20           N  
ATOM    538  CA  ASP A  69      -6.938   2.161  16.581  1.00 89.20           C  
ATOM    539  C   ASP A  69      -8.012   2.094  17.665  1.00 89.20           C  
ATOM    540  CB  ASP A  69      -5.648   2.753  17.154  1.00 89.20           C  
ATOM    541  O   ASP A  69      -9.154   2.498  17.440  1.00 89.20           O  
ATOM    542  CG  ASP A  69      -5.858   4.106  17.810  1.00 89.20           C  
ATOM    543  OD1 ASP A  69      -7.022   4.520  17.998  1.00 89.20           O  
ATOM    544  OD2 ASP A  69      -4.849   4.766  18.140  1.00 89.20           O  
ATOM    545  N   GLU A  70      -7.676   1.485  18.809  1.00 90.17           N  
ATOM    546  CA  GLU A  70      -8.624   1.256  19.895  1.00 90.17           C  
ATOM    547  C   GLU A  70      -9.150   2.574  20.455  1.00 90.17           C  
ATOM    548  CB  GLU A  70      -7.974   0.432  21.011  1.00 90.17           C  
ATOM    549  O   GLU A  70     -10.255   2.626  21.000  1.00 90.17           O  
ATOM    550  CG  GLU A  70      -7.614  -0.987  20.597  1.00 90.17           C  
ATOM    551  CD  GLU A  70      -6.964  -1.790  21.713  1.00 90.17           C  
ATOM    552  OE1 GLU A  70      -6.826  -3.026  21.569  1.00 90.17           O  
ATOM    553  OE2 GLU A  70      -6.591  -1.179  22.739  1.00 90.17           O  
ATOM    554  N   ASN A  71      -8.406   3.622  20.239  1.00 93.08           N  
ATOM    555  CA  ASN A  71      -8.780   4.939  20.744  1.00 93.08           C  
ATOM    556  C   ASN A  71      -9.533   5.750  19.692  1.00 93.08           C  
ATOM    557  CB  ASN A  71      -7.543   5.704  21.218  1.00 93.08           C  
ATOM    558  O   ASN A  71      -9.927   6.889  19.945  1.00 93.08           O  
ATOM    559  CG  ASN A  71      -6.826   5.006  22.357  1.00 93.08           C  
ATOM    560  ND2 ASN A  71      -5.533   5.275  22.498  1.00 93.08           N  
ATOM    561  OD1 ASN A  71      -7.428   4.231  23.104  1.00 93.08           O  
ATOM    562  N   GLY A  72      -9.801   5.141  18.570  1.00 90.32           N  
ATOM    563  CA  GLY A  72     -10.551   5.808  17.518  1.00 90.32           C  
ATOM    564  C   GLY A  72      -9.690   6.704  16.647  1.00 90.32           C  
ATOM    565  O   GLY A  72     -10.207   7.452  15.815  1.00 90.32           O  
ATOM    566  N   GLU A  73      -8.399   6.759  16.886  1.00 92.21           N  
ATOM    567  CA  GLU A  73      -7.479   7.553  16.078  1.00 92.21           C  
ATOM    568  C   GLU A  73      -7.063   6.803  14.816  1.00 92.21           C  
ATOM    569  CB  GLU A  73      -6.241   7.937  16.893  1.00 92.21           C  
ATOM    570  O   GLU A  73      -6.733   5.616  14.873  1.00 92.21           O  
ATOM    571  CG  GLU A  73      -6.529   8.909  18.028  1.00 92.21           C  
ATOM    572  CD  GLU A  73      -5.280   9.344  18.777  1.00 92.21           C  
ATOM    573  OE1 GLU A  73      -5.342  10.336  19.538  1.00 92.21           O  
ATOM    574  OE2 GLU A  73      -4.229   8.686  18.602  1.00 92.21           O  
ATOM    575  N   GLU A  74      -7.091   7.526  13.734  1.00 91.25           N  
ATOM    576  CA  GLU A  74      -6.683   6.916  12.472  1.00 91.25           C  
ATOM    577  C   GLU A  74      -5.163   6.810  12.376  1.00 91.25           C  
ATOM    578  CB  GLU A  74      -7.230   7.714  11.286  1.00 91.25           C  
ATOM    579  O   GLU A  74      -4.452   7.792  12.595  1.00 91.25           O  
ATOM    580  CG  GLU A  74      -7.099   6.999   9.950  1.00 91.25           C  
ATOM    581  CD  GLU A  74      -7.736   7.759   8.797  1.00 91.25           C  
ATOM    582  OE1 GLU A  74      -7.117   8.721   8.289  1.00 91.25           O  
ATOM    583  OE2 GLU A  74      -8.864   7.389   8.400  1.00 91.25           O  
ATOM    584  N   LYS A  75      -4.706   5.580  12.015  1.00 90.16           N  
ATOM    585  CA  LYS A  75      -3.286   5.301  11.823  1.00 90.16           C  
ATOM    586  C   LYS A  75      -3.060   4.421  10.596  1.00 90.16           C  
ATOM    587  CB  LYS A  75      -2.698   4.630  13.065  1.00 90.16           C  
ATOM    588  O   LYS A  75      -3.932   3.635  10.220  1.00 90.16           O  
ATOM    589  CG  LYS A  75      -2.753   5.491  14.318  1.00 90.16           C  
ATOM    590  CD  LYS A  75      -1.820   4.962  15.400  1.00 90.16           C  
ATOM    591  CE  LYS A  75      -1.786   5.886  16.610  1.00 90.16           C  
ATOM    592  NZ  LYS A  75      -0.853   5.385  17.664  1.00 90.16           N  
ATOM    593  N   TRP A  76      -1.942   4.754   9.980  1.00 90.53           N  
ATOM    594  CA  TRP A  76      -1.675   3.839   8.875  1.00 90.53           C  
ATOM    595  C   TRP A  76      -1.399   2.430   9.390  1.00 90.53           C  
ATOM    596  CB  TRP A  76      -0.488   4.333   8.042  1.00 90.53           C  
ATOM    597  O   TRP A  76      -0.736   2.256  10.415  1.00 90.53           O  
ATOM    598  CG  TRP A  76       0.789   4.460   8.817  1.00 90.53           C  
ATOM    599  CD1 TRP A  76       1.289   5.589   9.403  1.00 90.53           C  
ATOM    600  CD2 TRP A  76       1.731   3.417   9.086  1.00 90.53           C  
ATOM    601  CE2 TRP A  76       2.780   3.987   9.842  1.00 90.53           C  
ATOM    602  CE3 TRP A  76       1.791   2.055   8.762  1.00 90.53           C  
ATOM    603  NE1 TRP A  76       2.486   5.312  10.021  1.00 90.53           N  
ATOM    604  CH2 TRP A  76       3.910   1.910   9.948  1.00 90.53           C  
ATOM    605  CZ2 TRP A  76       3.877   3.240  10.278  1.00 90.53           C  
ATOM    606  CZ3 TRP A  76       2.883   1.314   9.198  1.00 90.53           C  
ATOM    607  N   ALA A  77      -1.919   1.366   8.669  1.00 90.69           N  
ATOM    608  CA  ALA A  77      -1.814  -0.041   9.048  1.00 90.69           C  
ATOM    609  C   ALA A  77      -0.838  -0.783   8.139  1.00 90.69           C  
ATOM    610  CB  ALA A  77      -3.188  -0.707   9.005  1.00 90.69           C  
ATOM    611  O   ALA A  77       0.001  -1.551   8.615  1.00 90.69           O  
ATOM    612  N   VAL A  78      -0.909  -0.424   6.850  1.00 93.39           N  
ATOM    613  CA  VAL A  78      -0.111  -1.134   5.856  1.00 93.39           C  
ATOM    614  C   VAL A  78       0.270  -0.184   4.724  1.00 93.39           C  
ATOM    615  CB  VAL A  78      -0.866  -2.359   5.293  1.00 93.39           C  
ATOM    616  O   VAL A  78      -0.516   0.688   4.346  1.00 93.39           O  
ATOM    617  CG1 VAL A  78      -0.030  -3.065   4.227  1.00 93.39           C  
ATOM    618  CG2 VAL A  78      -1.228  -3.326   6.419  1.00 93.39           C  
ATOM    619  N   LYS A  79       1.545  -0.346   4.258  1.00 95.49           N  
ATOM    620  CA  LYS A  79       2.027   0.298   3.039  1.00 95.49           C  
ATOM    621  C   LYS A  79       2.584  -0.730   2.058  1.00 95.49           C  
ATOM    622  CB  LYS A  79       3.097   1.340   3.369  1.00 95.49           C  
ATOM    623  O   LYS A  79       3.174  -1.731   2.468  1.00 95.49           O  
ATOM    624  CG  LYS A  79       2.611   2.459   4.278  1.00 95.49           C  
ATOM    625  CD  LYS A  79       3.737   3.423   4.629  1.00 95.49           C  
ATOM    626  CE  LYS A  79       3.229   4.604   5.446  1.00 95.49           C  
ATOM    627  NZ  LYS A  79       2.745   5.715   4.573  1.00 95.49           N  
ATOM    628  N   GLY A  80       2.322  -0.443   0.768  1.00 95.36           N  
ATOM    629  CA  GLY A  80       2.865  -1.395  -0.188  1.00 95.36           C  
ATOM    630  C   GLY A  80       2.613  -1.000  -1.631  1.00 95.36           C  
ATOM    631  O   GLY A  80       2.330   0.165  -1.921  1.00 95.36           O  
ATOM    632  N   CYS A  81       2.937  -2.027  -2.503  1.00 95.86           N  
ATOM    633  CA  CYS A  81       2.752  -1.858  -3.940  1.00 95.86           C  
ATOM    634  C   CYS A  81       1.690  -2.815  -4.469  1.00 95.86           C  
ATOM    635  CB  CYS A  81       4.069  -2.083  -4.681  1.00 95.86           C  
ATOM    636  O   CYS A  81       1.522  -3.916  -3.942  1.00 95.86           O  
ATOM    637  SG  CYS A  81       5.486  -1.269  -3.910  1.00 95.86           S  
ATOM    638  N   ASP A  82       0.970  -2.247  -5.440  1.00 95.99           N  
ATOM    639  CA  ASP A  82      -0.010  -3.096  -6.110  1.00 95.99           C  
ATOM    640  C   ASP A  82      -0.172  -2.697  -7.575  1.00 95.99           C  
ATOM    641  CB  ASP A  82      -1.361  -3.026  -5.393  1.00 95.99           C  
ATOM    642  O   ASP A  82       0.371  -1.680  -8.010  1.00 95.99           O  
ATOM    643  CG  ASP A  82      -2.139  -4.328  -5.466  1.00 95.99           C  
ATOM    644  OD1 ASP A  82      -2.005  -5.064  -6.467  1.00 95.99           O  
ATOM    645  OD2 ASP A  82      -2.895  -4.620  -4.514  1.00 95.99           O  
ATOM    646  N   TYR A  83      -0.775  -3.679  -8.345  1.00 93.87           N  
ATOM    647  CA  TYR A  83      -1.028  -3.416  -9.757  1.00 93.87           C  
ATOM    648  C   TYR A  83      -2.048  -2.297  -9.929  1.00 93.87           C  
ATOM    649  CB  TYR A  83      -1.520  -4.684 -10.461  1.00 93.87           C  
ATOM    650  O   TYR A  83      -1.948  -1.495 -10.861  1.00 93.87           O  
ATOM    651  CG  TYR A  83      -0.499  -5.795 -10.496  1.00 93.87           C  
ATOM    652  CD1 TYR A  83       0.558  -5.767 -11.402  1.00 93.87           C  
ATOM    653  CD2 TYR A  83      -0.589  -6.874  -9.623  1.00 93.87           C  
ATOM    654  CE1 TYR A  83       1.501  -6.789 -11.439  1.00 93.87           C  
ATOM    655  CE2 TYR A  83       0.348  -7.902  -9.651  1.00 93.87           C  
ATOM    656  OH  TYR A  83       2.318  -8.865 -10.593  1.00 93.87           O  
ATOM    657  CZ  TYR A  83       1.388  -7.850 -10.561  1.00 93.87           C  
ATOM    658  N   SER A  84      -2.995  -2.255  -9.087  1.00 94.45           N  
ATOM    659  CA  SER A  84      -4.055  -1.255  -8.996  1.00 94.45           C  
ATOM    660  C   SER A  84      -4.352  -0.895  -7.544  1.00 94.45           C  
ATOM    661  CB  SER A  84      -5.328  -1.760  -9.676  1.00 94.45           C  
ATOM    662  O   SER A  84      -3.872  -1.560  -6.624  1.00 94.45           O  
ATOM    663  OG  SER A  84      -5.866  -2.869  -8.976  1.00 94.45           O  
ATOM    664  N   CYS A  85      -5.092   0.270  -7.433  1.00 95.25           N  
ATOM    665  CA  CYS A  85      -5.423   0.693  -6.077  1.00 95.25           C  
ATOM    666  C   CYS A  85      -6.383  -0.290  -5.418  1.00 95.25           C  
ATOM    667  CB  CYS A  85      -6.039   2.092  -6.088  1.00 95.25           C  
ATOM    668  O   CYS A  85      -7.494  -0.501  -5.906  1.00 95.25           O  
ATOM    669  SG  CYS A  85      -6.116   2.866  -4.458  1.00 95.25           S  
ATOM    670  N   PRO A  86      -5.997  -0.941  -4.325  1.00 94.99           N  
ATOM    671  CA  PRO A  86      -6.865  -1.894  -3.630  1.00 94.99           C  
ATOM    672  C   PRO A  86      -8.169  -1.262  -3.147  1.00 94.99           C  
ATOM    673  CB  PRO A  86      -6.009  -2.351  -2.446  1.00 94.99           C  
ATOM    674  O   PRO A  86      -8.295  -0.035  -3.129  1.00 94.99           O  
ATOM    675  CG  PRO A  86      -4.615  -1.945  -2.803  1.00 94.99           C  
ATOM    676  CD  PRO A  86      -4.685  -0.757  -3.719  1.00 94.99           C  
ATOM    677  N   THR A  87      -9.018  -2.185  -2.861  1.00 95.60           N  
ATOM    678  CA  THR A  87     -10.311  -1.765  -2.331  1.00 95.60           C  
ATOM    679  C   THR A  87     -10.282  -1.726  -0.805  1.00 95.60           C  
ATOM    680  CB  THR A  87     -11.439  -2.701  -2.802  1.00 95.60           C  
ATOM    681  O   THR A  87      -9.779  -2.652  -0.165  1.00 95.60           O  
ATOM    682  CG2 THR A  87     -12.800  -2.206  -2.323  1.00 95.60           C  
ATOM    683  OG1 THR A  87     -11.440  -2.755  -4.234  1.00 95.60           O  
ATOM    684  N   ALA A  88     -10.773  -0.671  -0.278  1.00 95.36           N  
ATOM    685  CA  ALA A  88     -10.804  -0.522   1.174  1.00 95.36           C  
ATOM    686  C   ALA A  88     -11.912  -1.372   1.790  1.00 95.36           C  
ATOM    687  CB  ALA A  88     -10.990   0.945   1.555  1.00 95.36           C  
ATOM    688  O   ALA A  88     -13.000  -1.490   1.222  1.00 95.36           O  
ATOM    689  N   GLY A  89     -11.642  -2.024   2.896  1.00 93.34           N  
ATOM    690  CA  GLY A  89     -12.646  -2.711   3.693  1.00 93.34           C  
ATOM    691  C   GLY A  89     -13.426  -1.779   4.601  1.00 93.34           C  
ATOM    692  O   GLY A  89     -13.228  -0.563   4.569  1.00 93.34           O  
ATOM    693  N   PRO A  90     -14.343  -2.386   5.420  1.00 92.49           N  
ATOM    694  CA  PRO A  90     -15.100  -1.562   6.366  1.00 92.49           C  
ATOM    695  C   PRO A  90     -14.203  -0.843   7.371  1.00 92.49           C  
ATOM    696  CB  PRO A  90     -16.005  -2.576   7.069  1.00 92.49           C  
ATOM    697  O   PRO A  90     -13.276  -1.446   7.918  1.00 92.49           O  
ATOM    698  CG  PRO A  90     -16.014  -3.770   6.170  1.00 92.49           C  
ATOM    699  CD  PRO A  90     -14.758  -3.756   5.347  1.00 92.49           C  
ATOM    700  N   ASP A  91     -14.386   0.450   7.419  1.00 90.87           N  
ATOM    701  CA  ASP A  91     -13.695   1.295   8.388  1.00 90.87           C  
ATOM    702  C   ASP A  91     -12.228   1.481   8.007  1.00 90.87           C  
ATOM    703  CB  ASP A  91     -13.802   0.699   9.793  1.00 90.87           C  
ATOM    704  O   ASP A  91     -11.379   1.701   8.874  1.00 90.87           O  
ATOM    705  CG  ASP A  91     -15.226   0.674  10.320  1.00 90.87           C  
ATOM    706  OD1 ASP A  91     -15.974   1.651  10.102  1.00 90.87           O  
ATOM    707  OD2 ASP A  91     -15.603  -0.331  10.961  1.00 90.87           O  
ATOM    708  N   GLU A  92     -11.880   1.151   6.778  1.00 95.12           N  
ATOM    709  CA  GLU A  92     -10.546   1.389   6.235  1.00 95.12           C  
ATOM    710  C   GLU A  92     -10.553   2.549   5.243  1.00 95.12           C  
ATOM    711  CB  GLU A  92     -10.004   0.125   5.563  1.00 95.12           C  
ATOM    712  O   GLU A  92     -11.570   2.817   4.601  1.00 95.12           O  
ATOM    713  CG  GLU A  92      -9.743  -1.021   6.530  1.00 95.12           C  
ATOM    714  CD  GLU A  92      -9.220  -2.275   5.846  1.00 95.12           C  
ATOM    715  OE1 GLU A  92      -8.756  -3.201   6.550  1.00 95.12           O  
ATOM    716  OE2 GLU A  92      -9.272  -2.330   4.598  1.00 95.12           O  
ATOM    717  N   ARG A  93      -9.516   3.216   5.293  1.00 95.45           N  
ATOM    718  CA  ARG A  93      -9.266   4.247   4.291  1.00 95.45           C  
ATOM    719  C   ARG A  93      -8.015   3.930   3.479  1.00 95.45           C  
ATOM    720  CB  ARG A  93      -9.127   5.619   4.954  1.00 95.45           C  
ATOM    721  O   ARG A  93      -6.997   3.513   4.036  1.00 95.45           O  
ATOM    722  CG  ARG A  93      -9.001   6.770   3.969  1.00 95.45           C  
ATOM    723  CD  ARG A  93      -8.885   8.111   4.679  1.00 95.45           C  
ATOM    724  NE  ARG A  93      -7.621   8.231   5.402  1.00 95.45           N  
ATOM    725  NH1 ARG A  93      -6.505   9.305   3.688  1.00 95.45           N  
ATOM    726  NH2 ARG A  93      -5.425   8.850   5.658  1.00 95.45           N  
ATOM    727  CZ  ARG A  93      -6.520   8.795   4.914  1.00 95.45           C  
ATOM    728  N   LEU A  94      -8.171   4.096   2.143  1.00 96.41           N  
ATOM    729  CA  LEU A  94      -7.069   3.766   1.247  1.00 96.41           C  
ATOM    730  C   LEU A  94      -6.603   5.000   0.481  1.00 96.41           C  
ATOM    731  CB  LEU A  94      -7.486   2.669   0.264  1.00 96.41           C  
ATOM    732  O   LEU A  94      -7.424   5.758  -0.042  1.00 96.41           O  
ATOM    733  CG  LEU A  94      -6.353   1.878  -0.391  1.00 96.41           C  
ATOM    734  CD1 LEU A  94      -5.912   0.734   0.515  1.00 96.41           C  
ATOM    735  CD2 LEU A  94      -6.787   1.350  -1.754  1.00 96.41           C  
ATOM    736  N   LYS A  95      -5.262   5.208   0.488  1.00 96.37           N  
ATOM    737  CA  LYS A  95      -4.636   6.224  -0.353  1.00 96.37           C  
ATOM    738  C   LYS A  95      -3.663   5.594  -1.345  1.00 96.37           C  
ATOM    739  CB  LYS A  95      -3.911   7.260   0.507  1.00 96.37           C  
ATOM    740  O   LYS A  95      -2.767   4.844  -0.952  1.00 96.37           O  
ATOM    741  CG  LYS A  95      -3.391   8.458  -0.274  1.00 96.37           C  
ATOM    742  CD  LYS A  95      -2.748   9.489   0.646  1.00 96.37           C  
ATOM    743  CE  LYS A  95      -2.167  10.656  -0.140  1.00 96.37           C  
ATOM    744  NZ  LYS A  95      -1.536  11.669   0.757  1.00 96.37           N  
ATOM    745  N   CYS A  96      -3.889   5.913  -2.647  1.00 97.02           N  
ATOM    746  CA  CYS A  96      -3.026   5.377  -3.693  1.00 97.02           C  
ATOM    747  C   CYS A  96      -2.368   6.500  -4.486  1.00 97.02           C  
ATOM    748  CB  CYS A  96      -3.822   4.474  -4.635  1.00 97.02           C  
ATOM    749  O   CYS A  96      -2.927   7.592  -4.605  1.00 97.02           O  
ATOM    750  SG  CYS A  96      -4.611   3.076  -3.808  1.00 97.02           S  
ATOM    751  N   CYS A  97      -1.211   6.213  -4.962  1.00 96.25           N  
ATOM    752  CA  CYS A  97      -0.490   7.176  -5.786  1.00 96.25           C  
ATOM    753  C   CYS A  97       0.438   6.468  -6.767  1.00 96.25           C  
ATOM    754  CB  CYS A  97       0.316   8.135  -4.910  1.00 96.25           C  
ATOM    755  O   CYS A  97       0.734   5.283  -6.602  1.00 96.25           O  
ATOM    756  SG  CYS A  97       1.581   7.320  -3.912  1.00 96.25           S  
ATOM    757  N   TYR A  98       0.753   7.234  -7.897  1.00 92.86           N  
ATOM    758  CA  TYR A  98       1.461   6.586  -8.996  1.00 92.86           C  
ATOM    759  C   TYR A  98       2.761   7.315  -9.312  1.00 92.86           C  
ATOM    760  CB  TYR A  98       0.577   6.528 -10.246  1.00 92.86           C  
ATOM    761  O   TYR A  98       2.833   8.077 -10.280  1.00 92.86           O  
ATOM    762  CG  TYR A  98       1.164   5.706 -11.367  1.00 92.86           C  
ATOM    763  CD1 TYR A  98       1.792   6.317 -12.450  1.00 92.86           C  
ATOM    764  CD2 TYR A  98       1.092   4.317 -11.346  1.00 92.86           C  
ATOM    765  CE1 TYR A  98       2.333   5.564 -13.487  1.00 92.86           C  
ATOM    766  CE2 TYR A  98       1.629   3.554 -12.377  1.00 92.86           C  
ATOM    767  OH  TYR A  98       2.781   3.434 -14.465  1.00 92.86           O  
ATOM    768  CZ  TYR A  98       2.247   4.185 -13.441  1.00 92.86           C  
ATOM    769  N   TYR A  99       3.758   7.293  -8.302  1.00 92.44           N  
ATOM    770  CA  TYR A  99       5.133   7.753  -8.468  1.00 92.44           C  
ATOM    771  C   TYR A  99       6.022   7.231  -7.346  1.00 92.44           C  
ATOM    772  CB  TYR A  99       5.186   9.283  -8.508  1.00 92.44           C  
ATOM    773  O   TYR A  99       5.526   6.714  -6.342  1.00 92.44           O  
ATOM    774  CG  TYR A  99       4.609   9.943  -7.279  1.00 92.44           C  
ATOM    775  CD1 TYR A  99       3.254  10.259  -7.206  1.00 92.44           C  
ATOM    776  CD2 TYR A  99       5.416  10.252  -6.190  1.00 92.44           C  
ATOM    777  CE1 TYR A  99       2.718  10.869  -6.077  1.00 92.44           C  
ATOM    778  CE2 TYR A  99       4.891  10.862  -5.056  1.00 92.44           C  
ATOM    779  OH  TYR A  99       3.017  11.769  -3.888  1.00 92.44           O  
ATOM    780  CZ  TYR A  99       3.543  11.165  -5.008  1.00 92.44           C  
ATOM    781  N   ASN A 100       7.276   7.279  -7.457  1.00 94.55           N  
ATOM    782  CA  ASN A 100       8.219   6.687  -6.514  1.00 94.55           C  
ATOM    783  C   ASN A 100       8.104   7.323  -5.132  1.00 94.55           C  
ATOM    784  CB  ASN A 100       9.651   6.810  -7.038  1.00 94.55           C  
ATOM    785  O   ASN A 100       8.065   8.548  -5.010  1.00 94.55           O  
ATOM    786  CG  ASN A 100       9.944   5.847  -8.172  1.00 94.55           C  
ATOM    787  ND2 ASN A 100      10.695   6.309  -9.164  1.00 94.55           N  
ATOM    788  OD1 ASN A 100       9.498   4.697  -8.155  1.00 94.55           O  
ATOM    789  N   LYS A 101       8.013   6.421  -4.162  1.00 94.60           N  
ATOM    790  CA  LYS A 101       8.051   6.794  -2.751  1.00 94.60           C  
ATOM    791  C   LYS A 101       6.925   7.765  -2.408  1.00 94.60           C  
ATOM    792  CB  LYS A 101       9.403   7.413  -2.395  1.00 94.60           C  
ATOM    793  O   LYS A 101       7.087   8.633  -1.548  1.00 94.60           O  
ATOM    794  CG  LYS A 101      10.591   6.501  -2.664  1.00 94.60           C  
ATOM    795  CD  LYS A 101      11.912   7.210  -2.395  1.00 94.60           C  
ATOM    796  CE  LYS A 101      13.101   6.361  -2.825  1.00 94.60           C  
ATOM    797  NZ  LYS A 101      14.400   7.039  -2.534  1.00 94.60           N  
ATOM    798  N   CYS A 102       5.823   7.760  -3.010  1.00 95.09           N  
ATOM    799  CA  CYS A 102       4.721   8.700  -2.838  1.00 95.09           C  
ATOM    800  C   CYS A 102       3.920   8.378  -1.583  1.00 95.09           C  
ATOM    801  CB  CYS A 102       3.803   8.678  -4.060  1.00 95.09           C  
ATOM    802  O   CYS A 102       3.098   9.183  -1.142  1.00 95.09           O  
ATOM    803  SG  CYS A 102       2.896   7.130  -4.262  1.00 95.09           S  
ATOM    804  N   ASN A 103       4.281   7.218  -0.992  1.00 94.95           N  
ATOM    805  CA  ASN A 103       3.573   6.862   0.233  1.00 94.95           C  
ATOM    806  C   ASN A 103       4.456   7.044   1.464  1.00 94.95           C  
ATOM    807  CB  ASN A 103       3.057   5.423   0.157  1.00 94.95           C  
ATOM    808  O   ASN A 103       4.411   6.233   2.391  1.00 94.95           O  
ATOM    809  CG  ASN A 103       4.177   4.406   0.066  1.00 94.95           C  
ATOM    810  ND2 ASN A 103       3.898   3.177   0.483  1.00 94.95           N  
ATOM    811  OD1 ASN A 103       5.285   4.722  -0.376  1.00 94.95           O  
ATOM    812  N   GLU A 104       5.200   8.024   1.632  1.00 89.32           N  
ATOM    813  CA  GLU A 104       6.163   8.292   2.695  1.00 89.32           C  
ATOM    814  C   GLU A 104       5.470   8.821   3.947  1.00 89.32           C  
ATOM    815  CB  GLU A 104       7.224   9.288   2.220  1.00 89.32           C  
ATOM    816  O   GLU A 104       6.011   8.721   5.051  1.00 89.32           O  
ATOM    817  CG  GLU A 104       6.674  10.673   1.913  1.00 89.32           C  
ATOM    818  CD  GLU A 104       7.729  11.636   1.391  1.00 89.32           C  
ATOM    819  OE1 GLU A 104       7.361  12.687   0.819  1.00 89.32           O  
ATOM    820  OE2 GLU A 104       8.933  11.336   1.555  1.00 89.32           O  
ATOM    821  N   TYR A 105       4.168   9.302   3.852  1.00 75.58           N  
ATOM    822  CA  TYR A 105       3.498   9.901   5.001  1.00 75.58           C  
ATOM    823  C   TYR A 105       2.233   9.130   5.359  1.00 75.58           C  
ATOM    824  CB  TYR A 105       3.154  11.367   4.720  1.00 75.58           C  
ATOM    825  O   TYR A 105       1.510   8.667   4.473  1.00 75.58           O  
ATOM    826  CG  TYR A 105       4.335  12.192   4.269  1.00 75.58           C  
ATOM    827  CD1 TYR A 105       5.283  12.644   5.183  1.00 75.58           C  
ATOM    828  CD2 TYR A 105       4.504  12.521   2.928  1.00 75.58           C  
ATOM    829  CE1 TYR A 105       6.372  13.406   4.773  1.00 75.58           C  
ATOM    830  CE2 TYR A 105       5.589  13.283   2.507  1.00 75.58           C  
ATOM    831  OH  TYR A 105       7.592  14.474   3.022  1.00 75.58           O  
ATOM    832  CZ  TYR A 105       6.516  13.720   3.434  1.00 75.58           C  
TER     833      TYR A 105                                                      
ENDMDL                                                                          
END                                                                             
