# Supplementary material for: Domain loss enabled evolution of novel functions in the snake three-finger toxin gene superfamily
Source: Nat Commun. 2023 Aug 11;14:4861. doi: 10.1038/s41467-023-40550-0 (PMC10421932; doi:10.1038/s41467-023-40550-0)
Supplement: Supplementary file 5 — Supplementary Data 2 [file 41467_2023_40550_MOESM5_ESM.zip › SD2_structure_predictions/full_sequence/TR|F8J2G7|Drysdalia_coronoides.pdb]

MODEL     1                                                                     
ATOM      1  N   MET A   1     -40.193 -11.019  22.065  1.00 75.13           N  
ATOM      2  CA  MET A   1     -39.819 -11.244  20.672  1.00 75.13           C  
ATOM      3  C   MET A   1     -38.829 -10.186  20.197  1.00 75.13           C  
ATOM      4  CB  MET A   1     -41.058 -11.242  19.775  1.00 75.13           C  
ATOM      5  O   MET A   1     -38.257 -10.308  19.112  1.00 75.13           O  
ATOM      6  CG  MET A   1     -41.923 -10.001  19.927  1.00 75.13           C  
ATOM      7  SD  MET A   1     -43.497 -10.123  18.993  1.00 75.13           S  
ATOM      8  CE  MET A   1     -43.206  -8.873  17.710  1.00 75.13           C  
ATOM      9  N   LYS A   2     -38.308  -9.457  21.158  1.00 81.17           N  
ATOM     10  CA  LYS A   2     -37.394  -8.353  20.878  1.00 81.17           C  
ATOM     11  C   LYS A   2     -35.945  -8.764  21.120  1.00 81.17           C  
ATOM     12  CB  LYS A   2     -37.744  -7.136  21.736  1.00 81.17           C  
ATOM     13  O   LYS A   2     -35.038  -8.298  20.426  1.00 81.17           O  
ATOM     14  CG  LYS A   2     -38.625  -6.114  21.032  1.00 81.17           C  
ATOM     15  CD  LYS A   2     -39.227  -5.121  22.018  1.00 81.17           C  
ATOM     16  CE  LYS A   2     -39.728  -3.868  21.314  1.00 81.17           C  
ATOM     17  NZ  LYS A   2     -41.212  -3.885  21.141  1.00 81.17           N  
ATOM     18  N   THR A   3     -35.786  -9.730  21.928  1.00 91.77           N  
ATOM     19  CA  THR A   3     -34.423 -10.082  22.311  1.00 91.77           C  
ATOM     20  C   THR A   3     -33.720 -10.829  21.181  1.00 91.77           C  
ATOM     21  CB  THR A   3     -34.406 -10.943  23.588  1.00 91.77           C  
ATOM     22  O   THR A   3     -32.528 -10.626  20.943  1.00 91.77           O  
ATOM     23  CG2 THR A   3     -34.061 -10.102  24.813  1.00 91.77           C  
ATOM     24  OG1 THR A   3     -35.698 -11.533  23.776  1.00 91.77           O  
ATOM     25  N   LEU A   4     -34.550 -11.612  20.431  1.00 91.52           N  
ATOM     26  CA  LEU A   4     -33.977 -12.410  19.353  1.00 91.52           C  
ATOM     27  C   LEU A   4     -33.554 -11.524  18.186  1.00 91.52           C  
ATOM     28  CB  LEU A   4     -34.980 -13.463  18.873  1.00 91.52           C  
ATOM     29  O   LEU A   4     -32.506 -11.752  17.577  1.00 91.52           O  
ATOM     30  CG  LEU A   4     -35.062 -14.747  19.699  1.00 91.52           C  
ATOM     31  CD1 LEU A   4     -36.316 -15.534  19.331  1.00 91.52           C  
ATOM     32  CD2 LEU A   4     -33.812 -15.596  19.494  1.00 91.52           C  
ATOM     33  N   LEU A   5     -34.428 -10.460  17.884  1.00 90.94           N  
ATOM     34  CA  LEU A   5     -34.105  -9.530  16.807  1.00 90.94           C  
ATOM     35  C   LEU A   5     -32.852  -8.726  17.141  1.00 90.94           C  
ATOM     36  CB  LEU A   5     -35.279  -8.583  16.546  1.00 90.94           C  
ATOM     37  O   LEU A   5     -32.009  -8.494  16.272  1.00 90.94           O  
ATOM     38  CG  LEU A   5     -36.311  -9.051  15.519  1.00 90.94           C  
ATOM     39  CD1 LEU A   5     -37.685  -8.477  15.850  1.00 90.94           C  
ATOM     40  CD2 LEU A   5     -35.884  -8.651  14.111  1.00 90.94           C  
ATOM     41  N   LEU A   6     -32.754  -8.323  18.454  1.00 90.85           N  
ATOM     42  CA  LEU A   6     -31.584  -7.561  18.873  1.00 90.85           C  
ATOM     43  C   LEU A   6     -30.317  -8.404  18.763  1.00 90.85           C  
ATOM     44  CB  LEU A   6     -31.755  -7.062  20.311  1.00 90.85           C  
ATOM     45  O   LEU A   6     -29.280  -7.917  18.307  1.00 90.85           O  
ATOM     46  CG  LEU A   6     -30.878  -5.881  20.728  1.00 90.85           C  
ATOM     47  CD1 LEU A   6     -31.572  -4.564  20.401  1.00 90.85           C  
ATOM     48  CD2 LEU A   6     -30.544  -5.962  22.214  1.00 90.85           C  
ATOM     49  N   THR A   7     -30.335  -9.672  19.091  1.00 91.73           N  
ATOM     50  CA  THR A   7     -29.193 -10.578  19.039  1.00 91.73           C  
ATOM     51  C   THR A   7     -28.752 -10.811  17.597  1.00 91.73           C  
ATOM     52  CB  THR A   7     -29.521 -11.929  19.703  1.00 91.73           C  
ATOM     53  O   THR A   7     -27.555 -10.828  17.303  1.00 91.73           O  
ATOM     54  CG2 THR A   7     -28.409 -12.358  20.655  1.00 91.73           C  
ATOM     55  OG1 THR A   7     -30.744 -11.808  20.438  1.00 91.73           O  
ATOM     56  N   LEU A   8     -29.658 -11.010  16.725  1.00 89.42           N  
ATOM     57  CA  LEU A   8     -29.380 -11.240  15.312  1.00 89.42           C  
ATOM     58  C   LEU A   8     -28.709 -10.022  14.685  1.00 89.42           C  
ATOM     59  CB  LEU A   8     -30.672 -11.569  14.559  1.00 89.42           C  
ATOM     60  O   LEU A   8     -27.765 -10.162  13.904  1.00 89.42           O  
ATOM     61  CG  LEU A   8     -30.508 -12.129  13.145  1.00 89.42           C  
ATOM     62  CD1 LEU A   8     -30.159 -13.613  13.200  1.00 89.42           C  
ATOM     63  CD2 LEU A   8     -31.777 -11.903  12.330  1.00 89.42           C  
ATOM     64  N   VAL A   9     -29.150  -8.796  14.978  1.00 90.92           N  
ATOM     65  CA  VAL A   9     -28.565  -7.562  14.462  1.00 90.92           C  
ATOM     66  C   VAL A   9     -27.134  -7.415  14.974  1.00 90.92           C  
ATOM     67  CB  VAL A   9     -29.404  -6.327  14.861  1.00 90.92           C  
ATOM     68  O   VAL A   9     -26.229  -7.066  14.213  1.00 90.92           O  
ATOM     69  CG1 VAL A   9     -28.677  -5.037  14.486  1.00 90.92           C  
ATOM     70  CG2 VAL A   9     -30.779  -6.381  14.199  1.00 90.92           C  
ATOM     71  N   VAL A  10     -26.926  -7.730  16.189  1.00 88.86           N  
ATOM     72  CA  VAL A  10     -25.598  -7.605  16.781  1.00 88.86           C  
ATOM     73  C   VAL A  10     -24.649  -8.616  16.140  1.00 88.86           C  
ATOM     74  CB  VAL A  10     -25.637  -7.806  18.312  1.00 88.86           C  
ATOM     75  O   VAL A  10     -23.500  -8.290  15.834  1.00 88.86           O  
ATOM     76  CG1 VAL A  10     -24.225  -7.796  18.895  1.00 88.86           C  
ATOM     77  CG2 VAL A  10     -26.498  -6.729  18.969  1.00 88.86           C  
ATOM     78  N   VAL A  11     -25.118  -9.841  15.948  1.00 89.22           N  
ATOM     79  CA  VAL A  11     -24.319 -10.899  15.338  1.00 89.22           C  
ATOM     80  C   VAL A  11     -23.977 -10.522  13.898  1.00 89.22           C  
ATOM     81  CB  VAL A  11     -25.054 -12.258  15.373  1.00 89.22           C  
ATOM     82  O   VAL A  11     -22.841 -10.710  13.454  1.00 89.22           O  
ATOM     83  CG1 VAL A  11     -24.302 -13.299  14.546  1.00 89.22           C  
ATOM     84  CG2 VAL A  11     -25.222 -12.735  16.815  1.00 89.22           C  
ATOM     85  N   THR A  12     -24.826 -10.041  13.096  1.00 85.81           N  
ATOM     86  CA  THR A  12     -24.608  -9.613  11.719  1.00 85.81           C  
ATOM     87  C   THR A  12     -23.629  -8.444  11.663  1.00 85.81           C  
ATOM     88  CB  THR A  12     -25.932  -9.210  11.043  1.00 85.81           C  
ATOM     89  O   THR A  12     -22.789  -8.373  10.764  1.00 85.81           O  
ATOM     90  CG2 THR A  12     -26.885 -10.397  10.950  1.00 85.81           C  
ATOM     91  OG1 THR A  12     -26.555  -8.170  11.808  1.00 85.81           O  
ATOM     92  N   ILE A  13     -23.767  -7.574  12.512  1.00 81.76           N  
ATOM     93  CA  ILE A  13     -22.882  -6.415  12.548  1.00 81.76           C  
ATOM     94  C   ILE A  13     -21.460  -6.862  12.879  1.00 81.76           C  
ATOM     95  CB  ILE A  13     -23.366  -5.365  13.573  1.00 81.76           C  
ATOM     96  O   ILE A  13     -20.498  -6.408  12.254  1.00 81.76           O  
ATOM     97  CG1 ILE A  13     -24.730  -4.802  13.157  1.00 81.76           C  
ATOM     98  CG2 ILE A  13     -22.334  -4.244  13.727  1.00 81.76           C  
ATOM     99  CD1 ILE A  13     -25.367  -3.893  14.199  1.00 81.76           C  
ATOM    100  N   VAL A  14     -21.324  -7.761  13.860  1.00 81.78           N  
ATOM    101  CA  VAL A  14     -20.019  -8.291  14.240  1.00 81.78           C  
ATOM    102  C   VAL A  14     -19.441  -9.115  13.091  1.00 81.78           C  
ATOM    103  CB  VAL A  14     -20.106  -9.151  15.521  1.00 81.78           C  
ATOM    104  O   VAL A  14     -18.264  -8.977  12.751  1.00 81.78           O  
ATOM    105  CG1 VAL A  14     -18.772  -9.839  15.802  1.00 81.78           C  
ATOM    106  CG2 VAL A  14     -20.530  -8.292  16.711  1.00 81.78           C  
ATOM    107  N   CYS A  15     -20.367  -9.940  12.517  1.00 79.87           N  
ATOM    108  CA  CYS A  15     -19.906 -10.820  11.449  1.00 79.87           C  
ATOM    109  C   CYS A  15     -19.602 -10.028  10.183  1.00 79.87           C  
ATOM    110  CB  CYS A  15     -20.951 -11.894  11.151  1.00 79.87           C  
ATOM    111  O   CYS A  15     -18.675 -10.364   9.443  1.00 79.87           O  
ATOM    112  SG  CYS A  15     -21.425 -12.870  12.595  1.00 79.87           S  
ATOM    113  N   LEU A  16     -20.340  -9.031   9.863  1.00 74.15           N  
ATOM    114  CA  LEU A  16     -20.126  -8.179   8.698  1.00 74.15           C  
ATOM    115  C   LEU A  16     -18.879  -7.319   8.875  1.00 74.15           C  
ATOM    116  CB  LEU A  16     -21.346  -7.285   8.457  1.00 74.15           C  
ATOM    117  O   LEU A  16     -18.123  -7.112   7.923  1.00 74.15           O  
ATOM    118  CG  LEU A  16     -22.027  -7.422   7.094  1.00 74.15           C  
ATOM    119  CD1 LEU A  16     -23.012  -8.587   7.108  1.00 74.15           C  
ATOM    120  CD2 LEU A  16     -22.732  -6.124   6.716  1.00 74.15           C  
ATOM    121  N   ASP A  17     -18.554  -6.829  10.087  1.00 66.55           N  
ATOM    122  CA  ASP A  17     -17.374  -6.013  10.356  1.00 66.55           C  
ATOM    123  C   ASP A  17     -16.093  -6.826  10.185  1.00 66.55           C  
ATOM    124  CB  ASP A  17     -17.440  -5.425  11.767  1.00 66.55           C  
ATOM    125  O   ASP A  17     -15.101  -6.326   9.653  1.00 66.55           O  
ATOM    126  CG  ASP A  17     -18.309  -4.183  11.853  1.00 66.55           C  
ATOM    127  OD1 ASP A  17     -18.282  -3.354  10.918  1.00 66.55           O  
ATOM    128  OD2 ASP A  17     -19.026  -4.031  12.866  1.00 66.55           O  
ATOM    129  N   LEU A  18     -16.187  -8.074  10.615  1.00 66.95           N  
ATOM    130  CA  LEU A  18     -14.998  -8.915  10.534  1.00 66.95           C  
ATOM    131  C   LEU A  18     -14.699  -9.296   9.088  1.00 66.95           C  
ATOM    132  CB  LEU A  18     -15.176 -10.178  11.380  1.00 66.95           C  
ATOM    133  O   LEU A  18     -13.535  -9.352   8.685  1.00 66.95           O  
ATOM    134  CG  LEU A  18     -14.097 -10.450  12.429  1.00 66.95           C  
ATOM    135  CD1 LEU A  18     -14.227  -9.469  13.589  1.00 66.95           C  
ATOM    136  CD2 LEU A  18     -14.184 -11.889  12.927  1.00 66.95           C  
ATOM    137  N   GLY A  19     -15.797  -9.482   8.264  1.00 64.88           N  
ATOM    138  CA  GLY A  19     -15.598  -9.880   6.880  1.00 64.88           C  
ATOM    139  C   GLY A  19     -15.330  -8.709   5.954  1.00 64.88           C  
ATOM    140  O   GLY A  19     -14.675  -8.864   4.921  1.00 64.88           O  
ATOM    141  N   TYR A  20     -15.690  -7.500   6.458  1.00 67.68           N  
ATOM    142  CA  TYR A  20     -15.601  -6.382   5.526  1.00 67.68           C  
ATOM    143  C   TYR A  20     -14.285  -5.633   5.696  1.00 67.68           C  
ATOM    144  CB  TYR A  20     -16.778  -5.422   5.724  1.00 67.68           C  
ATOM    145  O   TYR A  20     -13.918  -4.811   4.853  1.00 67.68           O  
ATOM    146  CG  TYR A  20     -17.824  -5.513   4.639  1.00 67.68           C  
ATOM    147  CD1 TYR A  20     -17.753  -4.705   3.506  1.00 67.68           C  
ATOM    148  CD2 TYR A  20     -18.886  -6.405   4.745  1.00 67.68           C  
ATOM    149  CE1 TYR A  20     -18.716  -4.783   2.506  1.00 67.68           C  
ATOM    150  CE2 TYR A  20     -19.854  -6.492   3.751  1.00 67.68           C  
ATOM    151  OH  TYR A  20     -20.717  -5.761   1.648  1.00 67.68           O  
ATOM    152  CZ  TYR A  20     -19.761  -5.679   2.636  1.00 67.68           C  
ATOM    153  N   THR A  21     -13.611  -5.964   6.869  1.00 72.41           N  
ATOM    154  CA  THR A  21     -12.390  -5.184   7.039  1.00 72.41           C  
ATOM    155  C   THR A  21     -11.174  -5.971   6.559  1.00 72.41           C  
ATOM    156  CB  THR A  21     -12.191  -4.774   8.510  1.00 72.41           C  
ATOM    157  O   THR A  21     -11.095  -7.185   6.758  1.00 72.41           O  
ATOM    158  CG2 THR A  21     -13.317  -3.861   8.984  1.00 72.41           C  
ATOM    159  OG1 THR A  21     -12.167  -5.949   9.329  1.00 72.41           O  
ATOM    160  N   MET A  22     -10.497  -5.534   5.526  1.00 77.38           N  
ATOM    161  CA  MET A  22      -9.285  -6.080   4.923  1.00 77.38           C  
ATOM    162  C   MET A  22      -8.049  -5.669   5.717  1.00 77.38           C  
ATOM    163  CB  MET A  22      -9.151  -5.619   3.471  1.00 77.38           C  
ATOM    164  O   MET A  22      -7.924  -4.512   6.123  1.00 77.38           O  
ATOM    165  CG  MET A  22      -7.987  -6.257   2.730  1.00 77.38           C  
ATOM    166  SD  MET A  22      -8.482  -6.944   1.102  1.00 77.38           S  
ATOM    167  CE  MET A  22      -8.765  -5.409   0.179  1.00 77.38           C  
ATOM    168  N   THR A  23      -7.301  -6.709   6.056  1.00 84.90           N  
ATOM    169  CA  THR A  23      -6.061  -6.427   6.771  1.00 84.90           C  
ATOM    170  C   THR A  23      -4.859  -6.565   5.843  1.00 84.90           C  
ATOM    171  CB  THR A  23      -5.889  -7.363   7.981  1.00 84.90           C  
ATOM    172  O   THR A  23      -4.745  -7.548   5.107  1.00 84.90           O  
ATOM    173  CG2 THR A  23      -6.943  -7.084   9.048  1.00 84.90           C  
ATOM    174  OG1 THR A  23      -6.014  -8.723   7.547  1.00 84.90           O  
ATOM    175  N   CYS A  24      -4.071  -5.481   5.864  1.00 87.60           N  
ATOM    176  CA  CYS A  24      -2.881  -5.496   5.022  1.00 87.60           C  
ATOM    177  C   CYS A  24      -1.619  -5.309   5.857  1.00 87.60           C  
ATOM    178  CB  CYS A  24      -2.964  -4.403   3.957  1.00 87.60           C  
ATOM    179  O   CYS A  24      -1.670  -4.735   6.946  1.00 87.60           O  
ATOM    180  SG  CYS A  24      -4.352  -4.601   2.818  1.00 87.60           S  
ATOM    181  N   TYR A  25      -0.539  -5.760   5.285  1.00 89.28           N  
ATOM    182  CA  TYR A  25       0.739  -5.495   5.937  1.00 89.28           C  
ATOM    183  C   TYR A  25       1.179  -4.054   5.709  1.00 89.28           C  
ATOM    184  CB  TYR A  25       1.814  -6.456   5.423  1.00 89.28           C  
ATOM    185  O   TYR A  25       0.995  -3.507   4.619  1.00 89.28           O  
ATOM    186  CG  TYR A  25       1.644  -7.875   5.911  1.00 89.28           C  
ATOM    187  CD1 TYR A  25       1.921  -8.215   7.233  1.00 89.28           C  
ATOM    188  CD2 TYR A  25       1.208  -8.877   5.051  1.00 89.28           C  
ATOM    189  CE1 TYR A  25       1.767  -9.521   7.687  1.00 89.28           C  
ATOM    190  CE2 TYR A  25       1.051 -10.186   5.494  1.00 89.28           C  
ATOM    191  OH  TYR A  25       1.178 -11.792   7.255  1.00 89.28           O  
ATOM    192  CZ  TYR A  25       1.332 -10.498   6.811  1.00 89.28           C  
ATOM    193  N   ASN A  26       1.755  -3.466   6.799  1.00 88.54           N  
ATOM    194  CA  ASN A  26       2.206  -2.085   6.667  1.00 88.54           C  
ATOM    195  C   ASN A  26       3.668  -1.932   7.075  1.00 88.54           C  
ATOM    196  CB  ASN A  26       1.322  -1.150   7.496  1.00 88.54           C  
ATOM    197  O   ASN A  26       4.175  -0.813   7.173  1.00 88.54           O  
ATOM    198  CG  ASN A  26       1.702  -1.137   8.964  1.00 88.54           C  
ATOM    199  ND2 ASN A  26       1.756   0.052   9.552  1.00 88.54           N  
ATOM    200  OD1 ASN A  26       1.945  -2.188   9.564  1.00 88.54           O  
ATOM    201  N   GLN A  27       4.303  -2.927   7.192  1.00 86.43           N  
ATOM    202  CA  GLN A  27       5.697  -2.834   7.614  1.00 86.43           C  
ATOM    203  C   GLN A  27       6.589  -2.368   6.467  1.00 86.43           C  
ATOM    204  CB  GLN A  27       6.188  -4.181   8.146  1.00 86.43           C  
ATOM    205  O   GLN A  27       6.300  -2.637   5.299  1.00 86.43           O  
ATOM    206  CG  GLN A  27       6.437  -5.218   7.060  1.00 86.43           C  
ATOM    207  CD  GLN A  27       5.167  -5.916   6.612  1.00 86.43           C  
ATOM    208  NE2 GLN A  27       5.303  -7.154   6.149  1.00 86.43           N  
ATOM    209  OE1 GLN A  27       4.073  -5.347   6.681  1.00 86.43           O  
ATOM    210  N   GLN A  28       7.581  -1.729   6.917  1.00 86.70           N  
ATOM    211  CA  GLN A  28       8.581  -1.294   5.948  1.00 86.70           C  
ATOM    212  C   GLN A  28       9.804  -2.207   5.973  1.00 86.70           C  
ATOM    213  CB  GLN A  28       9.000   0.152   6.220  1.00 86.70           C  
ATOM    214  O   GLN A  28      10.430  -2.387   7.019  1.00 86.70           O  
ATOM    215  CG  GLN A  28       9.815   0.777   5.096  1.00 86.70           C  
ATOM    216  CD  GLN A  28      10.110   2.247   5.333  1.00 86.70           C  
ATOM    217  NE2 GLN A  28      10.942   2.830   4.476  1.00 86.70           N  
ATOM    218  OE1 GLN A  28       9.595   2.853   6.278  1.00 86.70           O  
ATOM    219  N   SER A  29      10.100  -2.708   4.786  1.00 84.74           N  
ATOM    220  CA  SER A  29      11.314  -3.487   4.564  1.00 84.74           C  
ATOM    221  C   SER A  29      11.482  -4.563   5.631  1.00 84.74           C  
ATOM    222  CB  SER A  29      12.542  -2.576   4.549  1.00 84.74           C  
ATOM    223  O   SER A  29      10.596  -5.398   5.825  1.00 84.74           O  
ATOM    224  OG  SER A  29      12.467  -1.650   3.479  1.00 84.74           O  
ATOM    225  N   SER A  30      12.589  -4.492   6.359  1.00 83.99           N  
ATOM    226  CA  SER A  30      12.918  -5.585   7.268  1.00 83.99           C  
ATOM    227  C   SER A  30      12.309  -5.359   8.648  1.00 83.99           C  
ATOM    228  CB  SER A  30      14.434  -5.744   7.391  1.00 83.99           C  
ATOM    229  O   SER A  30      12.639  -6.067   9.602  1.00 83.99           O  
ATOM    230  OG  SER A  30      15.033  -5.860   6.112  1.00 83.99           O  
ATOM    231  N   GLN A  31      11.435  -4.405   8.681  1.00 87.90           N  
ATOM    232  CA  GLN A  31      10.791  -4.155   9.966  1.00 87.90           C  
ATOM    233  C   GLN A  31       9.832  -5.286  10.330  1.00 87.90           C  
ATOM    234  CB  GLN A  31      10.043  -2.821   9.943  1.00 87.90           C  
ATOM    235  O   GLN A  31       9.374  -6.024   9.455  1.00 87.90           O  
ATOM    236  CG  GLN A  31      10.957  -1.606   9.844  1.00 87.90           C  
ATOM    237  CD  GLN A  31      10.190  -0.307   9.679  1.00 87.90           C  
ATOM    238  NE2 GLN A  31      10.718   0.770  10.250  1.00 87.90           N  
ATOM    239  OE1 GLN A  31       9.132  -0.272   9.042  1.00 87.90           O  
ATOM    240  N   PRO A  32       9.654  -5.390  11.582  1.00 89.03           N  
ATOM    241  CA  PRO A  32       8.702  -6.419  12.006  1.00 89.03           C  
ATOM    242  C   PRO A  32       7.336  -6.270  11.341  1.00 89.03           C  
ATOM    243  CB  PRO A  32       8.600  -6.203  13.518  1.00 89.03           C  
ATOM    244  O   PRO A  32       6.913  -5.153  11.036  1.00 89.03           O  
ATOM    245  CG  PRO A  32       9.814  -5.407  13.873  1.00 89.03           C  
ATOM    246  CD  PRO A  32      10.257  -4.644  12.658  1.00 89.03           C  
ATOM    247  N   GLN A  33       6.747  -7.439  11.132  1.00 86.87           N  
ATOM    248  CA  GLN A  33       5.461  -7.514  10.446  1.00 86.87           C  
ATOM    249  C   GLN A  33       4.367  -6.820  11.251  1.00 86.87           C  
ATOM    250  CB  GLN A  33       5.077  -8.971  10.183  1.00 86.87           C  
ATOM    251  O   GLN A  33       4.156  -7.137  12.424  1.00 86.87           O  
ATOM    252  CG  GLN A  33       5.910  -9.642   9.100  1.00 86.87           C  
ATOM    253  CD  GLN A  33       5.454 -11.057   8.800  1.00 86.87           C  
ATOM    254  NE2 GLN A  33       4.959 -11.277   7.587  1.00 86.87           N  
ATOM    255  OE1 GLN A  33       5.547 -11.947   9.653  1.00 86.87           O  
ATOM    256  N   THR A  34       3.915  -5.796  10.700  1.00 88.82           N  
ATOM    257  CA  THR A  34       2.759  -5.118  11.275  1.00 88.82           C  
ATOM    258  C   THR A  34       1.610  -5.061  10.272  1.00 88.82           C  
ATOM    259  CB  THR A  34       3.117  -3.691  11.731  1.00 88.82           C  
ATOM    260  O   THR A  34       1.833  -5.124   9.061  1.00 88.82           O  
ATOM    261  CG2 THR A  34       4.135  -3.716  12.866  1.00 88.82           C  
ATOM    262  OG1 THR A  34       3.669  -2.967  10.624  1.00 88.82           O  
ATOM    263  N   THR A  35       0.355  -5.118  10.816  1.00 88.47           N  
ATOM    264  CA  THR A  35      -0.816  -5.121   9.947  1.00 88.47           C  
ATOM    265  C   THR A  35      -1.726  -3.937  10.261  1.00 88.47           C  
ATOM    266  CB  THR A  35      -1.610  -6.433  10.084  1.00 88.47           C  
ATOM    267  O   THR A  35      -1.690  -3.396  11.368  1.00 88.47           O  
ATOM    268  CG2 THR A  35      -0.758  -7.635   9.692  1.00 88.47           C  
ATOM    269  OG1 THR A  35      -2.038  -6.586  11.443  1.00 88.47           O  
ATOM    270  N   THR A  36      -2.364  -3.520   9.197  1.00 87.07           N  
ATOM    271  CA  THR A  36      -3.347  -2.457   9.373  1.00 87.07           C  
ATOM    272  C   THR A  36      -4.673  -2.831   8.715  1.00 87.07           C  
ATOM    273  CB  THR A  36      -2.840  -1.125   8.789  1.00 87.07           C  
ATOM    274  O   THR A  36      -4.695  -3.566   7.726  1.00 87.07           O  
ATOM    275  CG2 THR A  36      -2.797  -1.173   7.265  1.00 87.07           C  
ATOM    276  OG1 THR A  36      -3.714  -0.067   9.198  1.00 87.07           O  
ATOM    277  N   THR A  37      -5.695  -2.354   9.394  1.00 86.34           N  
ATOM    278  CA  THR A  37      -7.018  -2.559   8.815  1.00 86.34           C  
ATOM    279  C   THR A  37      -7.302  -1.521   7.734  1.00 86.34           C  
ATOM    280  CB  THR A  37      -8.115  -2.495   9.893  1.00 86.34           C  
ATOM    281  O   THR A  37      -7.153  -0.319   7.965  1.00 86.34           O  
ATOM    282  CG2 THR A  37      -9.463  -2.938   9.333  1.00 86.34           C  
ATOM    283  OG1 THR A  37      -7.757  -3.355  10.982  1.00 86.34           O  
ATOM    284  N   CYS A  38      -7.682  -2.092   6.567  1.00 83.75           N  
ATOM    285  CA  CYS A  38      -7.893  -1.183   5.446  1.00 83.75           C  
ATOM    286  C   CYS A  38      -9.360  -1.158   5.033  1.00 83.75           C  
ATOM    287  CB  CYS A  38      -7.025  -1.589   4.255  1.00 83.75           C  
ATOM    288  O   CYS A  38     -10.050  -2.175   5.116  1.00 83.75           O  
ATOM    289  SG  CYS A  38      -5.255  -1.607   4.617  1.00 83.75           S  
ATOM    290  N   ALA A  39      -9.835   0.083   4.744  1.00 81.50           N  
ATOM    291  CA  ALA A  39     -11.194   0.259   4.239  1.00 81.50           C  
ATOM    292  C   ALA A  39     -11.297  -0.172   2.779  1.00 81.50           C  
ATOM    293  CB  ALA A  39     -11.637   1.711   4.395  1.00 81.50           C  
ATOM    294  O   ALA A  39     -12.386  -0.484   2.292  1.00 81.50           O  
ATOM    295  N   GLU A  40     -10.083  -0.145   2.165  1.00 78.20           N  
ATOM    296  CA  GLU A  40     -10.014  -0.476   0.745  1.00 78.20           C  
ATOM    297  C   GLU A  40     -10.071  -1.985   0.526  1.00 78.20           C  
ATOM    298  CB  GLU A  40      -8.740   0.098   0.120  1.00 78.20           C  
ATOM    299  O   GLU A  40      -9.933  -2.761   1.474  1.00 78.20           O  
ATOM    300  CG  GLU A  40      -8.662   1.617   0.170  1.00 78.20           C  
ATOM    301  CD  GLU A  40      -7.365   2.170  -0.399  1.00 78.20           C  
ATOM    302  OE1 GLU A  40      -6.891   3.224   0.083  1.00 78.20           O  
ATOM    303  OE2 GLU A  40      -6.818   1.545  -1.335  1.00 78.20           O  
ATOM    304  N   SER A  41     -10.281  -2.385  -0.687  1.00 79.20           N  
ATOM    305  CA  SER A  41     -10.428  -3.810  -0.965  1.00 79.20           C  
ATOM    306  C   SER A  41      -9.120  -4.414  -1.464  1.00 79.20           C  
ATOM    307  CB  SER A  41     -11.533  -4.044  -1.997  1.00 79.20           C  
ATOM    308  O   SER A  41      -9.087  -5.568  -1.896  1.00 79.20           O  
ATOM    309  OG  SER A  41     -11.254  -3.348  -3.199  1.00 79.20           O  
ATOM    310  N   SER A  42      -8.044  -3.557  -1.360  1.00 85.53           N  
ATOM    311  CA  SER A  42      -6.807  -4.090  -1.920  1.00 85.53           C  
ATOM    312  C   SER A  42      -5.597  -3.662  -1.096  1.00 85.53           C  
ATOM    313  CB  SER A  42      -6.633  -3.635  -3.369  1.00 85.53           C  
ATOM    314  O   SER A  42      -5.665  -2.686  -0.346  1.00 85.53           O  
ATOM    315  OG  SER A  42      -6.531  -2.223  -3.444  1.00 85.53           O  
ATOM    316  N   CYS A  43      -4.568  -4.493  -1.161  1.00 89.85           N  
ATOM    317  CA  CYS A  43      -3.264  -4.212  -0.571  1.00 89.85           C  
ATOM    318  C   CYS A  43      -2.203  -4.038  -1.651  1.00 89.85           C  
ATOM    319  CB  CYS A  43      -2.854  -5.333   0.383  1.00 89.85           C  
ATOM    320  O   CYS A  43      -2.397  -4.462  -2.791  1.00 89.85           O  
ATOM    321  SG  CYS A  43      -4.051  -5.642   1.701  1.00 89.85           S  
ATOM    322  N   TYR A  44      -1.148  -3.372  -1.224  1.00 91.47           N  
ATOM    323  CA  TYR A  44      -0.093  -3.247  -2.224  1.00 91.47           C  
ATOM    324  C   TYR A  44       1.279  -3.471  -1.599  1.00 91.47           C  
ATOM    325  CB  TYR A  44      -0.145  -1.870  -2.891  1.00 91.47           C  
ATOM    326  O   TYR A  44       1.437  -3.374  -0.380  1.00 91.47           O  
ATOM    327  CG  TYR A  44       0.349  -0.749  -2.009  1.00 91.47           C  
ATOM    328  CD1 TYR A  44      -0.523  -0.061  -1.169  1.00 91.47           C  
ATOM    329  CD2 TYR A  44       1.689  -0.374  -2.015  1.00 91.47           C  
ATOM    330  CE1 TYR A  44      -0.073   0.974  -0.356  1.00 91.47           C  
ATOM    331  CE2 TYR A  44       2.150   0.659  -1.206  1.00 91.47           C  
ATOM    332  OH  TYR A  44       1.715   2.349   0.422  1.00 91.47           O  
ATOM    333  CZ  TYR A  44       1.263   1.326  -0.381  1.00 91.47           C  
ATOM    334  N   LYS A  45       2.209  -3.764  -2.439  1.00 92.21           N  
ATOM    335  CA  LYS A  45       3.638  -3.838  -2.146  1.00 92.21           C  
ATOM    336  C   LYS A  45       4.455  -3.120  -3.216  1.00 92.21           C  
ATOM    337  CB  LYS A  45       4.088  -5.295  -2.032  1.00 92.21           C  
ATOM    338  O   LYS A  45       4.283  -3.373  -4.410  1.00 92.21           O  
ATOM    339  CG  LYS A  45       5.583  -5.465  -1.806  1.00 92.21           C  
ATOM    340  CD  LYS A  45       5.989  -6.933  -1.828  1.00 92.21           C  
ATOM    341  CE  LYS A  45       7.503  -7.095  -1.834  1.00 92.21           C  
ATOM    342  NZ  LYS A  45       7.906  -8.533  -1.847  1.00 92.21           N  
ATOM    343  N   LYS A  46       5.250  -2.178  -2.704  1.00 93.53           N  
ATOM    344  CA  LYS A  46       6.138  -1.540  -3.672  1.00 93.53           C  
ATOM    345  C   LYS A  46       7.595  -1.646  -3.233  1.00 93.53           C  
ATOM    346  CB  LYS A  46       5.755  -0.073  -3.867  1.00 93.53           C  
ATOM    347  O   LYS A  46       7.890  -1.656  -2.036  1.00 93.53           O  
ATOM    348  CG  LYS A  46       5.867   0.770  -2.605  1.00 93.53           C  
ATOM    349  CD  LYS A  46       5.422   2.206  -2.850  1.00 93.53           C  
ATOM    350  CE  LYS A  46       5.558   3.056  -1.594  1.00 93.53           C  
ATOM    351  NZ  LYS A  46       5.132   4.467  -1.831  1.00 93.53           N  
ATOM    352  N   THR A  47       8.379  -1.768  -4.308  1.00 94.35           N  
ATOM    353  CA  THR A  47       9.803  -1.964  -4.058  1.00 94.35           C  
ATOM    354  C   THR A  47      10.640  -1.056  -4.954  1.00 94.35           C  
ATOM    355  CB  THR A  47      10.213  -3.431  -4.282  1.00 94.35           C  
ATOM    356  O   THR A  47      10.326  -0.878  -6.133  1.00 94.35           O  
ATOM    357  CG2 THR A  47      11.660  -3.668  -3.861  1.00 94.35           C  
ATOM    358  OG1 THR A  47       9.357  -4.284  -3.512  1.00 94.35           O  
ATOM    359  N   TRP A  48      11.552  -0.422  -4.341  1.00 94.09           N  
ATOM    360  CA  TRP A  48      12.494   0.385  -5.108  1.00 94.09           C  
ATOM    361  C   TRP A  48      13.874   0.377  -4.457  1.00 94.09           C  
ATOM    362  CB  TRP A  48      11.987   1.824  -5.241  1.00 94.09           C  
ATOM    363  O   TRP A  48      14.022  -0.045  -3.308  1.00 94.09           O  
ATOM    364  CG  TRP A  48      11.913   2.566  -3.941  1.00 94.09           C  
ATOM    365  CD1 TRP A  48      12.855   3.409  -3.418  1.00 94.09           C  
ATOM    366  CD2 TRP A  48      10.840   2.528  -2.996  1.00 94.09           C  
ATOM    367  CE2 TRP A  48      11.198   3.373  -1.922  1.00 94.09           C  
ATOM    368  CE3 TRP A  48       9.608   1.861  -2.953  1.00 94.09           C  
ATOM    369  NE1 TRP A  48      12.430   3.897  -2.204  1.00 94.09           N  
ATOM    370  CH2 TRP A  48       9.167   2.905  -0.800  1.00 94.09           C  
ATOM    371  CZ2 TRP A  48      10.366   3.569  -0.817  1.00 94.09           C  
ATOM    372  CZ3 TRP A  48       8.782   2.057  -1.852  1.00 94.09           C  
ATOM    373  N   ARG A  49      14.847   0.730  -5.311  1.00 93.81           N  
ATOM    374  CA  ARG A  49      16.223   0.754  -4.825  1.00 93.81           C  
ATOM    375  C   ARG A  49      16.682   2.183  -4.553  1.00 93.81           C  
ATOM    376  CB  ARG A  49      17.161   0.086  -5.832  1.00 93.81           C  
ATOM    377  O   ARG A  49      16.470   3.076  -5.375  1.00 93.81           O  
ATOM    378  CG  ARG A  49      17.067  -1.432  -5.848  1.00 93.81           C  
ATOM    379  CD  ARG A  49      18.315  -2.068  -6.446  1.00 93.81           C  
ATOM    380  NE  ARG A  49      18.297  -3.521  -6.309  1.00 93.81           N  
ATOM    381  NH1 ARG A  49      18.921  -3.942  -8.493  1.00 93.81           N  
ATOM    382  NH2 ARG A  49      18.539  -5.681  -7.050  1.00 93.81           N  
ATOM    383  CZ  ARG A  49      18.586  -4.378  -7.285  1.00 93.81           C  
ATOM    384  N   ASP A  50      17.211   2.367  -3.299  1.00 89.65           N  
ATOM    385  CA  ASP A  50      17.836   3.652  -2.999  1.00 89.65           C  
ATOM    386  C   ASP A  50      19.316   3.478  -2.666  1.00 89.65           C  
ATOM    387  CB  ASP A  50      17.113   4.343  -1.841  1.00 89.65           C  
ATOM    388  O   ASP A  50      19.871   2.390  -2.831  1.00 89.65           O  
ATOM    389  CG  ASP A  50      17.323   3.643  -0.509  1.00 89.65           C  
ATOM    390  OD1 ASP A  50      18.031   2.614  -0.466  1.00 89.65           O  
ATOM    391  OD2 ASP A  50      16.773   4.124   0.505  1.00 89.65           O  
ATOM    392  N   HIS A  51      19.998   4.572  -2.245  1.00 90.76           N  
ATOM    393  CA  HIS A  51      21.422   4.491  -1.939  1.00 90.76           C  
ATOM    394  C   HIS A  51      21.682   3.537  -0.778  1.00 90.76           C  
ATOM    395  CB  HIS A  51      21.981   5.878  -1.615  1.00 90.76           C  
ATOM    396  O   HIS A  51      22.796   3.031  -0.622  1.00 90.76           O  
ATOM    397  CG  HIS A  51      21.780   6.876  -2.710  1.00 90.76           C  
ATOM    398  CD2 HIS A  51      21.040   8.009  -2.756  1.00 90.76           C  
ATOM    399  ND1 HIS A  51      22.383   6.759  -3.944  1.00 90.76           N  
ATOM    400  CE1 HIS A  51      22.021   7.780  -4.703  1.00 90.76           C  
ATOM    401  NE2 HIS A  51      21.207   8.553  -4.005  1.00 90.76           N  
ATOM    402  N   ARG A  52      20.649   3.191  -0.058  1.00 88.98           N  
ATOM    403  CA  ARG A  52      20.798   2.371   1.140  1.00 88.98           C  
ATOM    404  C   ARG A  52      20.425   0.919   0.859  1.00 88.98           C  
ATOM    405  CB  ARG A  52      19.938   2.922   2.279  1.00 88.98           C  
ATOM    406  O   ARG A  52      20.662   0.040   1.691  1.00 88.98           O  
ATOM    407  CG  ARG A  52      20.336   4.319   2.731  1.00 88.98           C  
ATOM    408  CD  ARG A  52      19.475   4.803   3.890  1.00 88.98           C  
ATOM    409  NE  ARG A  52      19.825   6.163   4.288  1.00 88.98           N  
ATOM    410  NH1 ARG A  52      18.411   6.212   6.115  1.00 88.98           N  
ATOM    411  NH2 ARG A  52      19.700   8.038   5.609  1.00 88.98           N  
ATOM    412  CZ  ARG A  52      19.311   6.801   5.336  1.00 88.98           C  
ATOM    413  N   GLY A  53      19.887   0.670  -0.390  1.00 90.45           N  
ATOM    414  CA  GLY A  53      19.426  -0.672  -0.711  1.00 90.45           C  
ATOM    415  C   GLY A  53      17.991  -0.708  -1.202  1.00 90.45           C  
ATOM    416  O   GLY A  53      17.451   0.312  -1.634  1.00 90.45           O  
ATOM    417  N   THR A  54      17.473  -1.952  -1.153  1.00 91.78           N  
ATOM    418  CA  THR A  54      16.108  -2.169  -1.618  1.00 91.78           C  
ATOM    419  C   THR A  54      15.102  -1.812  -0.527  1.00 91.78           C  
ATOM    420  CB  THR A  54      15.893  -3.628  -2.061  1.00 91.78           C  
ATOM    421  O   THR A  54      15.207  -2.294   0.602  1.00 91.78           O  
ATOM    422  CG2 THR A  54      14.474  -3.844  -2.575  1.00 91.78           C  
ATOM    423  OG1 THR A  54      16.822  -3.946  -3.105  1.00 91.78           O  
ATOM    424  N   ILE A  55      14.209  -0.936  -0.917  1.00 92.32           N  
ATOM    425  CA  ILE A  55      13.162  -0.531   0.015  1.00 92.32           C  
ATOM    426  C   ILE A  55      11.839  -1.184  -0.378  1.00 92.32           C  
ATOM    427  CB  ILE A  55      13.009   1.006   0.060  1.00 92.32           C  
ATOM    428  O   ILE A  55      11.483  -1.217  -1.559  1.00 92.32           O  
ATOM    429  CG1 ILE A  55      14.352   1.667   0.392  1.00 92.32           C  
ATOM    430  CG2 ILE A  55      11.934   1.412   1.072  1.00 92.32           C  
ATOM    431  CD1 ILE A  55      14.888   1.320   1.774  1.00 92.32           C  
ATOM    432  N   ILE A  56      11.188  -1.656   0.677  1.00 93.28           N  
ATOM    433  CA  ILE A  56       9.871  -2.252   0.479  1.00 93.28           C  
ATOM    434  C   ILE A  56       8.836  -1.511   1.323  1.00 93.28           C  
ATOM    435  CB  ILE A  56       9.873  -3.756   0.833  1.00 93.28           C  
ATOM    436  O   ILE A  56       9.041  -1.295   2.519  1.00 93.28           O  
ATOM    437  CG1 ILE A  56      10.911  -4.502  -0.013  1.00 93.28           C  
ATOM    438  CG2 ILE A  56       8.477  -4.357   0.642  1.00 93.28           C  
ATOM    439  CD1 ILE A  56      11.203  -5.916   0.470  1.00 93.28           C  
ATOM    440  N   GLU A  57       7.795  -1.188   0.568  1.00 92.32           N  
ATOM    441  CA  GLU A  57       6.673  -0.533   1.234  1.00 92.32           C  
ATOM    442  C   GLU A  57       5.360  -1.252   0.938  1.00 92.32           C  
ATOM    443  CB  GLU A  57       6.577   0.934   0.808  1.00 92.32           C  
ATOM    444  O   GLU A  57       5.106  -1.648  -0.202  1.00 92.32           O  
ATOM    445  CG  GLU A  57       5.537   1.732   1.581  1.00 92.32           C  
ATOM    446  CD  GLU A  57       5.490   3.199   1.185  1.00 92.32           C  
ATOM    447  OE1 GLU A  57       4.465   3.867   1.451  1.00 92.32           O  
ATOM    448  OE2 GLU A  57       6.486   3.684   0.604  1.00 92.32           O  
ATOM    449  N   ARG A  58       4.552  -1.316   2.066  1.00 91.37           N  
ATOM    450  CA  ARG A  58       3.259  -1.987   1.965  1.00 91.37           C  
ATOM    451  C   ARG A  58       2.148  -1.124   2.554  1.00 91.37           C  
ATOM    452  CB  ARG A  58       3.300  -3.343   2.672  1.00 91.37           C  
ATOM    453  O   ARG A  58       2.394  -0.306   3.442  1.00 91.37           O  
ATOM    454  CG  ARG A  58       4.361  -4.288   2.131  1.00 91.37           C  
ATOM    455  CD  ARG A  58       4.463  -5.559   2.963  1.00 91.37           C  
ATOM    456  NE  ARG A  58       5.485  -6.463   2.445  1.00 91.37           N  
ATOM    457  NH1 ARG A  58       6.146  -7.238   4.519  1.00 91.37           N  
ATOM    458  NH2 ARG A  58       7.160  -8.024   2.619  1.00 91.37           N  
ATOM    459  CZ  ARG A  58       6.261  -7.239   3.195  1.00 91.37           C  
ATOM    460  N   GLY A  59       0.938  -1.399   2.027  1.00 90.85           N  
ATOM    461  CA  GLY A  59      -0.180  -0.632   2.552  1.00 90.85           C  
ATOM    462  C   GLY A  59      -1.506  -0.990   1.907  1.00 90.85           C  
ATOM    463  O   GLY A  59      -1.654  -2.076   1.343  1.00 90.85           O  
ATOM    464  N   CYS A  60      -2.445  -0.018   2.137  1.00 90.62           N  
ATOM    465  CA  CYS A  60      -3.792  -0.223   1.617  1.00 90.62           C  
ATOM    466  C   CYS A  60      -3.962   0.450   0.260  1.00 90.62           C  
ATOM    467  CB  CYS A  60      -4.834   0.315   2.597  1.00 90.62           C  
ATOM    468  O   CYS A  60      -3.389   1.513   0.014  1.00 90.62           O  
ATOM    469  SG  CYS A  60      -4.769  -0.461   4.227  1.00 90.62           S  
ATOM    470  N   GLY A  61      -4.682  -0.348  -0.586  1.00 91.06           N  
ATOM    471  CA  GLY A  61      -4.940   0.221  -1.899  1.00 91.06           C  
ATOM    472  C   GLY A  61      -3.943  -0.227  -2.950  1.00 91.06           C  
ATOM    473  O   GLY A  61      -3.211  -1.198  -2.745  1.00 91.06           O  
ATOM    474  N   CYS A  62      -4.077   0.426  -4.124  1.00 91.30           N  
ATOM    475  CA  CYS A  62      -3.129   0.194  -5.208  1.00 91.30           C  
ATOM    476  C   CYS A  62      -2.723   1.506  -5.868  1.00 91.30           C  
ATOM    477  CB  CYS A  62      -3.728  -0.749  -6.251  1.00 91.30           C  
ATOM    478  O   CYS A  62      -3.375   1.959  -6.811  1.00 91.30           O  
ATOM    479  SG  CYS A  62      -2.502  -1.498  -7.346  1.00 91.30           S  
ATOM    480  N   PRO A  63      -1.706   2.076  -5.266  1.00 91.67           N  
ATOM    481  CA  PRO A  63      -1.326   3.399  -5.768  1.00 91.67           C  
ATOM    482  C   PRO A  63      -0.628   3.337  -7.125  1.00 91.67           C  
ATOM    483  CB  PRO A  63      -0.376   3.925  -4.689  1.00 91.67           C  
ATOM    484  O   PRO A  63      -0.150   2.274  -7.529  1.00 91.67           O  
ATOM    485  CG  PRO A  63       0.274   2.704  -4.123  1.00 91.67           C  
ATOM    486  CD  PRO A  63      -0.731   1.587  -4.121  1.00 91.67           C  
ATOM    487  N   THR A  64      -0.632   4.460  -7.797  1.00 93.99           N  
ATOM    488  CA  THR A  64       0.202   4.635  -8.981  1.00 93.99           C  
ATOM    489  C   THR A  64       1.632   4.993  -8.588  1.00 93.99           C  
ATOM    490  CB  THR A  64      -0.366   5.724  -9.909  1.00 93.99           C  
ATOM    491  O   THR A  64       1.848   5.807  -7.688  1.00 93.99           O  
ATOM    492  CG2 THR A  64       0.422   5.803 -11.212  1.00 93.99           C  
ATOM    493  OG1 THR A  64      -1.735   5.423 -10.209  1.00 93.99           O  
ATOM    494  N   VAL A  65       2.591   4.353  -9.204  1.00 93.28           N  
ATOM    495  CA  VAL A  65       3.976   4.574  -8.805  1.00 93.28           C  
ATOM    496  C   VAL A  65       4.752   5.207  -9.958  1.00 93.28           C  
ATOM    497  CB  VAL A  65       4.657   3.259  -8.363  1.00 93.28           C  
ATOM    498  O   VAL A  65       4.360   5.083 -11.120  1.00 93.28           O  
ATOM    499  CG1 VAL A  65       3.976   2.690  -7.119  1.00 93.28           C  
ATOM    500  CG2 VAL A  65       4.637   2.240  -9.501  1.00 93.28           C  
ATOM    501  N   LYS A  66       5.789   5.937  -9.620  1.00 92.08           N  
ATOM    502  CA  LYS A  66       6.702   6.522 -10.597  1.00 92.08           C  
ATOM    503  C   LYS A  66       7.531   5.444 -11.289  1.00 92.08           C  
ATOM    504  CB  LYS A  66       7.623   7.543  -9.928  1.00 92.08           C  
ATOM    505  O   LYS A  66       7.668   4.333 -10.774  1.00 92.08           O  
ATOM    506  CG  LYS A  66       6.894   8.744  -9.342  1.00 92.08           C  
ATOM    507  CD  LYS A  66       7.862   9.719  -8.686  1.00 92.08           C  
ATOM    508  CE  LYS A  66       7.130  10.900  -8.061  1.00 92.08           C  
ATOM    509  NZ  LYS A  66       8.061  11.794  -7.309  1.00 92.08           N  
ATOM    510  N   PRO A  67       8.092   5.840 -12.486  1.00 92.19           N  
ATOM    511  CA  PRO A  67       8.993   4.884 -13.133  1.00 92.19           C  
ATOM    512  C   PRO A  67      10.203   4.535 -12.269  1.00 92.19           C  
ATOM    513  CB  PRO A  67       9.425   5.613 -14.408  1.00 92.19           C  
ATOM    514  O   PRO A  67      10.777   5.414 -11.620  1.00 92.19           O  
ATOM    515  CG  PRO A  67       8.346   6.618 -14.657  1.00 92.19           C  
ATOM    516  CD  PRO A  67       7.769   7.035 -13.335  1.00 92.19           C  
ATOM    517  N   GLY A  68      10.440   3.336 -12.178  1.00 89.93           N  
ATOM    518  CA  GLY A  68      11.558   2.868 -11.375  1.00 89.93           C  
ATOM    519  C   GLY A  68      11.127   2.176 -10.096  1.00 89.93           C  
ATOM    520  O   GLY A  68      11.954   1.595  -9.389  1.00 89.93           O  
ATOM    521  N   ILE A  69       9.852   2.307  -9.830  1.00 94.13           N  
ATOM    522  CA  ILE A  69       9.290   1.658  -8.650  1.00 94.13           C  
ATOM    523  C   ILE A  69       8.407   0.487  -9.077  1.00 94.13           C  
ATOM    524  CB  ILE A  69       8.481   2.653  -7.789  1.00 94.13           C  
ATOM    525  O   ILE A  69       7.515   0.647  -9.913  1.00 94.13           O  
ATOM    526  CG1 ILE A  69       9.375   3.810  -7.328  1.00 94.13           C  
ATOM    527  CG2 ILE A  69       7.847   1.940  -6.592  1.00 94.13           C  
ATOM    528  CD1 ILE A  69       8.634   4.900  -6.567  1.00 94.13           C  
ATOM    529  N   GLN A  70       8.786  -0.654  -8.509  1.00 94.09           N  
ATOM    530  CA  GLN A  70       7.980  -1.839  -8.780  1.00 94.09           C  
ATOM    531  C   GLN A  70       6.801  -1.935  -7.815  1.00 94.09           C  
ATOM    532  CB  GLN A  70       8.836  -3.104  -8.689  1.00 94.09           C  
ATOM    533  O   GLN A  70       6.974  -1.806  -6.601  1.00 94.09           O  
ATOM    534  CG  GLN A  70       8.180  -4.335  -9.299  1.00 94.09           C  
ATOM    535  CD  GLN A  70       9.033  -5.583  -9.162  1.00 94.09           C  
ATOM    536  NE2 GLN A  70       8.521  -6.707  -9.652  1.00 94.09           N  
ATOM    537  OE1 GLN A  70      10.142  -5.536  -8.621  1.00 94.09           O  
ATOM    538  N   ARG A  71       5.594  -2.163  -8.478  1.00 93.11           N  
ATOM    539  CA  ARG A  71       4.393  -2.240  -7.652  1.00 93.11           C  
ATOM    540  C   ARG A  71       3.621  -3.527  -7.927  1.00 93.11           C  
ATOM    541  CB  ARG A  71       3.493  -1.027  -7.898  1.00 93.11           C  
ATOM    542  O   ARG A  71       3.450  -3.920  -9.082  1.00 93.11           O  
ATOM    543  CG  ARG A  71       2.144  -1.110  -7.201  1.00 93.11           C  
ATOM    544  CD  ARG A  71       1.085  -1.741  -8.094  1.00 93.11           C  
ATOM    545  NE  ARG A  71       0.691  -0.845  -9.178  1.00 93.11           N  
ATOM    546  NH1 ARG A  71      -1.576  -1.217  -8.939  1.00 93.11           N  
ATOM    547  NH2 ARG A  71      -0.809   0.217 -10.554  1.00 93.11           N  
ATOM    548  CZ  ARG A  71      -0.564  -0.617  -9.555  1.00 93.11           C  
ATOM    549  N   VAL A  72       3.139  -4.071  -6.789  1.00 92.18           N  
ATOM    550  CA  VAL A  72       2.244  -5.220  -6.867  1.00 92.18           C  
ATOM    551  C   VAL A  72       0.987  -4.953  -6.042  1.00 92.18           C  
ATOM    552  CB  VAL A  72       2.937  -6.513  -6.379  1.00 92.18           C  
ATOM    553  O   VAL A  72       1.074  -4.569  -4.873  1.00 92.18           O  
ATOM    554  CG1 VAL A  72       1.965  -7.691  -6.411  1.00 92.18           C  
ATOM    555  CG2 VAL A  72       4.170  -6.810  -7.230  1.00 92.18           C  
ATOM    556  N   CYS A  73      -0.142  -5.105  -6.822  1.00 90.18           N  
ATOM    557  CA  CYS A  73      -1.415  -4.946  -6.127  1.00 90.18           C  
ATOM    558  C   CYS A  73      -2.079  -6.297  -5.890  1.00 90.18           C  
ATOM    559  CB  CYS A  73      -2.352  -4.040  -6.926  1.00 90.18           C  
ATOM    560  O   CYS A  73      -2.040  -7.173  -6.755  1.00 90.18           O  
ATOM    561  SG  CYS A  73      -1.695  -2.382  -7.209  1.00 90.18           S  
ATOM    562  N   CYS A  74      -2.494  -6.450  -4.658  1.00 81.31           N  
ATOM    563  CA  CYS A  74      -3.177  -7.687  -4.293  1.00 81.31           C  
ATOM    564  C   CYS A  74      -4.626  -7.416  -3.908  1.00 81.31           C  
ATOM    565  CB  CYS A  74      -2.453  -8.378  -3.138  1.00 81.31           C  
ATOM    566  O   CYS A  74      -4.908  -6.489  -3.147  1.00 81.31           O  
ATOM    567  SG  CYS A  74      -0.694  -8.654  -3.442  1.00 81.31           S  
ATOM    568  N   ALA A  75      -5.608  -7.989  -4.705  1.00 71.33           N  
ATOM    569  CA  ALA A  75      -7.012  -7.914  -4.310  1.00 71.33           C  
ATOM    570  C   ALA A  75      -7.444  -9.181  -3.577  1.00 71.33           C  
ATOM    571  CB  ALA A  75      -7.897  -7.681  -5.532  1.00 71.33           C  
ATOM    572  O   ALA A  75      -6.928 -10.268  -3.847  1.00 71.33           O  
ATOM    573  N   GLN A  76      -8.028  -9.150  -2.291  1.00 57.67           N  
ATOM    574  CA  GLN A  76      -8.503 -10.288  -1.511  1.00 57.67           C  
ATOM    575  C   GLN A  76      -9.630 -11.019  -2.235  1.00 57.67           C  
ATOM    576  CB  GLN A  76      -8.975  -9.833  -0.129  1.00 57.67           C  
ATOM    577  O   GLN A  76     -10.340 -11.828  -1.634  1.00 57.67           O  
ATOM    578  CG  GLN A  76      -9.048 -10.957   0.896  1.00 57.67           C  
ATOM    579  CD  GLN A  76      -8.236 -10.666   2.144  1.00 57.67           C  
ATOM    580  NE2 GLN A  76      -8.644 -11.249   3.266  1.00 57.67           N  
ATOM    581  OE1 GLN A  76      -7.250  -9.924   2.100  1.00 57.67           O  
ATOM    582  N   THR A  77      -9.948 -10.948  -3.603  1.00 48.74           N  
ATOM    583  CA  THR A  77     -11.097 -11.733  -4.042  1.00 48.74           C  
ATOM    584  C   THR A  77     -10.950 -13.191  -3.617  1.00 48.74           C  
ATOM    585  CB  THR A  77     -11.275 -11.656  -5.570  1.00 48.74           C  
ATOM    586  O   THR A  77      -9.843 -13.732  -3.610  1.00 48.74           O  
ATOM    587  CG2 THR A  77     -11.936 -10.344  -5.981  1.00 48.74           C  
ATOM    588  OG1 THR A  77      -9.992 -11.749  -6.200  1.00 48.74           O  
ATOM    589  N   ASN A  78     -11.031 -13.600  -2.230  1.00 41.29           N  
ATOM    590  CA  ASN A  78     -11.275 -14.994  -1.878  1.00 41.29           C  
ATOM    591  C   ASN A  78     -10.168 -15.906  -2.399  1.00 41.29           C  
ATOM    592  CB  ASN A  78     -12.634 -15.452  -2.412  1.00 41.29           C  
ATOM    593  O   ASN A  78     -10.363 -17.116  -2.529  1.00 41.29           O  
ATOM    594  CG  ASN A  78     -13.775 -15.114  -1.472  1.00 41.29           C  
ATOM    595  ND2 ASN A  78     -14.978 -14.990  -2.020  1.00 41.29           N  
ATOM    596  OD1 ASN A  78     -13.576 -14.964  -0.264  1.00 41.29           O  
ATOM    597  N   ALA A  79      -9.014 -15.411  -2.531  1.00 38.04           N  
ATOM    598  CA  ALA A  79      -7.969 -16.388  -2.827  1.00 38.04           C  
ATOM    599  C   ALA A  79      -6.885 -16.374  -1.753  1.00 38.04           C  
ATOM    600  CB  ALA A  79      -7.358 -16.114  -4.199  1.00 38.04           C  
ATOM    601  O   ALA A  79      -6.482 -15.307  -1.283  1.00 38.04           O  
ATOM    602  N   THR A  80      -7.044 -16.962  -0.536  1.00 34.99           N  
ATOM    603  CA  THR A  80      -5.944 -17.688   0.090  1.00 34.99           C  
ATOM    604  C   THR A  80      -4.605 -17.257  -0.502  1.00 34.99           C  
ATOM    605  CB  THR A  80      -6.115 -19.209  -0.073  1.00 34.99           C  
ATOM    606  O   THR A  80      -4.329 -17.511  -1.676  1.00 34.99           O  
ATOM    607  CG2 THR A  80      -6.222 -19.899   1.283  1.00 34.99           C  
ATOM    608  OG1 THR A  80      -7.306 -19.473  -0.826  1.00 34.99           O  
ATOM    609  N   ILE A  81      -4.208 -15.915  -0.542  1.00 45.31           N  
ATOM    610  CA  ILE A  81      -2.848 -15.615  -0.976  1.00 45.31           C  
ATOM    611  C   ILE A  81      -1.951 -15.408   0.242  1.00 45.31           C  
ATOM    612  CB  ILE A  81      -2.808 -14.370  -1.890  1.00 45.31           C  
ATOM    613  O   ILE A  81      -2.222 -14.546   1.081  1.00 45.31           O  
ATOM    614  CG1 ILE A  81      -3.697 -14.582  -3.121  1.00 45.31           C  
ATOM    615  CG2 ILE A  81      -1.369 -14.048  -2.302  1.00 45.31           C  
ATOM    616  CD1 ILE A  81      -3.841 -13.347  -4.000  1.00 45.31           C  
ATOM    617  N   SER A  82      -1.564 -16.427   0.987  1.00 38.80           N  
ATOM    618  CA  SER A  82      -0.228 -16.835   1.407  1.00 38.80           C  
ATOM    619  C   SER A  82       0.849 -16.074   0.640  1.00 38.80           C  
ATOM    620  CB  SER A  82      -0.040 -18.340   1.209  1.00 38.80           C  
ATOM    621  O   SER A  82       0.922 -16.160  -0.587  1.00 38.80           O  
ATOM    622  OG  SER A  82      -1.001 -19.069   1.953  1.00 38.80           O  
ATOM    623  N   SER A  83       0.948 -14.757   0.567  1.00 45.18           N  
ATOM    624  CA  SER A  83       2.262 -14.190   0.281  1.00 45.18           C  
ATOM    625  C   SER A  83       3.330 -14.781   1.196  1.00 45.18           C  
ATOM    626  CB  SER A  83       2.235 -12.668   0.433  1.00 45.18           C  
ATOM    627  O   SER A  83       3.195 -14.743   2.421  1.00 45.18           O  
ATOM    628  OG  SER A  83       1.109 -12.117  -0.229  1.00 45.18           O  
ATOM    629  N   THR A  84       3.664 -16.158   1.151  1.00 37.04           N  
ATOM    630  CA  THR A  84       4.970 -16.799   1.258  1.00 37.04           C  
ATOM    631  C   THR A  84       6.087 -15.807   0.943  1.00 37.04           C  
ATOM    632  CB  THR A  84       5.076 -18.012   0.317  1.00 37.04           C  
ATOM    633  O   THR A  84       6.063 -15.148  -0.099  1.00 37.04           O  
ATOM    634  CG2 THR A  84       4.757 -19.309   1.053  1.00 37.04           C  
ATOM    635  OG1 THR A  84       4.153 -17.851  -0.767  1.00 37.04           O  
ATOM    636  N   SER A  85       6.393 -14.867   1.717  1.00 38.78           N  
ATOM    637  CA  SER A  85       7.727 -14.288   1.833  1.00 38.78           C  
ATOM    638  C   SER A  85       8.782 -15.368   2.054  1.00 38.78           C  
ATOM    639  CB  SER A  85       7.775 -13.276   2.978  1.00 38.78           C  
ATOM    640  O   SER A  85       8.652 -16.193   2.960  1.00 38.78           O  
ATOM    641  OG  SER A  85       7.331 -13.865   4.189  1.00 38.78           O  
ATOM    642  N   GLY A  86       9.139 -16.359   1.147  1.00 31.70           N  
ATOM    643  CA  GLY A  86      10.465 -16.942   1.024  1.00 31.70           C  
ATOM    644  C   GLY A  86      11.576 -15.984   1.410  1.00 31.70           C  
ATOM    645  O   GLY A  86      11.508 -14.791   1.107  1.00 31.70           O  
TER     646      ALA A   1                                                      
ENDMDL                                                                          
END                                                                             
