# Supplementary material for: Domain loss enabled evolution of novel functions in the snake three-finger toxin gene superfamily
Source: Nat Commun. 2023 Aug 11;14:4861. doi: 10.1038/s41467-023-40550-0 (PMC10421932; doi:10.1038/s41467-023-40550-0)
Supplement: Supplementary file 5 — Supplementary Data 2 [file 41467_2023_40550_MOESM5_ESM.zip › SD2_structure_predictions/full_sequence/TR|R4G2S3|Cacophis_squamulosus.pdb]

MODEL     1                                                                     
ATOM      1  N   MET A   1     -36.843  -7.142  29.716  1.00 63.72           N  
ATOM      2  CA  MET A   1     -35.592  -7.885  29.588  1.00 63.72           C  
ATOM      3  C   MET A   1     -35.213  -8.061  28.121  1.00 63.72           C  
ATOM      4  CB  MET A   1     -35.705  -9.251  30.266  1.00 63.72           C  
ATOM      5  O   MET A   1     -34.114  -8.526  27.811  1.00 63.72           O  
ATOM      6  CG  MET A   1     -37.133  -9.756  30.394  1.00 63.72           C  
ATOM      7  SD  MET A   1     -37.252 -11.276  31.415  1.00 63.72           S  
ATOM      8  CE  MET A   1     -36.778 -12.524  30.186  1.00 63.72           C  
ATOM      9  N   LYS A   2     -36.041  -7.590  27.166  1.00 73.43           N  
ATOM     10  CA  LYS A   2     -35.923  -7.679  25.714  1.00 73.43           C  
ATOM     11  C   LYS A   2     -35.287  -6.419  25.135  1.00 73.43           C  
ATOM     12  CB  LYS A   2     -37.294  -7.914  25.077  1.00 73.43           C  
ATOM     13  O   LYS A   2     -34.578  -6.482  24.128  1.00 73.43           O  
ATOM     14  CG  LYS A   2     -37.904  -9.269  25.402  1.00 73.43           C  
ATOM     15  CD  LYS A   2     -39.306  -9.405  24.822  1.00 73.43           C  
ATOM     16  CE  LYS A   2     -39.876 -10.798  25.056  1.00 73.43           C  
ATOM     17  NZ  LYS A   2     -41.167 -10.748  25.806  1.00 73.43           N  
ATOM     18  N   THR A   3     -35.424  -5.306  25.890  1.00 73.61           N  
ATOM     19  CA  THR A   3     -34.832  -4.037  25.481  1.00 73.61           C  
ATOM     20  C   THR A   3     -33.360  -3.973  25.880  1.00 73.61           C  
ATOM     21  CB  THR A   3     -35.586  -2.844  26.098  1.00 73.61           C  
ATOM     22  O   THR A   3     -32.556  -3.329  25.204  1.00 73.61           O  
ATOM     23  CG2 THR A   3     -36.999  -2.735  25.533  1.00 73.61           C  
ATOM     24  OG1 THR A   3     -35.664  -3.018  27.518  1.00 73.61           O  
ATOM     25  N   LEU A   4     -33.002  -4.687  26.917  1.00 72.70           N  
ATOM     26  CA  LEU A   4     -31.629  -4.830  27.389  1.00 72.70           C  
ATOM     27  C   LEU A   4     -30.827  -5.738  26.462  1.00 72.70           C  
ATOM     28  CB  LEU A   4     -31.606  -5.388  28.814  1.00 72.70           C  
ATOM     29  O   LEU A   4     -29.656  -5.472  26.186  1.00 72.70           O  
ATOM     30  CG  LEU A   4     -31.832  -4.378  29.941  1.00 72.70           C  
ATOM     31  CD1 LEU A   4     -32.185  -5.100  31.237  1.00 72.70           C  
ATOM     32  CD2 LEU A   4     -30.597  -3.503  30.130  1.00 72.70           C  
ATOM     33  N   LEU A   5     -31.463  -6.713  25.921  1.00 73.80           N  
ATOM     34  CA  LEU A   5     -30.878  -7.667  24.986  1.00 73.80           C  
ATOM     35  C   LEU A   5     -30.696  -7.037  23.609  1.00 73.80           C  
ATOM     36  CB  LEU A   5     -31.756  -8.917  24.876  1.00 73.80           C  
ATOM     37  O   LEU A   5     -29.689  -7.278  22.939  1.00 73.80           O  
ATOM     38  CG  LEU A   5     -31.740  -9.864  26.077  1.00 73.80           C  
ATOM     39  CD1 LEU A   5     -32.764 -10.978  25.888  1.00 73.80           C  
ATOM     40  CD2 LEU A   5     -30.344 -10.443  26.284  1.00 73.80           C  
ATOM     41  N   LEU A   6     -31.578  -6.125  23.218  1.00 74.52           N  
ATOM     42  CA  LEU A   6     -31.548  -5.404  21.950  1.00 74.52           C  
ATOM     43  C   LEU A   6     -30.489  -4.307  21.973  1.00 74.52           C  
ATOM     44  CB  LEU A   6     -32.921  -4.797  21.646  1.00 74.52           C  
ATOM     45  O   LEU A   6     -29.788  -4.095  20.981  1.00 74.52           O  
ATOM     46  CG  LEU A   6     -34.020  -5.779  21.235  1.00 74.52           C  
ATOM     47  CD1 LEU A   6     -35.357  -5.056  21.114  1.00 74.52           C  
ATOM     48  CD2 LEU A   6     -33.658  -6.468  19.923  1.00 74.52           C  
ATOM     49  N   THR A   7     -30.259  -3.711  23.066  1.00 76.24           N  
ATOM     50  CA  THR A   7     -29.239  -2.691  23.283  1.00 76.24           C  
ATOM     51  C   THR A   7     -27.853  -3.323  23.371  1.00 76.24           C  
ATOM     52  CB  THR A   7     -29.520  -1.882  24.563  1.00 76.24           C  
ATOM     53  O   THR A   7     -26.870  -2.744  22.902  1.00 76.24           O  
ATOM     54  CG2 THR A   7     -30.826  -1.103  24.446  1.00 76.24           C  
ATOM     55  OG1 THR A   7     -29.609  -2.779  25.677  1.00 76.24           O  
ATOM     56  N   LEU A   8     -27.673  -4.445  23.875  1.00 74.57           N  
ATOM     57  CA  LEU A   8     -26.446  -5.227  23.978  1.00 74.57           C  
ATOM     58  C   LEU A   8     -26.012  -5.741  22.609  1.00 74.57           C  
ATOM     59  CB  LEU A   8     -26.638  -6.402  24.940  1.00 74.57           C  
ATOM     60  O   LEU A   8     -24.823  -5.725  22.284  1.00 74.57           O  
ATOM     61  CG  LEU A   8     -25.389  -7.223  25.266  1.00 74.57           C  
ATOM     62  CD1 LEU A   8     -24.798  -6.781  26.601  1.00 74.57           C  
ATOM     63  CD2 LEU A   8     -25.717  -8.712  25.287  1.00 74.57           C  
ATOM     64  N   VAL A   9     -26.932  -6.064  21.770  1.00 75.94           N  
ATOM     65  CA  VAL A   9     -26.710  -6.547  20.412  1.00 75.94           C  
ATOM     66  C   VAL A   9     -26.317  -5.381  19.506  1.00 75.94           C  
ATOM     67  CB  VAL A   9     -27.961  -7.260  19.851  1.00 75.94           C  
ATOM     68  O   VAL A   9     -25.408  -5.506  18.683  1.00 75.94           O  
ATOM     69  CG1 VAL A   9     -27.749  -7.652  18.389  1.00 75.94           C  
ATOM     70  CG2 VAL A   9     -28.297  -8.489  20.693  1.00 75.94           C  
ATOM     71  N   VAL A  10     -26.873  -4.209  19.680  1.00 72.08           N  
ATOM     72  CA  VAL A  10     -26.603  -2.992  18.922  1.00 72.08           C  
ATOM     73  C   VAL A  10     -25.233  -2.437  19.306  1.00 72.08           C  
ATOM     74  CB  VAL A  10     -27.695  -1.924  19.156  1.00 72.08           C  
ATOM     75  O   VAL A  10     -24.473  -1.992  18.442  1.00 72.08           O  
ATOM     76  CG1 VAL A  10     -27.337  -0.620  18.445  1.00 72.08           C  
ATOM     77  CG2 VAL A  10     -29.054  -2.438  18.683  1.00 72.08           C  
ATOM     78  N   VAL A  11     -24.762  -2.517  20.554  1.00 68.92           N  
ATOM     79  CA  VAL A  11     -23.470  -2.104  21.091  1.00 68.92           C  
ATOM     80  C   VAL A  11     -22.380  -3.057  20.606  1.00 68.92           C  
ATOM     81  CB  VAL A  11     -23.487  -2.056  22.636  1.00 68.92           C  
ATOM     82  O   VAL A  11     -21.279  -2.624  20.258  1.00 68.92           O  
ATOM     83  CG1 VAL A  11     -22.091  -1.765  23.182  1.00 68.92           C  
ATOM     84  CG2 VAL A  11     -24.485  -1.008  23.125  1.00 68.92           C  
ATOM     85  N   THR A  12     -22.676  -4.272  20.462  1.00 66.50           N  
ATOM     86  CA  THR A  12     -21.762  -5.307  19.990  1.00 66.50           C  
ATOM     87  C   THR A  12     -21.569  -5.210  18.480  1.00 66.50           C  
ATOM     88  CB  THR A  12     -22.272  -6.713  20.357  1.00 66.50           C  
ATOM     89  O   THR A  12     -20.468  -5.438  17.973  1.00 66.50           O  
ATOM     90  CG2 THR A  12     -22.359  -6.889  21.869  1.00 66.50           C  
ATOM     91  OG1 THR A  12     -23.573  -6.906  19.788  1.00 66.50           O  
ATOM     92  N   ILE A  13     -22.546  -4.843  17.734  1.00 66.29           N  
ATOM     93  CA  ILE A  13     -22.547  -4.691  16.283  1.00 66.29           C  
ATOM     94  C   ILE A  13     -21.857  -3.384  15.901  1.00 66.29           C  
ATOM     95  CB  ILE A  13     -23.982  -4.727  15.712  1.00 66.29           C  
ATOM     96  O   ILE A  13     -21.099  -3.336  14.929  1.00 66.29           O  
ATOM     97  CG1 ILE A  13     -24.623  -6.097  15.964  1.00 66.29           C  
ATOM     98  CG2 ILE A  13     -23.978  -4.390  14.218  1.00 66.29           C  
ATOM     99  CD1 ILE A  13     -26.099  -6.166  15.598  1.00 66.29           C  
ATOM    100  N   VAL A  14     -22.008  -2.326  16.588  1.00 63.71           N  
ATOM    101  CA  VAL A  14     -21.383  -1.018  16.418  1.00 63.71           C  
ATOM    102  C   VAL A  14     -19.918  -1.086  16.842  1.00 63.71           C  
ATOM    103  CB  VAL A  14     -22.121   0.073  17.225  1.00 63.71           C  
ATOM    104  O   VAL A  14     -19.056  -0.459  16.222  1.00 63.71           O  
ATOM    105  CG1 VAL A  14     -21.371   1.402  17.149  1.00 63.71           C  
ATOM    106  CG2 VAL A  14     -23.553   0.235  16.716  1.00 63.71           C  
ATOM    107  N   CYS A  15     -19.558  -2.001  17.703  1.00 64.84           N  
ATOM    108  CA  CYS A  15     -18.200  -2.225  18.185  1.00 64.84           C  
ATOM    109  C   CYS A  15     -17.427  -3.134  17.237  1.00 64.84           C  
ATOM    110  CB  CYS A  15     -18.222  -2.835  19.586  1.00 64.84           C  
ATOM    111  O   CYS A  15     -16.199  -3.058  17.161  1.00 64.84           O  
ATOM    112  SG  CYS A  15     -18.700  -1.669  20.881  1.00 64.84           S  
ATOM    113  N   LEU A  16     -18.129  -3.902  16.436  1.00 60.42           N  
ATOM    114  CA  LEU A  16     -17.549  -4.859  15.499  1.00 60.42           C  
ATOM    115  C   LEU A  16     -17.173  -4.177  14.188  1.00 60.42           C  
ATOM    116  CB  LEU A  16     -18.528  -6.005  15.229  1.00 60.42           C  
ATOM    117  O   LEU A  16     -16.213  -4.580  13.527  1.00 60.42           O  
ATOM    118  CG  LEU A  16     -18.769  -6.977  16.384  1.00 60.42           C  
ATOM    119  CD1 LEU A  16     -19.955  -7.885  16.075  1.00 60.42           C  
ATOM    120  CD2 LEU A  16     -17.516  -7.801  16.661  1.00 60.42           C  
ATOM    121  N   ASP A  17     -17.834  -3.045  13.860  1.00 57.87           N  
ATOM    122  CA  ASP A  17     -17.552  -2.241  12.675  1.00 57.87           C  
ATOM    123  C   ASP A  17     -16.376  -1.298  12.919  1.00 57.87           C  
ATOM    124  CB  ASP A  17     -18.789  -1.443  12.260  1.00 57.87           C  
ATOM    125  O   ASP A  17     -15.685  -0.902  11.978  1.00 57.87           O  
ATOM    126  CG  ASP A  17     -19.861  -2.304  11.614  1.00 57.87           C  
ATOM    127  OD1 ASP A  17     -19.519  -3.296  10.935  1.00 57.87           O  
ATOM    128  OD2 ASP A  17     -21.058  -1.985  11.784  1.00 57.87           O  
ATOM    129  N   LEU A  18     -15.962  -1.239  14.175  1.00 58.73           N  
ATOM    130  CA  LEU A  18     -14.865  -0.392  14.630  1.00 58.73           C  
ATOM    131  C   LEU A  18     -13.576  -1.196  14.762  1.00 58.73           C  
ATOM    132  CB  LEU A  18     -15.212   0.261  15.971  1.00 58.73           C  
ATOM    133  O   LEU A  18     -12.480  -0.631  14.731  1.00 58.73           O  
ATOM    134  CG  LEU A  18     -15.493   1.764  15.940  1.00 58.73           C  
ATOM    135  CD1 LEU A  18     -16.987   2.020  15.774  1.00 58.73           C  
ATOM    136  CD2 LEU A  18     -14.968   2.432  17.206  1.00 58.73           C  
ATOM    137  N   VAL A  19     -13.658  -2.475  14.266  1.00 62.53           N  
ATOM    138  CA  VAL A  19     -12.512  -3.284  14.667  1.00 62.53           C  
ATOM    139  C   VAL A  19     -11.949  -4.021  13.454  1.00 62.53           C  
ATOM    140  CB  VAL A  19     -12.888  -4.292  15.776  1.00 62.53           C  
ATOM    141  O   VAL A  19     -11.103  -4.908  13.596  1.00 62.53           O  
ATOM    142  CG1 VAL A  19     -11.684  -5.152  16.156  1.00 62.53           C  
ATOM    143  CG2 VAL A  19     -13.434  -3.559  17.000  1.00 62.53           C  
ATOM    144  N   TYR A  20     -12.407  -3.565  12.200  1.00 67.82           N  
ATOM    145  CA  TYR A  20     -11.711  -4.256  11.121  1.00 67.82           C  
ATOM    146  C   TYR A  20     -10.692  -3.339  10.454  1.00 67.82           C  
ATOM    147  CB  TYR A  20     -12.710  -4.769  10.079  1.00 67.82           C  
ATOM    148  O   TYR A  20     -11.061  -2.359   9.803  1.00 67.82           O  
ATOM    149  CG  TYR A  20     -12.092  -5.670   9.038  1.00 67.82           C  
ATOM    150  CD1 TYR A  20     -11.778  -5.188   7.769  1.00 67.82           C  
ATOM    151  CD2 TYR A  20     -11.822  -7.005   9.320  1.00 67.82           C  
ATOM    152  CE1 TYR A  20     -11.210  -6.016   6.806  1.00 67.82           C  
ATOM    153  CE2 TYR A  20     -11.254  -7.842   8.364  1.00 67.82           C  
ATOM    154  OH  TYR A  20     -10.390  -8.162   6.163  1.00 67.82           O  
ATOM    155  CZ  TYR A  20     -10.952  -7.338   7.113  1.00 67.82           C  
ATOM    156  N   THR A  21      -9.546  -3.385  11.098  1.00 79.58           N  
ATOM    157  CA  THR A  21      -8.464  -2.578  10.546  1.00 79.58           C  
ATOM    158  C   THR A  21      -7.645  -3.385   9.542  1.00 79.58           C  
ATOM    159  CB  THR A  21      -7.539  -2.048  11.658  1.00 79.58           C  
ATOM    160  O   THR A  21      -7.470  -4.594   9.705  1.00 79.58           O  
ATOM    161  CG2 THR A  21      -8.321  -1.230  12.680  1.00 79.58           C  
ATOM    162  OG1 THR A  21      -6.918  -3.155  12.323  1.00 79.58           O  
ATOM    163  N   ARG A  22      -7.480  -2.948   8.405  1.00 90.35           N  
ATOM    164  CA  ARG A  22      -6.665  -3.503   7.329  1.00 90.35           C  
ATOM    165  C   ARG A  22      -5.183  -3.458   7.686  1.00 90.35           C  
ATOM    166  CB  ARG A  22      -6.913  -2.747   6.022  1.00 90.35           C  
ATOM    167  O   ARG A  22      -4.689  -2.443   8.181  1.00 90.35           O  
ATOM    168  CG  ARG A  22      -6.260  -3.388   4.807  1.00 90.35           C  
ATOM    169  CD  ARG A  22      -6.985  -4.657   4.381  1.00 90.35           C  
ATOM    170  NE  ARG A  22      -8.301  -4.364   3.820  1.00 90.35           N  
ATOM    171  NH1 ARG A  22      -8.986  -6.569   3.742  1.00 90.35           N  
ATOM    172  NH2 ARG A  22     -10.386  -4.902   3.022  1.00 90.35           N  
ATOM    173  CZ  ARG A  22      -9.221  -5.279   3.529  1.00 90.35           C  
ATOM    174  N   THR A  23      -4.544  -4.669   7.445  1.00 95.42           N  
ATOM    175  CA  THR A  23      -3.105  -4.754   7.665  1.00 95.42           C  
ATOM    176  C   THR A  23      -2.347  -4.608   6.349  1.00 95.42           C  
ATOM    177  CB  THR A  23      -2.719  -6.084   8.338  1.00 95.42           C  
ATOM    178  O   THR A  23      -2.611  -5.336   5.390  1.00 95.42           O  
ATOM    179  CG2 THR A  23      -1.229  -6.128   8.657  1.00 95.42           C  
ATOM    180  OG1 THR A  23      -3.461  -6.230   9.555  1.00 95.42           O  
ATOM    181  N   CYS A  24      -1.287  -3.627   6.316  1.00 97.34           N  
ATOM    182  CA  CYS A  24      -0.529  -3.345   5.102  1.00 97.34           C  
ATOM    183  C   CYS A  24       0.970  -3.431   5.363  1.00 97.34           C  
ATOM    184  CB  CYS A  24      -0.882  -1.961   4.559  1.00 97.34           C  
ATOM    185  O   CYS A  24       1.419  -3.250   6.497  1.00 97.34           O  
ATOM    186  SG  CYS A  24      -2.606  -1.798   4.045  1.00 97.34           S  
ATOM    187  N   CYS A  25       1.705  -3.753   4.314  1.00 97.71           N  
ATOM    188  CA  CYS A  25       3.156  -3.635   4.405  1.00 97.71           C  
ATOM    189  C   CYS A  25       3.578  -2.174   4.506  1.00 97.71           C  
ATOM    190  CB  CYS A  25       3.824  -4.286   3.195  1.00 97.71           C  
ATOM    191  O   CYS A  25       2.954  -1.299   3.903  1.00 97.71           O  
ATOM    192  SG  CYS A  25       3.507  -6.059   3.055  1.00 97.71           S  
ATOM    193  N   ASN A  26       4.717  -1.933   5.305  1.00 96.67           N  
ATOM    194  CA  ASN A  26       5.110  -0.553   5.567  1.00 96.67           C  
ATOM    195  C   ASN A  26       6.618  -0.364   5.429  1.00 96.67           C  
ATOM    196  CB  ASN A  26       4.646  -0.118   6.959  1.00 96.67           C  
ATOM    197  O   ASN A  26       7.171   0.626   5.911  1.00 96.67           O  
ATOM    198  CG  ASN A  26       4.921   1.348   7.234  1.00 96.67           C  
ATOM    199  ND2 ASN A  26       5.451   1.640   8.416  1.00 96.67           N  
ATOM    200  OD1 ASN A  26       4.657   2.210   6.392  1.00 96.67           O  
ATOM    201  N   GLN A  27       7.274  -1.173   4.819  1.00 95.73           N  
ATOM    202  CA  GLN A  27       8.717  -1.045   4.644  1.00 95.73           C  
ATOM    203  C   GLN A  27       9.050  -0.292   3.359  1.00 95.73           C  
ATOM    204  CB  GLN A  27       9.381  -2.422   4.634  1.00 95.73           C  
ATOM    205  O   GLN A  27       8.246  -0.262   2.425  1.00 95.73           O  
ATOM    206  CG  GLN A  27       9.130  -3.216   3.359  1.00 95.73           C  
ATOM    207  CD  GLN A  27       7.805  -3.954   3.379  1.00 95.73           C  
ATOM    208  NE2 GLN A  27       7.676  -4.964   2.525  1.00 95.73           N  
ATOM    209  OE1 GLN A  27       6.905  -3.620   4.156  1.00 95.73           O  
ATOM    210  N   GLN A  28      10.263   0.201   3.359  1.00 94.04           N  
ATOM    211  CA  GLN A  28      10.795   0.849   2.165  1.00 94.04           C  
ATOM    212  C   GLN A  28      11.773  -0.065   1.432  1.00 94.04           C  
ATOM    213  CB  GLN A  28      11.481   2.167   2.530  1.00 94.04           C  
ATOM    214  O   GLN A  28      12.600  -0.729   2.061  1.00 94.04           O  
ATOM    215  CG  GLN A  28      10.532   3.223   3.079  1.00 94.04           C  
ATOM    216  CD  GLN A  28      11.231   4.530   3.402  1.00 94.04           C  
ATOM    217  NE2 GLN A  28      11.084   4.991   4.640  1.00 94.04           N  
ATOM    218  OE1 GLN A  28      11.899   5.120   2.547  1.00 94.04           O  
ATOM    219  N   SER A  29      11.670  -0.045   0.056  1.00 89.76           N  
ATOM    220  CA  SER A  29      12.652  -0.695  -0.806  1.00 89.76           C  
ATOM    221  C   SER A  29      13.119  -2.019  -0.211  1.00 89.76           C  
ATOM    222  CB  SER A  29      13.854   0.222  -1.036  1.00 89.76           C  
ATOM    223  O   SER A  29      12.305  -2.905   0.060  1.00 89.76           O  
ATOM    224  OG  SER A  29      13.450   1.438  -1.641  1.00 89.76           O  
ATOM    225  N   SER A  30      14.388  -2.082   0.100  1.00 88.75           N  
ATOM    226  CA  SER A  30      14.973  -3.363   0.484  1.00 88.75           C  
ATOM    227  C   SER A  30      14.985  -3.532   2.000  1.00 88.75           C  
ATOM    228  CB  SER A  30      16.396  -3.489  -0.062  1.00 88.75           C  
ATOM    229  O   SER A  30      15.630  -4.443   2.523  1.00 88.75           O  
ATOM    230  OG  SER A  30      17.146  -2.318   0.214  1.00 88.75           O  
ATOM    231  N   GLN A  31      14.319  -2.682   2.662  1.00 93.50           N  
ATOM    232  CA  GLN A  31      14.231  -2.824   4.111  1.00 93.50           C  
ATOM    233  C   GLN A  31      13.457  -4.083   4.494  1.00 93.50           C  
ATOM    234  CB  GLN A  31      13.570  -1.592   4.733  1.00 93.50           C  
ATOM    235  O   GLN A  31      12.665  -4.596   3.702  1.00 93.50           O  
ATOM    236  CG  GLN A  31      14.374  -0.311   4.562  1.00 93.50           C  
ATOM    237  CD  GLN A  31      13.673   0.904   5.141  1.00 93.50           C  
ATOM    238  NE2 GLN A  31      14.281   2.074   4.977  1.00 93.50           N  
ATOM    239  OE1 GLN A  31      12.592   0.792   5.729  1.00 93.50           O  
ATOM    240  N   PRO A  32      13.804  -4.504   5.656  1.00 95.74           N  
ATOM    241  CA  PRO A  32      13.030  -5.654   6.129  1.00 95.74           C  
ATOM    242  C   PRO A  32      11.528  -5.382   6.161  1.00 95.74           C  
ATOM    243  CB  PRO A  32      13.573  -5.887   7.542  1.00 95.74           C  
ATOM    244  O   PRO A  32      11.108  -4.251   6.416  1.00 95.74           O  
ATOM    245  CG  PRO A  32      14.917  -5.234   7.547  1.00 95.74           C  
ATOM    246  CD  PRO A  32      14.886  -4.070   6.599  1.00 95.74           C  
ATOM    247  N   LYS A  33      10.804  -6.443   5.886  1.00 95.72           N  
ATOM    248  CA  LYS A  33       9.348  -6.347   5.835  1.00 95.72           C  
ATOM    249  C   LYS A  33       8.776  -5.948   7.193  1.00 95.72           C  
ATOM    250  CB  LYS A  33       8.737  -7.673   5.378  1.00 95.72           C  
ATOM    251  O   LYS A  33       9.120  -6.543   8.216  1.00 95.72           O  
ATOM    252  CG  LYS A  33       7.225  -7.633   5.214  1.00 95.72           C  
ATOM    253  CD  LYS A  33       6.686  -8.955   4.682  1.00 95.72           C  
ATOM    254  CE  LYS A  33       5.170  -8.929   4.549  1.00 95.72           C  
ATOM    255  NZ  LYS A  33       4.623 -10.269   4.180  1.00 95.72           N  
ATOM    256  N   THR A  34       8.033  -4.907   7.135  1.00 97.26           N  
ATOM    257  CA  THR A  34       7.268  -4.482   8.302  1.00 97.26           C  
ATOM    258  C   THR A  34       5.802  -4.266   7.937  1.00 97.26           C  
ATOM    259  CB  THR A  34       7.844  -3.189   8.908  1.00 97.26           C  
ATOM    260  O   THR A  34       5.477  -4.000   6.778  1.00 97.26           O  
ATOM    261  CG2 THR A  34       9.277  -3.398   9.388  1.00 97.26           C  
ATOM    262  OG1 THR A  34       7.831  -2.155   7.915  1.00 97.26           O  
ATOM    263  N   THR A  35       4.885  -4.449   8.976  1.00 97.09           N  
ATOM    264  CA  THR A  35       3.455  -4.260   8.756  1.00 97.09           C  
ATOM    265  C   THR A  35       2.882  -3.257   9.754  1.00 97.09           C  
ATOM    266  CB  THR A  35       2.691  -5.592   8.866  1.00 97.09           C  
ATOM    267  O   THR A  35       3.447  -3.053  10.830  1.00 97.09           O  
ATOM    268  CG2 THR A  35       3.206  -6.607   7.850  1.00 97.09           C  
ATOM    269  OG1 THR A  35       2.862  -6.125  10.186  1.00 97.09           O  
ATOM    270  N   ILE A  36       1.755  -2.662   9.239  1.00 95.78           N  
ATOM    271  CA  ILE A  36       1.055  -1.713  10.098  1.00 95.78           C  
ATOM    272  C   ILE A  36      -0.453  -1.918   9.972  1.00 95.78           C  
ATOM    273  CB  ILE A  36       1.429  -0.255   9.751  1.00 95.78           C  
ATOM    274  O   ILE A  36      -0.952  -2.263   8.898  1.00 95.78           O  
ATOM    275  CG1 ILE A  36       0.795   0.713  10.757  1.00 95.78           C  
ATOM    276  CG2 ILE A  36       1.001   0.086   8.320  1.00 95.78           C  
ATOM    277  CD1 ILE A  36       1.357   2.127  10.694  1.00 95.78           C  
ATOM    278  N   ASP A  37      -1.170  -1.752  11.102  1.00 94.97           N  
ATOM    279  CA  ASP A  37      -2.627  -1.697  11.042  1.00 94.97           C  
ATOM    280  C   ASP A  37      -3.107  -0.314  10.609  1.00 94.97           C  
ATOM    281  CB  ASP A  37      -3.235  -2.064  12.398  1.00 94.97           C  
ATOM    282  O   ASP A  37      -2.720   0.697  11.200  1.00 94.97           O  
ATOM    283  CG  ASP A  37      -3.034  -3.525  12.761  1.00 94.97           C  
ATOM    284  OD1 ASP A  37      -3.038  -4.385  11.854  1.00 94.97           O  
ATOM    285  OD2 ASP A  37      -2.874  -3.819  13.965  1.00 94.97           O  
ATOM    286  N   CYS A  38      -3.963  -0.299   9.541  1.00 92.82           N  
ATOM    287  CA  CYS A  38      -4.392   0.989   9.008  1.00 92.82           C  
ATOM    288  C   CYS A  38      -5.437   1.632   9.912  1.00 92.82           C  
ATOM    289  CB  CYS A  38      -4.957   0.823   7.597  1.00 92.82           C  
ATOM    290  O   CYS A  38      -6.216   0.934  10.563  1.00 92.82           O  
ATOM    291  SG  CYS A  38      -3.757   0.198   6.401  1.00 92.82           S  
ATOM    292  N   PRO A  39      -5.309   2.982   9.982  1.00 90.47           N  
ATOM    293  CA  PRO A  39      -6.334   3.689  10.753  1.00 90.47           C  
ATOM    294  C   PRO A  39      -7.745   3.437  10.228  1.00 90.47           C  
ATOM    295  CB  PRO A  39      -5.945   5.160  10.592  1.00 90.47           C  
ATOM    296  O   PRO A  39      -7.914   2.986   9.092  1.00 90.47           O  
ATOM    297  CG  PRO A  39      -5.170   5.212   9.315  1.00 90.47           C  
ATOM    298  CD  PRO A  39      -4.525   3.874   9.093  1.00 90.47           C  
ATOM    299  N   SER A  40      -8.660   3.675  11.134  1.00 84.45           N  
ATOM    300  CA  SER A  40     -10.058   3.566  10.730  1.00 84.45           C  
ATOM    301  C   SER A  40     -10.358   4.458   9.530  1.00 84.45           C  
ATOM    302  CB  SER A  40     -10.982   3.932  11.892  1.00 84.45           C  
ATOM    303  O   SER A  40      -9.891   5.596   9.464  1.00 84.45           O  
ATOM    304  OG  SER A  40     -10.807   3.035  12.976  1.00 84.45           O  
ATOM    305  N   GLY A  41     -10.977   3.901   8.523  1.00 83.10           N  
ATOM    306  CA  GLY A  41     -11.309   4.728   7.374  1.00 83.10           C  
ATOM    307  C   GLY A  41     -10.372   4.520   6.199  1.00 83.10           C  
ATOM    308  O   GLY A  41     -10.648   4.979   5.089  1.00 83.10           O  
ATOM    309  N   GLU A  42      -9.193   3.820   6.457  1.00 88.95           N  
ATOM    310  CA  GLU A  42      -8.260   3.422   5.407  1.00 88.95           C  
ATOM    311  C   GLU A  42      -8.327   1.920   5.151  1.00 88.95           C  
ATOM    312  CB  GLU A  42      -6.831   3.830   5.774  1.00 88.95           C  
ATOM    313  O   GLU A  42      -7.785   1.128   5.925  1.00 88.95           O  
ATOM    314  CG  GLU A  42      -6.608   5.336   5.795  1.00 88.95           C  
ATOM    315  CD  GLU A  42      -5.138   5.723   5.847  1.00 88.95           C  
ATOM    316  OE1 GLU A  42      -4.833   6.931   5.970  1.00 88.95           O  
ATOM    317  OE2 GLU A  42      -4.285   4.812   5.762  1.00 88.95           O  
ATOM    318  N   ASP A  43      -9.003   1.591   4.014  1.00 89.96           N  
ATOM    319  CA  ASP A  43      -9.288   0.179   3.779  1.00 89.96           C  
ATOM    320  C   ASP A  43      -8.449  -0.366   2.625  1.00 89.96           C  
ATOM    321  CB  ASP A  43     -10.776  -0.029   3.492  1.00 89.96           C  
ATOM    322  O   ASP A  43      -8.733  -1.444   2.099  1.00 89.96           O  
ATOM    323  CG  ASP A  43     -11.660   0.281   4.687  1.00 89.96           C  
ATOM    324  OD1 ASP A  43     -11.234   0.044   5.838  1.00 89.96           O  
ATOM    325  OD2 ASP A  43     -12.793   0.764   4.476  1.00 89.96           O  
ATOM    326  N   SER A  44      -7.442   0.427   2.275  1.00 95.03           N  
ATOM    327  CA  SER A  44      -6.614   0.016   1.145  1.00 95.03           C  
ATOM    328  C   SER A  44      -5.132   0.073   1.496  1.00 95.03           C  
ATOM    329  CB  SER A  44      -6.893   0.898  -0.073  1.00 95.03           C  
ATOM    330  O   SER A  44      -4.733   0.793   2.414  1.00 95.03           O  
ATOM    331  OG  SER A  44      -6.684   2.265   0.237  1.00 95.03           O  
ATOM    332  N   CYS A  45      -4.365  -0.731   0.741  1.00 97.45           N  
ATOM    333  CA  CYS A  45      -2.907  -0.698   0.791  1.00 97.45           C  
ATOM    334  C   CYS A  45      -2.329  -0.149  -0.507  1.00 97.45           C  
ATOM    335  CB  CYS A  45      -2.348  -2.095   1.059  1.00 97.45           C  
ATOM    336  O   CYS A  45      -2.965  -0.232  -1.559  1.00 97.45           O  
ATOM    337  SG  CYS A  45      -2.938  -2.832   2.599  1.00 97.45           S  
ATOM    338  N   TYR A  46      -1.121   0.474  -0.357  1.00 97.98           N  
ATOM    339  CA  TYR A  46      -0.507   0.925  -1.601  1.00 97.98           C  
ATOM    340  C   TYR A  46       0.970   0.551  -1.646  1.00 97.98           C  
ATOM    341  CB  TYR A  46      -0.668   2.439  -1.763  1.00 97.98           C  
ATOM    342  O   TYR A  46       1.606   0.380  -0.604  1.00 97.98           O  
ATOM    343  CG  TYR A  46       0.299   3.245  -0.930  1.00 97.98           C  
ATOM    344  CD1 TYR A  46      -0.037   3.661   0.356  1.00 97.98           C  
ATOM    345  CD2 TYR A  46       1.551   3.592  -1.427  1.00 97.98           C  
ATOM    346  CE1 TYR A  46       0.850   4.405   1.127  1.00 97.98           C  
ATOM    347  CE2 TYR A  46       2.446   4.336  -0.665  1.00 97.98           C  
ATOM    348  OH  TYR A  46       2.970   5.473   1.367  1.00 97.98           O  
ATOM    349  CZ  TYR A  46       2.087   4.737   0.608  1.00 97.98           C  
ATOM    350  N   LYS A  47       1.508   0.407  -2.829  1.00 97.53           N  
ATOM    351  CA  LYS A  47       2.926   0.319  -3.166  1.00 97.53           C  
ATOM    352  C   LYS A  47       3.289   1.300  -4.277  1.00 97.53           C  
ATOM    353  CB  LYS A  47       3.291  -1.106  -3.584  1.00 97.53           C  
ATOM    354  O   LYS A  47       2.677   1.288  -5.347  1.00 97.53           O  
ATOM    355  CG  LYS A  47       4.768  -1.302  -3.892  1.00 97.53           C  
ATOM    356  CD  LYS A  47       5.069  -2.738  -4.299  1.00 97.53           C  
ATOM    357  CE  LYS A  47       6.546  -2.934  -4.613  1.00 97.53           C  
ATOM    358  NZ  LYS A  47       6.855  -4.352  -4.964  1.00 97.53           N  
ATOM    359  N   SER A  48       4.251   2.177  -3.937  1.00 96.65           N  
ATOM    360  CA  SER A  48       4.731   3.120  -4.942  1.00 96.65           C  
ATOM    361  C   SER A  48       6.209   2.900  -5.246  1.00 96.65           C  
ATOM    362  CB  SER A  48       4.506   4.560  -4.477  1.00 96.65           C  
ATOM    363  O   SER A  48       6.994   2.595  -4.347  1.00 96.65           O  
ATOM    364  OG  SER A  48       5.285   4.844  -3.328  1.00 96.65           O  
ATOM    365  N   SER A  49       6.521   2.992  -6.552  1.00 94.84           N  
ATOM    366  CA  SER A  49       7.900   2.792  -6.984  1.00 94.84           C  
ATOM    367  C   SER A  49       8.361   3.918  -7.903  1.00 94.84           C  
ATOM    368  CB  SER A  49       8.049   1.447  -7.699  1.00 94.84           C  
ATOM    369  O   SER A  49       7.590   4.402  -8.735  1.00 94.84           O  
ATOM    370  OG  SER A  49       7.636   0.383  -6.859  1.00 94.84           O  
ATOM    371  N   TRP A  50       9.570   4.379  -7.670  1.00 93.36           N  
ATOM    372  CA  TRP A  50      10.132   5.451  -8.485  1.00 93.36           C  
ATOM    373  C   TRP A  50      11.643   5.297  -8.619  1.00 93.36           C  
ATOM    374  CB  TRP A  50       9.796   6.818  -7.884  1.00 93.36           C  
ATOM    375  O   TRP A  50      12.272   4.577  -7.839  1.00 93.36           O  
ATOM    376  CG  TRP A  50      10.484   7.095  -6.580  1.00 93.36           C  
ATOM    377  CD1 TRP A  50      11.634   7.808  -6.391  1.00 93.36           C  
ATOM    378  CD2 TRP A  50      10.064   6.658  -5.284  1.00 93.36           C  
ATOM    379  CE2 TRP A  50      11.009   7.145  -4.353  1.00 93.36           C  
ATOM    380  CE3 TRP A  50       8.980   5.903  -4.818  1.00 93.36           C  
ATOM    381  NE1 TRP A  50      11.956   7.842  -5.054  1.00 93.36           N  
ATOM    382  CH2 TRP A  50       9.831   6.158  -2.553  1.00 93.36           C  
ATOM    383  CZ2 TRP A  50      10.901   6.899  -2.982  1.00 93.36           C  
ATOM    384  CZ3 TRP A  50       8.874   5.660  -3.453  1.00 93.36           C  
ATOM    385  N   ARG A  51      12.111   5.951  -9.722  1.00 89.21           N  
ATOM    386  CA  ARG A  51      13.552   5.909  -9.952  1.00 89.21           C  
ATOM    387  C   ARG A  51      14.270   6.970  -9.126  1.00 89.21           C  
ATOM    388  CB  ARG A  51      13.864   6.101 -11.438  1.00 89.21           C  
ATOM    389  O   ARG A  51      13.853   8.130  -9.098  1.00 89.21           O  
ATOM    390  CG  ARG A  51      13.595   4.870 -12.289  1.00 89.21           C  
ATOM    391  CD  ARG A  51      14.321   4.939 -13.625  1.00 89.21           C  
ATOM    392  NE  ARG A  51      13.779   3.979 -14.583  1.00 89.21           N  
ATOM    393  NH1 ARG A  51      15.615   2.577 -14.530  1.00 89.21           N  
ATOM    394  NH2 ARG A  51      13.821   2.074 -15.865  1.00 89.21           N  
ATOM    395  CZ  ARG A  51      14.406   2.879 -14.990  1.00 89.21           C  
ATOM    396  N   GLY A  52      15.217   6.621  -8.229  1.00 80.70           N  
ATOM    397  CA  GLY A  52      15.989   7.548  -7.418  1.00 80.70           C  
ATOM    398  C   GLY A  52      16.883   8.459  -8.238  1.00 80.70           C  
ATOM    399  O   GLY A  52      17.270   8.114  -9.357  1.00 80.70           O  
ATOM    400  N   GLN A  53      16.968   9.815  -7.938  1.00 70.28           N  
ATOM    401  CA  GLN A  53      17.838  10.778  -8.605  1.00 70.28           C  
ATOM    402  C   GLN A  53      19.279  10.646  -8.120  1.00 70.28           C  
ATOM    403  CB  GLN A  53      17.335  12.204  -8.375  1.00 70.28           C  
ATOM    404  O   GLN A  53      19.520  10.302  -6.961  1.00 70.28           O  
ATOM    405  CG  GLN A  53      17.846  13.209  -9.399  1.00 70.28           C  
ATOM    406  CD  GLN A  53      17.200  14.574  -9.255  1.00 70.28           C  
ATOM    407  NE2 GLN A  53      17.338  15.407 -10.281  1.00 70.28           N  
ATOM    408  OE1 GLN A  53      16.582  14.878  -8.229  1.00 70.28           O  
ATOM    409  N   HIS A  54      20.349  10.382  -8.958  1.00 53.13           N  
ATOM    410  CA  HIS A  54      21.799  10.223  -8.940  1.00 53.13           C  
ATOM    411  C   HIS A  54      22.393  10.743  -7.635  1.00 53.13           C  
ATOM    412  CB  HIS A  54      22.432  10.945 -10.130  1.00 53.13           C  
ATOM    413  O   HIS A  54      22.146  11.888  -7.248  1.00 53.13           O  
ATOM    414  CG  HIS A  54      23.703  10.316 -10.607  1.00 53.13           C  
ATOM    415  CD2 HIS A  54      24.984  10.751 -10.556  1.00 53.13           C  
ATOM    416  ND1 HIS A  54      23.737   9.085 -11.226  1.00 53.13           N  
ATOM    417  CE1 HIS A  54      24.988   8.790 -11.536  1.00 53.13           C  
ATOM    418  NE2 HIS A  54      25.764   9.784 -11.140  1.00 53.13           N  
ATOM    419  N   GLY A  55      22.748   9.786  -6.660  1.00 58.82           N  
ATOM    420  CA  GLY A  55      23.642   9.971  -5.528  1.00 58.82           C  
ATOM    421  C   GLY A  55      23.046   9.501  -4.214  1.00 58.82           C  
ATOM    422  O   GLY A  55      23.748   9.415  -3.204  1.00 58.82           O  
ATOM    423  N   SER A  56      22.005   8.606  -4.274  1.00 55.67           N  
ATOM    424  CA  SER A  56      21.672   7.570  -3.301  1.00 55.67           C  
ATOM    425  C   SER A  56      21.216   6.289  -3.992  1.00 55.67           C  
ATOM    426  CB  SER A  56      20.582   8.061  -2.348  1.00 55.67           C  
ATOM    427  O   SER A  56      20.310   6.317  -4.828  1.00 55.67           O  
ATOM    428  OG  SER A  56      21.107   8.995  -1.421  1.00 55.67           O  
ATOM    429  N   TYR A  57      21.921   5.759  -5.240  1.00 53.92           N  
ATOM    430  CA  TYR A  57      21.930   4.396  -5.759  1.00 53.92           C  
ATOM    431  C   TYR A  57      21.000   4.263  -6.959  1.00 53.92           C  
ATOM    432  CB  TYR A  57      21.520   3.403  -4.668  1.00 53.92           C  
ATOM    433  O   TYR A  57      19.787   4.446  -6.836  1.00 53.92           O  
ATOM    434  CG  TYR A  57      22.613   3.112  -3.669  1.00 53.92           C  
ATOM    435  CD1 TYR A  57      23.591   2.157  -3.936  1.00 53.92           C  
ATOM    436  CD2 TYR A  57      22.670   3.791  -2.457  1.00 53.92           C  
ATOM    437  CE1 TYR A  57      24.600   1.884  -3.018  1.00 53.92           C  
ATOM    438  CE2 TYR A  57      23.674   3.527  -1.531  1.00 53.92           C  
ATOM    439  OH  TYR A  57      25.629   2.307  -0.908  1.00 53.92           O  
ATOM    440  CZ  TYR A  57      24.633   2.573  -1.820  1.00 53.92           C  
ATOM    441  N   GLY A  58      20.985   5.034  -8.079  1.00 64.80           N  
ATOM    442  CA  GLY A  58      20.481   4.809  -9.425  1.00 64.80           C  
ATOM    443  C   GLY A  58      19.563   3.605  -9.525  1.00 64.80           C  
ATOM    444  O   GLY A  58      19.174   3.204 -10.623  1.00 64.80           O  
ATOM    445  N   GLY A  59      18.894   3.240  -8.322  1.00 77.23           N  
ATOM    446  CA  GLY A  59      18.032   2.069  -8.372  1.00 77.23           C  
ATOM    447  C   GLY A  59      16.583   2.380  -8.046  1.00 77.23           C  
ATOM    448  O   GLY A  59      16.225   3.541  -7.833  1.00 77.23           O  
ATOM    449  N   MET A  60      15.694   1.496  -8.456  1.00 86.68           N  
ATOM    450  CA  MET A  60      14.255   1.544  -8.213  1.00 86.68           C  
ATOM    451  C   MET A  60      13.959   1.637  -6.720  1.00 86.68           C  
ATOM    452  CB  MET A  60      13.567   0.314  -8.807  1.00 86.68           C  
ATOM    453  O   MET A  60      14.493   0.859  -5.927  1.00 86.68           O  
ATOM    454  CG  MET A  60      12.050   0.418  -8.844  1.00 86.68           C  
ATOM    455  SD  MET A  60      11.459   1.641 -10.077  1.00 86.68           S  
ATOM    456  CE  MET A  60       9.669   1.528  -9.807  1.00 86.68           C  
ATOM    457  N   ARG A  61      13.213   2.717  -6.268  1.00 91.45           N  
ATOM    458  CA  ARG A  61      12.742   2.896  -4.898  1.00 91.45           C  
ATOM    459  C   ARG A  61      11.259   2.562  -4.782  1.00 91.45           C  
ATOM    460  CB  ARG A  61      12.996   4.329  -4.425  1.00 91.45           C  
ATOM    461  O   ARG A  61      10.503   2.725  -5.742  1.00 91.45           O  
ATOM    462  CG  ARG A  61      14.448   4.766  -4.535  1.00 91.45           C  
ATOM    463  CD  ARG A  61      15.334   4.037  -3.534  1.00 91.45           C  
ATOM    464  NE  ARG A  61      16.715   4.508  -3.593  1.00 91.45           N  
ATOM    465  NH1 ARG A  61      17.508   3.017  -2.017  1.00 91.45           N  
ATOM    466  NH2 ARG A  61      18.934   4.516  -3.003  1.00 91.45           N  
ATOM    467  CZ  ARG A  61      17.716   4.013  -2.871  1.00 91.45           C  
ATOM    468  N   SER A  62      11.011   1.950  -3.591  1.00 94.14           N  
ATOM    469  CA  SER A  62       9.604   1.639  -3.364  1.00 94.14           C  
ATOM    470  C   SER A  62       9.178   2.003  -1.945  1.00 94.14           C  
ATOM    471  CB  SER A  62       9.335   0.155  -3.621  1.00 94.14           C  
ATOM    472  O   SER A  62      10.002   2.015  -1.029  1.00 94.14           O  
ATOM    473  OG  SER A  62      10.097  -0.654  -2.742  1.00 94.14           O  
ATOM    474  N   GLU A  63       7.926   2.381  -1.902  1.00 95.53           N  
ATOM    475  CA  GLU A  63       7.279   2.686  -0.630  1.00 95.53           C  
ATOM    476  C   GLU A  63       5.911   2.017  -0.532  1.00 95.53           C  
ATOM    477  CB  GLU A  63       7.139   4.200  -0.447  1.00 95.53           C  
ATOM    478  O   GLU A  63       5.210   1.876  -1.536  1.00 95.53           O  
ATOM    479  CG  GLU A  63       6.101   4.836  -1.361  1.00 95.53           C  
ATOM    480  CD  GLU A  63       5.910   6.323  -1.108  1.00 95.53           C  
ATOM    481  OE1 GLU A  63       4.961   6.917  -1.668  1.00 95.53           O  
ATOM    482  OE2 GLU A  63       6.717   6.899  -0.345  1.00 95.53           O  
ATOM    483  N   ARG A  64       5.583   1.553   0.698  1.00 97.17           N  
ATOM    484  CA  ARG A  64       4.321   0.876   0.981  1.00 97.17           C  
ATOM    485  C   ARG A  64       3.600   1.529   2.155  1.00 97.17           C  
ATOM    486  CB  ARG A  64       4.560  -0.607   1.271  1.00 97.17           C  
ATOM    487  O   ARG A  64       4.233   2.153   3.009  1.00 97.17           O  
ATOM    488  CG  ARG A  64       5.288  -1.344   0.158  1.00 97.17           C  
ATOM    489  CD  ARG A  64       5.613  -2.778   0.550  1.00 97.17           C  
ATOM    490  NE  ARG A  64       6.345  -3.472  -0.505  1.00 97.17           N  
ATOM    491  NH1 ARG A  64       8.319  -2.317  -0.181  1.00 97.17           N  
ATOM    492  NH2 ARG A  64       8.182  -3.928  -1.806  1.00 97.17           N  
ATOM    493  CZ  ARG A  64       7.614  -3.237  -0.828  1.00 97.17           C  
ATOM    494  N   GLY A  65       2.255   1.326   2.183  1.00 96.82           N  
ATOM    495  CA  GLY A  65       1.508   1.890   3.297  1.00 96.82           C  
ATOM    496  C   GLY A  65       0.006   1.754   3.136  1.00 96.82           C  
ATOM    497  O   GLY A  65      -0.468   0.996   2.287  1.00 96.82           O  
ATOM    498  N   CYS A  66      -0.680   2.446   4.034  1.00 96.48           N  
ATOM    499  CA  CYS A  66      -2.138   2.423   4.059  1.00 96.48           C  
ATOM    500  C   CYS A  66      -2.717   3.499   3.148  1.00 96.48           C  
ATOM    501  CB  CYS A  66      -2.652   2.620   5.485  1.00 96.48           C  
ATOM    502  O   CYS A  66      -2.145   4.583   3.019  1.00 96.48           O  
ATOM    503  SG  CYS A  66      -2.113   1.336   6.636  1.00 96.48           S  
ATOM    504  N   GLY A  67      -3.780   3.146   2.492  1.00 95.60           N  
ATOM    505  CA  GLY A  67      -4.465   4.078   1.610  1.00 95.60           C  
ATOM    506  C   GLY A  67      -4.097   3.899   0.150  1.00 95.60           C  
ATOM    507  O   GLY A  67      -3.476   2.900  -0.221  1.00 95.60           O  
ATOM    508  N   CYS A  68      -4.548   4.829  -0.570  1.00 95.71           N  
ATOM    509  CA  CYS A  68      -4.225   4.917  -1.990  1.00 95.71           C  
ATOM    510  C   CYS A  68      -4.077   6.369  -2.427  1.00 95.71           C  
ATOM    511  CB  CYS A  68      -5.301   4.229  -2.829  1.00 95.71           C  
ATOM    512  O   CYS A  68      -5.035   6.977  -2.908  1.00 95.71           O  
ATOM    513  SG  CYS A  68      -4.753   3.780  -4.490  1.00 95.71           S  
ATOM    514  N   PRO A  69      -2.799   6.858  -2.141  1.00 94.85           N  
ATOM    515  CA  PRO A  69      -2.531   8.283  -2.347  1.00 94.85           C  
ATOM    516  C   PRO A  69      -2.410   8.654  -3.824  1.00 94.85           C  
ATOM    517  CB  PRO A  69      -1.203   8.502  -1.619  1.00 94.85           C  
ATOM    518  O   PRO A  69      -2.280   7.772  -4.677  1.00 94.85           O  
ATOM    519  CG  PRO A  69      -0.486   7.195  -1.732  1.00 94.85           C  
ATOM    520  CD  PRO A  69      -1.500   6.088  -1.679  1.00 94.85           C  
ATOM    521  N   HIS A  70      -2.553   9.939  -4.053  1.00 95.37           N  
ATOM    522  CA  HIS A  70      -2.201  10.487  -5.358  1.00 95.37           C  
ATOM    523  C   HIS A  70      -0.690  10.609  -5.516  1.00 95.37           C  
ATOM    524  CB  HIS A  70      -2.862  11.852  -5.561  1.00 95.37           C  
ATOM    525  O   HIS A  70       0.007  11.003  -4.578  1.00 95.37           O  
ATOM    526  CG  HIS A  70      -4.351  11.785  -5.686  1.00 95.37           C  
ATOM    527  CD2 HIS A  70      -5.331  12.049  -4.791  1.00 95.37           C  
ATOM    528  ND1 HIS A  70      -4.983  11.405  -6.850  1.00 95.37           N  
ATOM    529  CE1 HIS A  70      -6.292  11.438  -6.664  1.00 95.37           C  
ATOM    530  NE2 HIS A  70      -6.530  11.826  -5.423  1.00 95.37           N  
ATOM    531  N   VAL A  71      -0.174  10.249  -6.654  1.00 94.89           N  
ATOM    532  CA  VAL A  71       1.275  10.304  -6.817  1.00 94.89           C  
ATOM    533  C   VAL A  71       1.629  11.231  -7.978  1.00 94.89           C  
ATOM    534  CB  VAL A  71       1.873   8.900  -7.054  1.00 94.89           C  
ATOM    535  O   VAL A  71       0.798  11.489  -8.851  1.00 94.89           O  
ATOM    536  CG1 VAL A  71       1.629   7.998  -5.845  1.00 94.89           C  
ATOM    537  CG2 VAL A  71       1.285   8.276  -8.318  1.00 94.89           C  
ATOM    538  N   LYS A  72       2.898  11.792  -7.913  1.00 92.66           N  
ATOM    539  CA  LYS A  72       3.433  12.622  -8.988  1.00 92.66           C  
ATOM    540  C   LYS A  72       3.705  11.792 -10.240  1.00 92.66           C  
ATOM    541  CB  LYS A  72       4.714  13.325  -8.537  1.00 92.66           C  
ATOM    542  O   LYS A  72       3.814  10.566 -10.166  1.00 92.66           O  
ATOM    543  CG  LYS A  72       4.511  14.309  -7.395  1.00 92.66           C  
ATOM    544  CD  LYS A  72       5.821  14.972  -6.988  1.00 92.66           C  
ATOM    545  CE  LYS A  72       5.628  15.919  -5.812  1.00 92.66           C  
ATOM    546  NZ  LYS A  72       6.921  16.517  -5.364  1.00 92.66           N  
ATOM    547  N   LYS A  73       3.871  12.506 -11.417  1.00 91.42           N  
ATOM    548  CA  LYS A  73       4.249  11.836 -12.659  1.00 91.42           C  
ATOM    549  C   LYS A  73       5.603  11.147 -12.521  1.00 91.42           C  
ATOM    550  CB  LYS A  73       4.285  12.834 -13.818  1.00 91.42           C  
ATOM    551  O   LYS A  73       6.504  11.663 -11.856  1.00 91.42           O  
ATOM    552  CG  LYS A  73       2.912  13.322 -14.256  1.00 91.42           C  
ATOM    553  CD  LYS A  73       3.006  14.242 -15.466  1.00 91.42           C  
ATOM    554  CE  LYS A  73       1.643  14.796 -15.857  1.00 91.42           C  
ATOM    555  NZ  LYS A  73       1.738  15.742 -17.009  1.00 91.42           N  
ATOM    556  N   GLY A  74       5.606   9.869 -12.995  1.00 90.03           N  
ATOM    557  CA  GLY A  74       6.898   9.205 -12.938  1.00 90.03           C  
ATOM    558  C   GLY A  74       7.014   8.222 -11.788  1.00 90.03           C  
ATOM    559  O   GLY A  74       8.047   7.569 -11.624  1.00 90.03           O  
ATOM    560  N   ILE A  75       5.866   8.061 -10.995  1.00 94.60           N  
ATOM    561  CA  ILE A  75       5.748   7.105  -9.899  1.00 94.60           C  
ATOM    562  C   ILE A  75       4.706   6.045 -10.250  1.00 94.60           C  
ATOM    563  CB  ILE A  75       5.374   7.806  -8.575  1.00 94.60           C  
ATOM    564  O   ILE A  75       3.597   6.373 -10.679  1.00 94.60           O  
ATOM    565  CG1 ILE A  75       6.471   8.797  -8.167  1.00 94.60           C  
ATOM    566  CG2 ILE A  75       5.127   6.776  -7.469  1.00 94.60           C  
ATOM    567  CD1 ILE A  75       6.134   9.619  -6.931  1.00 94.60           C  
ATOM    568  N   THR A  76       5.158   4.798 -10.159  1.00 95.76           N  
ATOM    569  CA  THR A  76       4.221   3.693 -10.332  1.00 95.76           C  
ATOM    570  C   THR A  76       3.485   3.399  -9.029  1.00 95.76           C  
ATOM    571  CB  THR A  76       4.941   2.421 -10.817  1.00 95.76           C  
ATOM    572  O   THR A  76       4.113   3.186  -7.989  1.00 95.76           O  
ATOM    573  CG2 THR A  76       3.950   1.286 -11.056  1.00 95.76           C  
ATOM    574  OG1 THR A  76       5.630   2.705 -12.041  1.00 95.76           O  
ATOM    575  N   LEU A  77       2.109   3.369  -9.142  1.00 97.22           N  
ATOM    576  CA  LEU A  77       1.286   3.177  -7.953  1.00 97.22           C  
ATOM    577  C   LEU A  77       0.394   1.949  -8.102  1.00 97.22           C  
ATOM    578  CB  LEU A  77       0.427   4.416  -7.689  1.00 97.22           C  
ATOM    579  O   LEU A  77      -0.287   1.790  -9.118  1.00 97.22           O  
ATOM    580  CG  LEU A  77      -0.550   4.326  -6.515  1.00 97.22           C  
ATOM    581  CD1 LEU A  77       0.210   4.299  -5.194  1.00 97.22           C  
ATOM    582  CD2 LEU A  77      -1.534   5.491  -6.548  1.00 97.22           C  
ATOM    583  N   THR A  78       0.426   1.079  -7.108  1.00 97.10           N  
ATOM    584  CA  THR A  78      -0.494  -0.049  -7.002  1.00 97.10           C  
ATOM    585  C   THR A  78      -1.286   0.020  -5.700  1.00 97.10           C  
ATOM    586  CB  THR A  78       0.258  -1.391  -7.079  1.00 97.10           C  
ATOM    587  O   THR A  78      -0.709   0.192  -4.624  1.00 97.10           O  
ATOM    588  CG2 THR A  78      -0.713  -2.567  -7.041  1.00 97.10           C  
ATOM    589  OG1 THR A  78       1.008  -1.443  -8.299  1.00 97.10           O  
ATOM    590  N   CYS A  79      -2.568  -0.134  -5.902  1.00 97.52           N  
ATOM    591  CA  CYS A  79      -3.453  -0.159  -4.743  1.00 97.52           C  
ATOM    592  C   CYS A  79      -4.218  -1.475  -4.669  1.00 97.52           C  
ATOM    593  CB  CYS A  79      -4.436   1.011  -4.795  1.00 97.52           C  
ATOM    594  O   CYS A  79      -4.614  -2.027  -5.697  1.00 97.52           O  
ATOM    595  SG  CYS A  79      -3.639   2.631  -4.820  1.00 97.52           S  
ATOM    596  N   CYS A  80      -4.466  -1.930  -3.478  1.00 97.04           N  
ATOM    597  CA  CYS A  80      -5.193  -3.179  -3.282  1.00 97.04           C  
ATOM    598  C   CYS A  80      -5.922  -3.181  -1.944  1.00 97.04           C  
ATOM    599  CB  CYS A  80      -4.240  -4.372  -3.356  1.00 97.04           C  
ATOM    600  O   CYS A  80      -5.641  -2.351  -1.078  1.00 97.04           O  
ATOM    601  SG  CYS A  80      -2.961  -4.361  -2.081  1.00 97.04           S  
ATOM    602  N   GLN A  81      -6.935  -4.133  -1.771  1.00 94.80           N  
ATOM    603  CA  GLN A  81      -7.847  -4.043  -0.635  1.00 94.80           C  
ATOM    604  C   GLN A  81      -7.849  -5.338   0.173  1.00 94.80           C  
ATOM    605  CB  GLN A  81      -9.265  -3.718  -1.109  1.00 94.80           C  
ATOM    606  O   GLN A  81      -8.806  -5.622   0.897  1.00 94.80           O  
ATOM    607  CG  GLN A  81      -9.410  -2.322  -1.701  1.00 94.80           C  
ATOM    608  CD  GLN A  81     -10.812  -2.044  -2.210  1.00 94.80           C  
ATOM    609  NE2 GLN A  81     -11.150  -0.766  -2.346  1.00 94.80           N  
ATOM    610  OE1 GLN A  81     -11.584  -2.969  -2.479  1.00 94.80           O  
ATOM    611  N   THR A  82      -6.745  -6.088   0.100  1.00 94.32           N  
ATOM    612  CA  THR A  82      -6.573  -7.263   0.948  1.00 94.32           C  
ATOM    613  C   THR A  82      -5.374  -7.090   1.875  1.00 94.32           C  
ATOM    614  CB  THR A  82      -6.394  -8.538   0.104  1.00 94.32           C  
ATOM    615  O   THR A  82      -4.534  -6.214   1.656  1.00 94.32           O  
ATOM    616  CG2 THR A  82      -7.595  -8.769  -0.806  1.00 94.32           C  
ATOM    617  OG1 THR A  82      -5.216  -8.409  -0.702  1.00 94.32           O  
ATOM    618  N   ASP A  83      -5.300  -7.893   3.009  1.00 95.10           N  
ATOM    619  CA  ASP A  83      -4.206  -7.794   3.970  1.00 95.10           C  
ATOM    620  C   ASP A  83      -2.862  -8.079   3.304  1.00 95.10           C  
ATOM    621  CB  ASP A  83      -4.429  -8.756   5.138  1.00 95.10           C  
ATOM    622  O   ASP A  83      -2.714  -9.076   2.595  1.00 95.10           O  
ATOM    623  CG  ASP A  83      -5.541  -8.309   6.071  1.00 95.10           C  
ATOM    624  OD1 ASP A  83      -5.897  -7.110   6.065  1.00 95.10           O  
ATOM    625  OD2 ASP A  83      -6.063  -9.161   6.822  1.00 95.10           O  
ATOM    626  N   GLU A  84      -1.957  -7.029   3.564  1.00 95.92           N  
ATOM    627  CA  GLU A  84      -0.582  -7.153   3.089  1.00 95.92           C  
ATOM    628  C   GLU A  84      -0.536  -7.362   1.578  1.00 95.92           C  
ATOM    629  CB  GLU A  84       0.132  -8.305   3.801  1.00 95.92           C  
ATOM    630  O   GLU A  84       0.351  -8.048   1.067  1.00 95.92           O  
ATOM    631  CG  GLU A  84       0.213  -8.138   5.311  1.00 95.92           C  
ATOM    632  CD  GLU A  84       0.953  -9.273   6.001  1.00 95.92           C  
ATOM    633  OE1 GLU A  84       1.846  -8.998   6.834  1.00 95.92           O  
ATOM    634  OE2 GLU A  84       0.637 -10.447   5.706  1.00 95.92           O  
ATOM    635  N   CYS A  85      -1.391  -6.983   0.721  1.00 96.60           N  
ATOM    636  CA  CYS A  85      -1.516  -7.142  -0.723  1.00 96.60           C  
ATOM    637  C   CYS A  85      -0.456  -6.328  -1.455  1.00 96.60           C  
ATOM    638  CB  CYS A  85      -2.908  -6.721  -1.191  1.00 96.60           C  
ATOM    639  O   CYS A  85      -0.245  -6.511  -2.655  1.00 96.60           O  
ATOM    640  SG  CYS A  85      -3.265  -4.970  -0.930  1.00 96.60           S  
ATOM    641  N   ASN A  86       0.135  -5.433  -0.658  1.00 95.69           N  
ATOM    642  CA  ASN A  86       1.117  -4.539  -1.263  1.00 95.69           C  
ATOM    643  C   ASN A  86       2.540  -5.052  -1.063  1.00 95.69           C  
ATOM    644  CB  ASN A  86       0.978  -3.125  -0.694  1.00 95.69           C  
ATOM    645  O   ASN A  86       3.483  -4.264  -0.975  1.00 95.69           O  
ATOM    646  CG  ASN A  86       1.203  -3.074   0.804  1.00 95.69           C  
ATOM    647  ND2 ASN A  86       1.691  -1.939   1.292  1.00 95.69           N  
ATOM    648  OD1 ASN A  86       0.941  -4.046   1.518  1.00 95.69           O  
ATOM    649  N   ASP A  87       2.734  -6.303  -0.787  1.00 89.26           N  
ATOM    650  CA  ASP A  87       4.069  -6.883  -0.676  1.00 89.26           C  
ATOM    651  C   ASP A  87       4.793  -6.856  -2.020  1.00 89.26           C  
ATOM    652  CB  ASP A  87       3.988  -8.318  -0.151  1.00 89.26           C  
ATOM    653  O   ASP A  87       4.161  -6.948  -3.074  1.00 89.26           O  
ATOM    654  CG  ASP A  87       5.308  -8.820   0.409  1.00 89.26           C  
ATOM    655  OD1 ASP A  87       6.240  -8.008   0.593  1.00 89.26           O  
ATOM    656  OD2 ASP A  87       5.417 -10.038   0.666  1.00 89.26           O  
TER     657      ALA A   1                                                      
ENDMDL                                                                          
END                                                                             
