# Supplementary material for: Domain loss enabled evolution of novel functions in the snake three-finger toxin gene superfamily
Source: Nat Commun. 2023 Aug 11;14:4861. doi: 10.1038/s41467-023-40550-0 (PMC10421932; doi:10.1038/s41467-023-40550-0)
Supplement: Supplementary file 5 — Supplementary Data 2 [file 41467_2023_40550_MOESM5_ESM.zip › SD2_structure_predictions/full_sequence/None|Chmy_6|Chelonia_mydas.pdb]

MODEL     1                                                                     
ATOM      1  N   MET A   1     -15.267 -17.695  10.315  1.00 27.43           N  
ATOM      2  CA  MET A   1     -14.513 -17.940   9.089  1.00 27.43           C  
ATOM      3  C   MET A   1     -14.974 -17.010   7.971  1.00 27.43           C  
ATOM      4  CB  MET A   1     -14.660 -19.398   8.650  1.00 27.43           C  
ATOM      5  O   MET A   1     -16.140 -17.040   7.574  1.00 27.43           O  
ATOM      6  CG  MET A   1     -13.703 -19.804   7.540  1.00 27.43           C  
ATOM      7  SD  MET A   1     -12.894 -21.418   7.865  1.00 27.43           S  
ATOM      8  CE  MET A   1     -14.207 -22.549   7.327  1.00 27.43           C  
ATOM      9  N   LEU A   2     -14.770 -15.718   8.120  1.00 24.97           N  
ATOM     10  CA  LEU A   2     -15.142 -14.714   7.129  1.00 24.97           C  
ATOM     11  C   LEU A   2     -14.080 -14.606   6.040  1.00 24.97           C  
ATOM     12  CB  LEU A   2     -15.346 -13.352   7.796  1.00 24.97           C  
ATOM     13  O   LEU A   2     -12.895 -14.433   6.337  1.00 24.97           O  
ATOM     14  CG  LEU A   2     -16.728 -13.093   8.399  1.00 24.97           C  
ATOM     15  CD1 LEU A   2     -16.605 -12.244   9.660  1.00 24.97           C  
ATOM     16  CD2 LEU A   2     -17.638 -12.417   7.380  1.00 24.97           C  
ATOM     17  N   GLN A   3     -14.122 -15.475   5.003  1.00 25.89           N  
ATOM     18  CA  GLN A   3     -13.630 -15.508   3.630  1.00 25.89           C  
ATOM     19  C   GLN A   3     -13.843 -14.165   2.936  1.00 25.89           C  
ATOM     20  CB  GLN A   3     -14.318 -16.622   2.840  1.00 25.89           C  
ATOM     21  O   GLN A   3     -14.954 -13.631   2.935  1.00 25.89           O  
ATOM     22  CG  GLN A   3     -13.652 -17.984   2.990  1.00 25.89           C  
ATOM     23  CD  GLN A   3     -14.624 -19.135   2.809  1.00 25.89           C  
ATOM     24  NE2 GLN A   3     -14.200 -20.158   2.074  1.00 25.89           N  
ATOM     25  OE1 GLN A   3     -15.745 -19.106   3.326  1.00 25.89           O  
ATOM     26  N   ILE A   4     -12.960 -13.168   3.130  1.00 33.64           N  
ATOM     27  CA  ILE A   4     -12.847 -11.974   2.300  1.00 33.64           C  
ATOM     28  C   ILE A   4     -12.588 -12.375   0.850  1.00 33.64           C  
ATOM     29  CB  ILE A   4     -11.725 -11.039   2.806  1.00 33.64           C  
ATOM     30  O   ILE A   4     -11.669 -13.148   0.567  1.00 33.64           O  
ATOM     31  CG1 ILE A   4     -11.943 -10.693   4.283  1.00 33.64           C  
ATOM     32  CG2 ILE A   4     -11.654  -9.770   1.951  1.00 33.64           C  
ATOM     33  CD1 ILE A   4     -10.824  -9.863   4.896  1.00 33.64           C  
ATOM     34  N   ASP A   5     -13.690 -12.815   0.077  1.00 27.92           N  
ATOM     35  CA  ASP A   5     -14.029 -12.667  -1.335  1.00 27.92           C  
ATOM     36  C   ASP A   5     -12.917 -11.948  -2.095  1.00 27.92           C  
ATOM     37  CB  ASP A   5     -15.350 -11.911  -1.494  1.00 27.92           C  
ATOM     38  O   ASP A   5     -12.459 -10.883  -1.674  1.00 27.92           O  
ATOM     39  CG  ASP A   5     -16.565 -12.818  -1.417  1.00 27.92           C  
ATOM     40  OD1 ASP A   5     -16.678 -13.757  -2.233  1.00 27.92           O  
ATOM     41  OD2 ASP A   5     -17.419 -12.589  -0.533  1.00 27.92           O  
ATOM     42  N   GLN A   6     -11.852 -12.695  -2.517  1.00 32.58           N  
ATOM     43  CA  GLN A   6     -11.128 -12.533  -3.773  1.00 32.58           C  
ATOM     44  C   GLN A   6     -11.945 -11.728  -4.779  1.00 32.58           C  
ATOM     45  CB  GLN A   6     -10.764 -13.896  -4.364  1.00 32.58           C  
ATOM     46  O   GLN A   6     -13.090 -12.074  -5.076  1.00 32.58           O  
ATOM     47  CG  GLN A   6      -9.553 -14.547  -3.708  1.00 32.58           C  
ATOM     48  CD  GLN A   6      -9.307 -15.960  -4.203  1.00 32.58           C  
ATOM     49  NE2 GLN A   6      -8.140 -16.185  -4.797  1.00 32.58           N  
ATOM     50  OE1 GLN A   6     -10.158 -16.842  -4.052  1.00 32.58           O  
ATOM     51  N   ALA A   7     -12.208 -10.405  -4.523  1.00 28.97           N  
ATOM     52  CA  ALA A   7     -12.710  -9.502  -5.555  1.00 28.97           C  
ATOM     53  C   ALA A   7     -11.664  -9.277  -6.643  1.00 28.97           C  
ATOM     54  CB  ALA A   7     -13.129  -8.169  -4.939  1.00 28.97           C  
ATOM     55  O   ALA A   7     -10.513  -8.948  -6.348  1.00 28.97           O  
ATOM     56  N   ALA A   8     -11.586 -10.315  -7.537  1.00 25.57           N  
ATOM     57  CA  ALA A   8     -11.751 -10.288  -8.988  1.00 25.57           C  
ATOM     58  C   ALA A   8     -11.371  -8.925  -9.559  1.00 25.57           C  
ATOM     59  CB  ALA A   8     -13.189 -10.638  -9.365  1.00 25.57           C  
ATOM     60  O   ALA A   8     -11.793  -7.889  -9.040  1.00 25.57           O  
ATOM     61  N   GLU A   9     -10.141  -8.757  -9.922  1.00 25.94           N  
ATOM     62  CA  GLU A   9      -9.501  -8.094 -11.054  1.00 25.94           C  
ATOM     63  C   GLU A   9     -10.498  -7.232 -11.824  1.00 25.94           C  
ATOM     64  CB  GLU A   9      -8.863  -9.123 -11.991  1.00 25.94           C  
ATOM     65  O   GLU A   9     -11.551  -7.717 -12.244  1.00 25.94           O  
ATOM     66  CG  GLU A   9      -7.624  -9.793 -11.415  1.00 25.94           C  
ATOM     67  CD  GLU A   9      -7.115 -10.946 -12.266  1.00 25.94           C  
ATOM     68  OE1 GLU A   9      -6.359 -10.699 -13.233  1.00 25.94           O  
ATOM     69  OE2 GLU A   9      -7.477 -12.105 -11.964  1.00 25.94           O  
ATOM     70  N   PRO A  10     -10.734  -5.957 -11.525  1.00 25.49           N  
ATOM     71  CA  PRO A  10     -11.292  -5.181 -12.635  1.00 25.49           C  
ATOM     72  C   PRO A  10     -10.256  -4.863 -13.712  1.00 25.49           C  
ATOM     73  CB  PRO A  10     -11.785  -3.900 -11.957  1.00 25.49           C  
ATOM     74  O   PRO A  10      -9.077  -4.674 -13.402  1.00 25.49           O  
ATOM     75  CG  PRO A  10     -10.901  -3.736 -10.763  1.00 25.49           C  
ATOM     76  CD  PRO A  10     -10.188  -5.034 -10.515  1.00 25.49           C  
ATOM     77  N   GLU A  11     -10.021  -5.881 -14.724  1.00 26.72           N  
ATOM     78  CA  GLU A  11      -9.767  -5.535 -16.119  1.00 26.72           C  
ATOM     79  C   GLU A  11     -10.344  -4.164 -16.462  1.00 26.72           C  
ATOM     80  CB  GLU A  11     -10.349  -6.599 -17.052  1.00 26.72           C  
ATOM     81  O   GLU A  11     -11.564  -3.989 -16.491  1.00 26.72           O  
ATOM     82  CG  GLU A  11      -9.784  -7.994 -16.823  1.00 26.72           C  
ATOM     83  CD  GLU A  11      -8.814  -8.434 -17.908  1.00 26.72           C  
ATOM     84  OE1 GLU A  11      -7.584  -8.335 -17.698  1.00 26.72           O  
ATOM     85  OE2 GLU A  11      -9.288  -8.880 -18.976  1.00 26.72           O  
ATOM     86  N   ILE A  12      -9.978  -3.060 -15.855  1.00 26.93           N  
ATOM     87  CA  ILE A  12     -10.260  -1.745 -16.420  1.00 26.93           C  
ATOM     88  C   ILE A  12      -9.011  -1.201 -17.109  1.00 26.93           C  
ATOM     89  CB  ILE A  12     -10.748  -0.757 -15.337  1.00 26.93           C  
ATOM     90  O   ILE A  12      -7.934  -1.155 -16.510  1.00 26.93           O  
ATOM     91  CG1 ILE A  12     -12.001  -1.302 -14.642  1.00 26.93           C  
ATOM     92  CG2 ILE A  12     -11.017   0.623 -15.946  1.00 26.93           C  
ATOM     93  CD1 ILE A  12     -13.295  -1.030 -15.396  1.00 26.93           C  
ATOM     94  N   LEU A  13      -8.794  -1.784 -18.292  1.00 25.35           N  
ATOM     95  CA  LEU A  13      -8.607  -1.163 -19.598  1.00 25.35           C  
ATOM     96  C   LEU A  13      -7.579  -0.039 -19.524  1.00 25.35           C  
ATOM     97  CB  LEU A  13      -9.936  -0.620 -20.129  1.00 25.35           C  
ATOM     98  O   LEU A  13      -7.861   1.031 -18.979  1.00 25.35           O  
ATOM     99  CG  LEU A  13      -9.968  -0.233 -21.609  1.00 25.35           C  
ATOM    100  CD1 LEU A  13      -9.731  -1.460 -22.483  1.00 25.35           C  
ATOM    101  CD2 LEU A  13     -11.295   0.431 -21.959  1.00 25.35           C  
ATOM    102  N   GLY A  14      -6.414  -0.463 -18.892  1.00 23.64           N  
ATOM    103  CA  GLY A  14      -5.094   0.078 -19.174  1.00 23.64           C  
ATOM    104  C   GLY A  14      -5.094   1.092 -20.302  1.00 23.64           C  
ATOM    105  O   GLY A  14      -5.556   0.800 -21.407  1.00 23.64           O  
ATOM    106  N   THR A  15      -5.842   2.126 -20.171  1.00 24.61           N  
ATOM    107  CA  THR A  15      -5.393   3.325 -20.870  1.00 24.61           C  
ATOM    108  C   THR A  15      -3.881   3.298 -21.073  1.00 24.61           C  
ATOM    109  CB  THR A  15      -5.788   4.600 -20.102  1.00 24.61           C  
ATOM    110  O   THR A  15      -3.131   2.968 -20.152  1.00 24.61           O  
ATOM    111  CG2 THR A  15      -7.303   4.772 -20.063  1.00 24.61           C  
ATOM    112  OG1 THR A  15      -5.293   4.516 -18.760  1.00 24.61           O  
ATOM    113  N   PRO A  16      -3.341   2.676 -22.164  1.00 27.37           N  
ATOM    114  CA  PRO A  16      -1.923   2.663 -22.531  1.00 27.37           C  
ATOM    115  C   PRO A  16      -1.235   4.002 -22.273  1.00 27.37           C  
ATOM    116  CB  PRO A  16      -1.949   2.343 -24.028  1.00 27.37           C  
ATOM    117  O   PRO A  16      -1.799   5.058 -22.570  1.00 27.37           O  
ATOM    118  CG  PRO A  16      -3.286   2.818 -24.497  1.00 27.37           C  
ATOM    119  CD  PRO A  16      -4.132   3.125 -23.295  1.00 27.37           C  
ATOM    120  N   VAL A  17      -1.134   4.503 -21.030  1.00 36.40           N  
ATOM    121  CA  VAL A  17      -0.244   5.595 -20.650  1.00 36.40           C  
ATOM    122  C   VAL A  17       1.120   5.404 -21.309  1.00 36.40           C  
ATOM    123  CB  VAL A  17      -0.086   5.690 -19.116  1.00 36.40           C  
ATOM    124  O   VAL A  17       1.698   4.316 -21.251  1.00 36.40           O  
ATOM    125  CG1 VAL A  17       0.870   6.820 -18.740  1.00 36.40           C  
ATOM    126  CG2 VAL A  17      -1.447   5.893 -18.451  1.00 36.40           C  
ATOM    127  N   LEU A  18       1.190   5.696 -22.628  1.00 30.46           N  
ATOM    128  CA  LEU A  18       2.151   6.322 -23.530  1.00 30.46           C  
ATOM    129  C   LEU A  18       3.549   5.751 -23.315  1.00 30.46           C  
ATOM    130  CB  LEU A  18       2.170   7.839 -23.324  1.00 30.46           C  
ATOM    131  O   LEU A  18       4.138   5.925 -22.246  1.00 30.46           O  
ATOM    132  CG  LEU A  18       1.169   8.648 -24.152  1.00 30.46           C  
ATOM    133  CD1 LEU A  18       0.889   9.989 -23.483  1.00 30.46           C  
ATOM    134  CD2 LEU A  18       1.690   8.851 -25.571  1.00 30.46           C  
ATOM    135  N   LYS A  19       3.692   4.369 -23.399  1.00 30.14           N  
ATOM    136  CA  LYS A  19       5.010   3.826 -23.716  1.00 30.14           C  
ATOM    137  C   LYS A  19       5.708   4.666 -24.782  1.00 30.14           C  
ATOM    138  CB  LYS A  19       4.895   2.375 -24.185  1.00 30.14           C  
ATOM    139  O   LYS A  19       5.102   5.021 -25.795  1.00 30.14           O  
ATOM    140  CG  LYS A  19       6.170   1.564 -24.009  1.00 30.14           C  
ATOM    141  CD  LYS A  19       5.870   0.083 -23.820  1.00 30.14           C  
ATOM    142  CE  LYS A  19       7.110  -0.689 -23.391  1.00 30.14           C  
ATOM    143  NZ  LYS A  19       7.398  -1.831 -24.311  1.00 30.14           N  
ATOM    144  N   ARG A  20       5.826   5.936 -24.513  1.00 34.65           N  
ATOM    145  CA  ARG A  20       6.811   6.702 -25.270  1.00 34.65           C  
ATOM    146  C   ARG A  20       7.618   5.795 -26.192  1.00 34.65           C  
ATOM    147  CB  ARG A  20       7.748   7.457 -24.325  1.00 34.65           C  
ATOM    148  O   ARG A  20       8.268   4.853 -25.732  1.00 34.65           O  
ATOM    149  CG  ARG A  20       7.602   8.969 -24.390  1.00 34.65           C  
ATOM    150  CD  ARG A  20       8.495   9.666 -23.373  1.00 34.65           C  
ATOM    151  NE  ARG A  20       8.345  11.117 -23.430  1.00 34.65           N  
ATOM    152  NH1 ARG A  20       9.416  11.513 -21.422  1.00 34.65           N  
ATOM    153  NH2 ARG A  20       8.595  13.264 -22.653  1.00 34.65           N  
ATOM    154  CZ  ARG A  20       8.785  11.961 -22.501  1.00 34.65           C  
ATOM    155  N   ASN A  21       6.993   5.291 -27.222  1.00 31.97           N  
ATOM    156  CA  ASN A  21       7.103   5.280 -28.677  1.00 31.97           C  
ATOM    157  C   ASN A  21       8.530   4.979 -29.128  1.00 31.97           C  
ATOM    158  CB  ASN A  21       6.631   6.613 -29.262  1.00 31.97           C  
ATOM    159  O   ASN A  21       9.432   5.795 -28.932  1.00 31.97           O  
ATOM    160  CG  ASN A  21       5.284   6.504 -29.949  1.00 31.97           C  
ATOM    161  ND2 ASN A  21       5.105   7.261 -31.025  1.00 31.97           N  
ATOM    162  OD1 ASN A  21       4.412   5.747 -29.516  1.00 31.97           O  
ATOM    163  N   ARG A  22       8.934   3.813 -29.171  1.00 35.18           N  
ATOM    164  CA  ARG A  22      10.041   3.264 -29.948  1.00 35.18           C  
ATOM    165  C   ARG A  22       9.648   3.086 -31.411  1.00 35.18           C  
ATOM    166  CB  ARG A  22      10.498   1.926 -29.362  1.00 35.18           C  
ATOM    167  O   ARG A  22       8.638   2.447 -31.715  1.00 35.18           O  
ATOM    168  CG  ARG A  22      11.588   2.055 -28.310  1.00 35.18           C  
ATOM    169  CD  ARG A  22      12.203   0.705 -27.968  1.00 35.18           C  
ATOM    170  NE  ARG A  22      13.344   0.846 -27.068  1.00 35.18           N  
ATOM    171  NH1 ARG A  22      13.763  -1.421 -26.910  1.00 35.18           N  
ATOM    172  NH2 ARG A  22      15.078   0.074 -25.774  1.00 35.18           N  
ATOM    173  CZ  ARG A  22      14.059  -0.167 -26.586  1.00 35.18           C  
ATOM    174  N   VAL A  23       9.550   4.051 -32.286  1.00 33.97           N  
ATOM    175  CA  VAL A  23       9.421   3.999 -33.739  1.00 33.97           C  
ATOM    176  C   VAL A  23      10.748   3.568 -34.360  1.00 33.97           C  
ATOM    177  CB  VAL A  23       8.979   5.361 -34.318  1.00 33.97           C  
ATOM    178  O   VAL A  23      11.801   4.126 -34.041  1.00 33.97           O  
ATOM    179  CG1 VAL A  23       8.813   5.275 -35.835  1.00 33.97           C  
ATOM    180  CG2 VAL A  23       7.679   5.823 -33.661  1.00 33.97           C  
ATOM    181  N   ILE A  24      10.965   2.314 -34.670  1.00 37.61           N  
ATOM    182  CA  ILE A  24      12.079   1.903 -35.518  1.00 37.61           C  
ATOM    183  C   ILE A  24      11.712   2.108 -36.986  1.00 37.61           C  
ATOM    184  CB  ILE A  24      12.471   0.431 -35.264  1.00 37.61           C  
ATOM    185  O   ILE A  24      10.689   1.601 -37.453  1.00 37.61           O  
ATOM    186  CG1 ILE A  24      12.906   0.238 -33.806  1.00 37.61           C  
ATOM    187  CG2 ILE A  24      13.577  -0.008 -36.228  1.00 37.61           C  
ATOM    188  CD1 ILE A  24      12.987  -1.219 -33.372  1.00 37.61           C  
ATOM    189  N   LEU A  25      11.987   3.297 -37.583  1.00 33.94           N  
ATOM    190  CA  LEU A  25      11.864   3.602 -39.004  1.00 33.94           C  
ATOM    191  C   LEU A  25      12.877   2.806 -39.820  1.00 33.94           C  
ATOM    192  CB  LEU A  25      12.056   5.100 -39.250  1.00 33.94           C  
ATOM    193  O   LEU A  25      14.080   2.870 -39.556  1.00 33.94           O  
ATOM    194  CG  LEU A  25      10.935   6.017 -38.760  1.00 33.94           C  
ATOM    195  CD1 LEU A  25      11.494   7.387 -38.389  1.00 33.94           C  
ATOM    196  CD2 LEU A  25       9.848   6.148 -39.822  1.00 33.94           C  
ATOM    197  N   ASP A  26      12.607   1.507 -40.125  1.00 37.66           N  
ATOM    198  CA  ASP A  26      13.452   0.749 -41.043  1.00 37.66           C  
ATOM    199  C   ASP A  26      13.192   1.156 -42.491  1.00 37.66           C  
ATOM    200  CB  ASP A  26      13.219  -0.754 -40.869  1.00 37.66           C  
ATOM    201  O   ASP A  26      12.081   0.991 -42.999  1.00 37.66           O  
ATOM    202  CG  ASP A  26      14.343  -1.598 -41.445  1.00 37.66           C  
ATOM    203  OD1 ASP A  26      15.000  -1.159 -42.413  1.00 37.66           O  
ATOM    204  OD2 ASP A  26      14.570  -2.713 -40.928  1.00 37.66           O  
ATOM    205  N   LEU A  27      13.938   2.056 -43.104  1.00 36.27           N  
ATOM    206  CA  LEU A  27      13.872   2.620 -44.448  1.00 36.27           C  
ATOM    207  C   LEU A  27      14.590   1.722 -45.450  1.00 36.27           C  
ATOM    208  CB  LEU A  27      14.485   4.023 -44.472  1.00 36.27           C  
ATOM    209  O   LEU A  27      14.732   2.081 -46.622  1.00 36.27           O  
ATOM    210  CG  LEU A  27      13.765   5.091 -43.648  1.00 36.27           C  
ATOM    211  CD1 LEU A  27      14.603   6.364 -43.581  1.00 36.27           C  
ATOM    212  CD2 LEU A  27      12.388   5.382 -44.235  1.00 36.27           C  
ATOM    213  N   THR A  28      14.793   0.387 -45.203  1.00 40.46           N  
ATOM    214  CA  THR A  28      15.548  -0.210 -46.299  1.00 40.46           C  
ATOM    215  C   THR A  28      14.773  -1.368 -46.921  1.00 40.46           C  
ATOM    216  CB  THR A  28      16.925  -0.708 -45.822  1.00 40.46           C  
ATOM    217  O   THR A  28      14.965  -1.691 -48.096  1.00 40.46           O  
ATOM    218  CG2 THR A  28      17.868   0.459 -45.549  1.00 40.46           C  
ATOM    219  OG1 THR A  28      16.761  -1.467 -44.617  1.00 40.46           O  
ATOM    220  N   ASN A  29      13.458  -1.110 -47.049  1.00 35.67           N  
ATOM    221  CA  ASN A  29      12.850  -1.996 -48.037  1.00 35.67           C  
ATOM    222  C   ASN A  29      11.433  -2.394 -47.636  1.00 35.67           C  
ATOM    223  CB  ASN A  29      13.713  -3.243 -48.242  1.00 35.67           C  
ATOM    224  O   ASN A  29      11.199  -2.818 -46.503  1.00 35.67           O  
ATOM    225  CG  ASN A  29      14.918  -2.980 -49.124  1.00 35.67           C  
ATOM    226  ND2 ASN A  29      15.949  -3.805 -48.981  1.00 35.67           N  
ATOM    227  OD1 ASN A  29      14.923  -2.043 -49.927  1.00 35.67           O  
ATOM    228  N   GLY A  30      10.516  -1.441 -47.722  1.00 39.23           N  
ATOM    229  CA  GLY A  30       9.067  -1.494 -47.842  1.00 39.23           C  
ATOM    230  C   GLY A  30       8.506  -2.894 -47.686  1.00 39.23           C  
ATOM    231  O   GLY A  30       7.912  -3.438 -48.619  1.00 39.23           O  
ATOM    232  N   VAL A  31       8.954  -3.743 -46.652  1.00 39.03           N  
ATOM    233  CA  VAL A  31       8.228  -4.991 -46.440  1.00 39.03           C  
ATOM    234  C   VAL A  31       7.580  -4.983 -45.058  1.00 39.03           C  
ATOM    235  CB  VAL A  31       9.155  -6.219 -46.587  1.00 39.03           C  
ATOM    236  O   VAL A  31       8.131  -4.419 -44.110  1.00 39.03           O  
ATOM    237  CG1 VAL A  31       8.359  -7.515 -46.450  1.00 39.03           C  
ATOM    238  CG2 VAL A  31       9.887  -6.177 -47.928  1.00 39.03           C  
ATOM    239  N   LEU A  32       6.235  -5.126 -45.009  1.00 35.63           N  
ATOM    240  CA  LEU A  32       5.290  -5.451 -43.946  1.00 35.63           C  
ATOM    241  C   LEU A  32       5.860  -6.520 -43.020  1.00 35.63           C  
ATOM    242  CB  LEU A  32       3.961  -5.927 -44.537  1.00 35.63           C  
ATOM    243  O   LEU A  32       6.231  -7.605 -43.472  1.00 35.63           O  
ATOM    244  CG  LEU A  32       2.699  -5.250 -44.000  1.00 35.63           C  
ATOM    245  CD1 LEU A  32       2.299  -4.084 -44.899  1.00 35.63           C  
ATOM    246  CD2 LEU A  32       1.560  -6.257 -43.882  1.00 35.63           C  
ATOM    247  N   GLY A  33       6.689  -6.213 -42.074  1.00 37.82           N  
ATOM    248  CA  GLY A  33       7.089  -7.326 -41.228  1.00 37.82           C  
ATOM    249  C   GLY A  33       6.337  -7.376 -39.912  1.00 37.82           C  
ATOM    250  O   GLY A  33       5.799  -6.363 -39.459  1.00 37.82           O  
ATOM    251  N   ARG A  34       5.716  -8.490 -39.636  1.00 33.60           N  
ATOM    252  CA  ARG A  34       5.014  -9.013 -38.469  1.00 33.60           C  
ATOM    253  C   ARG A  34       5.992  -9.343 -37.345  1.00 33.60           C  
ATOM    254  CB  ARG A  34       4.205 -10.257 -38.840  1.00 33.60           C  
ATOM    255  O   ARG A  34       6.998 -10.020 -37.569  1.00 33.60           O  
ATOM    256  CG  ARG A  34       2.700 -10.067 -38.735  1.00 33.60           C  
ATOM    257  CD  ARG A  34       1.947 -11.361 -39.011  1.00 33.60           C  
ATOM    258  NE  ARG A  34       1.867 -11.643 -40.441  1.00 33.60           N  
ATOM    259  NH1 ARG A  34      -0.423 -11.367 -40.578  1.00 33.60           N  
ATOM    260  NH2 ARG A  34       0.785 -11.912 -42.449  1.00 33.60           N  
ATOM    261  CZ  ARG A  34       0.743 -11.640 -41.153  1.00 33.60           C  
ATOM    262  N   VAL A  35       6.319  -8.613 -36.300  1.00 46.27           N  
ATOM    263  CA  VAL A  35       7.012  -9.073 -35.101  1.00 46.27           C  
ATOM    264  C   VAL A  35       6.096  -9.991 -34.295  1.00 46.27           C  
ATOM    265  CB  VAL A  35       7.482  -7.888 -34.228  1.00 46.27           C  
ATOM    266  O   VAL A  35       4.905  -9.712 -34.143  1.00 46.27           O  
ATOM    267  CG1 VAL A  35       8.681  -7.189 -34.866  1.00 46.27           C  
ATOM    268  CG2 VAL A  35       6.338  -6.900 -34.009  1.00 46.27           C  
ATOM    269  N   PRO A  36       6.481 -11.216 -34.194  1.00 33.27           N  
ATOM    270  CA  PRO A  36       5.704 -12.194 -33.428  1.00 33.27           C  
ATOM    271  C   PRO A  36       5.414 -11.730 -32.002  1.00 33.27           C  
ATOM    272  CB  PRO A  36       6.601 -13.434 -33.427  1.00 33.27           C  
ATOM    273  O   PRO A  36       6.321 -11.276 -31.300  1.00 33.27           O  
ATOM    274  CG  PRO A  36       7.810 -13.032 -34.207  1.00 33.27           C  
ATOM    275  CD  PRO A  36       7.760 -11.548 -34.434  1.00 33.27           C  
ATOM    276  N   GLY A  37       4.128 -11.265 -31.841  1.00 33.90           N  
ATOM    277  CA  GLY A  37       3.403 -10.967 -30.616  1.00 33.90           C  
ATOM    278  C   GLY A  37       2.920  -9.531 -30.543  1.00 33.90           C  
ATOM    279  O   GLY A  37       2.446  -9.082 -29.497  1.00 33.90           O  
ATOM    280  N   TRP A  38       2.799  -8.930 -31.737  1.00 28.15           N  
ATOM    281  CA  TRP A  38       2.314  -7.557 -31.825  1.00 28.15           C  
ATOM    282  C   TRP A  38       1.215  -7.434 -32.875  1.00 28.15           C  
ATOM    283  CB  TRP A  38       3.463  -6.600 -32.155  1.00 28.15           C  
ATOM    284  O   TRP A  38       1.259  -8.103 -33.910  1.00 28.15           O  
ATOM    285  CG  TRP A  38       4.507  -6.509 -31.084  1.00 28.15           C  
ATOM    286  CD1 TRP A  38       5.460  -7.442 -30.780  1.00 28.15           C  
ATOM    287  CD2 TRP A  38       4.701  -5.426 -30.169  1.00 28.15           C  
ATOM    288  CE2 TRP A  38       5.791  -5.769 -29.339  1.00 28.15           C  
ATOM    289  CE3 TRP A  38       4.059  -4.196 -29.972  1.00 28.15           C  
ATOM    290  NE1 TRP A  38       6.235  -7.003 -29.732  1.00 28.15           N  
ATOM    291  CH2 TRP A  38       5.606  -3.729 -28.154  1.00 28.15           C  
ATOM    292  CZ2 TRP A  38       6.252  -4.925 -28.326  1.00 28.15           C  
ATOM    293  CZ3 TRP A  38       4.520  -3.358 -28.963  1.00 28.15           C  
ATOM    294  N   THR A  39       0.076  -7.075 -32.501  1.00 34.92           N  
ATOM    295  CA  THR A  39      -1.043  -6.892 -33.419  1.00 34.92           C  
ATOM    296  C   THR A  39      -1.123  -5.443 -33.891  1.00 34.92           C  
ATOM    297  CB  THR A  39      -2.376  -7.295 -32.762  1.00 34.92           C  
ATOM    298  O   THR A  39      -2.011  -5.087 -34.669  1.00 34.92           O  
ATOM    299  CG2 THR A  39      -2.543  -8.811 -32.743  1.00 34.92           C  
ATOM    300  OG1 THR A  39      -2.406  -6.806 -31.415  1.00 34.92           O  
ATOM    301  N   GLU A  40      -0.018  -4.693 -34.160  1.00 37.10           N  
ATOM    302  CA  GLU A  40      -0.244  -3.486 -34.948  1.00 37.10           C  
ATOM    303  C   GLU A  40       0.788  -3.354 -36.065  1.00 37.10           C  
ATOM    304  CB  GLU A  40      -0.211  -2.245 -34.052  1.00 37.10           C  
ATOM    305  O   GLU A  40       1.929  -3.799 -35.919  1.00 37.10           O  
ATOM    306  CG  GLU A  40      -1.434  -2.099 -33.159  1.00 37.10           C  
ATOM    307  CD  GLU A  40      -1.481  -0.771 -32.419  1.00 37.10           C  
ATOM    308  OE1 GLU A  40      -2.225   0.139 -32.851  1.00 37.10           O  
ATOM    309  OE2 GLU A  40      -0.768  -0.639 -31.399  1.00 37.10           O  
ATOM    310  N   SER A  41       0.328  -2.911 -37.223  1.00 33.55           N  
ATOM    311  CA  SER A  41       0.808  -2.588 -38.563  1.00 33.55           C  
ATOM    312  C   SER A  41       1.425  -1.194 -38.608  1.00 33.55           C  
ATOM    313  CB  SER A  41      -0.332  -2.683 -39.578  1.00 33.55           C  
ATOM    314  O   SER A  41       1.000  -0.297 -37.876  1.00 33.55           O  
ATOM    315  OG  SER A  41      -1.132  -3.826 -39.331  1.00 33.55           O  
ATOM    316  N   VAL A  42       2.750  -1.068 -38.941  1.00 39.44           N  
ATOM    317  CA  VAL A  42       3.613   0.079 -39.207  1.00 39.44           C  
ATOM    318  C   VAL A  42       3.232   0.713 -40.543  1.00 39.44           C  
ATOM    319  CB  VAL A  42       5.105  -0.323 -39.214  1.00 39.44           C  
ATOM    320  O   VAL A  42       3.010   0.010 -41.531  1.00 39.44           O  
ATOM    321  CG1 VAL A  42       5.947   0.741 -39.915  1.00 39.44           C  
ATOM    322  CG2 VAL A  42       5.602  -0.549 -37.788  1.00 39.44           C  
ATOM    323  N   LEU A  43       2.584   1.947 -40.642  1.00 31.07           N  
ATOM    324  CA  LEU A  43       2.213   2.753 -41.800  1.00 31.07           C  
ATOM    325  C   LEU A  43       3.264   3.823 -42.077  1.00 31.07           C  
ATOM    326  CB  LEU A  43       0.846   3.408 -41.581  1.00 31.07           C  
ATOM    327  O   LEU A  43       3.681   4.541 -41.165  1.00 31.07           O  
ATOM    328  CG  LEU A  43      -0.376   2.516 -41.804  1.00 31.07           C  
ATOM    329  CD1 LEU A  43      -1.243   2.482 -40.550  1.00 31.07           C  
ATOM    330  CD2 LEU A  43      -1.181   3.003 -43.004  1.00 31.07           C  
ATOM    331  N   THR A  44       4.256   3.682 -43.029  1.00 39.13           N  
ATOM    332  CA  THR A  44       5.204   4.687 -43.495  1.00 39.13           C  
ATOM    333  C   THR A  44       4.638   5.453 -44.688  1.00 39.13           C  
ATOM    334  CB  THR A  44       6.550   4.048 -43.884  1.00 39.13           C  
ATOM    335  O   THR A  44       3.958   4.874 -45.538  1.00 39.13           O  
ATOM    336  CG2 THR A  44       7.169   3.309 -42.703  1.00 39.13           C  
ATOM    337  OG1 THR A  44       6.340   3.121 -44.956  1.00 39.13           O  
ATOM    338  N   ALA A  45       4.326   6.781 -44.571  1.00 35.10           N  
ATOM    339  CA  ALA A  45       3.890   8.023 -45.204  1.00 35.10           C  
ATOM    340  C   ALA A  45       4.762   8.359 -46.410  1.00 35.10           C  
ATOM    341  CB  ALA A  45       3.914   9.170 -44.197  1.00 35.10           C  
ATOM    342  O   ALA A  45       5.990   8.270 -46.340  1.00 35.10           O  
ATOM    343  N   GLY A  46       4.284   8.133 -47.661  1.00 30.50           N  
ATOM    344  CA  GLY A  46       3.999   8.752 -48.945  1.00 30.50           C  
ATOM    345  C   GLY A  46       4.402  10.214 -49.005  1.00 30.50           C  
ATOM    346  O   GLY A  46       4.205  10.957 -48.041  1.00 30.50           O  
ATOM    347  N   ASP A  47       5.477  10.625 -49.745  1.00 31.47           N  
ATOM    348  CA  ASP A  47       5.485  11.834 -50.563  1.00 31.47           C  
ATOM    349  C   ASP A  47       6.582  11.773 -51.624  1.00 31.47           C  
ATOM    350  CB  ASP A  47       5.672  13.074 -49.686  1.00 31.47           C  
ATOM    351  O   ASP A  47       7.738  11.477 -51.313  1.00 31.47           O  
ATOM    352  CG  ASP A  47       4.416  13.453 -48.920  1.00 31.47           C  
ATOM    353  OD1 ASP A  47       3.347  13.618 -49.545  1.00 31.47           O  
ATOM    354  OD2 ASP A  47       4.498  13.590 -47.680  1.00 31.47           O  
ATOM    355  N   THR A  48       6.226  11.509 -52.926  1.00 31.01           N  
ATOM    356  CA  THR A  48       6.323  12.022 -54.288  1.00 31.01           C  
ATOM    357  C   THR A  48       7.560  12.901 -54.448  1.00 31.01           C  
ATOM    358  CB  THR A  48       5.067  12.824 -54.673  1.00 31.01           C  
ATOM    359  O   THR A  48       7.949  13.610 -53.518  1.00 31.01           O  
ATOM    360  CG2 THR A  48       3.948  11.902 -55.145  1.00 31.01           C  
ATOM    361  OG1 THR A  48       4.612  13.565 -53.534  1.00 31.01           O  
ATOM    362  N   PRO A  49       8.044  13.129 -55.759  1.00 40.47           N  
ATOM    363  CA  PRO A  49       9.106  12.961 -56.754  1.00 40.47           C  
ATOM    364  C   PRO A  49       9.931  14.230 -56.956  1.00 40.47           C  
ATOM    365  CB  PRO A  49       8.340  12.598 -58.029  1.00 40.47           C  
ATOM    366  O   PRO A  49       9.411  15.339 -56.806  1.00 40.47           O  
ATOM    367  CG  PRO A  49       7.061  13.366 -57.938  1.00 40.47           C  
ATOM    368  CD  PRO A  49       7.015  14.061 -56.607  1.00 40.47           C  
ATOM    369  N   GLY A  50      11.217  14.260 -56.888  1.00 27.82           N  
ATOM    370  CA  GLY A  50      12.028  14.991 -57.848  1.00 27.82           C  
ATOM    371  C   GLY A  50      13.174  15.750 -57.206  1.00 27.82           C  
ATOM    372  O   GLY A  50      12.969  16.499 -56.249  1.00 27.82           O  
ATOM    373  N   ILE A  51      14.355  15.150 -57.063  1.00 37.00           N  
ATOM    374  CA  ILE A  51      15.622  15.720 -57.510  1.00 37.00           C  
ATOM    375  C   ILE A  51      16.749  15.257 -56.590  1.00 37.00           C  
ATOM    376  CB  ILE A  51      15.564  17.263 -57.553  1.00 37.00           C  
ATOM    377  O   ILE A  51      16.628  15.331 -55.364  1.00 37.00           O  
ATOM    378  CG1 ILE A  51      14.343  17.773 -56.779  1.00 37.00           C  
ATOM    379  CG2 ILE A  51      15.542  17.763 -59.001  1.00 37.00           C  
ATOM    380  CD1 ILE A  51      14.342  19.278 -56.547  1.00 37.00           C  
ATOM    381  N   HIS A  52      17.489  14.218 -56.966  1.00 27.97           N  
ATOM    382  CA  HIS A  52      18.896  14.129 -57.343  1.00 27.97           C  
ATOM    383  C   HIS A  52      19.788  13.995 -56.113  1.00 27.97           C  
ATOM    384  CB  HIS A  52      19.310  15.354 -58.160  1.00 27.97           C  
ATOM    385  O   HIS A  52      19.667  14.774 -55.165  1.00 27.97           O  
ATOM    386  CG  HIS A  52      18.700  15.399 -59.525  1.00 27.97           C  
ATOM    387  CD2 HIS A  52      17.455  15.743 -59.932  1.00 27.97           C  
ATOM    388  ND1 HIS A  52      19.398  15.058 -60.664  1.00 27.97           N  
ATOM    389  CE1 HIS A  52      18.606  15.191 -61.714  1.00 27.97           C  
ATOM    390  NE2 HIS A  52      17.422  15.606 -61.298  1.00 27.97           N  
ATOM    391  N   ALA A  53      20.023  12.739 -55.719  1.00 32.37           N  
ATOM    392  CA  ALA A  53      21.381  12.201 -55.742  1.00 32.37           C  
ATOM    393  C   ALA A  53      22.312  13.022 -54.854  1.00 32.37           C  
ATOM    394  CB  ALA A  53      21.913  12.160 -57.172  1.00 32.37           C  
ATOM    395  O   ALA A  53      22.404  14.243 -55.002  1.00 32.37           O  
ATOM    396  N   ALA A  54      22.382  12.800 -53.584  1.00 33.09           N  
ATOM    397  CA  ALA A  54      23.712  13.020 -53.023  1.00 33.09           C  
ATOM    398  C   ALA A  54      23.712  12.808 -51.512  1.00 33.09           C  
ATOM    399  CB  ALA A  54      24.206  14.425 -53.359  1.00 33.09           C  
ATOM    400  O   ALA A  54      22.832  13.311 -50.808  1.00 33.09           O  
ATOM    401  N   GLU A  55      23.907  11.568 -51.101  1.00 34.58           N  
ATOM    402  CA  GLU A  55      24.930  11.017 -50.218  1.00 34.58           C  
ATOM    403  C   GLU A  55      25.111  11.884 -48.975  1.00 34.58           C  
ATOM    404  CB  GLU A  55      26.262  10.877 -50.959  1.00 34.58           C  
ATOM    405  O   GLU A  55      25.288  13.099 -49.079  1.00 34.58           O  
ATOM    406  CG  GLU A  55      26.281   9.752 -51.983  1.00 34.58           C  
ATOM    407  CD  GLU A  55      27.615   9.025 -52.053  1.00 34.58           C  
ATOM    408  OE1 GLU A  55      27.628   7.775 -51.997  1.00 34.58           O  
ATOM    409  OE2 GLU A  55      28.654   9.713 -52.162  1.00 34.58           O  
ATOM    410  N   ALA A  56      24.242  11.629 -47.914  1.00 33.81           N  
ATOM    411  CA  ALA A  56      24.792  11.806 -46.573  1.00 33.81           C  
ATOM    412  C   ALA A  56      23.805  11.334 -45.509  1.00 33.81           C  
ATOM    413  CB  ALA A  56      25.163  13.268 -46.338  1.00 33.81           C  
ATOM    414  O   ALA A  56      22.675  11.823 -45.441  1.00 33.81           O  
ATOM    415  N   VAL A  57      23.539  10.051 -45.478  1.00 42.80           N  
ATOM    416  CA  VAL A  57      23.017   9.177 -44.433  1.00 42.80           C  
ATOM    417  C   VAL A  57      23.479   9.673 -43.065  1.00 42.80           C  
ATOM    418  CB  VAL A  57      23.459   7.712 -44.645  1.00 42.80           C  
ATOM    419  O   VAL A  57      24.677   9.680 -42.772  1.00 42.80           O  
ATOM    420  CG1 VAL A  57      22.736   6.783 -43.672  1.00 42.80           C  
ATOM    421  CG2 VAL A  57      23.203   7.282 -46.089  1.00 42.80           C  
ATOM    422  N   GLU A  58      23.171  10.824 -42.615  1.00 44.27           N  
ATOM    423  CA  GLU A  58      23.401  11.129 -41.206  1.00 44.27           C  
ATOM    424  C   GLU A  58      22.467  10.323 -40.307  1.00 44.27           C  
ATOM    425  CB  GLU A  58      23.220  12.626 -40.943  1.00 44.27           C  
ATOM    426  O   GLU A  58      21.254  10.297 -40.527  1.00 44.27           O  
ATOM    427  CG  GLU A  58      24.088  13.161 -39.813  1.00 44.27           C  
ATOM    428  CD  GLU A  58      24.722  14.506 -40.128  1.00 44.27           C  
ATOM    429  OE1 GLU A  58      24.757  15.385 -39.237  1.00 44.27           O  
ATOM    430  OE2 GLU A  58      25.188  14.683 -41.276  1.00 44.27           O  
ATOM    431  N   GLU A  59      22.819   9.125 -40.063  1.00 44.59           N  
ATOM    432  CA  GLU A  59      22.349   8.195 -39.040  1.00 44.59           C  
ATOM    433  C   GLU A  59      21.950   8.932 -37.766  1.00 44.59           C  
ATOM    434  CB  GLU A  59      23.424   7.150 -38.729  1.00 44.59           C  
ATOM    435  O   GLU A  59      22.722   9.736 -37.240  1.00 44.59           O  
ATOM    436  CG  GLU A  59      23.721   6.209 -39.888  1.00 44.59           C  
ATOM    437  CD  GLU A  59      23.438   4.751 -39.565  1.00 44.59           C  
ATOM    438  OE1 GLU A  59      23.156   3.966 -40.498  1.00 44.59           O  
ATOM    439  OE2 GLU A  59      23.496   4.391 -38.368  1.00 44.59           O  
ATOM    440  N   ILE A  60      20.791   9.474 -37.673  1.00 44.68           N  
ATOM    441  CA  ILE A  60      20.256  10.027 -36.433  1.00 44.68           C  
ATOM    442  C   ILE A  60      20.059   8.909 -35.412  1.00 44.68           C  
ATOM    443  CB  ILE A  60      18.925  10.773 -36.674  1.00 44.68           C  
ATOM    444  O   ILE A  60      19.365   7.927 -35.684  1.00 44.68           O  
ATOM    445  CG1 ILE A  60      19.186  12.134 -37.330  1.00 44.68           C  
ATOM    446  CG2 ILE A  60      18.152  10.937 -35.362  1.00 44.68           C  
ATOM    447  CD1 ILE A  60      17.964  12.740 -38.007  1.00 44.68           C  
ATOM    448  N   ILE A  61      21.103   8.414 -34.751  1.00 48.18           N  
ATOM    449  CA  ILE A  61      21.094   7.498 -33.615  1.00 48.18           C  
ATOM    450  C   ILE A  61      20.430   8.171 -32.416  1.00 48.18           C  
ATOM    451  CB  ILE A  61      22.523   7.039 -33.248  1.00 48.18           C  
ATOM    452  O   ILE A  61      20.745   9.316 -32.085  1.00 48.18           O  
ATOM    453  CG1 ILE A  61      23.563   7.962 -33.894  1.00 48.18           C  
ATOM    454  CG2 ILE A  61      22.747   5.583 -33.667  1.00 48.18           C  
ATOM    455  CD1 ILE A  61      24.962   7.822 -33.309  1.00 48.18           C  
ATOM    456  N   VAL A  62      19.098   8.215 -32.250  1.00 53.52           N  
ATOM    457  CA  VAL A  62      18.466   8.657 -31.011  1.00 53.52           C  
ATOM    458  C   VAL A  62      19.024   7.861 -29.834  1.00 53.52           C  
ATOM    459  CB  VAL A  62      16.929   8.509 -31.074  1.00 53.52           C  
ATOM    460  O   VAL A  62      19.104   6.631 -29.890  1.00 53.52           O  
ATOM    461  CG1 VAL A  62      16.279   9.085 -29.817  1.00 53.52           C  
ATOM    462  CG2 VAL A  62      16.378   9.192 -32.324  1.00 53.52           C  
ATOM    463  N   ASP A  63      20.175   8.230 -29.182  1.00 50.94           N  
ATOM    464  CA  ASP A  63      20.724   7.834 -27.889  1.00 50.94           C  
ATOM    465  C   ASP A  63      19.610   7.531 -26.889  1.00 50.94           C  
ATOM    466  CB  ASP A  63      21.643   8.926 -27.338  1.00 50.94           C  
ATOM    467  O   ASP A  63      18.719   8.356 -26.676  1.00 50.94           O  
ATOM    468  CG  ASP A  63      22.495   8.453 -26.174  1.00 50.94           C  
ATOM    469  OD1 ASP A  63      23.445   7.670 -26.393  1.00 50.94           O  
ATOM    470  OD2 ASP A  63      22.214   8.864 -25.028  1.00 50.94           O  
ATOM    471  N   GLN A  64      19.077   6.377 -26.962  1.00 53.01           N  
ATOM    472  CA  GLN A  64      18.214   5.728 -25.981  1.00 53.01           C  
ATOM    473  C   GLN A  64      18.478   6.263 -24.576  1.00 53.01           C  
ATOM    474  CB  GLN A  64      18.413   4.212 -26.011  1.00 53.01           C  
ATOM    475  O   GLN A  64      19.597   6.166 -24.069  1.00 53.01           O  
ATOM    476  CG  GLN A  64      18.111   3.579 -27.362  1.00 53.01           C  
ATOM    477  CD  GLN A  64      17.449   2.219 -27.239  1.00 53.01           C  
ATOM    478  NE2 GLN A  64      16.349   2.028 -27.959  1.00 53.01           N  
ATOM    479  OE1 GLN A  64      17.923   1.347 -26.504  1.00 53.01           O  
ATOM    480  N   GLN A  65      18.161   7.420 -24.292  1.00 50.76           N  
ATOM    481  CA  GLN A  65      18.186   7.923 -22.922  1.00 50.76           C  
ATOM    482  C   GLN A  65      17.425   6.994 -21.981  1.00 50.76           C  
ATOM    483  CB  GLN A  65      17.597   9.333 -22.857  1.00 50.76           C  
ATOM    484  O   GLN A  65      16.329   6.533 -22.307  1.00 50.76           O  
ATOM    485  CG  GLN A  65      17.811  10.028 -21.519  1.00 50.76           C  
ATOM    486  CD  GLN A  65      19.254  10.439 -21.295  1.00 50.76           C  
ATOM    487  NE2 GLN A  65      19.664  10.503 -20.033  1.00 50.76           N  
ATOM    488  OE1 GLN A  65      19.995  10.696 -22.249  1.00 50.76           O  
ATOM    489  N   ASP A  66      18.175   6.120 -21.352  1.00 52.34           N  
ATOM    490  CA  ASP A  66      17.738   5.378 -20.174  1.00 52.34           C  
ATOM    491  C   ASP A  66      16.430   5.943 -19.623  1.00 52.34           C  
ATOM    492  CB  ASP A  66      18.819   5.403 -19.091  1.00 52.34           C  
ATOM    493  O   ASP A  66      16.326   7.144 -19.367  1.00 52.34           O  
ATOM    494  CG  ASP A  66      19.372   4.025 -18.773  1.00 52.34           C  
ATOM    495  OD1 ASP A  66      18.617   3.167 -18.268  1.00 52.34           O  
ATOM    496  OD2 ASP A  66      20.574   3.797 -19.027  1.00 52.34           O  
ATOM    497  N   VAL A  67      15.349   5.879 -20.304  1.00 55.04           N  
ATOM    498  CA  VAL A  67      14.100   6.271 -19.659  1.00 55.04           C  
ATOM    499  C   VAL A  67      14.163   5.946 -18.169  1.00 55.04           C  
ATOM    500  CB  VAL A  67      12.883   5.573 -20.307  1.00 55.04           C  
ATOM    501  O   VAL A  67      14.542   4.838 -17.784  1.00 55.04           O  
ATOM    502  CG1 VAL A  67      11.581   6.058 -19.672  1.00 55.04           C  
ATOM    503  CG2 VAL A  67      12.869   5.816 -21.815  1.00 55.04           C  
ATOM    504  N   ALA A  68      14.819   6.718 -17.361  1.00 59.26           N  
ATOM    505  CA  ALA A  68      14.729   6.651 -15.905  1.00 59.26           C  
ATOM    506  C   ALA A  68      13.326   6.245 -15.461  1.00 59.26           C  
ATOM    507  CB  ALA A  68      15.113   7.992 -15.285  1.00 59.26           C  
ATOM    508  O   ALA A  68      12.332   6.779 -15.959  1.00 59.26           O  
ATOM    509  N   HIS A  69      12.968   4.958 -15.389  1.00 66.09           N  
ATOM    510  CA  HIS A  69      11.704   4.457 -14.859  1.00 66.09           C  
ATOM    511  C   HIS A  69      11.429   5.018 -13.468  1.00 66.09           C  
ATOM    512  CB  HIS A  69      11.709   2.928 -14.817  1.00 66.09           C  
ATOM    513  O   HIS A  69      12.268   4.907 -12.572  1.00 66.09           O  
ATOM    514  CG  HIS A  69      11.762   2.291 -16.169  1.00 66.09           C  
ATOM    515  CD2 HIS A  69      12.157   2.781 -17.368  1.00 66.09           C  
ATOM    516  ND1 HIS A  69      11.373   0.988 -16.394  1.00 66.09           N  
ATOM    517  CE1 HIS A  69      11.528   0.703 -17.676  1.00 66.09           C  
ATOM    518  NE2 HIS A  69      12.002   1.774 -18.289  1.00 66.09           N  
ATOM    519  N   SER A  70      10.749   6.192 -13.475  1.00 81.62           N  
ATOM    520  CA  SER A  70      10.318   6.656 -12.160  1.00 81.62           C  
ATOM    521  C   SER A  70       8.962   6.068 -11.784  1.00 81.62           C  
ATOM    522  CB  SER A  70      10.247   8.183 -12.127  1.00 81.62           C  
ATOM    523  O   SER A  70       8.052   6.010 -12.614  1.00 81.62           O  
ATOM    524  OG  SER A  70       9.802   8.638 -10.860  1.00 81.62           O  
ATOM    525  N   LEU A  71       8.902   5.306 -10.711  1.00 90.60           N  
ATOM    526  CA  LEU A  71       7.714   4.657 -10.169  1.00 90.60           C  
ATOM    527  C   LEU A  71       6.773   5.680  -9.542  1.00 90.60           C  
ATOM    528  CB  LEU A  71       8.106   3.603  -9.129  1.00 90.60           C  
ATOM    529  O   LEU A  71       7.211   6.551  -8.786  1.00 90.60           O  
ATOM    530  CG  LEU A  71       6.960   2.796  -8.517  1.00 90.60           C  
ATOM    531  CD1 LEU A  71       6.298   1.925  -9.580  1.00 90.60           C  
ATOM    532  CD2 LEU A  71       7.466   1.943  -7.358  1.00 90.60           C  
ATOM    533  N   VAL A  72       5.550   5.677  -9.947  1.00 91.38           N  
ATOM    534  CA  VAL A  72       4.509   6.534  -9.389  1.00 91.38           C  
ATOM    535  C   VAL A  72       3.521   5.692  -8.585  1.00 91.38           C  
ATOM    536  CB  VAL A  72       3.766   7.317 -10.495  1.00 91.38           C  
ATOM    537  O   VAL A  72       2.990   4.699  -9.087  1.00 91.38           O  
ATOM    538  CG1 VAL A  72       2.730   8.260  -9.886  1.00 91.38           C  
ATOM    539  CG2 VAL A  72       4.759   8.094 -11.357  1.00 91.38           C  
ATOM    540  N   CYS A  73       3.311   6.139  -7.312  1.00 93.33           N  
ATOM    541  CA  CYS A  73       2.412   5.440  -6.400  1.00 93.33           C  
ATOM    542  C   CYS A  73       1.381   6.395  -5.812  1.00 93.33           C  
ATOM    543  CB  CYS A  73       3.203   4.773  -5.275  1.00 93.33           C  
ATOM    544  O   CYS A  73       1.568   7.612  -5.842  1.00 93.33           O  
ATOM    545  SG  CYS A  73       4.406   3.556  -5.853  1.00 93.33           S  
ATOM    546  N   PHE A  74       0.231   5.834  -5.301  1.00 91.92           N  
ATOM    547  CA  PHE A  74      -0.712   6.629  -4.523  1.00 91.92           C  
ATOM    548  C   PHE A  74      -0.238   6.773  -3.082  1.00 91.92           C  
ATOM    549  CB  PHE A  74      -2.106   5.996  -4.556  1.00 91.92           C  
ATOM    550  O   PHE A  74       0.156   5.790  -2.450  1.00 91.92           O  
ATOM    551  CG  PHE A  74      -2.880   6.296  -5.811  1.00 91.92           C  
ATOM    552  CD1 PHE A  74      -3.349   7.579  -6.065  1.00 91.92           C  
ATOM    553  CD2 PHE A  74      -3.138   5.295  -6.738  1.00 91.92           C  
ATOM    554  CE1 PHE A  74      -4.065   7.860  -7.226  1.00 91.92           C  
ATOM    555  CE2 PHE A  74      -3.853   5.568  -7.901  1.00 91.92           C  
ATOM    556  CZ  PHE A  74      -4.316   6.851  -8.143  1.00 91.92           C  
ATOM    557  N   THR A  75      -0.186   8.055  -2.630  1.00 91.02           N  
ATOM    558  CA  THR A  75       0.219   8.336  -1.257  1.00 91.02           C  
ATOM    559  C   THR A  75      -0.846   9.158  -0.536  1.00 91.02           C  
ATOM    560  CB  THR A  75       1.564   9.083  -1.213  1.00 91.02           C  
ATOM    561  O   THR A  75      -1.618   9.879  -1.173  1.00 91.02           O  
ATOM    562  CG2 THR A  75       2.660   8.284  -1.911  1.00 91.02           C  
ATOM    563  OG1 THR A  75       1.422  10.350  -1.868  1.00 91.02           O  
ATOM    564  N   SER A  76      -1.130   8.712   0.644  1.00 85.49           N  
ATOM    565  CA  SER A  76      -2.078   9.446   1.477  1.00 85.49           C  
ATOM    566  C   SER A  76      -1.380  10.543   2.274  1.00 85.49           C  
ATOM    567  CB  SER A  76      -2.803   8.495   2.430  1.00 85.49           C  
ATOM    568  O   SER A  76      -0.450  10.268   3.035  1.00 85.49           O  
ATOM    569  OG  SER A  76      -3.665   9.212   3.297  1.00 85.49           O  
ATOM    570  N   ASN A  77      -1.579  11.774   1.904  1.00 76.12           N  
ATOM    571  CA  ASN A  77      -1.116  12.924   2.674  1.00 76.12           C  
ATOM    572  C   ASN A  77      -2.234  13.513   3.530  1.00 76.12           C  
ATOM    573  CB  ASN A  77      -0.539  13.995   1.745  1.00 76.12           C  
ATOM    574  O   ASN A  77      -3.225  14.020   3.002  1.00 76.12           O  
ATOM    575  CG  ASN A  77       0.457  14.899   2.444  1.00 76.12           C  
ATOM    576  ND2 ASN A  77       1.693  14.432   2.574  1.00 76.12           N  
ATOM    577  OD1 ASN A  77       0.118  16.009   2.865  1.00 76.12           O  
ATOM    578  N   TRP A  78      -2.151  13.502   4.816  1.00 72.56           N  
ATOM    579  CA  TRP A  78      -3.029  14.197   5.751  1.00 72.56           C  
ATOM    580  C   TRP A  78      -4.494  13.917   5.433  1.00 72.56           C  
ATOM    581  CB  TRP A  78      -2.766  15.706   5.718  1.00 72.56           C  
ATOM    582  O   TRP A  78      -5.353  14.781   5.624  1.00 72.56           O  
ATOM    583  CG  TRP A  78      -1.375  16.090   6.126  1.00 72.56           C  
ATOM    584  CD1 TRP A  78      -0.296  16.271   5.306  1.00 72.56           C  
ATOM    585  CD2 TRP A  78      -0.914  16.338   7.458  1.00 72.56           C  
ATOM    586  CE2 TRP A  78       0.457  16.664   7.371  1.00 72.56           C  
ATOM    587  CE3 TRP A  78      -1.528  16.316   8.717  1.00 72.56           C  
ATOM    588  NE1 TRP A  78       0.809  16.616   6.049  1.00 72.56           N  
ATOM    589  CH2 TRP A  78       0.601  16.938   9.717  1.00 72.56           C  
ATOM    590  CZ2 TRP A  78       1.226  16.966   8.498  1.00 72.56           C  
ATOM    591  CZ3 TRP A  78      -0.762  16.617   9.837  1.00 72.56           C  
ATOM    592  N   GLY A  79      -4.812  12.805   4.906  1.00 73.89           N  
ATOM    593  CA  GLY A  79      -6.215  12.446   4.774  1.00 73.89           C  
ATOM    594  C   GLY A  79      -6.681  12.379   3.332  1.00 73.89           C  
ATOM    595  O   GLY A  79      -7.821  11.997   3.059  1.00 73.89           O  
ATOM    596  N   CYS A  80      -5.780  12.815   2.402  1.00 80.18           N  
ATOM    597  CA  CYS A  80      -6.179  12.749   1.001  1.00 80.18           C  
ATOM    598  C   CYS A  80      -5.263  11.817   0.217  1.00 80.18           C  
ATOM    599  CB  CYS A  80      -6.162  14.142   0.372  1.00 80.18           C  
ATOM    600  O   CYS A  80      -4.069  11.724   0.507  1.00 80.18           O  
ATOM    601  SG  CYS A  80      -7.508  15.209   0.931  1.00 80.18           S  
ATOM    602  N   LEU A  81      -5.858  11.143  -0.737  1.00 85.03           N  
ATOM    603  CA  LEU A  81      -5.118  10.286  -1.657  1.00 85.03           C  
ATOM    604  C   LEU A  81      -4.536  11.100  -2.808  1.00 85.03           C  
ATOM    605  CB  LEU A  81      -6.022   9.180  -2.204  1.00 85.03           C  
ATOM    606  O   LEU A  81      -5.231  11.928  -3.402  1.00 85.03           O  
ATOM    607  CG  LEU A  81      -6.265   7.984  -1.282  1.00 85.03           C  
ATOM    608  CD1 LEU A  81      -7.455   7.167  -1.775  1.00 85.03           C  
ATOM    609  CD2 LEU A  81      -5.014   7.116  -1.192  1.00 85.03           C  
ATOM    610  N   ALA A  82      -3.236  11.024  -2.977  1.00 88.08           N  
ATOM    611  CA  ALA A  82      -2.552  11.724  -4.062  1.00 88.08           C  
ATOM    612  C   ALA A  82      -1.519  10.822  -4.731  1.00 88.08           C  
ATOM    613  CB  ALA A  82      -1.885  12.994  -3.539  1.00 88.08           C  
ATOM    614  O   ALA A  82      -1.007   9.887  -4.110  1.00 88.08           O  
ATOM    615  N   SER A  83      -1.391  11.069  -5.984  1.00 89.57           N  
ATOM    616  CA  SER A  83      -0.357  10.364  -6.733  1.00 89.57           C  
ATOM    617  C   SER A  83       0.978  11.097  -6.657  1.00 89.57           C  
ATOM    618  CB  SER A  83      -0.773  10.196  -8.195  1.00 89.57           C  
ATOM    619  O   SER A  83       1.027  12.323  -6.779  1.00 89.57           O  
ATOM    620  OG  SER A  83      -0.824  11.452  -8.851  1.00 89.57           O  
ATOM    621  N   THR A  84       1.985  10.455  -6.229  1.00 90.56           N  
ATOM    622  CA  THR A  84       3.308  11.050  -6.080  1.00 90.56           C  
ATOM    623  C   THR A  84       4.372  10.176  -6.739  1.00 90.56           C  
ATOM    624  CB  THR A  84       3.662  11.263  -4.597  1.00 90.56           C  
ATOM    625  O   THR A  84       4.256   8.949  -6.749  1.00 90.56           O  
ATOM    626  CG2 THR A  84       5.010  11.960  -4.447  1.00 90.56           C  
ATOM    627  OG1 THR A  84       2.649  12.069  -3.981  1.00 90.56           O  
ATOM    628  N   THR A  85       5.303  10.891  -7.414  1.00 92.48           N  
ATOM    629  CA  THR A  85       6.448  10.206  -8.002  1.00 92.48           C  
ATOM    630  C   THR A  85       7.434   9.775  -6.920  1.00 92.48           C  
ATOM    631  CB  THR A  85       7.168  11.101  -9.029  1.00 92.48           C  
ATOM    632  O   THR A  85       7.884  10.598  -6.119  1.00 92.48           O  
ATOM    633  CG2 THR A  85       8.322  10.357  -9.693  1.00 92.48           C  
ATOM    634  OG1 THR A  85       6.234  11.508 -10.036  1.00 92.48           O  
ATOM    635  N   CYS A  86       7.730   8.443  -6.867  1.00 91.38           N  
ATOM    636  CA  CYS A  86       8.631   7.892  -5.861  1.00 91.38           C  
ATOM    637  C   CYS A  86      10.081   8.235  -6.181  1.00 91.38           C  
ATOM    638  CB  CYS A  86       8.465   6.376  -5.767  1.00 91.38           C  
ATOM    639  O   CYS A  86      10.405   8.585  -7.317  1.00 91.38           O  
ATOM    640  SG  CYS A  86       6.792   5.852  -5.330  1.00 91.38           S  
ATOM    641  N   GLN A  87      10.861   8.217  -5.120  1.00 91.86           N  
ATOM    642  CA  GLN A  87      12.295   8.427  -5.290  1.00 91.86           C  
ATOM    643  C   GLN A  87      12.937   7.260  -6.035  1.00 91.86           C  
ATOM    644  CB  GLN A  87      12.974   8.622  -3.934  1.00 91.86           C  
ATOM    645  O   GLN A  87      12.348   6.182  -6.137  1.00 91.86           O  
ATOM    646  CG  GLN A  87      12.559   9.899  -3.216  1.00 91.86           C  
ATOM    647  CD  GLN A  87      13.222  10.053  -1.860  1.00 91.86           C  
ATOM    648  NE2 GLN A  87      13.493  11.294  -1.470  1.00 91.86           N  
ATOM    649  OE1 GLN A  87      13.488   9.065  -1.169  1.00 91.86           O  
ATOM    650  N   SER A  88      14.089   7.493  -6.642  1.00 87.41           N  
ATOM    651  CA  SER A  88      14.800   6.480  -7.417  1.00 87.41           C  
ATOM    652  C   SER A  88      15.113   5.253  -6.567  1.00 87.41           C  
ATOM    653  CB  SER A  88      16.094   7.055  -7.993  1.00 87.41           C  
ATOM    654  O   SER A  88      15.142   4.130  -7.075  1.00 87.41           O  
ATOM    655  OG  SER A  88      15.822   8.164  -8.832  1.00 87.41           O  
ATOM    656  N   SER A  89      15.265   5.417  -5.182  1.00 89.60           N  
ATOM    657  CA  SER A  89      15.593   4.328  -4.267  1.00 89.60           C  
ATOM    658  C   SER A  89      14.342   3.564  -3.847  1.00 89.60           C  
ATOM    659  CB  SER A  89      16.312   4.866  -3.029  1.00 89.60           C  
ATOM    660  O   SER A  89      14.436   2.462  -3.301  1.00 89.60           O  
ATOM    661  OG  SER A  89      15.501   5.805  -2.345  1.00 89.60           O  
ATOM    662  N   GLU A  90      13.160   4.107  -4.197  1.00 93.00           N  
ATOM    663  CA  GLU A  90      11.883   3.495  -3.844  1.00 93.00           C  
ATOM    664  C   GLU A  90      11.247   2.809  -5.050  1.00 93.00           C  
ATOM    665  CB  GLU A  90      10.926   4.542  -3.269  1.00 93.00           C  
ATOM    666  O   GLU A  90      10.665   3.472  -5.911  1.00 93.00           O  
ATOM    667  CG  GLU A  90      11.440   5.217  -2.005  1.00 93.00           C  
ATOM    668  CD  GLU A  90      10.546   6.350  -1.524  1.00 93.00           C  
ATOM    669  OE1 GLU A  90      10.445   6.562  -0.295  1.00 93.00           O  
ATOM    670  OE2 GLU A  90       9.942   7.029  -2.384  1.00 93.00           O  
ATOM    671  N   ASN A  91      11.231   1.499  -4.959  1.00 92.40           N  
ATOM    672  CA  ASN A  91      10.794   0.760  -6.140  1.00 92.40           C  
ATOM    673  C   ASN A  91       9.484   0.020  -5.885  1.00 92.40           C  
ATOM    674  CB  ASN A  91      11.879  -0.220  -6.591  1.00 92.40           C  
ATOM    675  O   ASN A  91       9.063  -0.803  -6.700  1.00 92.40           O  
ATOM    676  CG  ASN A  91      13.153   0.478  -7.024  1.00 92.40           C  
ATOM    677  ND2 ASN A  91      14.255   0.172  -6.349  1.00 92.40           N  
ATOM    678  OD1 ASN A  91      13.148   1.286  -7.956  1.00 92.40           O  
ATOM    679  N   TYR A  92       8.897   0.327  -4.734  1.00 94.48           N  
ATOM    680  CA  TYR A  92       7.681  -0.409  -4.406  1.00 94.48           C  
ATOM    681  C   TYR A  92       6.604   0.528  -3.872  1.00 94.48           C  
ATOM    682  CB  TYR A  92       7.976  -1.505  -3.378  1.00 94.48           C  
ATOM    683  O   TYR A  92       6.906   1.493  -3.166  1.00 94.48           O  
ATOM    684  CG  TYR A  92       8.973  -2.533  -3.856  1.00 94.48           C  
ATOM    685  CD1 TYR A  92       8.574  -3.595  -4.665  1.00 94.48           C  
ATOM    686  CD2 TYR A  92      10.314  -2.446  -3.499  1.00 94.48           C  
ATOM    687  CE1 TYR A  92       9.488  -4.546  -5.107  1.00 94.48           C  
ATOM    688  CE2 TYR A  92      11.237  -3.391  -3.935  1.00 94.48           C  
ATOM    689  OH  TYR A  92      11.725  -5.374  -5.171  1.00 94.48           O  
ATOM    690  CZ  TYR A  92      10.815  -4.435  -4.737  1.00 94.48           C  
ATOM    691  N   CYS A  93       5.423   0.234  -4.227  1.00 93.90           N  
ATOM    692  CA  CYS A  93       4.255   0.861  -3.620  1.00 93.90           C  
ATOM    693  C   CYS A  93       3.685  -0.009  -2.506  1.00 93.90           C  
ATOM    694  CB  CYS A  93       3.179   1.125  -4.674  1.00 93.90           C  
ATOM    695  O   CYS A  93       3.415  -1.193  -2.714  1.00 93.90           O  
ATOM    696  SG  CYS A  93       3.731   2.188  -6.026  1.00 93.90           S  
ATOM    697  N   VAL A  94       3.526   0.617  -1.357  1.00 94.63           N  
ATOM    698  CA  VAL A  94       3.075  -0.141  -0.195  1.00 94.63           C  
ATOM    699  C   VAL A  94       1.703   0.362   0.249  1.00 94.63           C  
ATOM    700  CB  VAL A  94       4.082  -0.044   0.972  1.00 94.63           C  
ATOM    701  O   VAL A  94       1.482   1.571   0.353  1.00 94.63           O  
ATOM    702  CG1 VAL A  94       3.595  -0.851   2.174  1.00 94.63           C  
ATOM    703  CG2 VAL A  94       5.463  -0.524   0.526  1.00 94.63           C  
ATOM    704  N   THR A  95       0.853  -0.706   0.501  1.00 93.61           N  
ATOM    705  CA  THR A  95      -0.461  -0.425   1.068  1.00 93.61           C  
ATOM    706  C   THR A  95      -0.656  -1.180   2.380  1.00 93.61           C  
ATOM    707  CB  THR A  95      -1.585  -0.801   0.085  1.00 93.61           C  
ATOM    708  O   THR A  95      -0.572  -2.409   2.414  1.00 93.61           O  
ATOM    709  CG2 THR A  95      -2.949  -0.375   0.620  1.00 93.61           C  
ATOM    710  OG1 THR A  95      -1.352  -0.149  -1.170  1.00 93.61           O  
ATOM    711  N   THR A  96      -0.918  -0.443   3.417  1.00 92.34           N  
ATOM    712  CA  THR A  96      -1.096  -1.057   4.728  1.00 92.34           C  
ATOM    713  C   THR A  96      -2.561  -1.013   5.152  1.00 92.34           C  
ATOM    714  CB  THR A  96      -0.230  -0.359   5.793  1.00 92.34           C  
ATOM    715  O   THR A  96      -3.159   0.062   5.230  1.00 92.34           O  
ATOM    716  CG2 THR A  96      -0.367  -1.045   7.149  1.00 92.34           C  
ATOM    717  OG1 THR A  96       1.143  -0.400   5.386  1.00 92.34           O  
ATOM    718  N   TYR A  97      -3.058  -2.209   5.399  1.00 91.66           N  
ATOM    719  CA  TYR A  97      -4.418  -2.357   5.906  1.00 91.66           C  
ATOM    720  C   TYR A  97      -4.412  -2.729   7.383  1.00 91.66           C  
ATOM    721  CB  TYR A  97      -5.178  -3.418   5.103  1.00 91.66           C  
ATOM    722  O   TYR A  97      -3.831  -3.746   7.772  1.00 91.66           O  
ATOM    723  CG  TYR A  97      -5.305  -3.092   3.635  1.00 91.66           C  
ATOM    724  CD1 TYR A  97      -6.387  -2.357   3.155  1.00 91.66           C  
ATOM    725  CD2 TYR A  97      -4.345  -3.519   2.724  1.00 91.66           C  
ATOM    726  CE1 TYR A  97      -6.509  -2.057   1.803  1.00 91.66           C  
ATOM    727  CE2 TYR A  97      -4.457  -3.224   1.369  1.00 91.66           C  
ATOM    728  OH  TYR A  97      -5.657  -2.199  -0.421  1.00 91.66           O  
ATOM    729  CZ  TYR A  97      -5.541  -2.493   0.919  1.00 91.66           C  
ATOM    730  N   LEU A  98      -4.938  -1.844   8.182  1.00 91.61           N  
ATOM    731  CA  LEU A  98      -5.013  -2.088   9.618  1.00 91.61           C  
ATOM    732  C   LEU A  98      -6.463  -2.105  10.091  1.00 91.61           C  
ATOM    733  CB  LEU A  98      -4.226  -1.023  10.385  1.00 91.61           C  
ATOM    734  O   LEU A  98      -7.165  -1.096   9.990  1.00 91.61           O  
ATOM    735  CG  LEU A  98      -4.128  -1.212  11.900  1.00 91.61           C  
ATOM    736  CD1 LEU A  98      -3.370  -2.495  12.226  1.00 91.61           C  
ATOM    737  CD2 LEU A  98      -3.454  -0.007  12.547  1.00 91.61           C  
ATOM    738  N   GLY A  99      -6.876  -3.298  10.463  1.00 91.72           N  
ATOM    739  CA  GLY A  99      -8.214  -3.474  11.005  1.00 91.72           C  
ATOM    740  C   GLY A  99      -8.221  -3.749  12.497  1.00 91.72           C  
ATOM    741  O   GLY A  99      -7.407  -4.531  12.993  1.00 91.72           O  
ATOM    742  N   ALA A 100      -8.966  -2.982  13.253  1.00 90.44           N  
ATOM    743  CA  ALA A 100      -9.121  -3.157  14.694  1.00 90.44           C  
ATOM    744  C   ALA A 100     -10.579  -2.992  15.114  1.00 90.44           C  
ATOM    745  CB  ALA A 100      -8.238  -2.166  15.449  1.00 90.44           C  
ATOM    746  O   ALA A 100     -11.310  -2.184  14.535  1.00 90.44           O  
ATOM    747  N   GLY A 101     -11.046  -3.945  15.988  1.00 87.38           N  
ATOM    748  CA  GLY A 101     -12.401  -3.921  16.516  1.00 87.38           C  
ATOM    749  C   GLY A 101     -12.453  -4.004  18.030  1.00 87.38           C  
ATOM    750  O   GLY A 101     -11.691  -4.756  18.642  1.00 87.38           O  
ATOM    751  N   ILE A 102     -13.147  -2.962  18.713  1.00 81.79           N  
ATOM    752  CA  ILE A 102     -13.434  -3.018  20.143  1.00 81.79           C  
ATOM    753  C   ILE A 102     -14.940  -2.900  20.371  1.00 81.79           C  
ATOM    754  CB  ILE A 102     -12.686  -1.907  20.913  1.00 81.79           C  
ATOM    755  O   ILE A 102     -15.576  -1.961  19.886  1.00 81.79           O  
ATOM    756  CG1 ILE A 102     -11.183  -1.972  20.618  1.00 81.79           C  
ATOM    757  CG2 ILE A 102     -12.955  -2.019  22.417  1.00 81.79           C  
ATOM    758  CD1 ILE A 102     -10.416  -0.725  21.037  1.00 81.79           C  
ATOM    759  N   GLY A 103     -15.530  -3.938  21.124  1.00 79.92           N  
ATOM    760  CA  GLY A 103     -16.886  -3.821  21.636  1.00 79.92           C  
ATOM    761  C   GLY A 103     -17.922  -3.626  20.545  1.00 79.92           C  
ATOM    762  O   GLY A 103     -18.864  -2.848  20.709  1.00 79.92           O  
ATOM    763  N   GLY A 104     -17.889  -4.424  19.465  1.00 80.29           N  
ATOM    764  CA  GLY A 104     -18.839  -4.477  18.365  1.00 80.29           C  
ATOM    765  C   GLY A 104     -18.535  -3.478  17.265  1.00 80.29           C  
ATOM    766  O   GLY A 104     -19.248  -3.416  16.261  1.00 80.29           O  
ATOM    767  N   GLN A 105     -17.607  -2.551  17.457  1.00 83.35           N  
ATOM    768  CA  GLN A 105     -17.171  -1.577  16.461  1.00 83.35           C  
ATOM    769  C   GLN A 105     -15.851  -1.998  15.820  1.00 83.35           C  
ATOM    770  CB  GLN A 105     -17.029  -0.191  17.092  1.00 83.35           C  
ATOM    771  O   GLN A 105     -14.957  -2.504  16.502  1.00 83.35           O  
ATOM    772  CG  GLN A 105     -18.325   0.357  17.673  1.00 83.35           C  
ATOM    773  CD  GLN A 105     -18.208   1.805  18.109  1.00 83.35           C  
ATOM    774  NE2 GLN A 105     -19.343   2.428  18.408  1.00 83.35           N  
ATOM    775  OE1 GLN A 105     -17.106   2.359  18.179  1.00 83.35           O  
ATOM    776  N   SER A 106     -15.879  -2.111  14.462  1.00 85.56           N  
ATOM    777  CA  SER A 106     -14.674  -2.408  13.694  1.00 85.56           C  
ATOM    778  C   SER A 106     -14.267  -1.223  12.824  1.00 85.56           C  
ATOM    779  CB  SER A 106     -14.886  -3.644  12.820  1.00 85.56           C  
ATOM    780  O   SER A 106     -15.096  -0.372  12.498  1.00 85.56           O  
ATOM    781  OG  SER A 106     -15.944  -3.435  11.900  1.00 85.56           O  
ATOM    782  N   GLY A 107     -12.976  -0.912  12.920  1.00 88.45           N  
ATOM    783  CA  GLY A 107     -12.390   0.124  12.085  1.00 88.45           C  
ATOM    784  C   GLY A 107     -11.295  -0.393  11.172  1.00 88.45           C  
ATOM    785  O   GLY A 107     -10.690  -1.432  11.446  1.00 88.45           O  
ATOM    786  N   LEU A 108     -11.280   0.214   9.918  1.00 88.10           N  
ATOM    787  CA  LEU A 108     -10.245  -0.094   8.936  1.00 88.10           C  
ATOM    788  C   LEU A 108      -9.445   1.154   8.580  1.00 88.10           C  
ATOM    789  CB  LEU A 108     -10.867  -0.694   7.672  1.00 88.10           C  
ATOM    790  O   LEU A 108     -10.021   2.195   8.256  1.00 88.10           O  
ATOM    791  CG  LEU A 108      -9.907  -0.993   6.520  1.00 88.10           C  
ATOM    792  CD1 LEU A 108      -8.965  -2.131   6.898  1.00 88.10           C  
ATOM    793  CD2 LEU A 108     -10.682  -1.332   5.252  1.00 88.10           C  
ATOM    794  N   ARG A 109      -8.201   1.026   8.855  1.00 88.17           N  
ATOM    795  CA  ARG A 109      -7.289   2.094   8.459  1.00 88.17           C  
ATOM    796  C   ARG A 109      -6.405   1.656   7.295  1.00 88.17           C  
ATOM    797  CB  ARG A 109      -6.421   2.526   9.642  1.00 88.17           C  
ATOM    798  O   ARG A 109      -5.765   0.604   7.357  1.00 88.17           O  
ATOM    799  CG  ARG A 109      -5.535   3.727   9.350  1.00 88.17           C  
ATOM    800  CD  ARG A 109      -4.834   4.229  10.604  1.00 88.17           C  
ATOM    801  NE  ARG A 109      -3.999   5.394  10.325  1.00 88.17           N  
ATOM    802  NH1 ARG A 109      -3.147   5.555  12.467  1.00 88.17           N  
ATOM    803  NH2 ARG A 109      -2.498   7.050  10.855  1.00 88.17           N  
ATOM    804  CZ  ARG A 109      -3.216   5.997  11.216  1.00 88.17           C  
ATOM    805  N   ILE A 110      -6.397   2.483   6.265  1.00 89.90           N  
ATOM    806  CA  ILE A 110      -5.605   2.184   5.076  1.00 89.90           C  
ATOM    807  C   ILE A 110      -4.590   3.300   4.838  1.00 89.90           C  
ATOM    808  CB  ILE A 110      -6.502   2.001   3.832  1.00 89.90           C  
ATOM    809  O   ILE A 110      -4.952   4.479   4.801  1.00 89.90           O  
ATOM    810  CG1 ILE A 110      -7.554   0.915   4.087  1.00 89.90           C  
ATOM    811  CG2 ILE A 110      -5.656   1.664   2.601  1.00 89.90           C  
ATOM    812  CD1 ILE A 110      -8.650   0.855   3.032  1.00 89.90           C  
ATOM    813  N   THR A 111      -3.262   2.917   4.762  1.00 90.91           N  
ATOM    814  CA  THR A 111      -2.207   3.876   4.454  1.00 90.91           C  
ATOM    815  C   THR A 111      -1.401   3.421   3.241  1.00 90.91           C  
ATOM    816  CB  THR A 111      -1.264   4.075   5.655  1.00 90.91           C  
ATOM    817  O   THR A 111      -1.130   2.230   3.080  1.00 90.91           O  
ATOM    818  CG2 THR A 111      -2.008   4.671   6.846  1.00 90.91           C  
ATOM    819  OG1 THR A 111      -0.713   2.808   6.036  1.00 90.91           O  
ATOM    820  N   LYS A 112      -1.110   4.402   2.390  1.00 92.54           N  
ATOM    821  CA  LYS A 112      -0.342   4.146   1.175  1.00 92.54           C  
ATOM    822  C   LYS A 112       0.932   4.985   1.142  1.00 92.54           C  
ATOM    823  CB  LYS A 112      -1.189   4.431  -0.066  1.00 92.54           C  
ATOM    824  O   LYS A 112       0.915   6.164   1.501  1.00 92.54           O  
ATOM    825  CG  LYS A 112      -2.436   3.566  -0.177  1.00 92.54           C  
ATOM    826  CD  LYS A 112      -3.202   3.852  -1.462  1.00 92.54           C  
ATOM    827  CE  LYS A 112      -4.317   2.839  -1.686  1.00 92.54           C  
ATOM    828  NZ  LYS A 112      -5.177   2.685  -0.475  1.00 92.54           N  
ATOM    829  N   GLU A 113       2.032   4.354   0.641  1.00 93.20           N  
ATOM    830  CA  GLU A 113       3.315   5.049   0.588  1.00 93.20           C  
ATOM    831  C   GLU A 113       4.283   4.351  -0.363  1.00 93.20           C  
ATOM    832  CB  GLU A 113       3.931   5.148   1.986  1.00 93.20           C  
ATOM    833  O   GLU A 113       4.021   3.235  -0.814  1.00 93.20           O  
ATOM    834  CG  GLU A 113       4.278   3.801   2.602  1.00 93.20           C  
ATOM    835  CD  GLU A 113       4.805   3.909   4.024  1.00 93.20           C  
ATOM    836  OE1 GLU A 113       4.881   2.873   4.724  1.00 93.20           O  
ATOM    837  OE2 GLU A 113       5.143   5.039   4.443  1.00 93.20           O  
ATOM    838  N   CYS A 114       5.398   5.103  -0.665  1.00 94.12           N  
ATOM    839  CA  CYS A 114       6.506   4.558  -1.443  1.00 94.12           C  
ATOM    840  C   CYS A 114       7.575   3.969  -0.530  1.00 94.12           C  
ATOM    841  CB  CYS A 114       7.120   5.639  -2.331  1.00 94.12           C  
ATOM    842  O   CYS A 114       7.839   4.502   0.549  1.00 94.12           O  
ATOM    843  SG  CYS A 114       5.992   6.273  -3.592  1.00 94.12           S  
ATOM    844  N   ALA A 115       8.094   2.799  -0.980  1.00 94.79           N  
ATOM    845  CA  ALA A 115       9.105   2.158  -0.143  1.00 94.79           C  
ATOM    846  C   ALA A 115      10.214   1.546  -0.994  1.00 94.79           C  
ATOM    847  CB  ALA A 115       8.466   1.090   0.741  1.00 94.79           C  
ATOM    848  O   ALA A 115       9.996   1.207  -2.159  1.00 94.79           O  
ATOM    849  N   SER A 116      11.457   1.543  -0.451  1.00 94.77           N  
ATOM    850  CA  SER A 116      12.596   0.925  -1.122  1.00 94.77           C  
ATOM    851  C   SER A 116      12.569  -0.592  -0.973  1.00 94.77           C  
ATOM    852  CB  SER A 116      13.910   1.477  -0.566  1.00 94.77           C  
ATOM    853  O   SER A 116      12.928  -1.319  -1.902  1.00 94.77           O  
ATOM    854  OG  SER A 116      13.943   1.367   0.847  1.00 94.77           O  
ATOM    855  N   GLU A 117      12.132  -1.040   0.128  1.00 93.29           N  
ATOM    856  CA  GLU A 117      11.978  -2.457   0.443  1.00 93.29           C  
ATOM    857  C   GLU A 117      10.569  -2.761   0.943  1.00 93.29           C  
ATOM    858  CB  GLU A 117      13.012  -2.892   1.485  1.00 93.29           C  
ATOM    859  O   GLU A 117      10.014  -2.009   1.747  1.00 93.29           O  
ATOM    860  CG  GLU A 117      14.448  -2.840   0.985  1.00 93.29           C  
ATOM    861  CD  GLU A 117      15.452  -3.387   1.987  1.00 93.29           C  
ATOM    862  OE1 GLU A 117      16.647  -3.524   1.637  1.00 93.29           O  
ATOM    863  OE2 GLU A 117      15.041  -3.682   3.131  1.00 93.29           O  
ATOM    864  N   CYS A 118      10.053  -3.885   0.452  1.00 93.18           N  
ATOM    865  CA  CYS A 118       8.683  -4.238   0.805  1.00 93.18           C  
ATOM    866  C   CYS A 118       8.528  -5.747   0.950  1.00 93.18           C  
ATOM    867  CB  CYS A 118       7.706  -3.715  -0.249  1.00 93.18           C  
ATOM    868  O   CYS A 118       8.874  -6.501   0.039  1.00 93.18           O  
ATOM    869  SG  CYS A 118       5.976  -4.080   0.118  1.00 93.18           S  
ATOM    870  N   SER A 119       8.014  -6.140   2.179  1.00 93.45           N  
ATOM    871  CA  SER A 119       7.662  -7.538   2.408  1.00 93.45           C  
ATOM    872  C   SER A 119       6.166  -7.697   2.658  1.00 93.45           C  
ATOM    873  CB  SER A 119       8.449  -8.102   3.592  1.00 93.45           C  
ATOM    874  O   SER A 119       5.639  -7.187   3.649  1.00 93.45           O  
ATOM    875  OG  SER A 119       9.843  -8.036   3.346  1.00 93.45           O  
ATOM    876  N   SER A 120       5.542  -8.293   1.723  1.00 93.41           N  
ATOM    877  CA  SER A 120       4.109  -8.526   1.871  1.00 93.41           C  
ATOM    878  C   SER A 120       3.822  -9.490   3.018  1.00 93.41           C  
ATOM    879  CB  SER A 120       3.518  -9.075   0.572  1.00 93.41           C  
ATOM    880  O   SER A 120       4.459 -10.540   3.128  1.00 93.41           O  
ATOM    881  OG  SER A 120       3.654  -8.135  -0.479  1.00 93.41           O  
ATOM    882  N   HIS A 121       2.979  -9.039   3.899  1.00 93.31           N  
ATOM    883  CA  HIS A 121       2.594  -9.891   5.019  1.00 93.31           C  
ATOM    884  C   HIS A 121       1.197  -9.543   5.521  1.00 93.31           C  
ATOM    885  CB  HIS A 121       3.607  -9.768   6.158  1.00 93.31           C  
ATOM    886  O   HIS A 121       0.651  -8.493   5.174  1.00 93.31           O  
ATOM    887  CG  HIS A 121       3.625  -8.418   6.802  1.00 93.31           C  
ATOM    888  CD2 HIS A 121       3.047  -7.968   7.940  1.00 93.31           C  
ATOM    889  ND1 HIS A 121       4.300  -7.345   6.261  1.00 93.31           N  
ATOM    890  CE1 HIS A 121       4.136  -6.290   7.043  1.00 93.31           C  
ATOM    891  NE2 HIS A 121       3.380  -6.642   8.068  1.00 93.31           N  
ATOM    892  N   GLY A 122       0.688 -10.462   6.241  1.00 92.61           N  
ATOM    893  CA  GLY A 122      -0.593 -10.323   6.916  1.00 92.61           C  
ATOM    894  C   GLY A 122      -0.635 -11.017   8.264  1.00 92.61           C  
ATOM    895  O   GLY A 122      -0.243 -12.180   8.382  1.00 92.61           O  
ATOM    896  N   ILE A 123      -0.925 -10.255   9.234  1.00 93.11           N  
ATOM    897  CA  ILE A 123      -0.971 -10.802  10.586  1.00 93.11           C  
ATOM    898  C   ILE A 123      -2.318 -10.479  11.228  1.00 93.11           C  
ATOM    899  CB  ILE A 123       0.182 -10.254  11.456  1.00 93.11           C  
ATOM    900  O   ILE A 123      -2.861  -9.389  11.033  1.00 93.11           O  
ATOM    901  CG1 ILE A 123       1.534 -10.535  10.789  1.00 93.11           C  
ATOM    902  CG2 ILE A 123       0.130 -10.857  12.863  1.00 93.11           C  
ATOM    903  CD1 ILE A 123       2.680  -9.696  11.337  1.00 93.11           C  
ATOM    904  N   SER A 124      -2.881 -11.470  11.825  1.00 91.79           N  
ATOM    905  CA  SER A 124      -4.119 -11.295  12.578  1.00 91.79           C  
ATOM    906  C   SER A 124      -3.954 -11.746  14.025  1.00 91.79           C  
ATOM    907  CB  SER A 124      -5.261 -12.071  11.920  1.00 91.79           C  
ATOM    908  O   SER A 124      -3.534 -12.875  14.285  1.00 91.79           O  
ATOM    909  OG  SER A 124      -6.475 -11.870  12.623  1.00 91.79           O  
ATOM    910  N   TYR A 125      -4.064 -10.793  14.953  1.00 90.11           N  
ATOM    911  CA  TYR A 125      -3.994 -11.071  16.383  1.00 90.11           C  
ATOM    912  C   TYR A 125      -5.280 -10.649  17.084  1.00 90.11           C  
ATOM    913  CB  TYR A 125      -2.797 -10.353  17.013  1.00 90.11           C  
ATOM    914  O   TYR A 125      -5.495  -9.462  17.340  1.00 90.11           O  
ATOM    915  CG  TYR A 125      -2.506 -10.785  18.430  1.00 90.11           C  
ATOM    916  CD1 TYR A 125      -2.883  -9.992  19.512  1.00 90.11           C  
ATOM    917  CD2 TYR A 125      -1.854 -11.985  18.690  1.00 90.11           C  
ATOM    918  CE1 TYR A 125      -2.615 -10.385  20.819  1.00 90.11           C  
ATOM    919  CE2 TYR A 125      -1.582 -12.388  19.993  1.00 90.11           C  
ATOM    920  OH  TYR A 125      -1.699 -11.977  22.341  1.00 90.11           O  
ATOM    921  CZ  TYR A 125      -1.966 -11.583  21.049  1.00 90.11           C  
ATOM    922  N   GLY A 126      -6.077 -11.638  17.463  1.00 88.65           N  
ATOM    923  CA  GLY A 126      -7.320 -11.297  18.137  1.00 88.65           C  
ATOM    924  C   GLY A 126      -8.239 -10.433  17.294  1.00 88.65           C  
ATOM    925  O   GLY A 126      -8.616 -10.818  16.185  1.00 88.65           O  
ATOM    926  N   ARG A 127      -8.508  -9.213  17.677  1.00 87.65           N  
ATOM    927  CA  ARG A 127      -9.369  -8.245  17.006  1.00 87.65           C  
ATOM    928  C   ARG A 127      -8.550  -7.280  16.156  1.00 87.65           C  
ATOM    929  CB  ARG A 127     -10.203  -7.468  18.027  1.00 87.65           C  
ATOM    930  O   ARG A 127      -9.059  -6.246  15.717  1.00 87.65           O  
ATOM    931  CG  ARG A 127     -11.330  -8.278  18.647  1.00 87.65           C  
ATOM    932  CD  ARG A 127     -12.295  -7.396  19.427  1.00 87.65           C  
ATOM    933  NE  ARG A 127     -11.660  -6.811  20.604  1.00 87.65           N  
ATOM    934  NH1 ARG A 127     -13.528  -6.980  21.952  1.00 87.65           N  
ATOM    935  NH2 ARG A 127     -11.588  -6.085  22.782  1.00 87.65           N  
ATOM    936  CZ  ARG A 127     -12.260  -6.627  21.777  1.00 87.65           C  
ATOM    937  N   LEU A 128      -7.267  -7.501  16.051  1.00 91.36           N  
ATOM    938  CA  LEU A 128      -6.352  -6.689  15.256  1.00 91.36           C  
ATOM    939  C   LEU A 128      -5.849  -7.465  14.044  1.00 91.36           C  
ATOM    940  CB  LEU A 128      -5.167  -6.226  16.108  1.00 91.36           C  
ATOM    941  O   LEU A 128      -5.391  -8.602  14.177  1.00 91.36           O  
ATOM    942  CG  LEU A 128      -5.495  -5.295  17.277  1.00 91.36           C  
ATOM    943  CD1 LEU A 128      -4.234  -4.985  18.077  1.00 91.36           C  
ATOM    944  CD2 LEU A 128      -6.144  -4.010  16.772  1.00 91.36           C  
ATOM    945  N   THR A 129      -6.120  -6.876  12.853  1.00 92.74           N  
ATOM    946  CA  THR A 129      -5.652  -7.472  11.606  1.00 92.74           C  
ATOM    947  C   THR A 129      -4.818  -6.472  10.809  1.00 92.74           C  
ATOM    948  CB  THR A 129      -6.829  -7.964  10.745  1.00 92.74           C  
ATOM    949  O   THR A 129      -5.173  -5.295  10.715  1.00 92.74           O  
ATOM    950  CG2 THR A 129      -6.333  -8.678   9.492  1.00 92.74           C  
ATOM    951  OG1 THR A 129      -7.628  -8.873  11.513  1.00 92.74           O  
ATOM    952  N   GLU A 130      -3.702  -6.990  10.332  1.00 93.89           N  
ATOM    953  CA  GLU A 130      -2.829  -6.185   9.483  1.00 93.89           C  
ATOM    954  C   GLU A 130      -2.477  -6.925   8.195  1.00 93.89           C  
ATOM    955  CB  GLU A 130      -1.552  -5.801  10.234  1.00 93.89           C  
ATOM    956  O   GLU A 130      -2.091  -8.095   8.231  1.00 93.89           O  
ATOM    957  CG  GLU A 130      -0.609  -4.916   9.432  1.00 93.89           C  
ATOM    958  CD  GLU A 130       0.736  -4.704  10.109  1.00 93.89           C  
ATOM    959  OE1 GLU A 130       1.340  -3.622   9.933  1.00 93.89           O  
ATOM    960  OE2 GLU A 130       1.189  -5.628  10.821  1.00 93.89           O  
ATOM    961  N   TYR A 131      -2.588  -6.228   7.136  1.00 93.79           N  
ATOM    962  CA  TYR A 131      -2.256  -6.757   5.818  1.00 93.79           C  
ATOM    963  C   TYR A 131      -1.514  -5.718   4.985  1.00 93.79           C  
ATOM    964  CB  TYR A 131      -3.523  -7.206   5.084  1.00 93.79           C  
ATOM    965  O   TYR A 131      -1.968  -4.578   4.855  1.00 93.79           O  
ATOM    966  CG  TYR A 131      -3.257  -7.797   3.721  1.00 93.79           C  
ATOM    967  CD1 TYR A 131      -3.689  -7.152   2.564  1.00 93.79           C  
ATOM    968  CD2 TYR A 131      -2.575  -9.002   3.587  1.00 93.79           C  
ATOM    969  CE1 TYR A 131      -3.448  -7.694   1.306  1.00 93.79           C  
ATOM    970  CE2 TYR A 131      -2.329  -9.553   2.334  1.00 93.79           C  
ATOM    971  OH  TYR A 131      -2.527  -9.434  -0.042  1.00 93.79           O  
ATOM    972  CZ  TYR A 131      -2.768  -8.893   1.201  1.00 93.79           C  
ATOM    973  N   VAL A 132      -0.384  -6.145   4.403  1.00 94.35           N  
ATOM    974  CA  VAL A 132       0.468  -5.199   3.689  1.00 94.35           C  
ATOM    975  C   VAL A 132       0.837  -5.767   2.321  1.00 94.35           C  
ATOM    976  CB  VAL A 132       1.746  -4.869   4.492  1.00 94.35           C  
ATOM    977  O   VAL A 132       1.744  -6.596   2.210  1.00 94.35           O  
ATOM    978  CG1 VAL A 132       2.601  -3.845   3.747  1.00 94.35           C  
ATOM    979  CG2 VAL A 132       1.383  -4.355   5.884  1.00 94.35           C  
ATOM    980  N   PRO A 133       0.206  -5.365   1.250  1.00 92.64           N  
ATOM    981  CA  PRO A 133       0.592  -5.768  -0.104  1.00 92.64           C  
ATOM    982  C   PRO A 133       1.581  -4.800  -0.748  1.00 92.64           C  
ATOM    983  CB  PRO A 133      -0.737  -5.777  -0.862  1.00 92.64           C  
ATOM    984  O   PRO A 133       1.550  -3.600  -0.463  1.00 92.64           O  
ATOM    985  CG  PRO A 133      -1.564  -4.725  -0.195  1.00 92.64           C  
ATOM    986  CD  PRO A 133      -1.256  -4.736   1.274  1.00 92.64           C  
ATOM    987  N   CYS A 134       2.481  -5.406  -1.597  1.00 94.06           N  
ATOM    988  CA  CYS A 134       3.470  -4.605  -2.310  1.00 94.06           C  
ATOM    989  C   CYS A 134       3.353  -4.809  -3.816  1.00 94.06           C  
ATOM    990  CB  CYS A 134       4.882  -4.960  -1.846  1.00 94.06           C  
ATOM    991  O   CYS A 134       2.999  -5.897  -4.274  1.00 94.06           O  
ATOM    992  SG  CYS A 134       5.136  -4.761  -0.069  1.00 94.06           S  
ATOM    993  N   CYS A 135       3.539  -3.774  -4.494  1.00 92.99           N  
ATOM    994  CA  CYS A 135       3.554  -3.872  -5.949  1.00 92.99           C  
ATOM    995  C   CYS A 135       4.541  -2.880  -6.553  1.00 92.99           C  
ATOM    996  CB  CYS A 135       2.157  -3.624  -6.517  1.00 92.99           C  
ATOM    997  O   CYS A 135       5.005  -1.966  -5.870  1.00 92.99           O  
ATOM    998  SG  CYS A 135       1.530  -1.958  -6.208  1.00 92.99           S  
ATOM    999  N   SER A 136       5.096  -3.089  -7.837  1.00 91.89           N  
ATOM   1000  CA  SER A 136       6.116  -2.258  -8.469  1.00 91.89           C  
ATOM   1001  C   SER A 136       5.664  -1.781  -9.845  1.00 91.89           C  
ATOM   1002  CB  SER A 136       7.432  -3.025  -8.593  1.00 91.89           C  
ATOM   1003  O   SER A 136       6.487  -1.588 -10.742  1.00 91.89           O  
ATOM   1004  OG  SER A 136       7.250  -4.222  -9.331  1.00 91.89           O  
ATOM   1005  N   SER A 137       4.393  -1.447  -9.945  1.00 89.32           N  
ATOM   1006  CA  SER A 137       3.880  -0.933 -11.211  1.00 89.32           C  
ATOM   1007  C   SER A 137       3.274   0.456 -11.040  1.00 89.32           C  
ATOM   1008  CB  SER A 137       2.834  -1.886 -11.792  1.00 89.32           C  
ATOM   1009  O   SER A 137       3.138   0.945  -9.916  1.00 89.32           O  
ATOM   1010  OG  SER A 137       3.392  -3.170 -12.013  1.00 89.32           O  
ATOM   1011  N   PHE A 138       3.054   1.074 -12.151  1.00 88.21           N  
ATOM   1012  CA  PHE A 138       2.507   2.426 -12.169  1.00 88.21           C  
ATOM   1013  C   PHE A 138       1.144   2.468 -11.488  1.00 88.21           C  
ATOM   1014  CB  PHE A 138       2.392   2.942 -13.607  1.00 88.21           C  
ATOM   1015  O   PHE A 138       0.234   1.727 -11.864  1.00 88.21           O  
ATOM   1016  CG  PHE A 138       1.887   4.356 -13.706  1.00 88.21           C  
ATOM   1017  CD1 PHE A 138       0.564   4.614 -14.044  1.00 88.21           C  
ATOM   1018  CD2 PHE A 138       2.736   5.427 -13.462  1.00 88.21           C  
ATOM   1019  CE1 PHE A 138       0.094   5.922 -14.136  1.00 88.21           C  
ATOM   1020  CE2 PHE A 138       2.273   6.737 -13.552  1.00 88.21           C  
ATOM   1021  CZ  PHE A 138       0.952   6.982 -13.890  1.00 88.21           C  
ATOM   1022  N   LEU A 139       0.983   3.164 -10.334  1.00 90.08           N  
ATOM   1023  CA  LEU A 139      -0.263   3.377  -9.605  1.00 90.08           C  
ATOM   1024  C   LEU A 139      -0.926   2.047  -9.263  1.00 90.08           C  
ATOM   1025  CB  LEU A 139      -1.223   4.244 -10.424  1.00 90.08           C  
ATOM   1026  O   LEU A 139      -2.149   1.915  -9.359  1.00 90.08           O  
ATOM   1027  CG  LEU A 139      -0.765   5.674 -10.714  1.00 90.08           C  
ATOM   1028  CD1 LEU A 139      -1.790   6.392 -11.585  1.00 90.08           C  
ATOM   1029  CD2 LEU A 139      -0.533   6.436  -9.414  1.00 90.08           C  
ATOM   1030  N   CYS A 140      -0.192   1.083  -9.022  1.00 91.51           N  
ATOM   1031  CA  CYS A 140      -0.675  -0.271  -8.775  1.00 91.51           C  
ATOM   1032  C   CYS A 140      -1.442  -0.345  -7.460  1.00 91.51           C  
ATOM   1033  CB  CYS A 140       0.490  -1.260  -8.752  1.00 91.51           C  
ATOM   1034  O   CYS A 140      -2.272  -1.236  -7.270  1.00 91.51           O  
ATOM   1035  SG  CYS A 140       1.603  -1.042  -7.347  1.00 91.51           S  
ATOM   1036  N   ASN A 141      -1.200   0.582  -6.459  1.00 91.25           N  
ATOM   1037  CA  ASN A 141      -1.828   0.530  -5.143  1.00 91.25           C  
ATOM   1038  C   ASN A 141      -3.128   1.329  -5.110  1.00 91.25           C  
ATOM   1039  CB  ASN A 141      -0.865   1.040  -4.068  1.00 91.25           C  
ATOM   1040  O   ASN A 141      -3.461   1.940  -4.093  1.00 91.25           O  
ATOM   1041  CG  ASN A 141      -0.523   2.507  -4.238  1.00 91.25           C  
ATOM   1042  ND2 ASN A 141      -0.265   3.188  -3.129  1.00 91.25           N  
ATOM   1043  OD1 ASN A 141      -0.493   3.024  -5.358  1.00 91.25           O  
ATOM   1044  N   ILE A 142      -3.872   1.367  -6.152  1.00 86.07           N  
ATOM   1045  CA  ILE A 142      -5.091   2.164  -6.236  1.00 86.07           C  
ATOM   1046  C   ILE A 142      -6.210   1.481  -5.454  1.00 86.07           C  
ATOM   1047  CB  ILE A 142      -5.520   2.386  -7.704  1.00 86.07           C  
ATOM   1048  O   ILE A 142      -7.177   2.129  -5.047  1.00 86.07           O  
ATOM   1049  CG1 ILE A 142      -6.699   3.364  -7.773  1.00 86.07           C  
ATOM   1050  CG2 ILE A 142      -5.874   1.054  -8.370  1.00 86.07           C  
ATOM   1051  CD1 ILE A 142      -6.902   3.993  -9.144  1.00 86.07           C  
ATOM   1052  N   SER A 143      -5.934   0.253  -4.964  1.00 71.87           N  
ATOM   1053  CA  SER A 143      -6.976  -0.602  -4.403  1.00 71.87           C  
ATOM   1054  C   SER A 143      -7.096  -0.410  -2.895  1.00 71.87           C  
ATOM   1055  CB  SER A 143      -6.691  -2.071  -4.717  1.00 71.87           C  
ATOM   1056  O   SER A 143      -6.101  -0.495  -2.172  1.00 71.87           O  
ATOM   1057  OG  SER A 143      -6.592  -2.276  -6.116  1.00 71.87           O  
ATOM   1058  N   GLY A 144      -7.664   0.686  -2.507  1.00 59.99           N  
ATOM   1059  CA  GLY A 144      -7.832   0.773  -1.065  1.00 59.99           C  
ATOM   1060  C   GLY A 144      -8.476   2.071  -0.616  1.00 59.99           C  
ATOM   1061  O   GLY A 144      -9.020   2.151   0.487  1.00 59.99           O  
ATOM   1062  N   ALA A 145      -9.359   2.691  -1.365  1.00 54.07           N  
ATOM   1063  CA  ALA A 145     -10.143   3.737  -0.714  1.00 54.07           C  
ATOM   1064  C   ALA A 145     -10.589   4.795  -1.719  1.00 54.07           C  
ATOM   1065  CB  ALA A 145      -9.337   4.383   0.411  1.00 54.07           C  
ATOM   1066  O   ALA A 145      -9.762   5.376  -2.426  1.00 54.07           O  
ATOM   1067  N   ASN A 146     -11.665   4.553  -2.551  1.00 51.39           N  
ATOM   1068  CA  ASN A 146     -12.605   5.638  -2.812  1.00 51.39           C  
ATOM   1069  C   ASN A 146     -13.925   5.115  -3.371  1.00 51.39           C  
ATOM   1070  CB  ASN A 146     -11.991   6.662  -3.769  1.00 51.39           C  
ATOM   1071  O   ASN A 146     -13.984   4.667  -4.518  1.00 51.39           O  
ATOM   1072  CG  ASN A 146     -11.475   7.894  -3.054  1.00 51.39           C  
ATOM   1073  ND2 ASN A 146     -11.487   9.029  -3.743  1.00 51.39           N  
ATOM   1074  OD1 ASN A 146     -11.068   7.828  -1.891  1.00 51.39           O  
ATOM   1075  N   SER A 147     -14.547   4.306  -2.653  1.00 47.59           N  
ATOM   1076  CA  SER A 147     -15.939   4.291  -3.089  1.00 47.59           C  
ATOM   1077  C   SER A 147     -16.534   5.695  -3.090  1.00 47.59           C  
ATOM   1078  CB  SER A 147     -16.772   3.376  -2.191  1.00 47.59           C  
ATOM   1079  O   SER A 147     -16.761   6.279  -2.028  1.00 47.59           O  
ATOM   1080  OG  SER A 147     -17.315   2.298  -2.936  1.00 47.59           O  
ATOM   1081  N   VAL A 148     -15.933   6.717  -3.711  1.00 52.70           N  
ATOM   1082  CA  VAL A 148     -16.960   7.718  -3.985  1.00 52.70           C  
ATOM   1083  C   VAL A 148     -18.046   7.115  -4.873  1.00 52.70           C  
ATOM   1084  CB  VAL A 148     -16.362   8.976  -4.653  1.00 52.70           C  
ATOM   1085  O   VAL A 148     -17.747   6.511  -5.906  1.00 52.70           O  
ATOM   1086  CG1 VAL A 148     -17.318  10.160  -4.528  1.00 52.70           C  
ATOM   1087  CG2 VAL A 148     -15.005   9.313  -4.037  1.00 52.70           C  
ATOM   1088  N   LYS A 149     -18.745   6.179  -4.421  1.00 51.69           N  
ATOM   1089  CA  LYS A 149     -19.941   5.783  -5.160  1.00 51.69           C  
ATOM   1090  C   LYS A 149     -20.445   6.922  -6.041  1.00 51.69           C  
ATOM   1091  CB  LYS A 149     -21.043   5.337  -4.199  1.00 51.69           C  
ATOM   1092  O   LYS A 149     -20.744   8.011  -5.546  1.00 51.69           O  
ATOM   1093  CG  LYS A 149     -20.687   4.106  -3.378  1.00 51.69           C  
ATOM   1094  CD  LYS A 149     -21.848   3.669  -2.493  1.00 51.69           C  
ATOM   1095  CE  LYS A 149     -21.439   2.550  -1.545  1.00 51.69           C  
ATOM   1096  NZ  LYS A 149     -22.602   2.038  -0.759  1.00 51.69           N  
ATOM   1097  N   ILE A 150     -19.691   7.379  -7.011  1.00 56.06           N  
ATOM   1098  CA  ILE A 150     -20.406   8.279  -7.909  1.00 56.06           C  
ATOM   1099  C   ILE A 150     -21.678   7.603  -8.413  1.00 56.06           C  
ATOM   1100  CB  ILE A 150     -19.520   8.711  -9.099  1.00 56.06           C  
ATOM   1101  O   ILE A 150     -21.636   6.469  -8.896  1.00 56.06           O  
ATOM   1102  CG1 ILE A 150     -18.320   9.526  -8.605  1.00 56.06           C  
ATOM   1103  CG2 ILE A 150     -20.339   9.505 -10.121  1.00 56.06           C  
ATOM   1104  CD1 ILE A 150     -17.237   9.733  -9.655  1.00 56.06           C  
ATOM   1105  N   SER A 151     -22.665   7.551  -7.633  1.00 55.19           N  
ATOM   1106  CA  SER A 151     -23.977   7.078  -8.062  1.00 55.19           C  
ATOM   1107  C   SER A 151     -24.333   7.616  -9.444  1.00 55.19           C  
ATOM   1108  CB  SER A 151     -25.051   7.490  -7.054  1.00 55.19           C  
ATOM   1109  O   SER A 151     -23.960   8.737  -9.795  1.00 55.19           O  
ATOM   1110  OG  SER A 151     -25.208   8.898  -7.033  1.00 55.19           O  
ATOM   1111  N   TYR A 152     -24.209   6.843 -10.444  1.00 63.00           N  
ATOM   1112  CA  TYR A 152     -24.741   7.093 -11.779  1.00 63.00           C  
ATOM   1113  C   TYR A 152     -25.916   8.063 -11.726  1.00 63.00           C  
ATOM   1114  CB  TYR A 152     -25.177   5.781 -12.438  1.00 63.00           C  
ATOM   1115  O   TYR A 152     -26.186   8.774 -12.696  1.00 63.00           O  
ATOM   1116  CG  TYR A 152     -24.030   4.967 -12.986  1.00 63.00           C  
ATOM   1117  CD1 TYR A 152     -23.552   5.181 -14.277  1.00 63.00           C  
ATOM   1118  CD2 TYR A 152     -23.422   3.982 -12.214  1.00 63.00           C  
ATOM   1119  CE1 TYR A 152     -22.496   4.431 -14.786  1.00 63.00           C  
ATOM   1120  CE2 TYR A 152     -22.366   3.227 -12.713  1.00 63.00           C  
ATOM   1121  OH  TYR A 152     -20.865   2.714 -14.497  1.00 63.00           O  
ATOM   1122  CZ  TYR A 152     -21.911   3.459 -13.998  1.00 63.00           C  
ATOM   1123  N   SER A 153     -26.528   8.150 -10.530  1.00 58.40           N  
ATOM   1124  CA  SER A 153     -27.636   9.097 -10.471  1.00 58.40           C  
ATOM   1125  C   SER A 153     -27.133  10.536 -10.457  1.00 58.40           C  
ATOM   1126  CB  SER A 153     -28.499   8.838  -9.235  1.00 58.40           C  
ATOM   1127  O   SER A 153     -27.756  11.424 -11.043  1.00 58.40           O  
ATOM   1128  OG  SER A 153     -27.688   8.597  -8.098  1.00 58.40           O  
ATOM   1129  N   VAL A 154     -25.973  10.796  -9.985  1.00 63.82           N  
ATOM   1130  CA  VAL A 154     -25.493  12.174  -9.987  1.00 63.82           C  
ATOM   1131  C   VAL A 154     -25.027  12.557 -11.389  1.00 63.82           C  
ATOM   1132  CB  VAL A 154     -24.347  12.378  -8.970  1.00 63.82           C  
ATOM   1133  O   VAL A 154     -25.221  13.694 -11.826  1.00 63.82           O  
ATOM   1134  CG1 VAL A 154     -23.840  13.818  -9.010  1.00 63.82           C  
ATOM   1135  CG2 VAL A 154     -24.813  12.011  -7.562  1.00 63.82           C  
ATOM   1136  N   LEU A 155     -24.504  11.603 -12.178  1.00 63.58           N  
ATOM   1137  CA  LEU A 155     -24.124  11.978 -13.535  1.00 63.58           C  
ATOM   1138  C   LEU A 155     -25.355  12.142 -14.420  1.00 63.58           C  
ATOM   1139  CB  LEU A 155     -23.184  10.931 -14.137  1.00 63.58           C  
ATOM   1140  O   LEU A 155     -25.387  13.013 -15.292  1.00 63.58           O  
ATOM   1141  CG  LEU A 155     -21.747  10.928 -13.613  1.00 63.58           C  
ATOM   1142  CD1 LEU A 155     -21.069   9.600 -13.934  1.00 63.58           C  
ATOM   1143  CD2 LEU A 155     -20.960  12.093 -14.203  1.00 63.58           C  
ATOM   1144  N   ALA A 156     -26.428  11.343 -14.089  1.00 63.83           N  
ATOM   1145  CA  ALA A 156     -27.629  11.490 -14.908  1.00 63.83           C  
ATOM   1146  C   ALA A 156     -28.355  12.794 -14.587  1.00 63.83           C  
ATOM   1147  CB  ALA A 156     -28.563  10.300 -14.703  1.00 63.83           C  
ATOM   1148  O   ALA A 156     -28.879  13.457 -15.484  1.00 63.83           O  
ATOM   1149  N   MET A 157     -28.244  13.275 -13.413  1.00 64.07           N  
ATOM   1150  CA  MET A 157     -28.922  14.539 -13.141  1.00 64.07           C  
ATOM   1151  C   MET A 157     -28.093  15.719 -13.636  1.00 64.07           C  
ATOM   1152  CB  MET A 157     -29.201  14.688 -11.644  1.00 64.07           C  
ATOM   1153  O   MET A 157     -28.638  16.777 -13.953  1.00 64.07           O  
ATOM   1154  CG  MET A 157     -30.224  13.698 -11.110  1.00 64.07           C  
ATOM   1155  SD  MET A 157     -31.948  14.187 -11.504  1.00 64.07           S  
ATOM   1156  CE  MET A 157     -32.199  15.495 -10.271  1.00 64.07           C  
ATOM   1157  N   ALA A 158     -26.813  15.608 -13.744  1.00 64.47           N  
ATOM   1158  CA  ALA A 158     -26.062  16.725 -14.312  1.00 64.47           C  
ATOM   1159  C   ALA A 158     -26.271  16.815 -15.821  1.00 64.47           C  
ATOM   1160  CB  ALA A 158     -24.576  16.584 -13.991  1.00 64.47           C  
ATOM   1161  O   ALA A 158     -26.298  17.912 -16.385  1.00 64.47           O  
ATOM   1162  N   TYR A 159     -26.530  15.652 -16.459  1.00 69.11           N  
ATOM   1163  CA  TYR A 159     -26.838  15.719 -17.883  1.00 69.11           C  
ATOM   1164  C   TYR A 159     -28.256  16.230 -18.111  1.00 69.11           C  
ATOM   1165  CB  TYR A 159     -26.668  14.344 -18.536  1.00 69.11           C  
ATOM   1166  O   TYR A 159     -28.512  16.963 -19.069  1.00 69.11           O  
ATOM   1167  CG  TYR A 159     -25.253  14.049 -18.970  1.00 69.11           C  
ATOM   1168  CD1 TYR A 159     -24.778  14.485 -20.205  1.00 69.11           C  
ATOM   1169  CD2 TYR A 159     -24.389  13.333 -18.149  1.00 69.11           C  
ATOM   1170  CE1 TYR A 159     -23.475  14.214 -20.611  1.00 69.11           C  
ATOM   1171  CE2 TYR A 159     -23.085  13.056 -18.544  1.00 69.11           C  
ATOM   1172  OH  TYR A 159     -21.347  13.230 -20.171  1.00 69.11           O  
ATOM   1173  CZ  TYR A 159     -22.637  13.501 -19.775  1.00 69.11           C  
ATOM   1174  N   ILE A 160     -29.112  16.139 -17.209  1.00 65.71           N  
ATOM   1175  CA  ILE A 160     -30.461  16.642 -17.443  1.00 65.71           C  
ATOM   1176  C   ILE A 160     -30.520  18.132 -17.114  1.00 65.71           C  
ATOM   1177  CB  ILE A 160     -31.505  15.868 -16.607  1.00 65.71           C  
ATOM   1178  O   ILE A 160     -31.196  18.900 -17.804  1.00 65.71           O  
ATOM   1179  CG1 ILE A 160     -31.476  14.377 -16.965  1.00 65.71           C  
ATOM   1180  CG2 ILE A 160     -32.905  16.453 -16.815  1.00 65.71           C  
ATOM   1181  CD1 ILE A 160     -32.446  13.527 -16.156  1.00 65.71           C  
ATOM   1182  N   ARG A 161     -29.660  18.633 -16.360  1.00 63.35           N  
ATOM   1183  CA  ARG A 161     -29.742  20.076 -16.156  1.00 63.35           C  
ATOM   1184  C   ARG A 161     -28.912  20.824 -17.195  1.00 63.35           C  
ATOM   1185  CB  ARG A 161     -29.276  20.448 -14.747  1.00 63.35           C  
ATOM   1186  O   ARG A 161     -29.209  21.974 -17.523  1.00 63.35           O  
ATOM   1187  CG  ARG A 161     -30.330  20.235 -13.673  1.00 63.35           C  
ATOM   1188  CD  ARG A 161     -30.378  21.396 -12.690  1.00 63.35           C  
ATOM   1189  NE  ARG A 161     -31.333  21.152 -11.613  1.00 63.35           N  
ATOM   1190  NH1 ARG A 161     -29.919  21.849  -9.923  1.00 63.35           N  
ATOM   1191  NH2 ARG A 161     -32.034  21.116  -9.426  1.00 63.35           N  
ATOM   1192  CZ  ARG A 161     -31.093  21.373 -10.323  1.00 63.35           C  
ATOM   1193  N   ALA A 162     -28.018  20.286 -17.907  1.00 64.75           N  
ATOM   1194  CA  ALA A 162     -27.290  21.037 -18.926  1.00 64.75           C  
ATOM   1195  C   ALA A 162     -27.971  20.918 -20.287  1.00 64.75           C  
ATOM   1196  CB  ALA A 162     -25.845  20.553 -19.014  1.00 64.75           C  
ATOM   1197  O   ALA A 162     -27.728  21.730 -21.183  1.00 64.75           O  
ATOM   1198  N   GLY A 163     -28.874  20.036 -20.415  1.00 61.27           N  
ATOM   1199  CA  GLY A 163     -29.576  20.012 -21.688  1.00 61.27           C  
ATOM   1200  C   GLY A 163     -30.961  20.627 -21.616  1.00 61.27           C  
ATOM   1201  O   GLY A 163     -31.634  20.773 -22.639  1.00 61.27           O  
ATOM   1202  N   LEU A 164     -31.461  21.350 -20.609  1.00 56.43           N  
ATOM   1203  CA  LEU A 164     -32.669  22.165 -20.663  1.00 56.43           C  
ATOM   1204  C   LEU A 164     -32.322  23.646 -20.776  1.00 56.43           C  
ATOM   1205  CB  LEU A 164     -33.535  21.925 -19.423  1.00 56.43           C  
ATOM   1206  O   LEU A 164     -31.371  24.114 -20.145  1.00 56.43           O  
ATOM   1207  CG  LEU A 164     -35.016  22.285 -19.550  1.00 56.43           C  
ATOM   1208  CD1 LEU A 164     -35.709  21.341 -20.527  1.00 56.43           C  
ATOM   1209  CD2 LEU A 164     -35.695  22.244 -18.185  1.00 56.43           C  
TER    1210      ALA A   1                                                      
ENDMDL                                                                          
END                                                                             
