# Supplementary material for: Domain loss enabled evolution of novel functions in the snake three-finger toxin gene superfamily
Source: Nat Commun. 2023 Aug 11;14:4861. doi: 10.1038/s41467-023-40550-0 (PMC10421932; doi:10.1038/s41467-023-40550-0)
Supplement: Supplementary file 5 — Supplementary Data 2 [file 41467_2023_40550_MOESM5_ESM.zip › SD2_structure_predictions/full_sequence/NCBI|PSASC_OL366274.1_1_264|Psammophis_schokari.pdb]

MODEL     1                                                                     
ATOM      1  N   MET A   1     -33.635  -6.548  33.553  1.00 58.52           N  
ATOM      2  CA  MET A   1     -32.984  -5.348  33.035  1.00 58.52           C  
ATOM      3  C   MET A   1     -31.492  -5.585  32.827  1.00 58.52           C  
ATOM      4  CB  MET A   1     -33.199  -4.167  33.983  1.00 58.52           C  
ATOM      5  O   MET A   1     -30.671  -4.726  33.152  1.00 58.52           O  
ATOM      6  CG  MET A   1     -34.654  -3.752  34.126  1.00 58.52           C  
ATOM      7  SD  MET A   1     -34.878  -2.372  35.314  1.00 58.52           S  
ATOM      8  CE  MET A   1     -34.155  -1.008  34.361  1.00 58.52           C  
ATOM      9  N   LYS A   2     -31.060  -6.826  32.312  1.00 63.49           N  
ATOM     10  CA  LYS A   2     -29.712  -7.376  32.203  1.00 63.49           C  
ATOM     11  C   LYS A   2     -29.173  -7.230  30.783  1.00 63.49           C  
ATOM     12  CB  LYS A   2     -29.697  -8.847  32.620  1.00 63.49           C  
ATOM     13  O   LYS A   2     -28.122  -7.783  30.452  1.00 63.49           O  
ATOM     14  CG  LYS A   2     -29.986  -9.074  34.097  1.00 63.49           C  
ATOM     15  CD  LYS A   2     -29.984 -10.557  34.445  1.00 63.49           C  
ATOM     16  CE  LYS A   2     -30.072 -10.780  35.949  1.00 63.49           C  
ATOM     17  NZ  LYS A   2     -30.863 -12.002  36.283  1.00 63.49           N  
ATOM     18  N   THR A   3     -30.015  -6.400  29.982  1.00 71.60           N  
ATOM     19  CA  THR A   3     -29.551  -6.364  28.599  1.00 71.60           C  
ATOM     20  C   THR A   3     -28.570  -5.213  28.389  1.00 71.60           C  
ATOM     21  CB  THR A   3     -30.729  -6.224  27.618  1.00 71.60           C  
ATOM     22  O   THR A   3     -27.893  -5.148  27.361  1.00 71.60           O  
ATOM     23  CG2 THR A   3     -31.654  -7.434  27.693  1.00 71.60           C  
ATOM     24  OG1 THR A   3     -31.476  -5.045  27.941  1.00 71.60           O  
ATOM     25  N   LEU A   4     -28.401  -4.299  29.353  1.00 75.76           N  
ATOM     26  CA  LEU A   4     -27.596  -3.098  29.160  1.00 75.76           C  
ATOM     27  C   LEU A   4     -26.113  -3.445  29.075  1.00 75.76           C  
ATOM     28  CB  LEU A   4     -27.834  -2.103  30.299  1.00 75.76           C  
ATOM     29  O   LEU A   4     -25.402  -2.941  28.203  1.00 75.76           O  
ATOM     30  CG  LEU A   4     -27.362  -0.669  30.056  1.00 75.76           C  
ATOM     31  CD1 LEU A   4     -28.145   0.303  30.933  1.00 75.76           C  
ATOM     32  CD2 LEU A   4     -25.865  -0.547  30.320  1.00 75.76           C  
ATOM     33  N   PRO A   5     -25.552  -4.421  29.897  1.00 80.80           N  
ATOM     34  CA  PRO A   5     -24.132  -4.762  29.776  1.00 80.80           C  
ATOM     35  C   PRO A   5     -23.811  -5.501  28.479  1.00 80.80           C  
ATOM     36  CB  PRO A   5     -23.879  -5.657  30.991  1.00 80.80           C  
ATOM     37  O   PRO A   5     -22.733  -5.316  27.908  1.00 80.80           O  
ATOM     38  CG  PRO A   5     -25.231  -6.162  31.382  1.00 80.80           C  
ATOM     39  CD  PRO A   5     -26.262  -5.177  30.911  1.00 80.80           C  
ATOM     40  N   LEU A   6     -24.868  -6.235  28.042  1.00 82.03           N  
ATOM     41  CA  LEU A   6     -24.667  -6.973  26.800  1.00 82.03           C  
ATOM     42  C   LEU A   6     -24.531  -6.020  25.618  1.00 82.03           C  
ATOM     43  CB  LEU A   6     -25.828  -7.941  26.559  1.00 82.03           C  
ATOM     44  O   LEU A   6     -23.672  -6.214  24.754  1.00 82.03           O  
ATOM     45  CG  LEU A   6     -25.605  -9.015  25.493  1.00 82.03           C  
ATOM     46  CD1 LEU A   6     -26.294 -10.314  25.897  1.00 82.03           C  
ATOM     47  CD2 LEU A   6     -26.108  -8.536  24.136  1.00 82.03           C  
ATOM     48  N   VAL A   7     -25.286  -4.958  25.627  1.00 85.79           N  
ATOM     49  CA  VAL A   7     -25.269  -3.969  24.554  1.00 85.79           C  
ATOM     50  C   VAL A   7     -23.932  -3.231  24.552  1.00 85.79           C  
ATOM     51  CB  VAL A   7     -26.433  -2.963  24.692  1.00 85.79           C  
ATOM     52  O   VAL A   7     -23.345  -2.999  23.493  1.00 85.79           O  
ATOM     53  CG1 VAL A   7     -26.324  -1.863  23.637  1.00 85.79           C  
ATOM     54  CG2 VAL A   7     -27.776  -3.683  24.580  1.00 85.79           C  
ATOM     55  N   LEU A   8     -23.389  -2.999  25.688  1.00 85.00           N  
ATOM     56  CA  LEU A   8     -22.126  -2.281  25.810  1.00 85.00           C  
ATOM     57  C   LEU A   8     -20.965  -3.133  25.306  1.00 85.00           C  
ATOM     58  CB  LEU A   8     -21.879  -1.872  27.265  1.00 85.00           C  
ATOM     59  O   LEU A   8     -20.062  -2.626  24.637  1.00 85.00           O  
ATOM     60  CG  LEU A   8     -22.721  -0.710  27.794  1.00 85.00           C  
ATOM     61  CD1 LEU A   8     -22.494  -0.530  29.291  1.00 85.00           C  
ATOM     62  CD2 LEU A   8     -22.395   0.574  27.040  1.00 85.00           C  
ATOM     63  N   VAL A   9     -20.994  -4.382  25.533  1.00 86.15           N  
ATOM     64  CA  VAL A   9     -19.962  -5.317  25.099  1.00 86.15           C  
ATOM     65  C   VAL A   9     -19.985  -5.443  23.577  1.00 86.15           C  
ATOM     66  CB  VAL A   9     -20.144  -6.706  25.751  1.00 86.15           C  
ATOM     67  O   VAL A   9     -18.935  -5.425  22.931  1.00 86.15           O  
ATOM     68  CG1 VAL A   9     -19.186  -7.723  25.134  1.00 86.15           C  
ATOM     69  CG2 VAL A   9     -19.934  -6.617  27.262  1.00 86.15           C  
ATOM     70  N   VAL A  10     -21.196  -5.454  23.041  1.00 85.14           N  
ATOM     71  CA  VAL A  10     -21.344  -5.589  21.595  1.00 85.14           C  
ATOM     72  C   VAL A  10     -20.832  -4.328  20.903  1.00 85.14           C  
ATOM     73  CB  VAL A  10     -22.813  -5.856  21.198  1.00 85.14           C  
ATOM     74  O   VAL A  10     -20.134  -4.408  19.890  1.00 85.14           O  
ATOM     75  CG1 VAL A  10     -22.971  -5.847  19.678  1.00 85.14           C  
ATOM     76  CG2 VAL A  10     -23.289  -7.186  21.779  1.00 85.14           C  
ATOM     77  N   VAL A  11     -21.132  -3.150  21.449  1.00 83.63           N  
ATOM     78  CA  VAL A  11     -20.689  -1.869  20.908  1.00 83.63           C  
ATOM     79  C   VAL A  11     -19.166  -1.779  20.975  1.00 83.63           C  
ATOM     80  CB  VAL A  11     -21.327  -0.683  21.665  1.00 83.63           C  
ATOM     81  O   VAL A  11     -18.523  -1.320  20.028  1.00 83.63           O  
ATOM     82  CG1 VAL A  11     -20.707   0.640  21.217  1.00 83.63           C  
ATOM     83  CG2 VAL A  11     -22.840  -0.666  21.451  1.00 83.63           C  
ATOM     84  N   ALA A  12     -18.573  -2.251  22.070  1.00 80.74           N  
ATOM     85  CA  ALA A  12     -17.123  -2.248  22.249  1.00 80.74           C  
ATOM     86  C   ALA A  12     -16.441  -3.140  21.216  1.00 80.74           C  
ATOM     87  CB  ALA A  12     -16.760  -2.701  23.661  1.00 80.74           C  
ATOM     88  O   ALA A  12     -15.409  -2.770  20.651  1.00 80.74           O  
ATOM     89  N   PHE A  13     -17.071  -4.262  20.955  1.00 78.03           N  
ATOM     90  CA  PHE A  13     -16.511  -5.192  19.982  1.00 78.03           C  
ATOM     91  C   PHE A  13     -16.604  -4.622  18.572  1.00 78.03           C  
ATOM     92  CB  PHE A  13     -17.231  -6.543  20.050  1.00 78.03           C  
ATOM     93  O   PHE A  13     -15.694  -4.806  17.761  1.00 78.03           O  
ATOM     94  CG  PHE A  13     -16.711  -7.454  21.130  1.00 78.03           C  
ATOM     95  CD1 PHE A  13     -15.494  -8.106  20.982  1.00 78.03           C  
ATOM     96  CD2 PHE A  13     -17.441  -7.657  22.294  1.00 78.03           C  
ATOM     97  CE1 PHE A  13     -15.011  -8.950  21.979  1.00 78.03           C  
ATOM     98  CE2 PHE A  13     -16.965  -8.499  23.295  1.00 78.03           C  
ATOM     99  CZ  PHE A  13     -15.750  -9.145  23.135  1.00 78.03           C  
ATOM    100  N   VAL A  14     -17.732  -3.973  18.282  1.00 78.06           N  
ATOM    101  CA  VAL A  14     -17.948  -3.335  16.987  1.00 78.06           C  
ATOM    102  C   VAL A  14     -16.887  -2.261  16.756  1.00 78.06           C  
ATOM    103  CB  VAL A  14     -19.361  -2.719  16.887  1.00 78.06           C  
ATOM    104  O   VAL A  14     -16.366  -2.123  15.647  1.00 78.06           O  
ATOM    105  CG1 VAL A  14     -19.499  -1.889  15.611  1.00 78.06           C  
ATOM    106  CG2 VAL A  14     -20.425  -3.814  16.933  1.00 78.06           C  
ATOM    107  N   TYR A  15     -16.422  -1.631  17.884  1.00 74.32           N  
ATOM    108  CA  TYR A  15     -15.426  -0.573  17.753  1.00 74.32           C  
ATOM    109  C   TYR A  15     -14.027  -1.158  17.600  1.00 74.32           C  
ATOM    110  CB  TYR A  15     -15.471   0.362  18.965  1.00 74.32           C  
ATOM    111  O   TYR A  15     -13.170  -0.570  16.935  1.00 74.32           O  
ATOM    112  CG  TYR A  15     -16.544   1.419  18.876  1.00 74.32           C  
ATOM    113  CD1 TYR A  15     -16.315   2.616  18.201  1.00 74.32           C  
ATOM    114  CD2 TYR A  15     -17.788   1.225  19.467  1.00 74.32           C  
ATOM    115  CE1 TYR A  15     -17.300   3.595  18.118  1.00 74.32           C  
ATOM    116  CE2 TYR A  15     -18.780   2.197  19.391  1.00 74.32           C  
ATOM    117  OH  TYR A  15     -19.506   4.342  18.636  1.00 74.32           O  
ATOM    118  CZ  TYR A  15     -18.527   3.376  18.715  1.00 74.32           C  
ATOM    119  N   LEU A  16     -13.822  -2.301  18.154  1.00 69.57           N  
ATOM    120  CA  LEU A  16     -12.513  -2.939  18.058  1.00 69.57           C  
ATOM    121  C   LEU A  16     -12.253  -3.435  16.639  1.00 69.57           C  
ATOM    122  CB  LEU A  16     -12.411  -4.105  19.045  1.00 69.57           C  
ATOM    123  O   LEU A  16     -11.115  -3.404  16.165  1.00 69.57           O  
ATOM    124  CG  LEU A  16     -12.301  -3.733  20.524  1.00 69.57           C  
ATOM    125  CD1 LEU A  16     -12.434  -4.978  21.395  1.00 69.57           C  
ATOM    126  CD2 LEU A  16     -10.982  -3.020  20.800  1.00 69.57           C  
ATOM    127  N   ASP A  17     -13.328  -3.887  16.033  1.00 65.80           N  
ATOM    128  CA  ASP A  17     -13.166  -4.358  14.662  1.00 65.80           C  
ATOM    129  C   ASP A  17     -12.826  -3.205  13.720  1.00 65.80           C  
ATOM    130  CB  ASP A  17     -14.434  -5.070  14.185  1.00 65.80           C  
ATOM    131  O   ASP A  17     -12.136  -3.398  12.717  1.00 65.80           O  
ATOM    132  CG  ASP A  17     -14.469  -6.539  14.568  1.00 65.80           C  
ATOM    133  OD1 ASP A  17     -13.393  -7.166  14.683  1.00 65.80           O  
ATOM    134  OD2 ASP A  17     -15.582  -7.076  14.755  1.00 65.80           O  
ATOM    135  N   LEU A  18     -13.109  -2.046  14.230  1.00 65.77           N  
ATOM    136  CA  LEU A  18     -12.825  -0.893  13.383  1.00 65.77           C  
ATOM    137  C   LEU A  18     -11.346  -0.527  13.441  1.00 65.77           C  
ATOM    138  CB  LEU A  18     -13.677   0.307  13.806  1.00 65.77           C  
ATOM    139  O   LEU A  18     -10.814   0.076  12.505  1.00 65.77           O  
ATOM    140  CG  LEU A  18     -14.408   1.049  12.686  1.00 65.77           C  
ATOM    141  CD1 LEU A  18     -15.610   0.239  12.211  1.00 65.77           C  
ATOM    142  CD2 LEU A  18     -14.841   2.433  13.156  1.00 65.77           C  
ATOM    143  N   ALA A  19     -10.536  -1.224  14.340  1.00 69.81           N  
ATOM    144  CA  ALA A  19      -9.139  -0.819  14.479  1.00 69.81           C  
ATOM    145  C   ALA A  19      -8.228  -1.686  13.615  1.00 69.81           C  
ATOM    146  CB  ALA A  19      -8.707  -0.891  15.942  1.00 69.81           C  
ATOM    147  O   ALA A  19      -7.005  -1.660  13.771  1.00 69.81           O  
ATOM    148  N   HIS A  20      -8.822  -2.548  12.770  1.00 75.63           N  
ATOM    149  CA  HIS A  20      -7.924  -3.333  11.932  1.00 75.63           C  
ATOM    150  C   HIS A  20      -7.252  -2.462  10.876  1.00 75.63           C  
ATOM    151  CB  HIS A  20      -8.682  -4.480  11.262  1.00 75.63           C  
ATOM    152  O   HIS A  20      -7.914  -1.654  10.220  1.00 75.63           O  
ATOM    153  CG  HIS A  20      -8.958  -5.632  12.176  1.00 75.63           C  
ATOM    154  CD2 HIS A  20     -10.105  -6.042  12.767  1.00 75.63           C  
ATOM    155  ND1 HIS A  20      -7.979  -6.513  12.579  1.00 75.63           N  
ATOM    156  CE1 HIS A  20      -8.513  -7.420  13.380  1.00 75.63           C  
ATOM    157  NE2 HIS A  20      -9.802  -7.156  13.510  1.00 75.63           N  
ATOM    158  N   THR A  21      -5.888  -2.379  10.985  1.00 88.07           N  
ATOM    159  CA  THR A  21      -5.119  -1.624  10.002  1.00 88.07           C  
ATOM    160  C   THR A  21      -4.488  -2.559   8.975  1.00 88.07           C  
ATOM    161  CB  THR A  21      -4.020  -0.784  10.679  1.00 88.07           C  
ATOM    162  O   THR A  21      -4.141  -3.698   9.294  1.00 88.07           O  
ATOM    163  CG2 THR A  21      -3.151  -1.645  11.588  1.00 88.07           C  
ATOM    164  OG1 THR A  21      -3.194  -0.187   9.671  1.00 88.07           O  
ATOM    165  N   LEU A  22      -4.550  -2.266   7.723  1.00 94.19           N  
ATOM    166  CA  LEU A  22      -3.927  -2.977   6.612  1.00 94.19           C  
ATOM    167  C   LEU A  22      -2.422  -3.106   6.824  1.00 94.19           C  
ATOM    168  CB  LEU A  22      -4.208  -2.258   5.290  1.00 94.19           C  
ATOM    169  O   LEU A  22      -1.765  -2.149   7.238  1.00 94.19           O  
ATOM    170  CG  LEU A  22      -3.667  -2.928   4.026  1.00 94.19           C  
ATOM    171  CD1 LEU A  22      -4.395  -4.244   3.770  1.00 94.19           C  
ATOM    172  CD2 LEU A  22      -3.800  -1.996   2.827  1.00 94.19           C  
ATOM    173  N   LYS A  23      -1.926  -4.306   6.624  1.00 94.60           N  
ATOM    174  CA  LYS A  23      -0.492  -4.577   6.675  1.00 94.60           C  
ATOM    175  C   LYS A  23       0.077  -4.791   5.276  1.00 94.60           C  
ATOM    176  CB  LYS A  23      -0.208  -5.800   7.549  1.00 94.60           C  
ATOM    177  O   LYS A  23      -0.435  -5.610   4.510  1.00 94.60           O  
ATOM    178  CG  LYS A  23      -0.606  -5.625   9.007  1.00 94.60           C  
ATOM    179  CD  LYS A  23      -0.227  -6.842   9.840  1.00 94.60           C  
ATOM    180  CE  LYS A  23      -0.581  -6.648  11.309  1.00 94.60           C  
ATOM    181  NZ  LYS A  23      -0.271  -7.864  12.119  1.00 94.60           N  
ATOM    182  N   CYS A  24       1.124  -3.939   4.944  1.00 95.75           N  
ATOM    183  CA  CYS A  24       1.754  -4.045   3.633  1.00 95.75           C  
ATOM    184  C   CYS A  24       3.246  -4.321   3.765  1.00 95.75           C  
ATOM    185  CB  CYS A  24       1.532  -2.765   2.827  1.00 95.75           C  
ATOM    186  O   CYS A  24       3.847  -4.027   4.800  1.00 95.75           O  
ATOM    187  SG  CYS A  24      -0.204  -2.425   2.463  1.00 95.75           S  
ATOM    188  N   CYS A  25       3.749  -4.884   2.739  1.00 94.06           N  
ATOM    189  CA  CYS A  25       5.191  -5.095   2.676  1.00 94.06           C  
ATOM    190  C   CYS A  25       5.912  -3.817   2.262  1.00 94.06           C  
ATOM    191  CB  CYS A  25       5.526  -6.220   1.698  1.00 94.06           C  
ATOM    192  O   CYS A  25       5.573  -3.211   1.244  1.00 94.06           O  
ATOM    193  SG  CYS A  25       5.073  -7.863   2.295  1.00 94.06           S  
ATOM    194  N   SER A  26       6.906  -3.367   3.034  1.00 89.89           N  
ATOM    195  CA  SER A  26       7.635  -2.149   2.697  1.00 89.89           C  
ATOM    196  C   SER A  26       9.107  -2.442   2.426  1.00 89.89           C  
ATOM    197  CB  SER A  26       7.511  -1.121   3.823  1.00 89.89           C  
ATOM    198  O   SER A  26       9.788  -1.661   1.759  1.00 89.89           O  
ATOM    199  OG  SER A  26       6.160  -0.727   3.997  1.00 89.89           O  
ATOM    200  N   ARG A  27       9.514  -3.657   2.893  1.00 83.86           N  
ATOM    201  CA  ARG A  27      10.912  -4.042   2.725  1.00 83.86           C  
ATOM    202  C   ARG A  27      11.053  -5.154   1.691  1.00 83.86           C  
ATOM    203  CB  ARG A  27      11.511  -4.488   4.060  1.00 83.86           C  
ATOM    204  O   ARG A  27      10.065  -5.789   1.315  1.00 83.86           O  
ATOM    205  CG  ARG A  27      11.436  -3.433   5.152  1.00 83.86           C  
ATOM    206  CD  ARG A  27      11.995  -3.947   6.472  1.00 83.86           C  
ATOM    207  NE  ARG A  27      11.870  -2.952   7.534  1.00 83.86           N  
ATOM    208  NH1 ARG A  27      13.277  -4.045   9.005  1.00 83.86           N  
ATOM    209  NH2 ARG A  27      12.298  -2.061   9.607  1.00 83.86           N  
ATOM    210  CZ  ARG A  27      12.482  -3.022   8.713  1.00 83.86           C  
ATOM    211  N   THR A  28      12.303  -5.388   1.256  1.00 75.25           N  
ATOM    212  CA  THR A  28      12.603  -6.324   0.178  1.00 75.25           C  
ATOM    213  C   THR A  28      12.230  -7.748   0.579  1.00 75.25           C  
ATOM    214  CB  THR A  28      14.093  -6.270  -0.209  1.00 75.25           C  
ATOM    215  O   THR A  28      11.647  -8.490  -0.214  1.00 75.25           O  
ATOM    216  CG2 THR A  28      14.382  -7.167  -1.408  1.00 75.25           C  
ATOM    217  OG1 THR A  28      14.446  -4.921  -0.539  1.00 75.25           O  
ATOM    218  N   LEU A  29      12.431  -8.192   1.811  1.00 77.44           N  
ATOM    219  CA  LEU A  29      12.271  -9.576   2.246  1.00 77.44           C  
ATOM    220  C   LEU A  29      10.911  -9.785   2.902  1.00 77.44           C  
ATOM    221  CB  LEU A  29      13.387  -9.964   3.220  1.00 77.44           C  
ATOM    222  O   LEU A  29      10.467 -10.924   3.071  1.00 77.44           O  
ATOM    223  CG  LEU A  29      14.798 -10.048   2.636  1.00 77.44           C  
ATOM    224  CD1 LEU A  29      15.813 -10.320   3.741  1.00 77.44           C  
ATOM    225  CD2 LEU A  29      14.868 -11.127   1.561  1.00 77.44           C  
ATOM    226  N   CYS A  30      10.093  -8.749   2.964  1.00 83.31           N  
ATOM    227  CA  CYS A  30       8.735  -8.740   3.495  1.00 83.31           C  
ATOM    228  C   CYS A  30       8.541  -9.853   4.518  1.00 83.31           C  
ATOM    229  CB  CYS A  30       7.716  -8.890   2.366  1.00 83.31           C  
ATOM    230  O   CYS A  30       7.681 -10.719   4.344  1.00 83.31           O  
ATOM    231  SG  CYS A  30       6.018  -8.529   2.864  1.00 83.31           S  
ATOM    232  N   ILE A  31       9.461  -9.938   5.592  1.00 83.14           N  
ATOM    233  CA  ILE A  31       9.366 -10.962   6.627  1.00 83.14           C  
ATOM    234  C   ILE A  31       8.209 -10.639   7.569  1.00 83.14           C  
ATOM    235  CB  ILE A  31      10.685 -11.087   7.422  1.00 83.14           C  
ATOM    236  O   ILE A  31       7.394 -11.510   7.883  1.00 83.14           O  
ATOM    237  CG1 ILE A  31      11.835 -11.487   6.490  1.00 83.14           C  
ATOM    238  CG2 ILE A  31      10.533 -12.092   8.567  1.00 83.14           C  
ATOM    239  CD1 ILE A  31      13.205 -11.468   7.153  1.00 83.14           C  
ATOM    240  N   LEU A  32       8.106  -9.266   7.802  1.00 83.61           N  
ATOM    241  CA  LEU A  32       6.995  -8.759   8.600  1.00 83.61           C  
ATOM    242  C   LEU A  32       6.321  -7.580   7.906  1.00 83.61           C  
ATOM    243  CB  LEU A  32       7.481  -8.338   9.989  1.00 83.61           C  
ATOM    244  O   LEU A  32       6.976  -6.586   7.583  1.00 83.61           O  
ATOM    245  CG  LEU A  32       6.397  -8.083  11.038  1.00 83.61           C  
ATOM    246  CD1 LEU A  32       5.739  -9.395  11.450  1.00 83.61           C  
ATOM    247  CD2 LEU A  32       6.984  -7.370  12.251  1.00 83.61           C  
ATOM    248  N   GLY A  33       5.029  -7.724   7.590  1.00 89.02           N  
ATOM    249  CA  GLY A  33       4.307  -6.565   7.089  1.00 89.02           C  
ATOM    250  C   GLY A  33       4.228  -5.432   8.094  1.00 89.02           C  
ATOM    251  O   GLY A  33       4.349  -5.655   9.301  1.00 89.02           O  
ATOM    252  N   ASP A  34       4.240  -4.180   7.537  1.00 92.62           N  
ATOM    253  CA  ASP A  34       4.092  -2.971   8.341  1.00 92.62           C  
ATOM    254  C   ASP A  34       2.639  -2.500   8.362  1.00 92.62           C  
ATOM    255  CB  ASP A  34       4.998  -1.858   7.810  1.00 92.62           C  
ATOM    256  O   ASP A  34       1.940  -2.583   7.350  1.00 92.62           O  
ATOM    257  CG  ASP A  34       6.472  -2.220   7.858  1.00 92.62           C  
ATOM    258  OD1 ASP A  34       6.945  -2.713   8.905  1.00 92.62           O  
ATOM    259  OD2 ASP A  34       7.167  -2.009   6.841  1.00 92.62           O  
ATOM    260  N   ASP A  35       2.289  -2.061   9.608  1.00 94.14           N  
ATOM    261  CA  ASP A  35       0.954  -1.480   9.718  1.00 94.14           C  
ATOM    262  C   ASP A  35       0.843  -0.198   8.897  1.00 94.14           C  
ATOM    263  CB  ASP A  35       0.612  -1.198  11.183  1.00 94.14           C  
ATOM    264  O   ASP A  35       1.711   0.674   8.977  1.00 94.14           O  
ATOM    265  CG  ASP A  35       0.436  -2.462  12.005  1.00 94.14           C  
ATOM    266  OD1 ASP A  35      -0.309  -3.370  11.577  1.00 94.14           O  
ATOM    267  OD2 ASP A  35       1.047  -2.550  13.093  1.00 94.14           O  
ATOM    268  N   CYS A  36      -0.251  -0.162   8.125  1.00 94.25           N  
ATOM    269  CA  CYS A  36      -0.510   1.069   7.387  1.00 94.25           C  
ATOM    270  C   CYS A  36      -1.189   2.105   8.275  1.00 94.25           C  
ATOM    271  CB  CYS A  36      -1.378   0.787   6.161  1.00 94.25           C  
ATOM    272  O   CYS A  36      -1.844   1.753   9.258  1.00 94.25           O  
ATOM    273  SG  CYS A  36      -0.599  -0.308   4.955  1.00 94.25           S  
ATOM    274  N   SER A  37      -0.839   3.374   7.972  1.00 94.09           N  
ATOM    275  CA  SER A  37      -1.476   4.460   8.709  1.00 94.09           C  
ATOM    276  C   SER A  37      -2.963   4.551   8.383  1.00 94.09           C  
ATOM    277  CB  SER A  37      -0.795   5.793   8.395  1.00 94.09           C  
ATOM    278  O   SER A  37      -3.427   3.960   7.406  1.00 94.09           O  
ATOM    279  OG  SER A  37       0.572   5.759   8.767  1.00 94.09           O  
ATOM    280  N   GLU A  38      -3.656   5.229   9.272  1.00 91.56           N  
ATOM    281  CA  GLU A  38      -5.076   5.469   9.031  1.00 91.56           C  
ATOM    282  C   GLU A  38      -5.304   6.100   7.661  1.00 91.56           C  
ATOM    283  CB  GLU A  38      -5.664   6.363  10.127  1.00 91.56           C  
ATOM    284  O   GLU A  38      -4.613   7.051   7.287  1.00 91.56           O  
ATOM    285  CG  GLU A  38      -7.180   6.477  10.079  1.00 91.56           C  
ATOM    286  CD  GLU A  38      -7.756   7.305  11.217  1.00 91.56           C  
ATOM    287  OE1 GLU A  38      -8.993   7.487  11.270  1.00 91.56           O  
ATOM    288  OE2 GLU A  38      -6.962   7.776  12.062  1.00 91.56           O  
ATOM    289  N   GLY A  39      -6.163   5.522   6.873  1.00 91.74           N  
ATOM    290  CA  GLY A  39      -6.472   6.062   5.559  1.00 91.74           C  
ATOM    291  C   GLY A  39      -5.709   5.381   4.439  1.00 91.74           C  
ATOM    292  O   GLY A  39      -6.076   5.501   3.268  1.00 91.74           O  
ATOM    293  N   GLU A  40      -4.600   4.723   4.839  1.00 95.40           N  
ATOM    294  CA  GLU A  40      -3.848   3.963   3.845  1.00 95.40           C  
ATOM    295  C   GLU A  40      -4.424   2.560   3.672  1.00 95.40           C  
ATOM    296  CB  GLU A  40      -2.370   3.880   4.235  1.00 95.40           C  
ATOM    297  O   GLU A  40      -4.065   1.641   4.411  1.00 95.40           O  
ATOM    298  CG  GLU A  40      -1.677   5.233   4.304  1.00 95.40           C  
ATOM    299  CD  GLU A  40      -0.182   5.128   4.565  1.00 95.40           C  
ATOM    300  OE1 GLU A  40       0.591   5.930   3.994  1.00 95.40           O  
ATOM    301  OE2 GLU A  40       0.218   4.237   5.346  1.00 95.40           O  
ATOM    302  N   ASN A  41      -5.253   2.417   2.641  1.00 94.88           N  
ATOM    303  CA  ASN A  41      -6.025   1.186   2.505  1.00 94.88           C  
ATOM    304  C   ASN A  41      -5.559   0.362   1.308  1.00 94.88           C  
ATOM    305  CB  ASN A  41      -7.518   1.499   2.387  1.00 94.88           C  
ATOM    306  O   ASN A  41      -6.282  -0.518   0.837  1.00 94.88           O  
ATOM    307  CG  ASN A  41      -8.070   2.188   3.619  1.00 94.88           C  
ATOM    308  ND2 ASN A  41      -8.752   3.309   3.416  1.00 94.88           N  
ATOM    309  OD1 ASN A  41      -7.884   1.717   4.744  1.00 94.88           O  
ATOM    310  N   VAL A  42      -4.291   0.767   0.827  1.00 96.73           N  
ATOM    311  CA  VAL A  42      -3.795   0.076  -0.358  1.00 96.73           C  
ATOM    312  C   VAL A  42      -2.318  -0.266  -0.177  1.00 96.73           C  
ATOM    313  CB  VAL A  42      -3.993   0.923  -1.635  1.00 96.73           C  
ATOM    314  O   VAL A  42      -1.558   0.520   0.394  1.00 96.73           O  
ATOM    315  CG1 VAL A  42      -3.343   0.245  -2.840  1.00 96.73           C  
ATOM    316  CG2 VAL A  42      -5.480   1.163  -1.890  1.00 96.73           C  
ATOM    317  N   CYS A  43      -1.951  -1.471  -0.569  1.00 96.12           N  
ATOM    318  CA  CYS A  43      -0.547  -1.838  -0.722  1.00 96.12           C  
ATOM    319  C   CYS A  43      -0.080  -1.621  -2.156  1.00 96.12           C  
ATOM    320  CB  CYS A  43      -0.327  -3.295  -0.319  1.00 96.12           C  
ATOM    321  O   CYS A  43      -0.784  -1.975  -3.103  1.00 96.12           O  
ATOM    322  SG  CYS A  43      -0.836  -3.667   1.374  1.00 96.12           S  
ATOM    323  N   PHE A  44       1.103  -0.945  -2.304  1.00 95.03           N  
ATOM    324  CA  PHE A  44       1.569  -0.742  -3.671  1.00 95.03           C  
ATOM    325  C   PHE A  44       2.945  -1.366  -3.873  1.00 95.03           C  
ATOM    326  CB  PHE A  44       1.616   0.751  -4.009  1.00 95.03           C  
ATOM    327  O   PHE A  44       3.685  -1.575  -2.909  1.00 95.03           O  
ATOM    328  CG  PHE A  44       2.710   1.500  -3.297  1.00 95.03           C  
ATOM    329  CD1 PHE A  44       2.473   2.106  -2.070  1.00 95.03           C  
ATOM    330  CD2 PHE A  44       3.978   1.599  -3.857  1.00 95.03           C  
ATOM    331  CE1 PHE A  44       3.484   2.800  -1.409  1.00 95.03           C  
ATOM    332  CE2 PHE A  44       4.993   2.290  -3.203  1.00 95.03           C  
ATOM    333  CZ  PHE A  44       4.744   2.891  -1.980  1.00 95.03           C  
ATOM    334  N   GLN A  45       3.185  -1.632  -5.099  1.00 91.40           N  
ATOM    335  CA  GLN A  45       4.485  -2.042  -5.620  1.00 91.40           C  
ATOM    336  C   GLN A  45       4.829  -1.283  -6.899  1.00 91.40           C  
ATOM    337  CB  GLN A  45       4.508  -3.548  -5.881  1.00 91.40           C  
ATOM    338  O   GLN A  45       4.015  -1.210  -7.821  1.00 91.40           O  
ATOM    339  CG  GLN A  45       5.854  -4.067  -6.367  1.00 91.40           C  
ATOM    340  CD  GLN A  45       5.821  -5.542  -6.723  1.00 91.40           C  
ATOM    341  NE2 GLN A  45       6.563  -6.350  -5.972  1.00 91.40           N  
ATOM    342  OE1 GLN A  45       5.135  -5.952  -7.664  1.00 91.40           O  
ATOM    343  N   ARG A  46       6.062  -0.670  -6.917  1.00 90.67           N  
ATOM    344  CA  ARG A  46       6.550   0.046  -8.091  1.00 90.67           C  
ATOM    345  C   ARG A  46       7.897  -0.506  -8.547  1.00 90.67           C  
ATOM    346  CB  ARG A  46       6.670   1.543  -7.797  1.00 90.67           C  
ATOM    347  O   ARG A  46       8.800  -0.706  -7.733  1.00 90.67           O  
ATOM    348  CG  ARG A  46       5.353   2.205  -7.426  1.00 90.67           C  
ATOM    349  CD  ARG A  46       5.514   3.704  -7.217  1.00 90.67           C  
ATOM    350  NE  ARG A  46       6.177   4.004  -5.951  1.00 90.67           N  
ATOM    351  NH1 ARG A  46       6.865   6.120  -6.574  1.00 90.67           N  
ATOM    352  NH2 ARG A  46       7.373   5.312  -4.490  1.00 90.67           N  
ATOM    353  CZ  ARG A  46       6.804   5.144  -5.675  1.00 90.67           C  
ATOM    354  N   LYS A  47       7.915  -0.706  -9.811  1.00 86.43           N  
ATOM    355  CA  LYS A  47       9.143  -1.243 -10.390  1.00 86.43           C  
ATOM    356  C   LYS A  47       9.585  -0.424 -11.599  1.00 86.43           C  
ATOM    357  CB  LYS A  47       8.954  -2.707 -10.789  1.00 86.43           C  
ATOM    358  O   LYS A  47       8.775  -0.118 -12.477  1.00 86.43           O  
ATOM    359  CG  LYS A  47      10.214  -3.370 -11.324  1.00 86.43           C  
ATOM    360  CD  LYS A  47       9.958  -4.818 -11.722  1.00 86.43           C  
ATOM    361  CE  LYS A  47      11.202  -5.463 -12.319  1.00 86.43           C  
ATOM    362  NZ  LYS A  47      10.974  -6.901 -12.653  1.00 86.43           N  
ATOM    363  N   ASN A  48      10.912  -0.014 -11.527  1.00 84.41           N  
ATOM    364  CA  ASN A  48      11.543   0.677 -12.646  1.00 84.41           C  
ATOM    365  C   ASN A  48      12.563  -0.213 -13.351  1.00 84.41           C  
ATOM    366  CB  ASN A  48      12.206   1.972 -12.172  1.00 84.41           C  
ATOM    367  O   ASN A  48      13.564  -0.612 -12.753  1.00 84.41           O  
ATOM    368  CG  ASN A  48      12.550   2.905 -13.317  1.00 84.41           C  
ATOM    369  ND2 ASN A  48      13.362   3.917 -13.034  1.00 84.41           N  
ATOM    370  OD1 ASN A  48      12.090   2.718 -14.446  1.00 84.41           O  
ATOM    371  N   GLY A  49      12.168  -0.919 -14.455  1.00 77.36           N  
ATOM    372  CA  GLY A  49      13.123  -1.734 -15.189  1.00 77.36           C  
ATOM    373  C   GLY A  49      12.929  -3.223 -14.970  1.00 77.36           C  
ATOM    374  O   GLY A  49      11.887  -3.651 -14.468  1.00 77.36           O  
ATOM    375  N   THR A  50      13.938  -4.049 -15.552  1.00 70.95           N  
ATOM    376  CA  THR A  50      13.945  -5.507 -15.534  1.00 70.95           C  
ATOM    377  C   THR A  50      14.865  -6.031 -14.435  1.00 70.95           C  
ATOM    378  CB  THR A  50      14.388  -6.080 -16.894  1.00 70.95           C  
ATOM    379  O   THR A  50      15.929  -5.461 -14.185  1.00 70.95           O  
ATOM    380  CG2 THR A  50      13.402  -5.707 -17.995  1.00 70.95           C  
ATOM    381  OG1 THR A  50      15.680  -5.557 -17.227  1.00 70.95           O  
ATOM    382  N   GLY A  51      14.311  -6.232 -13.218  1.00 64.99           N  
ATOM    383  CA  GLY A  51      15.050  -6.870 -12.139  1.00 64.99           C  
ATOM    384  C   GLY A  51      14.561  -6.466 -10.761  1.00 64.99           C  
ATOM    385  O   GLY A  51      13.645  -5.651 -10.636  1.00 64.99           O  
ATOM    386  N   PRO A  52      14.970  -7.218  -9.664  1.00 65.67           N  
ATOM    387  CA  PRO A  52      14.454  -6.995  -8.311  1.00 65.67           C  
ATOM    388  C   PRO A  52      14.985  -5.708  -7.682  1.00 65.67           C  
ATOM    389  CB  PRO A  52      14.944  -8.222  -7.539  1.00 65.67           C  
ATOM    390  O   PRO A  52      14.454  -5.247  -6.669  1.00 65.67           O  
ATOM    391  CG  PRO A  52      16.148  -8.691  -8.291  1.00 65.67           C  
ATOM    392  CD  PRO A  52      15.992  -8.300  -9.733  1.00 65.67           C  
ATOM    393  N   LEU A  53      16.031  -5.130  -8.326  1.00 69.04           N  
ATOM    394  CA  LEU A  53      16.834  -4.086  -7.698  1.00 69.04           C  
ATOM    395  C   LEU A  53      16.178  -2.719  -7.869  1.00 69.04           C  
ATOM    396  CB  LEU A  53      18.245  -4.065  -8.291  1.00 69.04           C  
ATOM    397  O   LEU A  53      16.544  -1.761  -7.184  1.00 69.04           O  
ATOM    398  CG  LEU A  53      19.157  -5.233  -7.911  1.00 69.04           C  
ATOM    399  CD1 LEU A  53      20.402  -5.242  -8.792  1.00 69.04           C  
ATOM    400  CD2 LEU A  53      19.539  -5.156  -6.437  1.00 69.04           C  
ATOM    401  N   GLY A  54      14.813  -2.719  -7.998  1.00 78.07           N  
ATOM    402  CA  GLY A  54      14.142  -1.439  -8.163  1.00 78.07           C  
ATOM    403  C   GLY A  54      12.693  -1.463  -7.716  1.00 78.07           C  
ATOM    404  O   GLY A  54      11.892  -0.630  -8.144  1.00 78.07           O  
ATOM    405  N   VAL A  55      12.412  -2.456  -6.831  1.00 84.95           N  
ATOM    406  CA  VAL A  55      11.012  -2.545  -6.432  1.00 84.95           C  
ATOM    407  C   VAL A  55      10.799  -1.792  -5.121  1.00 84.95           C  
ATOM    408  CB  VAL A  55      10.557  -4.014  -6.282  1.00 84.95           C  
ATOM    409  O   VAL A  55      11.546  -1.986  -4.158  1.00 84.95           O  
ATOM    410  CG1 VAL A  55       9.097  -4.084  -5.835  1.00 84.95           C  
ATOM    411  CG2 VAL A  55      10.754  -4.770  -7.595  1.00 84.95           C  
ATOM    412  N   VAL A  56       9.929  -0.865  -5.213  1.00 90.21           N  
ATOM    413  CA  VAL A  56       9.483  -0.135  -4.031  1.00 90.21           C  
ATOM    414  C   VAL A  56       8.072  -0.579  -3.650  1.00 90.21           C  
ATOM    415  CB  VAL A  56       9.517   1.393  -4.261  1.00 90.21           C  
ATOM    416  O   VAL A  56       7.197  -0.693  -4.511  1.00 90.21           O  
ATOM    417  CG1 VAL A  56       9.067   2.138  -3.006  1.00 90.21           C  
ATOM    418  CG2 VAL A  56      10.917   1.838  -4.677  1.00 90.21           C  
ATOM    419  N   ARG A  57       7.944  -0.849  -2.294  1.00 92.03           N  
ATOM    420  CA  ARG A  57       6.662  -1.296  -1.759  1.00 92.03           C  
ATOM    421  C   ARG A  57       6.217  -0.417  -0.595  1.00 92.03           C  
ATOM    422  CB  ARG A  57       6.745  -2.756  -1.312  1.00 92.03           C  
ATOM    423  O   ARG A  57       7.049   0.182   0.090  1.00 92.03           O  
ATOM    424  CG  ARG A  57       7.225  -3.707  -2.397  1.00 92.03           C  
ATOM    425  CD  ARG A  57       7.478  -5.105  -1.851  1.00 92.03           C  
ATOM    426  NE  ARG A  57       7.846  -6.040  -2.911  1.00 92.03           N  
ATOM    427  NH1 ARG A  57       9.204  -7.345  -1.573  1.00 92.03           N  
ATOM    428  NH2 ARG A  57       8.924  -7.868  -3.787  1.00 92.03           N  
ATOM    429  CZ  ARG A  57       8.657  -7.082  -2.755  1.00 92.03           C  
ATOM    430  N   GLY A  58       4.888  -0.435  -0.437  1.00 94.93           N  
ATOM    431  CA  GLY A  58       4.423   0.297   0.731  1.00 94.93           C  
ATOM    432  C   GLY A  58       2.915   0.460   0.770  1.00 94.93           C  
ATOM    433  O   GLY A  58       2.191  -0.240   0.061  1.00 94.93           O  
ATOM    434  N   CYS A  59       2.540   1.300   1.763  1.00 96.52           N  
ATOM    435  CA  CYS A  59       1.140   1.653   1.971  1.00 96.52           C  
ATOM    436  C   CYS A  59       0.804   2.975   1.291  1.00 96.52           C  
ATOM    437  CB  CYS A  59       0.826   1.743   3.464  1.00 96.52           C  
ATOM    438  O   CYS A  59       1.643   3.876   1.226  1.00 96.52           O  
ATOM    439  SG  CYS A  59       1.130   0.208   4.366  1.00 96.52           S  
ATOM    440  N   ALA A  60      -0.435   3.042   0.784  1.00 96.71           N  
ATOM    441  CA  ALA A  60      -0.888   4.276   0.147  1.00 96.71           C  
ATOM    442  C   ALA A  60      -2.391   4.465   0.325  1.00 96.71           C  
ATOM    443  CB  ALA A  60      -0.526   4.272  -1.336  1.00 96.71           C  
ATOM    444  O   ALA A  60      -3.117   3.505   0.595  1.00 96.71           O  
ATOM    445  N   THR A  61      -2.785   5.703   0.274  1.00 96.69           N  
ATOM    446  CA  THR A  61      -4.210   6.012   0.317  1.00 96.69           C  
ATOM    447  C   THR A  61      -4.900   5.563  -0.968  1.00 96.69           C  
ATOM    448  CB  THR A  61      -4.449   7.519   0.531  1.00 96.69           C  
ATOM    449  O   THR A  61      -6.059   5.145  -0.943  1.00 96.69           O  
ATOM    450  CG2 THR A  61      -5.935   7.824   0.680  1.00 96.69           C  
ATOM    451  OG1 THR A  61      -3.764   7.941   1.717  1.00 96.69           O  
ATOM    452  N   SER A  62      -4.215   5.685  -2.039  1.00 96.55           N  
ATOM    453  CA  SER A  62      -4.648   5.257  -3.366  1.00 96.55           C  
ATOM    454  C   SER A  62      -3.479   4.720  -4.183  1.00 96.55           C  
ATOM    455  CB  SER A  62      -5.314   6.414  -4.111  1.00 96.55           C  
ATOM    456  O   SER A  62      -2.317   4.936  -3.831  1.00 96.55           O  
ATOM    457  OG  SER A  62      -4.390   7.466  -4.336  1.00 96.55           O  
ATOM    458  N   CYS A  63      -3.886   3.880  -5.198  1.00 96.01           N  
ATOM    459  CA  CYS A  63      -2.866   3.290  -6.058  1.00 96.01           C  
ATOM    460  C   CYS A  63      -2.098   4.370  -6.812  1.00 96.01           C  
ATOM    461  CB  CYS A  63      -3.499   2.315  -7.050  1.00 96.01           C  
ATOM    462  O   CYS A  63      -2.690   5.150  -7.561  1.00 96.01           O  
ATOM    463  SG  CYS A  63      -2.305   1.246  -7.882  1.00 96.01           S  
ATOM    464  N   PRO A  64      -0.767   4.456  -6.620  1.00 95.18           N  
ATOM    465  CA  PRO A  64       0.038   5.493  -7.268  1.00 95.18           C  
ATOM    466  C   PRO A  64       0.066   5.354  -8.789  1.00 95.18           C  
ATOM    467  CB  PRO A  64       1.433   5.278  -6.675  1.00 95.18           C  
ATOM    468  O   PRO A  64      -0.066   4.246  -9.314  1.00 95.18           O  
ATOM    469  CG  PRO A  64       1.406   3.887  -6.129  1.00 95.18           C  
ATOM    470  CD  PRO A  64      -0.025   3.495  -5.895  1.00 95.18           C  
ATOM    471  N   SER A  65       0.226   6.504  -9.383  1.00 95.11           N  
ATOM    472  CA  SER A  65       0.381   6.528 -10.833  1.00 95.11           C  
ATOM    473  C   SER A  65       1.814   6.204 -11.241  1.00 95.11           C  
ATOM    474  CB  SER A  65      -0.021   7.893 -11.394  1.00 95.11           C  
ATOM    475  O   SER A  65       2.764   6.625 -10.578  1.00 95.11           O  
ATOM    476  OG  SER A  65      -1.382   8.171 -11.113  1.00 95.11           O  
ATOM    477  N   PRO A  66       1.930   5.399 -12.266  1.00 91.76           N  
ATOM    478  CA  PRO A  66       3.287   5.114 -12.738  1.00 91.76           C  
ATOM    479  C   PRO A  66       4.000   6.356 -13.268  1.00 91.76           C  
ATOM    480  CB  PRO A  66       3.065   4.093 -13.857  1.00 91.76           C  
ATOM    481  O   PRO A  66       3.360   7.248 -13.829  1.00 91.76           O  
ATOM    482  CG  PRO A  66       1.672   4.350 -14.336  1.00 91.76           C  
ATOM    483  CD  PRO A  66       0.875   4.925 -13.201  1.00 91.76           C  
ATOM    484  N   ILE A  67       5.298   6.506 -12.945  1.00 89.56           N  
ATOM    485  CA  ILE A  67       6.156   7.539 -13.515  1.00 89.56           C  
ATOM    486  C   ILE A  67       7.050   6.932 -14.593  1.00 89.56           C  
ATOM    487  CB  ILE A  67       7.016   8.223 -12.428  1.00 89.56           C  
ATOM    488  O   ILE A  67       7.816   6.003 -14.323  1.00 89.56           O  
ATOM    489  CG1 ILE A  67       6.120   8.840 -11.348  1.00 89.56           C  
ATOM    490  CG2 ILE A  67       7.932   9.280 -13.050  1.00 89.56           C  
ATOM    491  CD1 ILE A  67       6.867   9.264 -10.091  1.00 89.56           C  
ATOM    492  N   GLY A  68       6.959   7.463 -15.897  1.00 88.97           N  
ATOM    493  CA  GLY A  68       7.747   6.918 -16.990  1.00 88.97           C  
ATOM    494  C   GLY A  68       7.330   5.513 -17.384  1.00 88.97           C  
ATOM    495  O   GLY A  68       6.152   5.262 -17.649  1.00 88.97           O  
ATOM    496  N   GLU A  69       8.305   4.588 -17.309  1.00 86.76           N  
ATOM    497  CA  GLU A  69       8.068   3.199 -17.689  1.00 86.76           C  
ATOM    498  C   GLU A  69       7.898   2.312 -16.460  1.00 86.76           C  
ATOM    499  CB  GLU A  69       9.214   2.677 -18.560  1.00 86.76           C  
ATOM    500  O   GLU A  69       8.105   1.098 -16.530  1.00 86.76           O  
ATOM    501  CG  GLU A  69       9.319   3.363 -19.914  1.00 86.76           C  
ATOM    502  CD  GLU A  69      10.396   2.768 -20.807  1.00 86.76           C  
ATOM    503  OE1 GLU A  69      10.542   3.218 -21.966  1.00 86.76           O  
ATOM    504  OE2 GLU A  69      11.099   1.842 -20.344  1.00 86.76           O  
ATOM    505  N   GLU A  70       7.488   3.005 -15.398  1.00 88.96           N  
ATOM    506  CA  GLU A  70       7.289   2.273 -14.151  1.00 88.96           C  
ATOM    507  C   GLU A  70       6.043   1.395 -14.220  1.00 88.96           C  
ATOM    508  CB  GLU A  70       7.186   3.241 -12.969  1.00 88.96           C  
ATOM    509  O   GLU A  70       5.037   1.782 -14.817  1.00 88.96           O  
ATOM    510  CG  GLU A  70       8.524   3.816 -12.527  1.00 88.96           C  
ATOM    511  CD  GLU A  70       8.426   4.663 -11.268  1.00 88.96           C  
ATOM    512  OE1 GLU A  70       9.480   5.034 -10.703  1.00 88.96           O  
ATOM    513  OE2 GLU A  70       7.287   4.957 -10.843  1.00 88.96           O  
ATOM    514  N   LYS A  71       6.183   0.178 -13.710  1.00 89.13           N  
ATOM    515  CA  LYS A  71       5.027  -0.686 -13.489  1.00 89.13           C  
ATOM    516  C   LYS A  71       4.538  -0.592 -12.046  1.00 89.13           C  
ATOM    517  CB  LYS A  71       5.368  -2.137 -13.833  1.00 89.13           C  
ATOM    518  O   LYS A  71       5.335  -0.670 -11.109  1.00 89.13           O  
ATOM    519  CG  LYS A  71       5.700  -2.363 -15.300  1.00 89.13           C  
ATOM    520  CD  LYS A  71       5.977  -3.833 -15.590  1.00 89.13           C  
ATOM    521  CE  LYS A  71       6.319  -4.059 -17.057  1.00 89.13           C  
ATOM    522  NZ  LYS A  71       6.575  -5.501 -17.350  1.00 89.13           N  
ATOM    523  N   VAL A  72       3.238  -0.352 -11.940  1.00 92.49           N  
ATOM    524  CA  VAL A  72       2.645  -0.196 -10.616  1.00 92.49           C  
ATOM    525  C   VAL A  72       1.528  -1.219 -10.425  1.00 92.49           C  
ATOM    526  CB  VAL A  72       2.099   1.234 -10.403  1.00 92.49           C  
ATOM    527  O   VAL A  72       0.710  -1.429 -11.324  1.00 92.49           O  
ATOM    528  CG1 VAL A  72       1.428   1.359  -9.037  1.00 92.49           C  
ATOM    529  CG2 VAL A  72       3.223   2.260 -10.545  1.00 92.49           C  
ATOM    530  N   SER A  73       1.552  -1.874  -9.278  1.00 92.50           N  
ATOM    531  CA  SER A  73       0.478  -2.775  -8.875  1.00 92.50           C  
ATOM    532  C   SER A  73      -0.004  -2.464  -7.462  1.00 92.50           C  
ATOM    533  CB  SER A  73       0.941  -4.231  -8.955  1.00 92.50           C  
ATOM    534  O   SER A  73       0.776  -2.018  -6.618  1.00 92.50           O  
ATOM    535  OG  SER A  73       2.019  -4.466  -8.066  1.00 92.50           O  
ATOM    536  N   CYS A  74      -1.329  -2.670  -7.335  1.00 95.28           N  
ATOM    537  CA  CYS A  74      -1.945  -2.394  -6.042  1.00 95.28           C  
ATOM    538  C   CYS A  74      -2.877  -3.527  -5.629  1.00 95.28           C  
ATOM    539  CB  CYS A  74      -2.718  -1.076  -6.086  1.00 95.28           C  
ATOM    540  O   CYS A  74      -3.409  -4.240  -6.481  1.00 95.28           O  
ATOM    541  SG  CYS A  74      -1.693   0.356  -6.486  1.00 95.28           S  
ATOM    542  N   CYS A  75      -2.976  -3.680  -4.334  1.00 95.25           N  
ATOM    543  CA  CYS A  75      -3.882  -4.658  -3.741  1.00 95.25           C  
ATOM    544  C   CYS A  75      -4.325  -4.218  -2.351  1.00 95.25           C  
ATOM    545  CB  CYS A  75      -3.214  -6.030  -3.663  1.00 95.25           C  
ATOM    546  O   CYS A  75      -3.810  -3.236  -1.813  1.00 95.25           O  
ATOM    547  SG  CYS A  75      -1.750  -6.067  -2.606  1.00 95.25           S  
ATOM    548  N   SER A  76      -5.400  -4.855  -1.749  1.00 94.72           N  
ATOM    549  CA  SER A  76      -5.968  -4.290  -0.529  1.00 94.72           C  
ATOM    550  C   SER A  76      -6.107  -5.350   0.558  1.00 94.72           C  
ATOM    551  CB  SER A  76      -7.331  -3.659  -0.815  1.00 94.72           C  
ATOM    552  O   SER A  76      -6.936  -5.216   1.461  1.00 94.72           O  
ATOM    553  OG  SER A  76      -7.205  -2.578  -1.722  1.00 94.72           O  
ATOM    554  N   THR A  77      -5.335  -6.438   0.430  1.00 93.26           N  
ATOM    555  CA  THR A  77      -5.307  -7.415   1.513  1.00 93.26           C  
ATOM    556  C   THR A  77      -3.942  -7.428   2.194  1.00 93.26           C  
ATOM    557  CB  THR A  77      -5.641  -8.828   0.999  1.00 93.26           C  
ATOM    558  O   THR A  77      -2.977  -6.865   1.674  1.00 93.26           O  
ATOM    559  CG2 THR A  77      -7.029  -8.870   0.368  1.00 93.26           C  
ATOM    560  OG1 THR A  77      -4.671  -9.215   0.019  1.00 93.26           O  
ATOM    561  N   ASP A  78      -3.903  -8.012   3.411  1.00 93.25           N  
ATOM    562  CA  ASP A  78      -2.660  -8.023   4.177  1.00 93.25           C  
ATOM    563  C   ASP A  78      -1.539  -8.704   3.395  1.00 93.25           C  
ATOM    564  CB  ASP A  78      -2.865  -8.725   5.521  1.00 93.25           C  
ATOM    565  O   ASP A  78      -1.724  -9.798   2.859  1.00 93.25           O  
ATOM    566  CG  ASP A  78      -3.674  -7.898   6.505  1.00 93.25           C  
ATOM    567  OD1 ASP A  78      -3.895  -6.694   6.252  1.00 93.25           O  
ATOM    568  OD2 ASP A  78      -4.090  -8.454   7.544  1.00 93.25           O  
ATOM    569  N   ASN A  79      -0.470  -7.961   3.219  1.00 92.54           N  
ATOM    570  CA  ASN A  79       0.767  -8.472   2.638  1.00 92.54           C  
ATOM    571  C   ASN A  79       0.557  -8.948   1.203  1.00 92.54           C  
ATOM    572  CB  ASN A  79       1.336  -9.604   3.495  1.00 92.54           C  
ATOM    573  O   ASN A  79       1.191  -9.909   0.764  1.00 92.54           O  
ATOM    574  CG  ASN A  79       1.687  -9.154   4.899  1.00 92.54           C  
ATOM    575  ND2 ASN A  79       1.294  -9.944   5.891  1.00 92.54           N  
ATOM    576  OD1 ASN A  79       2.305  -8.103   5.091  1.00 92.54           O  
ATOM    577  N   CYS A  80      -0.344  -8.480   0.542  1.00 93.19           N  
ATOM    578  CA  CYS A  80      -0.705  -8.895  -0.809  1.00 93.19           C  
ATOM    579  C   CYS A  80       0.375  -8.497  -1.808  1.00 93.19           C  
ATOM    580  CB  CYS A  80      -2.043  -8.281  -1.218  1.00 93.19           C  
ATOM    581  O   CYS A  80       0.401  -9.000  -2.933  1.00 93.19           O  
ATOM    582  SG  CYS A  80      -2.016  -6.478  -1.322  1.00 93.19           S  
ATOM    583  N   ASN A  81       1.232  -7.465  -1.384  1.00 92.75           N  
ATOM    584  CA  ASN A  81       2.266  -6.996  -2.299  1.00 92.75           C  
ATOM    585  C   ASN A  81       3.600  -7.691  -2.040  1.00 92.75           C  
ATOM    586  CB  ASN A  81       2.429  -5.479  -2.194  1.00 92.75           C  
ATOM    587  O   ASN A  81       4.662  -7.111  -2.273  1.00 92.75           O  
ATOM    588  CG  ASN A  81       2.913  -5.036  -0.828  1.00 92.75           C  
ATOM    589  ND2 ASN A  81       3.567  -3.881  -0.776  1.00 92.75           N  
ATOM    590  OD1 ASN A  81       2.702  -5.726   0.173  1.00 92.75           O  
ATOM    591  N   LYS A  82       3.560  -8.950  -1.465  1.00 87.11           N  
ATOM    592  CA  LYS A  82       4.767  -9.683  -1.093  1.00 87.11           C  
ATOM    593  C   LYS A  82       5.542 -10.131  -2.329  1.00 87.11           C  
ATOM    594  CB  LYS A  82       4.415 -10.893  -0.227  1.00 87.11           C  
ATOM    595  O   LYS A  82       6.773 -10.082  -2.347  1.00 87.11           O  
ATOM    596  CG  LYS A  82       5.624 -11.667   0.277  1.00 87.11           C  
ATOM    597  CD  LYS A  82       5.213 -12.812   1.193  1.00 87.11           C  
ATOM    598  CE  LYS A  82       6.421 -13.597   1.685  1.00 87.11           C  
ATOM    599  NZ  LYS A  82       6.020 -14.753   2.542  1.00 87.11           N  
ATOM    600  N   TYR A  83       4.816 -10.551  -3.384  1.00 76.82           N  
ATOM    601  CA  TYR A  83       5.430 -11.065  -4.603  1.00 76.82           C  
ATOM    602  C   TYR A  83       5.025 -10.230  -5.812  1.00 76.82           C  
ATOM    603  CB  TYR A  83       5.040 -12.529  -4.825  1.00 76.82           C  
ATOM    604  O   TYR A  83       3.932  -9.660  -5.842  1.00 76.82           O  
ATOM    605  CG  TYR A  83       5.400 -13.435  -3.673  1.00 76.82           C  
ATOM    606  CD1 TYR A  83       6.725 -13.784  -3.423  1.00 76.82           C  
ATOM    607  CD2 TYR A  83       4.416 -13.945  -2.833  1.00 76.82           C  
ATOM    608  CE1 TYR A  83       7.061 -14.620  -2.364  1.00 76.82           C  
ATOM    609  CE2 TYR A  83       4.740 -14.782  -1.770  1.00 76.82           C  
ATOM    610  OH  TYR A  83       6.391 -15.941  -0.493  1.00 76.82           O  
ATOM    611  CZ  TYR A  83       6.064 -15.113  -1.544  1.00 76.82           C  
ATOM    612  N   PHE A  84       6.037  -9.970  -6.690  1.00 68.69           N  
ATOM    613  CA  PHE A  84       5.668  -9.399  -7.980  1.00 68.69           C  
ATOM    614  C   PHE A  84       5.021 -10.451  -8.873  1.00 68.69           C  
ATOM    615  CB  PHE A  84       6.895  -8.802  -8.676  1.00 68.69           C  
ATOM    616  O   PHE A  84       5.548 -11.556  -9.021  1.00 68.69           O  
ATOM    617  CG  PHE A  84       6.559  -7.781  -9.729  1.00 68.69           C  
ATOM    618  CD1 PHE A  84       6.563  -8.123 -11.076  1.00 68.69           C  
ATOM    619  CD2 PHE A  84       6.238  -6.478  -9.372  1.00 68.69           C  
ATOM    620  CE1 PHE A  84       6.252  -7.180 -12.053  1.00 68.69           C  
ATOM    621  CE2 PHE A  84       5.926  -5.530 -10.343  1.00 68.69           C  
ATOM    622  CZ  PHE A  84       5.935  -5.883 -11.683  1.00 68.69           C  
ATOM    623  N   SER A  85       3.741 -10.348  -8.975  1.00 62.67           N  
ATOM    624  CA  SER A  85       3.082 -11.276  -9.888  1.00 62.67           C  
ATOM    625  C   SER A  85       3.806 -11.340 -11.229  1.00 62.67           C  
ATOM    626  CB  SER A  85       1.624 -10.870 -10.105  1.00 62.67           C  
ATOM    627  O   SER A  85       4.008 -10.314 -11.881  1.00 62.67           O  
ATOM    628  OG  SER A  85       0.826 -12.001 -10.408  1.00 62.67           O  
ATOM    629  N   ILE A  86       4.853 -12.110 -11.390  1.00 55.81           N  
ATOM    630  CA  ILE A  86       5.561 -12.414 -12.628  1.00 55.81           C  
ATOM    631  C   ILE A  86       4.561 -12.819 -13.709  1.00 55.81           C  
ATOM    632  CB  ILE A  86       6.608 -13.532 -12.421  1.00 55.81           C  
ATOM    633  O   ILE A  86       4.926 -12.964 -14.878  1.00 55.81           O  
ATOM    634  CG1 ILE A  86       7.255 -13.408 -11.037  1.00 55.81           C  
ATOM    635  CG2 ILE A  86       7.667 -13.492 -13.526  1.00 55.81           C  
ATOM    636  CD1 ILE A  86       8.056 -14.632 -10.616  1.00 55.81           C  
ATOM    637  N   PHE A  87       3.252 -12.741 -13.443  1.00 43.64           N  
ATOM    638  CA  PHE A  87       2.423 -13.111 -14.584  1.00 43.64           C  
ATOM    639  C   PHE A  87       1.599 -11.921 -15.062  1.00 43.64           C  
ATOM    640  CB  PHE A  87       1.499 -14.278 -14.224  1.00 43.64           C  
ATOM    641  O   PHE A  87       0.707 -11.451 -14.352  1.00 43.64           O  
ATOM    642  CG  PHE A  87       2.188 -15.616 -14.212  1.00 43.64           C  
ATOM    643  CD1 PHE A  87       2.390 -16.320 -15.393  1.00 43.64           C  
ATOM    644  CD2 PHE A  87       2.633 -16.170 -13.019  1.00 43.64           C  
ATOM    645  CE1 PHE A  87       3.028 -17.558 -15.385  1.00 43.64           C  
ATOM    646  CE2 PHE A  87       3.271 -17.408 -13.003  1.00 43.64           C  
ATOM    647  CZ  PHE A  87       3.466 -18.100 -14.187  1.00 43.64           C  
ATOM    648  N   LEU A  88       2.134 -10.820 -15.461  1.00 41.42           N  
ATOM    649  CA  LEU A  88       1.530  -9.993 -16.499  1.00 41.42           C  
ATOM    650  C   LEU A  88       2.570  -9.568 -17.530  1.00 41.42           C  
ATOM    651  CB  LEU A  88       0.869  -8.757 -15.883  1.00 41.42           C  
ATOM    652  O   LEU A  88       3.675  -9.154 -17.169  1.00 41.42           O  
ATOM    653  CG  LEU A  88      -0.521  -8.961 -15.279  1.00 41.42           C  
ATOM    654  CD1 LEU A  88      -0.726  -8.023 -14.094  1.00 41.42           C  
ATOM    655  CD2 LEU A  88      -1.600  -8.742 -16.334  1.00 41.42           C  
TER     656      ALA A   1                                                      
ENDMDL                                                                          
END                                                                             
