# Supplementary material for: Domain loss enabled evolution of novel functions in the snake three-finger toxin gene superfamily
Source: Nat Commun. 2023 Aug 11;14:4861. doi: 10.1038/s41467-023-40550-0 (PMC10421932; doi:10.1038/s41467-023-40550-0)
Supplement: Supplementary file 5 — Supplementary Data 2 [file 41467_2023_40550_MOESM5_ESM.zip › SD2_structure_predictions/full_sequence/TR|A0A646QDR7|Thelotornis_mossambicanus.pdb]

MODEL     1                                                                     
ATOM      1  N   MET A   1     -42.271  -5.039  23.879  1.00 62.34           N  
ATOM      2  CA  MET A   1     -41.000  -4.687  24.506  1.00 62.34           C  
ATOM      3  C   MET A   1     -39.901  -5.659  24.091  1.00 62.34           C  
ATOM      4  CB  MET A   1     -41.137  -4.673  26.029  1.00 62.34           C  
ATOM      5  O   MET A   1     -38.722  -5.421  24.358  1.00 62.34           O  
ATOM      6  CG  MET A   1     -42.565  -4.476  26.514  1.00 62.34           C  
ATOM      7  SD  MET A   1     -42.664  -4.251  28.333  1.00 62.34           S  
ATOM      8  CE  MET A   1     -44.463  -4.314  28.565  1.00 62.34           C  
ATOM      9  N   LYS A   2     -40.159  -6.669  23.167  1.00 66.66           N  
ATOM     10  CA  LYS A   2     -39.293  -7.726  22.654  1.00 66.66           C  
ATOM     11  C   LYS A   2     -38.837  -7.420  21.230  1.00 66.66           C  
ATOM     12  CB  LYS A   2     -40.010  -9.076  22.696  1.00 66.66           C  
ATOM     13  O   LYS A   2     -37.739  -7.810  20.827  1.00 66.66           O  
ATOM     14  CG  LYS A   2     -40.190  -9.638  24.098  1.00 66.66           C  
ATOM     15  CD  LYS A   2     -41.183 -10.794  24.114  1.00 66.66           C  
ATOM     16  CE  LYS A   2     -41.266 -11.442  25.490  1.00 66.66           C  
ATOM     17  NZ  LYS A   2     -42.681 -11.665  25.912  1.00 66.66           N  
ATOM     18  N   THR A   3     -39.680  -6.543  20.581  1.00 66.96           N  
ATOM     19  CA  THR A   3     -39.341  -6.140  19.221  1.00 66.96           C  
ATOM     20  C   THR A   3     -38.383  -4.951  19.232  1.00 66.96           C  
ATOM     21  CB  THR A   3     -40.602  -5.779  18.414  1.00 66.96           C  
ATOM     22  O   THR A   3     -37.565  -4.799  18.323  1.00 66.96           O  
ATOM     23  CG2 THR A   3     -41.459  -7.013  18.152  1.00 66.96           C  
ATOM     24  OG1 THR A   3     -41.375  -4.822  19.150  1.00 66.96           O  
ATOM     25  N   LEU A   4     -38.358  -4.253  20.324  1.00 66.43           N  
ATOM     26  CA  LEU A   4     -37.462  -3.128  20.569  1.00 66.43           C  
ATOM     27  C   LEU A   4     -36.088  -3.614  21.016  1.00 66.43           C  
ATOM     28  CB  LEU A   4     -38.054  -2.192  21.625  1.00 66.43           C  
ATOM     29  O   LEU A   4     -35.067  -3.033  20.642  1.00 66.43           O  
ATOM     30  CG  LEU A   4     -38.875  -1.012  21.103  1.00 66.43           C  
ATOM     31  CD1 LEU A   4     -39.916  -0.592  22.135  1.00 66.43           C  
ATOM     32  CD2 LEU A   4     -37.963   0.158  20.749  1.00 66.43           C  
ATOM     33  N   LEU A   5     -36.060  -4.712  21.649  1.00 67.51           N  
ATOM     34  CA  LEU A   5     -34.843  -5.369  22.114  1.00 67.51           C  
ATOM     35  C   LEU A   5     -34.150  -6.103  20.971  1.00 67.51           C  
ATOM     36  CB  LEU A   5     -35.163  -6.350  23.246  1.00 67.51           C  
ATOM     37  O   LEU A   5     -32.920  -6.115  20.891  1.00 67.51           O  
ATOM     38  CG  LEU A   5     -35.429  -5.734  24.621  1.00 67.51           C  
ATOM     39  CD1 LEU A   5     -36.077  -6.761  25.544  1.00 67.51           C  
ATOM     40  CD2 LEU A   5     -34.136  -5.201  25.228  1.00 67.51           C  
ATOM     41  N   LEU A   6     -34.874  -6.540  20.001  1.00 66.33           N  
ATOM     42  CA  LEU A   6     -34.382  -7.242  18.820  1.00 66.33           C  
ATOM     43  C   LEU A   6     -33.837  -6.258  17.790  1.00 66.33           C  
ATOM     44  CB  LEU A   6     -35.497  -8.086  18.196  1.00 66.33           C  
ATOM     45  O   LEU A   6     -32.835  -6.538  17.129  1.00 66.33           O  
ATOM     46  CG  LEU A   6     -35.889  -9.357  18.952  1.00 66.33           C  
ATOM     47  CD1 LEU A   6     -37.190  -9.924  18.396  1.00 66.33           C  
ATOM     48  CD2 LEU A   6     -34.771 -10.392  18.875  1.00 66.33           C  
ATOM     49  N   SER A   7     -34.365  -5.110  17.726  1.00 66.76           N  
ATOM     50  CA  SER A   7     -33.923  -4.022  16.860  1.00 66.76           C  
ATOM     51  C   SER A   7     -32.680  -3.339  17.420  1.00 66.76           C  
ATOM     52  CB  SER A   7     -35.041  -2.994  16.678  1.00 66.76           C  
ATOM     53  O   SER A   7     -31.796  -2.931  16.664  1.00 66.76           O  
ATOM     54  OG  SER A   7     -35.553  -2.581  17.933  1.00 66.76           O  
ATOM     55  N   LEU A   8     -32.373  -3.285  18.617  1.00 67.00           N  
ATOM     56  CA  LEU A   8     -31.225  -2.756  19.345  1.00 67.00           C  
ATOM     57  C   LEU A   8     -30.043  -3.717  19.270  1.00 67.00           C  
ATOM     58  CB  LEU A   8     -31.592  -2.494  20.808  1.00 67.00           C  
ATOM     59  O   LEU A   8     -28.892  -3.286  19.167  1.00 67.00           O  
ATOM     60  CG  LEU A   8     -31.404  -1.061  21.308  1.00 67.00           C  
ATOM     61  CD1 LEU A   8     -32.704  -0.533  21.905  1.00 67.00           C  
ATOM     62  CD2 LEU A   8     -30.274  -0.995  22.330  1.00 67.00           C  
ATOM     63  N   VAL A   9     -30.305  -4.955  19.172  1.00 67.61           N  
ATOM     64  CA  VAL A   9     -29.328  -6.031  19.039  1.00 67.61           C  
ATOM     65  C   VAL A   9     -28.839  -6.110  17.595  1.00 67.61           C  
ATOM     66  CB  VAL A   9     -29.918  -7.390  19.478  1.00 67.61           C  
ATOM     67  O   VAL A   9     -27.650  -6.321  17.347  1.00 67.61           O  
ATOM     68  CG1 VAL A   9     -28.936  -8.523  19.188  1.00 67.61           C  
ATOM     69  CG2 VAL A   9     -30.280  -7.360  20.962  1.00 67.61           C  
ATOM     70  N   MET A  10     -29.615  -5.742  16.606  1.00 62.96           N  
ATOM     71  CA  MET A  10     -29.321  -5.684  15.177  1.00 62.96           C  
ATOM     72  C   MET A  10     -28.549  -4.415  14.831  1.00 62.96           C  
ATOM     73  CB  MET A  10     -30.612  -5.750  14.359  1.00 62.96           C  
ATOM     74  O   MET A  10     -27.623  -4.448  14.019  1.00 62.96           O  
ATOM     75  CG  MET A  10     -31.269  -7.121  14.362  1.00 62.96           C  
ATOM     76  SD  MET A  10     -30.206  -8.413  13.609  1.00 62.96           S  
ATOM     77  CE  MET A  10     -30.336  -7.955  11.858  1.00 62.96           C  
ATOM     78  N   VAL A  11     -28.801  -3.280  15.440  1.00 64.24           N  
ATOM     79  CA  VAL A  11     -28.131  -1.988  15.334  1.00 64.24           C  
ATOM     80  C   VAL A  11     -26.796  -2.036  16.074  1.00 64.24           C  
ATOM     81  CB  VAL A  11     -29.009  -0.846  15.893  1.00 64.24           C  
ATOM     82  O   VAL A  11     -25.806  -1.460  15.617  1.00 64.24           O  
ATOM     83  CG1 VAL A  11     -28.254   0.482  15.861  1.00 64.24           C  
ATOM     84  CG2 VAL A  11     -30.314  -0.741  15.105  1.00 64.24           C  
ATOM     85  N   GLY A  12     -26.602  -2.872  17.032  1.00 63.05           N  
ATOM     86  CA  GLY A  12     -25.396  -3.155  17.793  1.00 63.05           C  
ATOM     87  C   GLY A  12     -24.467  -4.132  17.097  1.00 63.05           C  
ATOM     88  O   GLY A  12     -23.244  -3.989  17.163  1.00 63.05           O  
ATOM     89  N   PHE A  13     -24.974  -5.006  16.243  1.00 63.61           N  
ATOM     90  CA  PHE A  13     -24.255  -5.987  15.439  1.00 63.61           C  
ATOM     91  C   PHE A  13     -23.751  -5.360  14.144  1.00 63.61           C  
ATOM     92  CB  PHE A  13     -25.151  -7.189  15.126  1.00 63.61           C  
ATOM     93  O   PHE A  13     -22.656  -5.681  13.678  1.00 63.61           O  
ATOM     94  CG  PHE A  13     -24.460  -8.517  15.279  1.00 63.61           C  
ATOM     95  CD1 PHE A  13     -23.895  -9.153  14.180  1.00 63.61           C  
ATOM     96  CD2 PHE A  13     -24.376  -9.130  16.522  1.00 63.61           C  
ATOM     97  CE1 PHE A  13     -23.255 -10.383  14.319  1.00 63.61           C  
ATOM     98  CE2 PHE A  13     -23.738 -10.358  16.669  1.00 63.61           C  
ATOM     99  CZ  PHE A  13     -23.179 -10.983  15.566  1.00 63.61           C  
ATOM    100  N   VAL A  14     -24.403  -4.309  13.574  1.00 61.68           N  
ATOM    101  CA  VAL A  14     -24.073  -3.500  12.404  1.00 61.68           C  
ATOM    102  C   VAL A  14     -22.960  -2.515  12.755  1.00 61.68           C  
ATOM    103  CB  VAL A  14     -25.309  -2.741  11.872  1.00 61.68           C  
ATOM    104  O   VAL A  14     -22.091  -2.231  11.927  1.00 61.68           O  
ATOM    105  CG1 VAL A  14     -24.914  -1.792  10.742  1.00 61.68           C  
ATOM    106  CG2 VAL A  14     -26.376  -3.726  11.398  1.00 61.68           C  
ATOM    107  N   TYR A  15     -22.773  -2.150  14.057  1.00 60.22           N  
ATOM    108  CA  TYR A  15     -21.711  -1.292  14.570  1.00 60.22           C  
ATOM    109  C   TYR A  15     -20.519  -2.119  15.036  1.00 60.22           C  
ATOM    110  CB  TYR A  15     -22.229  -0.426  15.722  1.00 60.22           C  
ATOM    111  O   TYR A  15     -19.396  -1.614  15.109  1.00 60.22           O  
ATOM    112  CG  TYR A  15     -23.136   0.696  15.279  1.00 60.22           C  
ATOM    113  CD1 TYR A  15     -22.611   1.902  14.819  1.00 60.22           C  
ATOM    114  CD2 TYR A  15     -24.519   0.554  15.319  1.00 60.22           C  
ATOM    115  CE1 TYR A  15     -23.442   2.940  14.411  1.00 60.22           C  
ATOM    116  CE2 TYR A  15     -25.360   1.585  14.914  1.00 60.22           C  
ATOM    117  OH  TYR A  15     -25.641   3.796  14.059  1.00 60.22           O  
ATOM    118  CZ  TYR A  15     -24.813   2.772  14.462  1.00 60.22           C  
ATOM    119  N   LEU A  16     -20.772  -3.410  15.215  1.00 57.41           N  
ATOM    120  CA  LEU A  16     -19.723  -4.340  15.617  1.00 57.41           C  
ATOM    121  C   LEU A  16     -19.072  -4.984  14.398  1.00 57.41           C  
ATOM    122  CB  LEU A  16     -20.290  -5.422  16.539  1.00 57.41           C  
ATOM    123  O   LEU A  16     -17.985  -5.559  14.500  1.00 57.41           O  
ATOM    124  CG  LEU A  16     -20.703  -4.970  17.941  1.00 57.41           C  
ATOM    125  CD1 LEU A  16     -21.530  -6.054  18.625  1.00 57.41           C  
ATOM    126  CD2 LEU A  16     -19.475  -4.622  18.775  1.00 57.41           C  
ATOM    127  N   VAL A  17     -19.765  -4.768  13.220  1.00 56.88           N  
ATOM    128  CA  VAL A  17     -19.299  -5.268  11.930  1.00 56.88           C  
ATOM    129  C   VAL A  17     -18.439  -4.208  11.245  1.00 56.88           C  
ATOM    130  CB  VAL A  17     -20.478  -5.670  11.017  1.00 56.88           C  
ATOM    131  O   VAL A  17     -18.505  -4.040  10.025  1.00 56.88           O  
ATOM    132  CG1 VAL A  17     -20.002  -5.880   9.581  1.00 56.88           C  
ATOM    133  CG2 VAL A  17     -21.159  -6.930  11.548  1.00 56.88           C  
ATOM    134  N   SER A  18     -18.103  -3.084  11.970  1.00 53.14           N  
ATOM    135  CA  SER A  18     -17.225  -1.997  11.550  1.00 53.14           C  
ATOM    136  C   SER A  18     -15.763  -2.330  11.824  1.00 53.14           C  
ATOM    137  CB  SER A  18     -17.603  -0.697  12.261  1.00 53.14           C  
ATOM    138  O   SER A  18     -15.404  -2.699  12.945  1.00 53.14           O  
ATOM    139  OG  SER A  18     -17.210  -0.736  13.622  1.00 53.14           O  
ATOM    140  N   GLY A  19     -15.044  -3.226  10.928  1.00 56.63           N  
ATOM    141  CA  GLY A  19     -13.986  -2.924   9.977  1.00 56.63           C  
ATOM    142  C   GLY A  19     -12.657  -3.557  10.342  1.00 56.63           C  
ATOM    143  O   GLY A  19     -11.939  -3.050  11.207  1.00 56.63           O  
ATOM    144  N   GLN A  20     -12.744  -4.924  10.587  1.00 62.73           N  
ATOM    145  CA  GLN A  20     -11.399  -5.481  10.680  1.00 62.73           C  
ATOM    146  C   GLN A  20     -10.438  -4.755   9.741  1.00 62.73           C  
ATOM    147  CB  GLN A  20     -11.413  -6.977  10.363  1.00 62.73           C  
ATOM    148  O   GLN A  20     -10.710  -4.625   8.546  1.00 62.73           O  
ATOM    149  CG  GLN A  20     -12.143  -7.818  11.401  1.00 62.73           C  
ATOM    150  CD  GLN A  20     -11.659  -9.256  11.437  1.00 62.73           C  
ATOM    151  NE2 GLN A  20     -12.565 -10.179  11.739  1.00 62.73           N  
ATOM    152  OE1 GLN A  20     -10.480  -9.534  11.193  1.00 62.73           O  
ATOM    153  N   ASN A  21      -9.724  -3.769  10.436  1.00 76.40           N  
ATOM    154  CA  ASN A  21      -8.699  -3.073   9.666  1.00 76.40           C  
ATOM    155  C   ASN A  21      -7.628  -4.035   9.159  1.00 76.40           C  
ATOM    156  CB  ASN A  21      -8.060  -1.962  10.503  1.00 76.40           C  
ATOM    157  O   ASN A  21      -7.194  -4.928   9.889  1.00 76.40           O  
ATOM    158  CG  ASN A  21      -9.008  -0.807  10.761  1.00 76.40           C  
ATOM    159  ND2 ASN A  21      -8.711  -0.012  11.782  1.00 76.40           N  
ATOM    160  OD1 ASN A  21      -9.999  -0.631  10.048  1.00 76.40           O  
ATOM    161  N   ARG A  22      -7.546  -4.204   7.901  1.00 88.97           N  
ATOM    162  CA  ARG A  22      -6.553  -5.020   7.210  1.00 88.97           C  
ATOM    163  C   ARG A  22      -5.139  -4.644   7.640  1.00 88.97           C  
ATOM    164  CB  ARG A  22      -6.697  -4.874   5.694  1.00 88.97           C  
ATOM    165  O   ARG A  22      -4.874  -3.487   7.974  1.00 88.97           O  
ATOM    166  CG  ARG A  22      -7.828  -5.698   5.099  1.00 88.97           C  
ATOM    167  CD  ARG A  22      -7.307  -6.932   4.377  1.00 88.97           C  
ATOM    168  NE  ARG A  22      -7.772  -6.984   2.994  1.00 88.97           N  
ATOM    169  NH1 ARG A  22      -7.450  -9.259   2.753  1.00 88.97           N  
ATOM    170  NH2 ARG A  22      -8.270  -8.021   1.006  1.00 88.97           N  
ATOM    171  CZ  ARG A  22      -7.830  -8.088   2.254  1.00 88.97           C  
ATOM    172  N   THR A  23      -4.310  -5.764   7.735  1.00 95.63           N  
ATOM    173  CA  THR A  23      -2.901  -5.527   8.029  1.00 95.63           C  
ATOM    174  C   THR A  23      -2.042  -5.760   6.790  1.00 95.63           C  
ATOM    175  CB  THR A  23      -2.410  -6.431   9.175  1.00 95.63           C  
ATOM    176  O   THR A  23      -2.260  -6.722   6.050  1.00 95.63           O  
ATOM    177  CG2 THR A  23      -3.135  -6.111  10.478  1.00 95.63           C  
ATOM    178  OG1 THR A  23      -2.651  -7.801   8.831  1.00 95.63           O  
ATOM    179  N   CYS A  24      -1.067  -4.807   6.553  1.00 96.86           N  
ATOM    180  CA  CYS A  24      -0.152  -4.861   5.418  1.00 96.86           C  
ATOM    181  C   CYS A  24       1.286  -4.631   5.866  1.00 96.86           C  
ATOM    182  CB  CYS A  24      -0.541  -3.822   4.367  1.00 96.86           C  
ATOM    183  O   CYS A  24       1.526  -4.025   6.911  1.00 96.86           O  
ATOM    184  SG  CYS A  24      -2.184  -4.080   3.661  1.00 96.86           S  
ATOM    185  N   ARG A  25       2.210  -5.152   5.106  1.00 96.22           N  
ATOM    186  CA  ARG A  25       3.601  -4.749   5.285  1.00 96.22           C  
ATOM    187  C   ARG A  25       3.817  -3.310   4.830  1.00 96.22           C  
ATOM    188  CB  ARG A  25       4.536  -5.687   4.519  1.00 96.22           C  
ATOM    189  O   ARG A  25       3.312  -2.903   3.781  1.00 96.22           O  
ATOM    190  CG  ARG A  25       4.491  -7.129   4.998  1.00 96.22           C  
ATOM    191  CD  ARG A  25       5.434  -8.019   4.201  1.00 96.22           C  
ATOM    192  NE  ARG A  25       5.347  -9.413   4.625  1.00 96.22           N  
ATOM    193  NH1 ARG A  25       7.443  -9.465   5.595  1.00 96.22           N  
ATOM    194  NH2 ARG A  25       6.119 -11.337   5.614  1.00 96.22           N  
ATOM    195  CZ  ARG A  25       6.303 -10.069   5.277  1.00 96.22           C  
ATOM    196  N   SER A  26       4.554  -2.554   5.739  1.00 95.51           N  
ATOM    197  CA  SER A  26       4.789  -1.142   5.454  1.00 95.51           C  
ATOM    198  C   SER A  26       6.262  -0.782   5.619  1.00 95.51           C  
ATOM    199  CB  SER A  26       3.936  -0.261   6.368  1.00 95.51           C  
ATOM    200  O   SER A  26       6.792  -0.809   6.731  1.00 95.51           O  
ATOM    201  OG  SER A  26       4.132   1.111   6.071  1.00 95.51           O  
ATOM    202  N   CYS A  27       6.779  -0.433   4.573  1.00 93.81           N  
ATOM    203  CA  CYS A  27       8.197  -0.091   4.616  1.00 93.81           C  
ATOM    204  C   CYS A  27       8.694   0.349   3.244  1.00 93.81           C  
ATOM    205  CB  CYS A  27       9.020  -1.279   5.111  1.00 93.81           C  
ATOM    206  O   CYS A  27       7.993   0.185   2.244  1.00 93.81           O  
ATOM    207  SG  CYS A  27       8.838  -2.763   4.098  1.00 93.81           S  
ATOM    208  N   THR A  28       9.875   0.984   3.381  1.00 93.00           N  
ATOM    209  CA  THR A  28      10.648   1.308   2.187  1.00 93.00           C  
ATOM    210  C   THR A  28      11.942   0.500   2.145  1.00 93.00           C  
ATOM    211  CB  THR A  28      10.976   2.811   2.124  1.00 93.00           C  
ATOM    212  O   THR A  28      12.667   0.427   3.139  1.00 93.00           O  
ATOM    213  CG2 THR A  28      11.732   3.156   0.846  1.00 93.00           C  
ATOM    214  OG1 THR A  28       9.756   3.562   2.162  1.00 93.00           O  
ATOM    215  N   GLY A  29      12.120  -0.226   1.033  1.00 90.27           N  
ATOM    216  CA  GLY A  29      13.384  -0.935   0.912  1.00 90.27           C  
ATOM    217  C   GLY A  29      13.215  -2.432   0.741  1.00 90.27           C  
ATOM    218  O   GLY A  29      12.089  -2.932   0.676  1.00 90.27           O  
ATOM    219  N   ALA A  30      14.292  -3.087   0.746  1.00 83.51           N  
ATOM    220  CA  ALA A  30      14.373  -4.514   0.444  1.00 83.51           C  
ATOM    221  C   ALA A  30      13.931  -5.354   1.639  1.00 83.51           C  
ATOM    222  CB  ALA A  30      15.794  -4.890   0.030  1.00 83.51           C  
ATOM    223  O   ALA A  30      13.260  -6.375   1.473  1.00 83.51           O  
ATOM    224  N   LEU A  31      14.194  -4.885   2.846  1.00 85.37           N  
ATOM    225  CA  LEU A  31      13.821  -5.584   4.070  1.00 85.37           C  
ATOM    226  C   LEU A  31      12.562  -4.976   4.681  1.00 85.37           C  
ATOM    227  CB  LEU A  31      14.967  -5.539   5.084  1.00 85.37           C  
ATOM    228  O   LEU A  31      12.541  -3.791   5.019  1.00 85.37           O  
ATOM    229  CG  LEU A  31      16.255  -6.261   4.684  1.00 85.37           C  
ATOM    230  CD1 LEU A  31      17.381  -5.910   5.651  1.00 85.37           C  
ATOM    231  CD2 LEU A  31      16.031  -7.769   4.640  1.00 85.37           C  
ATOM    232  N   CYS A  32      11.546  -5.760   4.640  1.00 85.17           N  
ATOM    233  CA  CYS A  32      10.263  -5.225   5.079  1.00 85.17           C  
ATOM    234  C   CYS A  32       9.647  -6.102   6.162  1.00 85.17           C  
ATOM    235  CB  CYS A  32       9.299  -5.106   3.898  1.00 85.17           C  
ATOM    236  O   CYS A  32       8.927  -7.055   5.861  1.00 85.17           O  
ATOM    237  SG  CYS A  32       7.877  -4.041   4.223  1.00 85.17           S  
ATOM    238  N   PHE A  33       9.826  -5.641   7.412  1.00 88.11           N  
ATOM    239  CA  PHE A  33       9.382  -6.446   8.544  1.00 88.11           C  
ATOM    240  C   PHE A  33       8.290  -5.726   9.325  1.00 88.11           C  
ATOM    241  CB  PHE A  33      10.560  -6.773   9.467  1.00 88.11           C  
ATOM    242  O   PHE A  33       7.673  -6.308  10.220  1.00 88.11           O  
ATOM    243  CG  PHE A  33      11.646  -7.576   8.805  1.00 88.11           C  
ATOM    244  CD1 PHE A  33      11.420  -8.891   8.418  1.00 88.11           C  
ATOM    245  CD2 PHE A  33      12.895  -7.015   8.569  1.00 88.11           C  
ATOM    246  CE1 PHE A  33      12.424  -9.637   7.804  1.00 88.11           C  
ATOM    247  CE2 PHE A  33      13.903  -7.754   7.956  1.00 88.11           C  
ATOM    248  CZ  PHE A  33      13.666  -9.065   7.576  1.00 88.11           C  
ATOM    249  N   LYS A  34       8.043  -4.499   8.900  1.00 93.45           N  
ATOM    250  CA  LYS A  34       7.051  -3.703   9.616  1.00 93.45           C  
ATOM    251  C   LYS A  34       5.637  -4.036   9.149  1.00 93.45           C  
ATOM    252  CB  LYS A  34       7.326  -2.210   9.432  1.00 93.45           C  
ATOM    253  O   LYS A  34       5.373  -4.092   7.946  1.00 93.45           O  
ATOM    254  CG  LYS A  34       6.434  -1.308  10.272  1.00 93.45           C  
ATOM    255  CD  LYS A  34       6.759   0.164  10.049  1.00 93.45           C  
ATOM    256  CE  LYS A  34       5.824   1.069  10.840  1.00 93.45           C  
ATOM    257  NZ  LYS A  34       6.106   2.514  10.586  1.00 93.45           N  
ATOM    258  N   ILE A  35       4.802  -4.291  10.124  1.00 95.12           N  
ATOM    259  CA  ILE A  35       3.387  -4.543   9.877  1.00 95.12           C  
ATOM    260  C   ILE A  35       2.560  -3.351  10.354  1.00 95.12           C  
ATOM    261  CB  ILE A  35       2.913  -5.838  10.574  1.00 95.12           C  
ATOM    262  O   ILE A  35       2.770  -2.844  11.459  1.00 95.12           O  
ATOM    263  CG1 ILE A  35       3.685  -7.047  10.035  1.00 95.12           C  
ATOM    264  CG2 ILE A  35       1.404  -6.026  10.394  1.00 95.12           C  
ATOM    265  CD1 ILE A  35       3.379  -8.350  10.762  1.00 95.12           C  
ATOM    266  N   GLN A  36       1.684  -2.911   9.455  1.00 94.50           N  
ATOM    267  CA  GLN A  36       0.861  -1.758   9.803  1.00 94.50           C  
ATOM    268  C   GLN A  36      -0.624  -2.074   9.646  1.00 94.50           C  
ATOM    269  CB  GLN A  36       1.235  -0.550   8.942  1.00 94.50           C  
ATOM    270  O   GLN A  36      -1.014  -2.810   8.738  1.00 94.50           O  
ATOM    271  CG  GLN A  36       0.571  -0.543   7.572  1.00 94.50           C  
ATOM    272  CD  GLN A  36       0.853   0.726   6.790  1.00 94.50           C  
ATOM    273  NE2 GLN A  36       0.052   0.978   5.760  1.00 94.50           N  
ATOM    274  OE1 GLN A  36       1.782   1.474   7.109  1.00 94.50           O  
ATOM    275  N   GLN A  37      -1.403  -1.568  10.662  1.00 95.54           N  
ATOM    276  CA  GLN A  37      -2.856  -1.620  10.536  1.00 95.54           C  
ATOM    277  C   GLN A  37      -3.362  -0.558   9.563  1.00 95.54           C  
ATOM    278  CB  GLN A  37      -3.521  -1.441  11.901  1.00 95.54           C  
ATOM    279  O   GLN A  37      -3.035   0.622   9.700  1.00 95.54           O  
ATOM    280  CG  GLN A  37      -5.014  -1.740  11.902  1.00 95.54           C  
ATOM    281  CD  GLN A  37      -5.315  -3.226  11.859  1.00 95.54           C  
ATOM    282  NE2 GLN A  37      -6.475  -3.581  11.316  1.00 95.54           N  
ATOM    283  OE1 GLN A  37      -4.511  -4.049  12.308  1.00 95.54           O  
ATOM    284  N   CYS A  38      -4.234  -1.026   8.522  1.00 94.11           N  
ATOM    285  CA  CYS A  38      -4.731  -0.077   7.532  1.00 94.11           C  
ATOM    286  C   CYS A  38      -5.907   0.721   8.083  1.00 94.11           C  
ATOM    287  CB  CYS A  38      -5.149  -0.804   6.255  1.00 94.11           C  
ATOM    288  O   CYS A  38      -6.641   0.236   8.946  1.00 94.11           O  
ATOM    289  SG  CYS A  38      -3.805  -1.711   5.460  1.00 94.11           S  
ATOM    290  N   LYS A  39      -5.942   1.992   7.644  1.00 92.74           N  
ATOM    291  CA  LYS A  39      -7.053   2.852   8.040  1.00 92.74           C  
ATOM    292  C   LYS A  39      -8.372   2.349   7.460  1.00 92.74           C  
ATOM    293  CB  LYS A  39      -6.801   4.294   7.595  1.00 92.74           C  
ATOM    294  O   LYS A  39      -8.379   1.571   6.503  1.00 92.74           O  
ATOM    295  CG  LYS A  39      -5.576   4.933   8.232  1.00 92.74           C  
ATOM    296  CD  LYS A  39      -5.362   6.355   7.730  1.00 92.74           C  
ATOM    297  CE  LYS A  39      -4.093   6.968   8.306  1.00 92.74           C  
ATOM    298  NZ  LYS A  39      -3.845   8.338   7.766  1.00 92.74           N  
ATOM    299  N   GLU A  40      -9.389   2.815   8.041  1.00 89.81           N  
ATOM    300  CA  GLU A  40     -10.705   2.495   7.496  1.00 89.81           C  
ATOM    301  C   GLU A  40     -10.805   2.892   6.026  1.00 89.81           C  
ATOM    302  CB  GLU A  40     -11.805   3.188   8.304  1.00 89.81           C  
ATOM    303  O   GLU A  40     -10.388   3.987   5.643  1.00 89.81           O  
ATOM    304  CG  GLU A  40     -13.203   2.655   8.024  1.00 89.81           C  
ATOM    305  CD  GLU A  40     -14.280   3.327   8.860  1.00 89.81           C  
ATOM    306  OE1 GLU A  40     -15.480   3.040   8.648  1.00 89.81           O  
ATOM    307  OE2 GLU A  40     -13.921   4.148   9.734  1.00 89.81           O  
ATOM    308  N   GLY A  41     -11.270   1.939   5.191  1.00 89.13           N  
ATOM    309  CA  GLY A  41     -11.412   2.279   3.784  1.00 89.13           C  
ATOM    310  C   GLY A  41     -10.231   1.837   2.941  1.00 89.13           C  
ATOM    311  O   GLY A  41     -10.293   1.870   1.710  1.00 89.13           O  
ATOM    312  N   GLN A  42      -9.112   1.420   3.612  1.00 93.62           N  
ATOM    313  CA  GLN A  42      -7.943   0.857   2.944  1.00 93.62           C  
ATOM    314  C   GLN A  42      -7.973  -0.668   2.976  1.00 93.62           C  
ATOM    315  CB  GLN A  42      -6.655   1.370   3.590  1.00 93.62           C  
ATOM    316  O   GLN A  42      -7.436  -1.286   3.897  1.00 93.62           O  
ATOM    317  CG  GLN A  42      -6.460   2.875   3.461  1.00 93.62           C  
ATOM    318  CD  GLN A  42      -5.166   3.355   4.092  1.00 93.62           C  
ATOM    319  NE2 GLN A  42      -4.542   4.355   3.478  1.00 93.62           N  
ATOM    320  OE1 GLN A  42      -4.731   2.832   5.123  1.00 93.62           O  
ATOM    321  N   ASN A  43      -8.515  -1.255   1.926  1.00 92.97           N  
ATOM    322  CA  ASN A  43      -8.778  -2.690   1.932  1.00 92.97           C  
ATOM    323  C   ASN A  43      -7.778  -3.446   1.062  1.00 92.97           C  
ATOM    324  CB  ASN A  43     -10.208  -2.976   1.470  1.00 92.97           C  
ATOM    325  O   ASN A  43      -7.946  -4.642   0.813  1.00 92.97           O  
ATOM    326  CG  ASN A  43     -11.251  -2.393   2.403  1.00 92.97           C  
ATOM    327  ND2 ASN A  43     -12.265  -1.752   1.833  1.00 92.97           N  
ATOM    328  OD1 ASN A  43     -11.147  -2.517   3.626  1.00 92.97           O  
ATOM    329  N   LEU A  44      -6.717  -2.703   0.617  1.00 95.67           N  
ATOM    330  CA  LEU A  44      -5.717  -3.299  -0.262  1.00 95.67           C  
ATOM    331  C   LEU A  44      -4.314  -3.120   0.309  1.00 95.67           C  
ATOM    332  CB  LEU A  44      -5.795  -2.680  -1.660  1.00 95.67           C  
ATOM    333  O   LEU A  44      -4.028  -2.111   0.957  1.00 95.67           O  
ATOM    334  CG  LEU A  44      -7.141  -2.791  -2.377  1.00 95.67           C  
ATOM    335  CD1 LEU A  44      -7.172  -1.869  -3.592  1.00 95.67           C  
ATOM    336  CD2 LEU A  44      -7.412  -4.234  -2.788  1.00 95.67           C  
ATOM    337  N   CYS A  45      -3.538  -4.132   0.044  1.00 96.79           N  
ATOM    338  CA  CYS A  45      -2.095  -3.993   0.208  1.00 96.79           C  
ATOM    339  C   CYS A  45      -1.414  -3.751  -1.133  1.00 96.79           C  
ATOM    340  CB  CYS A  45      -1.509  -5.240   0.870  1.00 96.79           C  
ATOM    341  O   CYS A  45      -1.856  -4.267  -2.161  1.00 96.79           O  
ATOM    342  SG  CYS A  45      -2.159  -5.559   2.525  1.00 96.79           S  
ATOM    343  N   PHE A  46      -0.354  -2.836  -1.099  1.00 97.20           N  
ATOM    344  CA  PHE A  46       0.342  -2.627  -2.364  1.00 97.20           C  
ATOM    345  C   PHE A  46       1.844  -2.817  -2.192  1.00 97.20           C  
ATOM    346  CB  PHE A  46       0.049  -1.228  -2.915  1.00 97.20           C  
ATOM    347  O   PHE A  46       2.381  -2.612  -1.101  1.00 97.20           O  
ATOM    348  CG  PHE A  46       0.776  -0.126  -2.192  1.00 97.20           C  
ATOM    349  CD1 PHE A  46       0.177   0.542  -1.131  1.00 97.20           C  
ATOM    350  CD2 PHE A  46       2.060   0.241  -2.574  1.00 97.20           C  
ATOM    351  CE1 PHE A  46       0.848   1.562  -0.460  1.00 97.20           C  
ATOM    352  CE2 PHE A  46       2.737   1.260  -1.908  1.00 97.20           C  
ATOM    353  CZ  PHE A  46       2.128   1.919  -0.852  1.00 97.20           C  
ATOM    354  N   GLU A  47       2.468  -3.202  -3.265  1.00 95.51           N  
ATOM    355  CA  GLU A  47       3.911  -3.206  -3.486  1.00 95.51           C  
ATOM    356  C   GLU A  47       4.278  -2.431  -4.748  1.00 95.51           C  
ATOM    357  CB  GLU A  47       4.436  -4.641  -3.579  1.00 95.51           C  
ATOM    358  O   GLU A  47       3.860  -2.794  -5.850  1.00 95.51           O  
ATOM    359  CG  GLU A  47       5.944  -4.733  -3.764  1.00 95.51           C  
ATOM    360  CD  GLU A  47       6.434  -6.152  -4.005  1.00 95.51           C  
ATOM    361  OE1 GLU A  47       7.111  -6.719  -3.119  1.00 95.51           O  
ATOM    362  OE2 GLU A  47       6.138  -6.700  -5.091  1.00 95.51           O  
ATOM    363  N   ARG A  48       5.049  -1.442  -4.431  1.00 95.03           N  
ATOM    364  CA  ARG A  48       5.506  -0.610  -5.539  1.00 95.03           C  
ATOM    365  C   ARG A  48       7.013  -0.741  -5.736  1.00 95.03           C  
ATOM    366  CB  ARG A  48       5.135   0.855  -5.301  1.00 95.03           C  
ATOM    367  O   ARG A  48       7.789  -0.507  -4.807  1.00 95.03           O  
ATOM    368  CG  ARG A  48       5.471   1.773  -6.465  1.00 95.03           C  
ATOM    369  CD  ARG A  48       5.074   3.214  -6.180  1.00 95.03           C  
ATOM    370  NE  ARG A  48       5.881   3.794  -5.110  1.00 95.03           N  
ATOM    371  NH1 ARG A  48       5.850   5.939  -5.968  1.00 95.03           N  
ATOM    372  NH2 ARG A  48       6.967   5.497  -4.017  1.00 95.03           N  
ATOM    373  CZ  ARG A  48       6.231   5.075  -5.034  1.00 95.03           C  
ATOM    374  N   LYS A  49       7.387  -1.044  -7.035  1.00 93.14           N  
ATOM    375  CA  LYS A  49       8.791  -1.243  -7.384  1.00 93.14           C  
ATOM    376  C   LYS A  49       9.208  -0.328  -8.532  1.00 93.14           C  
ATOM    377  CB  LYS A  49       9.050  -2.703  -7.757  1.00 93.14           C  
ATOM    378  O   LYS A  49       8.437  -0.108  -9.468  1.00 93.14           O  
ATOM    379  CG  LYS A  49       8.784  -3.687  -6.627  1.00 93.14           C  
ATOM    380  CD  LYS A  49       9.074  -5.120  -7.055  1.00 93.14           C  
ATOM    381  CE  LYS A  49       8.775  -6.109  -5.937  1.00 93.14           C  
ATOM    382  NZ  LYS A  49       9.046  -7.517  -6.355  1.00 93.14           N  
ATOM    383  N   ILE A  50      10.436   0.131  -8.388  1.00 93.02           N  
ATOM    384  CA  ILE A  50      11.044   0.826  -9.517  1.00 93.02           C  
ATOM    385  C   ILE A  50      11.771  -0.176 -10.410  1.00 93.02           C  
ATOM    386  CB  ILE A  50      12.018   1.928  -9.044  1.00 93.02           C  
ATOM    387  O   ILE A  50      12.535  -1.013  -9.921  1.00 93.02           O  
ATOM    388  CG1 ILE A  50      11.301   2.911  -8.111  1.00 93.02           C  
ATOM    389  CG2 ILE A  50      12.631   2.659 -10.243  1.00 93.02           C  
ATOM    390  CD1 ILE A  50      10.211   3.727  -8.792  1.00 93.02           C  
ATOM    391  N   LYS A  51      11.472  -0.246 -11.690  1.00 87.49           N  
ATOM    392  CA  LYS A  51      11.957  -1.229 -12.654  1.00 87.49           C  
ATOM    393  C   LYS A  51      13.482  -1.259 -12.690  1.00 87.49           C  
ATOM    394  CB  LYS A  51      11.406  -0.929 -14.049  1.00 87.49           C  
ATOM    395  O   LYS A  51      14.085  -2.327 -12.812  1.00 87.49           O  
ATOM    396  CG  LYS A  51       9.922  -1.228 -14.206  1.00 87.49           C  
ATOM    397  CD  LYS A  51       9.449  -0.973 -15.632  1.00 87.49           C  
ATOM    398  CE  LYS A  51       7.951  -1.210 -15.775  1.00 87.49           C  
ATOM    399  NZ  LYS A  51       7.459  -0.836 -17.134  1.00 87.49           N  
ATOM    400  N   ASP A  52      14.241  -0.210 -12.265  1.00 87.81           N  
ATOM    401  CA  ASP A  52      15.696  -0.128 -12.347  1.00 87.81           C  
ATOM    402  C   ASP A  52      16.334  -0.288 -10.969  1.00 87.81           C  
ATOM    403  CB  ASP A  52      16.125   1.201 -12.974  1.00 87.81           C  
ATOM    404  O   ASP A  52      17.544  -0.111 -10.815  1.00 87.81           O  
ATOM    405  CG  ASP A  52      15.765   1.306 -14.445  1.00 87.81           C  
ATOM    406  OD1 ASP A  52      15.686   0.263 -15.130  1.00 87.81           O  
ATOM    407  OD2 ASP A  52      15.560   2.442 -14.925  1.00 87.81           O  
ATOM    408  N   ASP A  53      15.441  -0.596 -10.013  1.00 87.96           N  
ATOM    409  CA  ASP A  53      15.924  -0.832  -8.656  1.00 87.96           C  
ATOM    410  C   ASP A  53      16.184  -2.317  -8.416  1.00 87.96           C  
ATOM    411  CB  ASP A  53      14.922  -0.300  -7.629  1.00 87.96           C  
ATOM    412  O   ASP A  53      15.314  -3.032  -7.914  1.00 87.96           O  
ATOM    413  CG  ASP A  53      15.425  -0.406  -6.200  1.00 87.96           C  
ATOM    414  OD1 ASP A  53      16.648  -0.562  -5.994  1.00 87.96           O  
ATOM    415  OD2 ASP A  53      14.590  -0.336  -5.272  1.00 87.96           O  
ATOM    416  N   PHE A  54      17.324  -2.770  -8.731  1.00 81.89           N  
ATOM    417  CA  PHE A  54      17.727  -4.171  -8.753  1.00 81.89           C  
ATOM    418  C   PHE A  54      17.859  -4.719  -7.337  1.00 81.89           C  
ATOM    419  CB  PHE A  54      19.050  -4.339  -9.507  1.00 81.89           C  
ATOM    420  O   PHE A  54      17.579  -5.894  -7.092  1.00 81.89           O  
ATOM    421  CG  PHE A  54      18.912  -4.251 -11.003  1.00 81.89           C  
ATOM    422  CD1 PHE A  54      18.562  -5.368 -11.750  1.00 81.89           C  
ATOM    423  CD2 PHE A  54      19.132  -3.048 -11.662  1.00 81.89           C  
ATOM    424  CE1 PHE A  54      18.434  -5.289 -13.135  1.00 81.89           C  
ATOM    425  CE2 PHE A  54      19.006  -2.961 -13.045  1.00 81.89           C  
ATOM    426  CZ  PHE A  54      18.657  -4.083 -13.780  1.00 81.89           C  
ATOM    427  N   PHE A  55      18.083  -3.803  -6.419  1.00 84.45           N  
ATOM    428  CA  PHE A  55      18.340  -4.218  -5.045  1.00 84.45           C  
ATOM    429  C   PHE A  55      17.113  -3.987  -4.171  1.00 84.45           C  
ATOM    430  CB  PHE A  55      19.543  -3.463  -4.470  1.00 84.45           C  
ATOM    431  O   PHE A  55      17.112  -4.336  -2.988  1.00 84.45           O  
ATOM    432  CG  PHE A  55      20.851  -3.817  -5.125  1.00 84.45           C  
ATOM    433  CD1 PHE A  55      21.473  -5.030  -4.856  1.00 84.45           C  
ATOM    434  CD2 PHE A  55      21.459  -2.937  -6.011  1.00 84.45           C  
ATOM    435  CE1 PHE A  55      22.684  -5.361  -5.460  1.00 84.45           C  
ATOM    436  CE2 PHE A  55      22.669  -3.260  -6.619  1.00 84.45           C  
ATOM    437  CZ  PHE A  55      23.280  -4.472  -6.341  1.00 84.45           C  
ATOM    438  N   GLY A  56      16.001  -3.474  -4.841  1.00 85.31           N  
ATOM    439  CA  GLY A  56      14.743  -3.300  -4.133  1.00 85.31           C  
ATOM    440  C   GLY A  56      14.812  -2.241  -3.048  1.00 85.31           C  
ATOM    441  O   GLY A  56      14.081  -2.312  -2.058  1.00 85.31           O  
ATOM    442  N   ARG A  57      15.780  -1.336  -3.146  1.00 86.38           N  
ATOM    443  CA  ARG A  57      16.017  -0.286  -2.160  1.00 86.38           C  
ATOM    444  C   ARG A  57      14.904   0.755  -2.190  1.00 86.38           C  
ATOM    445  CB  ARG A  57      17.370   0.386  -2.405  1.00 86.38           C  
ATOM    446  O   ARG A  57      14.662   1.442  -1.195  1.00 86.38           O  
ATOM    447  CG  ARG A  57      18.564  -0.502  -2.093  1.00 86.38           C  
ATOM    448  CD  ARG A  57      19.881   0.240  -2.274  1.00 86.38           C  
ATOM    449  NE  ARG A  57      21.023  -0.669  -2.224  1.00 86.38           N  
ATOM    450  NH1 ARG A  57      22.583   0.928  -2.818  1.00 86.38           N  
ATOM    451  NH2 ARG A  57      23.243  -1.229  -2.408  1.00 86.38           N  
ATOM    452  CZ  ARG A  57      22.280  -0.321  -2.484  1.00 86.38           C  
ATOM    453  N   LYS A  58      14.241   0.643  -3.373  1.00 90.18           N  
ATOM    454  CA  LYS A  58      13.212   1.664  -3.553  1.00 90.18           C  
ATOM    455  C   LYS A  58      11.818   1.044  -3.557  1.00 90.18           C  
ATOM    456  CB  LYS A  58      13.446   2.439  -4.850  1.00 90.18           C  
ATOM    457  O   LYS A  58      10.852   1.679  -3.986  1.00 90.18           O  
ATOM    458  CG  LYS A  58      14.733   3.249  -4.864  1.00 90.18           C  
ATOM    459  CD  LYS A  58      14.891   4.026  -6.165  1.00 90.18           C  
ATOM    460  CE  LYS A  58      16.203   4.798  -6.201  1.00 90.18           C  
ATOM    461  NZ  LYS A  58      16.345   5.591  -7.458  1.00 90.18           N  
ATOM    462  N   THR A  59      11.734  -0.185  -3.144  1.00 93.23           N  
ATOM    463  CA  THR A  59      10.445  -0.857  -3.026  1.00 93.23           C  
ATOM    464  C   THR A  59       9.647  -0.296  -1.852  1.00 93.23           C  
ATOM    465  CB  THR A  59      10.622  -2.377  -2.850  1.00 93.23           C  
ATOM    466  O   THR A  59      10.176  -0.153  -0.748  1.00 93.23           O  
ATOM    467  CG2 THR A  59       9.272  -3.079  -2.743  1.00 93.23           C  
ATOM    468  OG1 THR A  59      11.334  -2.903  -3.977  1.00 93.23           O  
ATOM    469  N   VAL A  60       8.410   0.032  -2.238  1.00 94.76           N  
ATOM    470  CA  VAL A  60       7.518   0.585  -1.224  1.00 94.76           C  
ATOM    471  C   VAL A  60       6.314  -0.335  -1.038  1.00 94.76           C  
ATOM    472  CB  VAL A  60       7.048   2.009  -1.597  1.00 94.76           C  
ATOM    473  O   VAL A  60       5.702  -0.772  -2.015  1.00 94.76           O  
ATOM    474  CG1 VAL A  60       6.132   2.576  -0.514  1.00 94.76           C  
ATOM    475  CG2 VAL A  60       8.250   2.926  -1.819  1.00 94.76           C  
ATOM    476  N   ARG A  61       6.014  -0.626   0.220  1.00 95.97           N  
ATOM    477  CA  ARG A  61       4.848  -1.424   0.588  1.00 95.97           C  
ATOM    478  C   ARG A  61       3.931  -0.652   1.530  1.00 95.97           C  
ATOM    479  CB  ARG A  61       5.281  -2.740   1.239  1.00 95.97           C  
ATOM    480  O   ARG A  61       4.396   0.161   2.330  1.00 95.97           O  
ATOM    481  CG  ARG A  61       6.088  -3.645   0.321  1.00 95.97           C  
ATOM    482  CD  ARG A  61       6.537  -4.913   1.033  1.00 95.97           C  
ATOM    483  NE  ARG A  61       7.285  -5.795   0.142  1.00 95.97           N  
ATOM    484  NH1 ARG A  61       9.263  -4.611   0.292  1.00 95.97           N  
ATOM    485  NH2 ARG A  61       9.145  -6.495  -1.009  1.00 95.97           N  
ATOM    486  CZ  ARG A  61       8.563  -5.632  -0.190  1.00 95.97           C  
ATOM    487  N   GLY A  62       2.601  -0.950   1.382  1.00 96.04           N  
ATOM    488  CA  GLY A  62       1.678  -0.253   2.264  1.00 96.04           C  
ATOM    489  C   GLY A  62       0.223  -0.561   1.970  1.00 96.04           C  
ATOM    490  O   GLY A  62      -0.085  -1.556   1.309  1.00 96.04           O  
ATOM    491  N   CYS A  63      -0.621   0.252   2.571  1.00 96.56           N  
ATOM    492  CA  CYS A  63      -2.070   0.139   2.446  1.00 96.56           C  
ATOM    493  C   CYS A  63      -2.598   1.070   1.361  1.00 96.56           C  
ATOM    494  CB  CYS A  63      -2.749   0.457   3.778  1.00 96.56           C  
ATOM    495  O   CYS A  63      -2.049   2.152   1.144  1.00 96.56           O  
ATOM    496  SG  CYS A  63      -2.227  -0.614   5.136  1.00 96.56           S  
ATOM    497  N   ALA A  64      -3.663   0.633   0.723  1.00 96.12           N  
ATOM    498  CA  ALA A  64      -4.270   1.456  -0.319  1.00 96.12           C  
ATOM    499  C   ALA A  64      -5.788   1.305  -0.323  1.00 96.12           C  
ATOM    500  CB  ALA A  64      -3.699   1.091  -1.687  1.00 96.12           C  
ATOM    501  O   ALA A  64      -6.312   0.230  -0.021  1.00 96.12           O  
ATOM    502  N   ASP A  65      -6.432   2.393  -0.572  1.00 94.94           N  
ATOM    503  CA  ASP A  65      -7.885   2.350  -0.704  1.00 94.94           C  
ATOM    504  C   ASP A  65      -8.297   2.051  -2.143  1.00 94.94           C  
ATOM    505  CB  ASP A  65      -8.505   3.672  -0.243  1.00 94.94           C  
ATOM    506  O   ASP A  65      -9.373   1.499  -2.385  1.00 94.94           O  
ATOM    507  CG  ASP A  65      -7.959   4.875  -0.991  1.00 94.94           C  
ATOM    508  OD1 ASP A  65      -7.118   4.699  -1.899  1.00 94.94           O  
ATOM    509  OD2 ASP A  65      -8.371   6.010  -0.668  1.00 94.94           O  
ATOM    510  N   THR A  66      -7.502   2.380  -3.118  1.00 94.75           N  
ATOM    511  CA  THR A  66      -7.758   2.139  -4.533  1.00 94.75           C  
ATOM    512  C   THR A  66      -6.474   1.742  -5.256  1.00 94.75           C  
ATOM    513  CB  THR A  66      -8.368   3.381  -5.210  1.00 94.75           C  
ATOM    514  O   THR A  66      -5.375   1.942  -4.734  1.00 94.75           O  
ATOM    515  CG2 THR A  66      -9.687   3.774  -4.552  1.00 94.75           C  
ATOM    516  OG1 THR A  66      -7.449   4.475  -5.103  1.00 94.75           O  
ATOM    517  N   CYS A  67      -6.678   1.133  -6.466  1.00 94.65           N  
ATOM    518  CA  CYS A  67      -5.545   0.815  -7.327  1.00 94.65           C  
ATOM    519  C   CYS A  67      -5.137   2.024  -8.160  1.00 94.65           C  
ATOM    520  CB  CYS A  67      -5.882  -0.359  -8.246  1.00 94.65           C  
ATOM    521  O   CYS A  67      -5.969   2.620  -8.846  1.00 94.65           O  
ATOM    522  SG  CYS A  67      -6.180  -1.909  -7.368  1.00 94.65           S  
ATOM    523  N   ALA A  68      -3.866   2.420  -7.972  1.00 90.42           N  
ATOM    524  CA  ALA A  68      -3.347   3.521  -8.778  1.00 90.42           C  
ATOM    525  C   ALA A  68      -2.546   3.001  -9.968  1.00 90.42           C  
ATOM    526  CB  ALA A  68      -2.484   4.446  -7.924  1.00 90.42           C  
ATOM    527  O   ALA A  68      -1.983   1.904  -9.914  1.00 90.42           O  
ATOM    528  N   ASN A  69      -2.644   3.841 -11.045  1.00 91.81           N  
ATOM    529  CA  ASN A  69      -1.840   3.500 -12.213  1.00 91.81           C  
ATOM    530  C   ASN A  69      -0.351   3.700 -11.946  1.00 91.81           C  
ATOM    531  CB  ASN A  69      -2.277   4.325 -13.426  1.00 91.81           C  
ATOM    532  O   ASN A  69       0.054   4.727 -11.399  1.00 91.81           O  
ATOM    533  CG  ASN A  69      -3.653   3.938 -13.929  1.00 91.81           C  
ATOM    534  ND2 ASN A  69      -4.368   4.901 -14.500  1.00 91.81           N  
ATOM    535  OD1 ASN A  69      -4.072   2.784 -13.806  1.00 91.81           O  
ATOM    536  N   PRO A  70       0.386   2.700 -12.221  1.00 93.42           N  
ATOM    537  CA  PRO A  70       1.825   2.872 -12.008  1.00 93.42           C  
ATOM    538  C   PRO A  70       2.438   3.916 -12.939  1.00 93.42           C  
ATOM    539  CB  PRO A  70       2.393   1.481 -12.299  1.00 93.42           C  
ATOM    540  O   PRO A  70       1.926   4.146 -14.038  1.00 93.42           O  
ATOM    541  CG  PRO A  70       1.365   0.821 -13.159  1.00 93.42           C  
ATOM    542  CD  PRO A  70       0.034   1.461 -12.889  1.00 93.42           C  
ATOM    543  N   GLY A  71       3.431   4.611 -12.524  1.00 91.52           N  
ATOM    544  CA  GLY A  71       4.228   5.472 -13.383  1.00 91.52           C  
ATOM    545  C   GLY A  71       5.012   4.707 -14.433  1.00 91.52           C  
ATOM    546  O   GLY A  71       4.984   3.475 -14.460  1.00 91.52           O  
ATOM    547  N   GLU A  72       5.666   5.445 -15.468  1.00 90.52           N  
ATOM    548  CA  GLU A  72       6.391   4.947 -16.633  1.00 90.52           C  
ATOM    549  C   GLU A  72       7.527   4.016 -16.218  1.00 90.52           C  
ATOM    550  CB  GLU A  72       6.940   6.110 -17.463  1.00 90.52           C  
ATOM    551  O   GLU A  72       7.770   2.997 -16.867  1.00 90.52           O  
ATOM    552  CG  GLU A  72       7.532   5.686 -18.799  1.00 90.52           C  
ATOM    553  CD  GLU A  72       7.976   6.859 -19.658  1.00 90.52           C  
ATOM    554  OE1 GLU A  72       8.532   6.631 -20.756  1.00 90.52           O  
ATOM    555  OE2 GLU A  72       7.767   8.016 -19.229  1.00 90.52           O  
ATOM    556  N   ASN A  73       7.981   4.026 -14.969  1.00 91.93           N  
ATOM    557  CA  ASN A  73       9.103   3.217 -14.506  1.00 91.93           C  
ATOM    558  C   ASN A  73       8.767   2.481 -13.212  1.00 91.93           C  
ATOM    559  CB  ASN A  73      10.348   4.085 -14.315  1.00 91.93           C  
ATOM    560  O   ASN A  73       9.652   2.210 -12.399  1.00 91.93           O  
ATOM    561  CG  ASN A  73      10.914   4.591 -15.627  1.00 91.93           C  
ATOM    562  ND2 ASN A  73      11.564   5.749 -15.585  1.00 91.93           N  
ATOM    563  OD1 ASN A  73      10.768   3.948 -16.669  1.00 91.93           O  
ATOM    564  N   GLU A  74       7.515   2.226 -13.093  1.00 93.86           N  
ATOM    565  CA  GLU A  74       7.062   1.593 -11.859  1.00 93.86           C  
ATOM    566  C   GLU A  74       6.228   0.348 -12.151  1.00 93.86           C  
ATOM    567  CB  GLU A  74       6.253   2.581 -11.014  1.00 93.86           C  
ATOM    568  O   GLU A  74       5.536   0.283 -13.168  1.00 93.86           O  
ATOM    569  CG  GLU A  74       7.081   3.724 -10.444  1.00 93.86           C  
ATOM    570  CD  GLU A  74       6.270   4.681  -9.584  1.00 93.86           C  
ATOM    571  OE1 GLU A  74       6.873   5.495  -8.849  1.00 93.86           O  
ATOM    572  OE2 GLU A  74       5.022   4.615  -9.646  1.00 93.86           O  
ATOM    573  N   LYS A  75       6.384  -0.600 -11.287  1.00 93.11           N  
ATOM    574  CA  LYS A  75       5.495  -1.755 -11.196  1.00 93.11           C  
ATOM    575  C   LYS A  75       4.770  -1.786  -9.853  1.00 93.11           C  
ATOM    576  CB  LYS A  75       6.278  -3.053 -11.398  1.00 93.11           C  
ATOM    577  O   LYS A  75       5.404  -1.716  -8.798  1.00 93.11           O  
ATOM    578  CG  LYS A  75       5.409  -4.301 -11.435  1.00 93.11           C  
ATOM    579  CD  LYS A  75       6.234  -5.548 -11.726  1.00 93.11           C  
ATOM    580  CE  LYS A  75       5.364  -6.797 -11.767  1.00 93.11           C  
ATOM    581  NZ  LYS A  75       6.167  -8.022 -12.059  1.00 93.11           N  
ATOM    582  N   VAL A  76       3.401  -1.815  -9.959  1.00 95.67           N  
ATOM    583  CA  VAL A  76       2.623  -1.847  -8.725  1.00 95.67           C  
ATOM    584  C   VAL A  76       1.726  -3.082  -8.711  1.00 95.67           C  
ATOM    585  CB  VAL A  76       1.771  -0.568  -8.558  1.00 95.67           C  
ATOM    586  O   VAL A  76       1.042  -3.372  -9.696  1.00 95.67           O  
ATOM    587  CG1 VAL A  76       1.108  -0.537  -7.182  1.00 95.67           C  
ATOM    588  CG2 VAL A  76       2.631   0.677  -8.768  1.00 95.67           C  
ATOM    589  N   THR A  77       1.820  -3.819  -7.590  1.00 95.22           N  
ATOM    590  CA  THR A  77       0.954  -4.972  -7.373  1.00 95.22           C  
ATOM    591  C   THR A  77       0.058  -4.756  -6.158  1.00 95.22           C  
ATOM    592  CB  THR A  77       1.777  -6.260  -7.185  1.00 95.22           C  
ATOM    593  O   THR A  77       0.477  -4.147  -5.171  1.00 95.22           O  
ATOM    594  CG2 THR A  77       2.540  -6.617  -8.456  1.00 95.22           C  
ATOM    595  OG1 THR A  77       2.713  -6.070  -6.116  1.00 95.22           O  
ATOM    596  N   TYR A  78      -1.154  -5.203  -6.329  1.00 96.76           N  
ATOM    597  CA  TYR A  78      -2.117  -5.092  -5.240  1.00 96.76           C  
ATOM    598  C   TYR A  78      -2.639  -6.465  -4.831  1.00 96.76           C  
ATOM    599  CB  TYR A  78      -3.285  -4.189  -5.645  1.00 96.76           C  
ATOM    600  O   TYR A  78      -2.741  -7.370  -5.663  1.00 96.76           O  
ATOM    601  CG  TYR A  78      -2.871  -2.778  -5.989  1.00 96.76           C  
ATOM    602  CD1 TYR A  78      -2.919  -1.765  -5.034  1.00 96.76           C  
ATOM    603  CD2 TYR A  78      -2.433  -2.456  -7.268  1.00 96.76           C  
ATOM    604  CE1 TYR A  78      -2.540  -0.464  -5.346  1.00 96.76           C  
ATOM    605  CE2 TYR A  78      -2.052  -1.158  -7.592  1.00 96.76           C  
ATOM    606  OH  TYR A  78      -1.733   1.116  -6.941  1.00 96.76           O  
ATOM    607  CZ  TYR A  78      -2.109  -0.171  -6.626  1.00 96.76           C  
ATOM    608  N   CYS A  79      -2.976  -6.598  -3.580  1.00 96.09           N  
ATOM    609  CA  CYS A  79      -3.620  -7.801  -3.066  1.00 96.09           C  
ATOM    610  C   CYS A  79      -4.521  -7.473  -1.881  1.00 96.09           C  
ATOM    611  CB  CYS A  79      -2.574  -8.835  -2.651  1.00 96.09           C  
ATOM    612  O   CYS A  79      -4.385  -6.414  -1.267  1.00 96.09           O  
ATOM    613  SG  CYS A  79      -1.514  -8.293  -1.293  1.00 96.09           S  
ATOM    614  N   SER A  80      -5.501  -8.372  -1.542  1.00 93.47           N  
ATOM    615  CA  SER A  80      -6.571  -8.030  -0.610  1.00 93.47           C  
ATOM    616  C   SER A  80      -6.506  -8.893   0.646  1.00 93.47           C  
ATOM    617  CB  SER A  80      -7.937  -8.190  -1.278  1.00 93.47           C  
ATOM    618  O   SER A  80      -7.343  -8.760   1.541  1.00 93.47           O  
ATOM    619  OG  SER A  80      -8.089  -9.497  -1.805  1.00 93.47           O  
ATOM    620  N   ARG A  81      -5.422  -9.722   0.692  1.00 93.88           N  
ATOM    621  CA  ARG A  81      -5.226 -10.518   1.900  1.00 93.88           C  
ATOM    622  C   ARG A  81      -4.262  -9.828   2.859  1.00 93.88           C  
ATOM    623  CB  ARG A  81      -4.705 -11.913   1.547  1.00 93.88           C  
ATOM    624  O   ARG A  81      -3.468  -8.980   2.447  1.00 93.88           O  
ATOM    625  CG  ARG A  81      -5.719 -12.784   0.824  1.00 93.88           C  
ATOM    626  CD  ARG A  81      -5.287 -14.244   0.791  1.00 93.88           C  
ATOM    627  NE  ARG A  81      -4.154 -14.449  -0.106  1.00 93.88           N  
ATOM    628  NH1 ARG A  81      -4.805 -16.561  -0.781  1.00 93.88           N  
ATOM    629  NH2 ARG A  81      -2.885 -15.627  -1.616  1.00 93.88           N  
ATOM    630  CZ  ARG A  81      -3.951 -15.545  -0.832  1.00 93.88           C  
ATOM    631  N   ASP A  82      -4.309 -10.187   4.223  1.00 94.87           N  
ATOM    632  CA  ASP A  82      -3.400  -9.614   5.211  1.00 94.87           C  
ATOM    633  C   ASP A  82      -1.948  -9.953   4.884  1.00 94.87           C  
ATOM    634  CB  ASP A  82      -3.752 -10.111   6.615  1.00 94.87           C  
ATOM    635  O   ASP A  82      -1.625 -11.106   4.590  1.00 94.87           O  
ATOM    636  CG  ASP A  82      -5.039  -9.510   7.151  1.00 94.87           C  
ATOM    637  OD1 ASP A  82      -5.539  -8.521   6.571  1.00 94.87           O  
ATOM    638  OD2 ASP A  82      -5.557 -10.027   8.165  1.00 94.87           O  
ATOM    639  N   ASN A  83      -1.121  -8.882   4.875  1.00 94.73           N  
ATOM    640  CA  ASN A  83       0.317  -9.038   4.680  1.00 94.73           C  
ATOM    641  C   ASN A  83       0.631  -9.730   3.357  1.00 94.73           C  
ATOM    642  CB  ASN A  83       0.935  -9.812   5.845  1.00 94.73           C  
ATOM    643  O   ASN A  83       1.558 -10.538   3.280  1.00 94.73           O  
ATOM    644  CG  ASN A  83       0.627  -9.188   7.192  1.00 94.73           C  
ATOM    645  ND2 ASN A  83       0.229 -10.014   8.152  1.00 94.73           N  
ATOM    646  OD1 ASN A  83       0.743  -7.972   7.367  1.00 94.73           O  
ATOM    647  N   CYS A  84      -0.045  -9.554   2.297  1.00 95.10           N  
ATOM    648  CA  CYS A  84       0.069 -10.217   1.003  1.00 95.10           C  
ATOM    649  C   CYS A  84       1.068  -9.496   0.106  1.00 95.10           C  
ATOM    650  CB  CYS A  84      -1.293 -10.285   0.314  1.00 95.10           C  
ATOM    651  O   CYS A  84       1.365  -9.958  -0.997  1.00 95.10           O  
ATOM    652  SG  CYS A  84      -1.963  -8.668  -0.134  1.00 95.10           S  
ATOM    653  N   ASN A  85       1.559  -8.390   0.615  1.00 94.15           N  
ATOM    654  CA  ASN A  85       2.463  -7.576  -0.190  1.00 94.15           C  
ATOM    655  C   ASN A  85       3.924  -7.877   0.130  1.00 94.15           C  
ATOM    656  CB  ASN A  85       2.171  -6.088   0.014  1.00 94.15           C  
ATOM    657  O   ASN A  85       4.651  -7.006   0.611  1.00 94.15           O  
ATOM    658  CG  ASN A  85       2.222  -5.677   1.472  1.00 94.15           C  
ATOM    659  ND2 ASN A  85       2.693  -4.462   1.730  1.00 94.15           N  
ATOM    660  OD1 ASN A  85       1.843  -6.445   2.360  1.00 94.15           O  
ATOM    661  N   PHE A  86       4.466  -9.163  -0.187  1.00 87.22           N  
ATOM    662  CA  PHE A  86       5.836  -9.601   0.050  1.00 87.22           C  
ATOM    663  C   PHE A  86       6.776  -9.036  -1.009  1.00 87.22           C  
ATOM    664  CB  PHE A  86       5.918 -11.131   0.062  1.00 87.22           C  
ATOM    665  O   PHE A  86       6.359  -8.767  -2.137  1.00 87.22           O  
ATOM    666  CG  PHE A  86       5.234 -11.766   1.242  1.00 87.22           C  
ATOM    667  CD1 PHE A  86       5.883 -11.871   2.466  1.00 87.22           C  
ATOM    668  CD2 PHE A  86       3.940 -12.259   1.126  1.00 87.22           C  
ATOM    669  CE1 PHE A  86       5.251 -12.458   3.560  1.00 87.22           C  
ATOM    670  CE2 PHE A  86       3.303 -12.847   2.215  1.00 87.22           C  
ATOM    671  CZ  PHE A  86       3.961 -12.947   3.431  1.00 87.22           C  
TER     672      ALA A   1                                                      
ENDMDL                                                                          
END                                                                             
