# Supplementary material for: Domain loss enabled evolution of novel functions in the snake three-finger toxin gene superfamily
Source: Nat Commun. 2023 Aug 11;14:4861. doi: 10.1038/s41467-023-40550-0 (PMC10421932; doi:10.1038/s41467-023-40550-0)
Supplement: Supplementary file 5 — Supplementary Data 2 [file 41467_2023_40550_MOESM5_ESM.zip › SD2_structure_predictions/full_sequence/TR|H8PG65|Parasuta_nigriceps.pdb]

MODEL     1                                                                     
ATOM      1  N   MET A   1     -33.717  -1.386  35.325  1.00 63.83           N  
ATOM      2  CA  MET A   1     -32.930  -2.475  34.754  1.00 63.83           C  
ATOM      3  C   MET A   1     -32.774  -2.302  33.247  1.00 63.83           C  
ATOM      4  CB  MET A   1     -33.580  -3.826  35.061  1.00 63.83           C  
ATOM      5  O   MET A   1     -31.974  -2.996  32.618  1.00 63.83           O  
ATOM      6  CG  MET A   1     -35.083  -3.847  34.840  1.00 63.83           C  
ATOM      7  SD  MET A   1     -35.845  -5.440  35.341  1.00 63.83           S  
ATOM      8  CE  MET A   1     -35.685  -6.372  33.792  1.00 63.83           C  
ATOM      9  N   LYS A   2     -33.403  -1.261  32.639  1.00 73.69           N  
ATOM     10  CA  LYS A   2     -33.453  -0.917  31.221  1.00 73.69           C  
ATOM     11  C   LYS A   2     -32.377   0.104  30.865  1.00 73.69           C  
ATOM     12  CB  LYS A   2     -34.834  -0.374  30.849  1.00 73.69           C  
ATOM     13  O   LYS A   2     -31.843   0.089  29.754  1.00 73.69           O  
ATOM     14  CG  LYS A   2     -35.884  -1.453  30.628  1.00 73.69           C  
ATOM     15  CD  LYS A   2     -37.295  -0.884  30.711  1.00 73.69           C  
ATOM     16  CE  LYS A   2     -38.335  -1.897  30.251  1.00 73.69           C  
ATOM     17  NZ  LYS A   2     -39.246  -2.300  31.363  1.00 73.69           N  
ATOM     18  N   THR A   3     -31.985   0.923  31.889  1.00 73.17           N  
ATOM     19  CA  THR A   3     -30.950   1.934  31.698  1.00 73.17           C  
ATOM     20  C   THR A   3     -29.561   1.317  31.830  1.00 73.17           C  
ATOM     21  CB  THR A   3     -31.101   3.086  32.709  1.00 73.17           C  
ATOM     22  O   THR A   3     -28.602   1.797  31.223  1.00 73.17           O  
ATOM     23  CG2 THR A   3     -32.355   3.906  32.424  1.00 73.17           C  
ATOM     24  OG1 THR A   3     -31.188   2.544  34.033  1.00 73.17           O  
ATOM     25  N   LEU A   4     -29.466   0.230  32.543  1.00 73.34           N  
ATOM     26  CA  LEU A   4     -28.255  -0.565  32.717  1.00 73.34           C  
ATOM     27  C   LEU A   4     -27.984  -1.419  31.483  1.00 73.34           C  
ATOM     28  CB  LEU A   4     -28.373  -1.458  33.955  1.00 73.34           C  
ATOM     29  O   LEU A   4     -26.830  -1.593  31.085  1.00 73.34           O  
ATOM     30  CG  LEU A   4     -27.973  -0.825  35.288  1.00 73.34           C  
ATOM     31  CD1 LEU A   4     -28.602  -1.590  36.448  1.00 73.34           C  
ATOM     32  CD2 LEU A   4     -26.455  -0.786  35.428  1.00 73.34           C  
ATOM     33  N   LEU A   5     -29.027  -1.849  30.813  1.00 74.80           N  
ATOM     34  CA  LEU A   5     -28.962  -2.630  29.583  1.00 74.80           C  
ATOM     35  C   LEU A   5     -28.603  -1.743  28.395  1.00 74.80           C  
ATOM     36  CB  LEU A   5     -30.295  -3.335  29.324  1.00 74.80           C  
ATOM     37  O   LEU A   5     -27.848  -2.155  27.512  1.00 74.80           O  
ATOM     38  CG  LEU A   5     -30.574  -4.586  30.159  1.00 74.80           C  
ATOM     39  CD1 LEU A   5     -32.031  -5.010  30.008  1.00 74.80           C  
ATOM     40  CD2 LEU A   5     -29.637  -5.719  29.754  1.00 74.80           C  
ATOM     41  N   LEU A   6     -28.997  -0.469  28.429  1.00 75.17           N  
ATOM     42  CA  LEU A   6     -28.735   0.518  27.387  1.00 75.17           C  
ATOM     43  C   LEU A   6     -27.301   1.030  27.471  1.00 75.17           C  
ATOM     44  CB  LEU A   6     -29.715   1.688  27.498  1.00 75.17           C  
ATOM     45  O   LEU A   6     -26.650   1.237  26.445  1.00 75.17           O  
ATOM     46  CG  LEU A   6     -31.151   1.416  27.047  1.00 75.17           C  
ATOM     47  CD1 LEU A   6     -32.062   2.569  27.454  1.00 75.17           C  
ATOM     48  CD2 LEU A   6     -31.205   1.191  25.540  1.00 75.17           C  
ATOM     49  N   THR A   7     -26.786   1.121  28.610  1.00 75.85           N  
ATOM     50  CA  THR A   7     -25.415   1.550  28.865  1.00 75.85           C  
ATOM     51  C   THR A   7     -24.431   0.425  28.560  1.00 75.85           C  
ATOM     52  CB  THR A   7     -25.237   2.010  30.324  1.00 75.85           C  
ATOM     53  O   THR A   7     -23.322   0.676  28.082  1.00 75.85           O  
ATOM     54  CG2 THR A   7     -26.024   3.287  30.599  1.00 75.85           C  
ATOM     55  OG1 THR A   7     -25.699   0.978  31.204  1.00 75.85           O  
ATOM     56  N   LEU A   8     -24.763  -0.806  28.671  1.00 73.68           N  
ATOM     57  CA  LEU A   8     -23.999  -2.012  28.373  1.00 73.68           C  
ATOM     58  C   LEU A   8     -23.933  -2.257  26.869  1.00 73.68           C  
ATOM     59  CB  LEU A   8     -24.617  -3.226  29.072  1.00 73.68           C  
ATOM     60  O   LEU A   8     -22.888  -2.649  26.345  1.00 73.68           O  
ATOM     61  CG  LEU A   8     -23.830  -4.534  28.983  1.00 73.68           C  
ATOM     62  CD1 LEU A   8     -22.503  -4.405  29.723  1.00 73.68           C  
ATOM     63  CD2 LEU A   8     -24.650  -5.691  29.544  1.00 73.68           C  
ATOM     64  N   VAL A   9     -24.943  -1.942  26.148  1.00 75.41           N  
ATOM     65  CA  VAL A   9     -25.033  -2.042  24.695  1.00 75.41           C  
ATOM     66  C   VAL A   9     -24.216  -0.926  24.048  1.00 75.41           C  
ATOM     67  CB  VAL A   9     -26.500  -1.978  24.212  1.00 75.41           C  
ATOM     68  O   VAL A   9     -23.521  -1.153  23.055  1.00 75.41           O  
ATOM     69  CG1 VAL A   9     -26.566  -1.964  22.686  1.00 75.41           C  
ATOM     70  CG2 VAL A   9     -27.298  -3.153  24.774  1.00 75.41           C  
ATOM     71  N   LEU A  10     -24.101   0.242  24.571  1.00 69.56           N  
ATOM     72  CA  LEU A  10     -23.343   1.399  24.106  1.00 69.56           C  
ATOM     73  C   LEU A  10     -21.851   1.208  24.358  1.00 69.56           C  
ATOM     74  CB  LEU A  10     -23.830   2.673  24.801  1.00 69.56           C  
ATOM     75  O   LEU A  10     -21.024   1.561  23.513  1.00 69.56           O  
ATOM     76  CG  LEU A  10     -24.995   3.406  24.133  1.00 69.56           C  
ATOM     77  CD1 LEU A  10     -25.675   4.339  25.129  1.00 69.56           C  
ATOM     78  CD2 LEU A  10     -24.510   4.181  22.912  1.00 69.56           C  
ATOM     79  N   VAL A  11     -21.431   0.528  25.454  1.00 68.10           N  
ATOM     80  CA  VAL A  11     -20.061   0.200  25.833  1.00 68.10           C  
ATOM     81  C   VAL A  11     -19.548  -0.952  24.972  1.00 68.10           C  
ATOM     82  CB  VAL A  11     -19.958  -0.167  27.330  1.00 68.10           C  
ATOM     83  O   VAL A  11     -18.382  -0.964  24.570  1.00 68.10           O  
ATOM     84  CG1 VAL A  11     -18.550  -0.652  27.672  1.00 68.10           C  
ATOM     85  CG2 VAL A  11     -20.339   1.030  28.200  1.00 68.10           C  
ATOM     86  N   THR A  12     -20.399  -1.861  24.523  1.00 66.62           N  
ATOM     87  CA  THR A  12     -20.080  -2.983  23.647  1.00 66.62           C  
ATOM     88  C   THR A  12     -19.949  -2.517  22.199  1.00 66.62           C  
ATOM     89  CB  THR A  12     -21.150  -4.086  23.739  1.00 66.62           C  
ATOM     90  O   THR A  12     -19.129  -3.044  21.444  1.00 66.62           O  
ATOM     91  CG2 THR A  12     -21.229  -4.659  25.150  1.00 66.62           C  
ATOM     92  OG1 THR A  12     -22.426  -3.537  23.387  1.00 66.62           O  
ATOM     93  N   ILE A  13     -20.558  -1.483  21.697  1.00 67.48           N  
ATOM     94  CA  ILE A  13     -20.542  -0.895  20.363  1.00 67.48           C  
ATOM     95  C   ILE A  13     -19.337   0.033  20.222  1.00 67.48           C  
ATOM     96  CB  ILE A  13     -21.848  -0.124  20.069  1.00 67.48           C  
ATOM     97  O   ILE A  13     -18.713   0.094  19.160  1.00 67.48           O  
ATOM     98  CG1 ILE A  13     -23.041  -1.086  20.040  1.00 67.48           C  
ATOM     99  CG2 ILE A  13     -21.735   0.649  18.752  1.00 67.48           C  
ATOM    100  CD1 ILE A  13     -24.394  -0.392  19.962  1.00 67.48           C  
ATOM    101  N   VAL A  14     -18.856   0.703  21.259  1.00 65.00           N  
ATOM    102  CA  VAL A  14     -17.715   1.610  21.334  1.00 65.00           C  
ATOM    103  C   VAL A  14     -16.422   0.806  21.449  1.00 65.00           C  
ATOM    104  CB  VAL A  14     -17.844   2.587  22.524  1.00 65.00           C  
ATOM    105  O   VAL A  14     -15.378   1.221  20.940  1.00 65.00           O  
ATOM    106  CG1 VAL A  14     -16.571   3.417  22.681  1.00 65.00           C  
ATOM    107  CG2 VAL A  14     -19.058   3.495  22.340  1.00 65.00           C  
ATOM    108  N   CYS A  15     -16.503  -0.497  21.788  1.00 63.63           N  
ATOM    109  CA  CYS A  15     -15.360  -1.392  21.931  1.00 63.63           C  
ATOM    110  C   CYS A  15     -15.178  -2.248  20.684  1.00 63.63           C  
ATOM    111  CB  CYS A  15     -15.532  -2.289  23.156  1.00 63.63           C  
ATOM    112  O   CYS A  15     -14.205  -2.996  20.575  1.00 63.63           O  
ATOM    113  SG  CYS A  15     -15.126  -1.476  24.717  1.00 63.63           S  
ATOM    114  N   LEU A  16     -16.124  -2.109  19.675  1.00 61.09           N  
ATOM    115  CA  LEU A  16     -15.930  -2.813  18.412  1.00 61.09           C  
ATOM    116  C   LEU A  16     -14.974  -2.048  17.504  1.00 61.09           C  
ATOM    117  CB  LEU A  16     -17.271  -3.019  17.703  1.00 61.09           C  
ATOM    118  O   LEU A  16     -15.236  -0.896  17.149  1.00 61.09           O  
ATOM    119  CG  LEU A  16     -18.242  -4.002  18.360  1.00 61.09           C  
ATOM    120  CD1 LEU A  16     -19.652  -3.799  17.814  1.00 61.09           C  
ATOM    121  CD2 LEU A  16     -17.779  -5.438  18.141  1.00 61.09           C  
ATOM    122  N   ASP A  17     -13.853  -1.639  18.052  1.00 56.41           N  
ATOM    123  CA  ASP A  17     -12.764  -1.215  17.178  1.00 56.41           C  
ATOM    124  C   ASP A  17     -12.944  -1.771  15.767  1.00 56.41           C  
ATOM    125  CB  ASP A  17     -11.414  -1.655  17.749  1.00 56.41           C  
ATOM    126  O   ASP A  17     -12.836  -2.981  15.553  1.00 56.41           O  
ATOM    127  CG  ASP A  17     -10.789  -0.615  18.661  1.00 56.41           C  
ATOM    128  OD1 ASP A  17     -10.903   0.596  18.374  1.00 56.41           O  
ATOM    129  OD2 ASP A  17     -10.174  -1.010  19.675  1.00 56.41           O  
ATOM    130  N   LEU A  18     -14.101  -1.561  15.136  1.00 60.62           N  
ATOM    131  CA  LEU A  18     -14.227  -1.920  13.727  1.00 60.62           C  
ATOM    132  C   LEU A  18     -12.908  -1.705  12.992  1.00 60.62           C  
ATOM    133  CB  LEU A  18     -15.335  -1.099  13.062  1.00 60.62           C  
ATOM    134  O   LEU A  18     -12.432  -0.573  12.880  1.00 60.62           O  
ATOM    135  CG  LEU A  18     -16.654  -1.828  12.801  1.00 60.62           C  
ATOM    136  CD1 LEU A  18     -17.613  -1.622  13.968  1.00 60.62           C  
ATOM    137  CD2 LEU A  18     -17.281  -1.349  11.496  1.00 60.62           C  
ATOM    138  N   GLY A  19     -11.768  -2.297  13.545  1.00 63.62           N  
ATOM    139  CA  GLY A  19     -10.511  -2.357  12.815  1.00 63.62           C  
ATOM    140  C   GLY A  19     -10.677  -2.136  11.324  1.00 63.62           C  
ATOM    141  O   GLY A  19     -11.375  -2.898  10.652  1.00 63.62           O  
ATOM    142  N   TYR A  20     -10.945  -0.906  10.888  1.00 70.78           N  
ATOM    143  CA  TYR A  20     -11.030  -0.545   9.477  1.00 70.78           C  
ATOM    144  C   TYR A  20      -9.890  -1.173   8.684  1.00 70.78           C  
ATOM    145  CB  TYR A  20     -11.007   0.977   9.309  1.00 70.78           C  
ATOM    146  O   TYR A  20      -8.716  -0.939   8.982  1.00 70.78           O  
ATOM    147  CG  TYR A  20     -12.305   1.649   9.684  1.00 70.78           C  
ATOM    148  CD1 TYR A  20     -13.356   1.734   8.773  1.00 70.78           C  
ATOM    149  CD2 TYR A  20     -12.484   2.202  10.948  1.00 70.78           C  
ATOM    150  CE1 TYR A  20     -14.554   2.354   9.113  1.00 70.78           C  
ATOM    151  CE2 TYR A  20     -13.677   2.824  11.298  1.00 70.78           C  
ATOM    152  OH  TYR A  20     -15.889   3.510  10.718  1.00 70.78           O  
ATOM    153  CZ  TYR A  20     -14.705   2.895  10.376  1.00 70.78           C  
ATOM    154  N   THR A  21     -10.233  -2.450   8.205  1.00 85.50           N  
ATOM    155  CA  THR A  21      -9.251  -3.086   7.334  1.00 85.50           C  
ATOM    156  C   THR A  21      -9.481  -2.689   5.879  1.00 85.50           C  
ATOM    157  CB  THR A  21      -9.299  -4.619   7.465  1.00 85.50           C  
ATOM    158  O   THR A  21     -10.582  -2.274   5.510  1.00 85.50           O  
ATOM    159  CG2 THR A  21      -9.025  -5.058   8.899  1.00 85.50           C  
ATOM    160  OG1 THR A  21     -10.596  -5.086   7.074  1.00 85.50           O  
ATOM    161  N   VAL A  22      -8.432  -2.385   5.148  1.00 93.14           N  
ATOM    162  CA  VAL A  22      -8.483  -2.070   3.724  1.00 93.14           C  
ATOM    163  C   VAL A  22      -7.905  -3.231   2.917  1.00 93.14           C  
ATOM    164  CB  VAL A  22      -7.718  -0.767   3.403  1.00 93.14           C  
ATOM    165  O   VAL A  22      -6.992  -3.922   3.377  1.00 93.14           O  
ATOM    166  CG1 VAL A  22      -6.216  -0.959   3.601  1.00 93.14           C  
ATOM    167  CG2 VAL A  22      -8.018  -0.310   1.977  1.00 93.14           C  
ATOM    168  N   THR A  23      -8.615  -3.524   1.804  1.00 96.06           N  
ATOM    169  CA  THR A  23      -8.101  -4.514   0.864  1.00 96.06           C  
ATOM    170  C   THR A  23      -7.188  -3.858  -0.167  1.00 96.06           C  
ATOM    171  CB  THR A  23      -9.247  -5.250   0.145  1.00 96.06           C  
ATOM    172  O   THR A  23      -7.594  -2.921  -0.857  1.00 96.06           O  
ATOM    173  CG2 THR A  23      -8.710  -6.350  -0.765  1.00 96.06           C  
ATOM    174  OG1 THR A  23     -10.118  -5.835   1.120  1.00 96.06           O  
ATOM    175  N   CYS A  24      -5.858  -4.391  -0.275  1.00 97.12           N  
ATOM    176  CA  CYS A  24      -4.866  -3.815  -1.175  1.00 97.12           C  
ATOM    177  C   CYS A  24      -4.426  -4.830  -2.224  1.00 97.12           C  
ATOM    178  CB  CYS A  24      -3.651  -3.322  -0.389  1.00 97.12           C  
ATOM    179  O   CYS A  24      -4.491  -6.038  -1.989  1.00 97.12           O  
ATOM    180  SG  CYS A  24      -4.026  -1.988   0.769  1.00 97.12           S  
ATOM    181  N   CYS A  25      -4.035  -4.234  -3.398  1.00 97.09           N  
ATOM    182  CA  CYS A  25      -3.324  -5.088  -4.342  1.00 97.09           C  
ATOM    183  C   CYS A  25      -1.945  -5.460  -3.810  1.00 97.09           C  
ATOM    184  CB  CYS A  25      -3.188  -4.393  -5.696  1.00 97.09           C  
ATOM    185  O   CYS A  25      -1.293  -4.652  -3.146  1.00 97.09           O  
ATOM    186  SG  CYS A  25      -4.768  -4.056  -6.504  1.00 97.09           S  
ATOM    187  N   ASN A  26      -1.586  -6.778  -4.074  1.00 95.89           N  
ATOM    188  CA  ASN A  26      -0.292  -7.311  -3.663  1.00 95.89           C  
ATOM    189  C   ASN A  26       0.499  -7.844  -4.854  1.00 95.89           C  
ATOM    190  CB  ASN A  26      -0.472  -8.407  -2.611  1.00 95.89           C  
ATOM    191  O   ASN A  26       0.010  -8.697  -5.597  1.00 95.89           O  
ATOM    192  CG  ASN A  26       0.847  -8.987  -2.140  1.00 95.89           C  
ATOM    193  ND2 ASN A  26       1.070 -10.264  -2.425  1.00 95.89           N  
ATOM    194  OD1 ASN A  26       1.660  -8.292  -1.523  1.00 95.89           O  
ATOM    195  N   GLN A  27       1.564  -7.196  -4.998  1.00 95.05           N  
ATOM    196  CA  GLN A  27       2.433  -7.603  -6.097  1.00 95.05           C  
ATOM    197  C   GLN A  27       3.904  -7.439  -5.725  1.00 95.05           C  
ATOM    198  CB  GLN A  27       2.118  -6.796  -7.358  1.00 95.05           C  
ATOM    199  O   GLN A  27       4.360  -6.328  -5.449  1.00 95.05           O  
ATOM    200  CG  GLN A  27       2.850  -7.285  -8.600  1.00 95.05           C  
ATOM    201  CD  GLN A  27       2.555  -6.441  -9.826  1.00 95.05           C  
ATOM    202  NE2 GLN A  27       3.194  -6.773 -10.942  1.00 95.05           N  
ATOM    203  OE1 GLN A  27       1.758  -5.499  -9.770  1.00 95.05           O  
ATOM    204  N   GLN A  28       4.596  -8.614  -5.652  1.00 89.13           N  
ATOM    205  CA  GLN A  28       6.031  -8.582  -5.387  1.00 89.13           C  
ATOM    206  C   GLN A  28       6.830  -8.886  -6.651  1.00 89.13           C  
ATOM    207  CB  GLN A  28       6.396  -9.576  -4.284  1.00 89.13           C  
ATOM    208  O   GLN A  28       6.771 -10.000  -7.177  1.00 89.13           O  
ATOM    209  CG  GLN A  28       5.840  -9.207  -2.915  1.00 89.13           C  
ATOM    210  CD  GLN A  28       6.566  -9.903  -1.779  1.00 89.13           C  
ATOM    211  NE2 GLN A  28       5.807 -10.421  -0.819  1.00 89.13           N  
ATOM    212  OE1 GLN A  28       7.799  -9.975  -1.765  1.00 89.13           O  
ATOM    213  N   SER A  29       7.416  -7.850  -7.241  1.00 83.24           N  
ATOM    214  CA  SER A  29       8.278  -8.014  -8.408  1.00 83.24           C  
ATOM    215  C   SER A  29       7.494  -8.548  -9.602  1.00 83.24           C  
ATOM    216  CB  SER A  29       9.440  -8.955  -8.088  1.00 83.24           C  
ATOM    217  O   SER A  29       6.560  -7.900 -10.079  1.00 83.24           O  
ATOM    218  OG  SER A  29      10.401  -8.939  -9.129  1.00 83.24           O  
ATOM    219  N   SER A  30       7.865  -9.854  -9.964  1.00 83.03           N  
ATOM    220  CA  SER A  30       7.292 -10.387 -11.196  1.00 83.03           C  
ATOM    221  C   SER A  30       6.132 -11.332 -10.902  1.00 83.03           C  
ATOM    222  CB  SER A  30       8.360 -11.115 -12.013  1.00 83.03           C  
ATOM    223  O   SER A  30       5.648 -12.027 -11.798  1.00 83.03           O  
ATOM    224  OG  SER A  30       9.419 -10.237 -12.353  1.00 83.03           O  
ATOM    225  N   GLN A  31       5.716 -11.363  -9.691  1.00 88.37           N  
ATOM    226  CA  GLN A  31       4.606 -12.236  -9.324  1.00 88.37           C  
ATOM    227  C   GLN A  31       3.272 -11.649  -9.775  1.00 88.37           C  
ATOM    228  CB  GLN A  31       4.589 -12.477  -7.814  1.00 88.37           C  
ATOM    229  O   GLN A  31       3.141 -10.432  -9.923  1.00 88.37           O  
ATOM    230  CG  GLN A  31       5.816 -13.216  -7.295  1.00 88.37           C  
ATOM    231  CD  GLN A  31       5.760 -13.469  -5.801  1.00 88.37           C  
ATOM    232  NE2 GLN A  31       6.875 -13.918  -5.233  1.00 88.37           N  
ATOM    233  OE1 GLN A  31       4.724 -13.263  -5.161  1.00 88.37           O  
ATOM    234  N   PRO A  32       2.386 -12.598  -9.984  1.00 91.54           N  
ATOM    235  CA  PRO A  32       1.059 -12.102 -10.355  1.00 91.54           C  
ATOM    236  C   PRO A  32       0.433 -11.224  -9.274  1.00 91.54           C  
ATOM    237  CB  PRO A  32       0.246 -13.384 -10.556  1.00 91.54           C  
ATOM    238  O   PRO A  32       0.678 -11.436  -8.083  1.00 91.54           O  
ATOM    239  CG  PRO A  32       1.268 -14.454 -10.771  1.00 91.54           C  
ATOM    240  CD  PRO A  32       2.536 -14.049 -10.076  1.00 91.54           C  
ATOM    241  N   LYS A  33      -0.334 -10.304  -9.790  1.00 94.19           N  
ATOM    242  CA  LYS A  33      -1.067  -9.402  -8.906  1.00 94.19           C  
ATOM    243  C   LYS A  33      -2.166 -10.145  -8.151  1.00 94.19           C  
ATOM    244  CB  LYS A  33      -1.669  -8.242  -9.700  1.00 94.19           C  
ATOM    245  O   LYS A  33      -2.944 -10.889  -8.751  1.00 94.19           O  
ATOM    246  CG  LYS A  33      -2.364  -7.197  -8.840  1.00 94.19           C  
ATOM    247  CD  LYS A  33      -2.915  -6.055  -9.684  1.00 94.19           C  
ATOM    248  CE  LYS A  33      -3.686  -5.053  -8.835  1.00 94.19           C  
ATOM    249  NZ  LYS A  33      -4.445  -4.082  -9.678  1.00 94.19           N  
ATOM    250  N   THR A  34      -2.088 -10.078  -6.796  1.00 96.49           N  
ATOM    251  CA  THR A  34      -3.102 -10.633  -5.906  1.00 96.49           C  
ATOM    252  C   THR A  34      -3.657  -9.554  -4.979  1.00 96.49           C  
ATOM    253  CB  THR A  34      -2.535 -11.792  -5.067  1.00 96.49           C  
ATOM    254  O   THR A  34      -3.250  -8.393  -5.056  1.00 96.49           O  
ATOM    255  CG2 THR A  34      -1.957 -12.886  -5.959  1.00 96.49           C  
ATOM    256  OG1 THR A  34      -1.500 -11.293  -4.211  1.00 96.49           O  
ATOM    257  N   THR A  35      -4.619  -9.924  -4.153  1.00 96.59           N  
ATOM    258  CA  THR A  35      -5.152  -9.016  -3.143  1.00 96.59           C  
ATOM    259  C   THR A  35      -4.959  -9.590  -1.743  1.00 96.59           C  
ATOM    260  CB  THR A  35      -6.647  -8.730  -3.382  1.00 96.59           C  
ATOM    261  O   THR A  35      -4.903 -10.810  -1.569  1.00 96.59           O  
ATOM    262  CG2 THR A  35      -6.865  -8.018  -4.712  1.00 96.59           C  
ATOM    263  OG1 THR A  35      -7.368  -9.969  -3.391  1.00 96.59           O  
ATOM    264  N   LYS A  36      -4.777  -8.603  -0.818  1.00 94.70           N  
ATOM    265  CA  LYS A  36      -4.670  -9.034   0.573  1.00 94.70           C  
ATOM    266  C   LYS A  36      -5.243  -7.984   1.520  1.00 94.70           C  
ATOM    267  CB  LYS A  36      -3.213  -9.327   0.934  1.00 94.70           C  
ATOM    268  O   LYS A  36      -5.278  -6.796   1.191  1.00 94.70           O  
ATOM    269  CG  LYS A  36      -2.336  -8.086   1.023  1.00 94.70           C  
ATOM    270  CD  LYS A  36      -0.920  -8.433   1.462  1.00 94.70           C  
ATOM    271  CE  LYS A  36      -0.114  -7.184   1.794  1.00 94.70           C  
ATOM    272  NZ  LYS A  36       1.255  -7.522   2.285  1.00 94.70           N  
ATOM    273  N   THR A  37      -5.851  -8.455   2.663  1.00 95.08           N  
ATOM    274  CA  THR A  37      -6.378  -7.579   3.704  1.00 95.08           C  
ATOM    275  C   THR A  37      -5.254  -7.068   4.600  1.00 95.08           C  
ATOM    276  CB  THR A  37      -7.433  -8.302   4.561  1.00 95.08           C  
ATOM    277  O   THR A  37      -4.447  -7.854   5.103  1.00 95.08           O  
ATOM    278  CG2 THR A  37      -8.025  -7.366   5.610  1.00 95.08           C  
ATOM    279  OG1 THR A  37      -8.486  -8.777   3.712  1.00 95.08           O  
ATOM    280  N   CYS A  38      -5.253  -5.636   4.763  1.00 91.42           N  
ATOM    281  CA  CYS A  38      -4.159  -5.021   5.506  1.00 91.42           C  
ATOM    282  C   CYS A  38      -4.620  -4.579   6.890  1.00 91.42           C  
ATOM    283  CB  CYS A  38      -3.596  -3.825   4.740  1.00 91.42           C  
ATOM    284  O   CYS A  38      -5.750  -4.114   7.053  1.00 91.42           O  
ATOM    285  SG  CYS A  38      -3.012  -4.233   3.080  1.00 91.42           S  
ATOM    286  N   ALA A  39      -3.691  -4.975   7.791  1.00 86.76           N  
ATOM    287  CA  ALA A  39      -3.942  -4.522   9.157  1.00 86.76           C  
ATOM    288  C   ALA A  39      -3.869  -3.001   9.252  1.00 86.76           C  
ATOM    289  CB  ALA A  39      -2.945  -5.161  10.121  1.00 86.76           C  
ATOM    290  O   ALA A  39      -4.605  -2.385  10.027  1.00 86.76           O  
ATOM    291  N   GLU A  40      -2.996  -2.497   8.292  1.00 81.57           N  
ATOM    292  CA  GLU A  40      -2.833  -1.053   8.151  1.00 81.57           C  
ATOM    293  C   GLU A  40      -3.869  -0.472   7.193  1.00 81.57           C  
ATOM    294  CB  GLU A  40      -1.421  -0.715   7.667  1.00 81.57           C  
ATOM    295  O   GLU A  40      -4.364  -1.172   6.307  1.00 81.57           O  
ATOM    296  CG  GLU A  40      -0.322  -1.139   8.631  1.00 81.57           C  
ATOM    297  CD  GLU A  40       1.077  -0.865   8.104  1.00 81.57           C  
ATOM    298  OE1 GLU A  40       2.060  -1.350   8.709  1.00 81.57           O  
ATOM    299  OE2 GLU A  40       1.192  -0.158   7.078  1.00 81.57           O  
ATOM    300  N   SER A  41      -4.448   0.570   7.474  1.00 88.82           N  
ATOM    301  CA  SER A  41      -5.518   1.153   6.672  1.00 88.82           C  
ATOM    302  C   SER A  41      -4.960   1.909   5.471  1.00 88.82           C  
ATOM    303  CB  SER A  41      -6.375   2.092   7.522  1.00 88.82           C  
ATOM    304  O   SER A  41      -5.528   2.917   5.047  1.00 88.82           O  
ATOM    305  OG  SER A  41      -5.579   2.772   8.478  1.00 88.82           O  
ATOM    306  N   THR A  42      -3.766   1.369   4.903  1.00 94.18           N  
ATOM    307  CA  THR A  42      -3.155   2.058   3.772  1.00 94.18           C  
ATOM    308  C   THR A  42      -2.586   1.056   2.772  1.00 94.18           C  
ATOM    309  CB  THR A  42      -2.040   3.013   4.236  1.00 94.18           C  
ATOM    310  O   THR A  42      -2.131  -0.023   3.156  1.00 94.18           O  
ATOM    311  CG2 THR A  42      -1.544   3.881   3.085  1.00 94.18           C  
ATOM    312  OG1 THR A  42      -2.547   3.861   5.275  1.00 94.18           O  
ATOM    313  N   CYS A  43      -2.550   1.460   1.430  1.00 96.61           N  
ATOM    314  CA  CYS A  43      -1.959   0.707   0.329  1.00 96.61           C  
ATOM    315  C   CYS A  43      -0.844   1.502  -0.338  1.00 96.61           C  
ATOM    316  CB  CYS A  43      -3.025   0.341  -0.703  1.00 96.61           C  
ATOM    317  O   CYS A  43      -0.819   2.732  -0.260  1.00 96.61           O  
ATOM    318  SG  CYS A  43      -4.420  -0.577  -0.015  1.00 96.61           S  
ATOM    319  N   TYR A  44       0.097   0.755  -0.980  1.00 97.23           N  
ATOM    320  CA  TYR A  44       1.102   1.484  -1.745  1.00 97.23           C  
ATOM    321  C   TYR A  44       1.346   0.821  -3.096  1.00 97.23           C  
ATOM    322  CB  TYR A  44       2.416   1.570  -0.962  1.00 97.23           C  
ATOM    323  O   TYR A  44       1.137  -0.384  -3.250  1.00 97.23           O  
ATOM    324  CG  TYR A  44       3.216   0.291  -0.976  1.00 97.23           C  
ATOM    325  CD1 TYR A  44       3.045  -0.672   0.015  1.00 97.23           C  
ATOM    326  CD2 TYR A  44       4.146   0.043  -1.980  1.00 97.23           C  
ATOM    327  CE1 TYR A  44       3.782  -1.852   0.008  1.00 97.23           C  
ATOM    328  CE2 TYR A  44       4.889  -1.133  -1.998  1.00 97.23           C  
ATOM    329  OH  TYR A  44       5.432  -3.239  -1.015  1.00 97.23           O  
ATOM    330  CZ  TYR A  44       4.700  -2.073  -1.002  1.00 97.23           C  
ATOM    331  N   LYS A  45       1.795   1.586  -4.056  1.00 96.41           N  
ATOM    332  CA  LYS A  45       2.355   1.191  -5.345  1.00 96.41           C  
ATOM    333  C   LYS A  45       3.711   1.849  -5.581  1.00 96.41           C  
ATOM    334  CB  LYS A  45       1.394   1.551  -6.480  1.00 96.41           C  
ATOM    335  O   LYS A  45       3.822   3.077  -5.570  1.00 96.41           O  
ATOM    336  CG  LYS A  45       1.851   1.076  -7.851  1.00 96.41           C  
ATOM    337  CD  LYS A  45       0.846   1.448  -8.934  1.00 96.41           C  
ATOM    338  CE  LYS A  45       1.329   1.025 -10.315  1.00 96.41           C  
ATOM    339  NZ  LYS A  45       0.355   1.402 -11.383  1.00 96.41           N  
ATOM    340  N   LYS A  46       4.617   0.996  -5.759  1.00 94.75           N  
ATOM    341  CA  LYS A  46       5.998   1.438  -5.928  1.00 94.75           C  
ATOM    342  C   LYS A  46       6.552   1.004  -7.282  1.00 94.75           C  
ATOM    343  CB  LYS A  46       6.878   0.892  -4.803  1.00 94.75           C  
ATOM    344  O   LYS A  46       6.406  -0.155  -7.676  1.00 94.75           O  
ATOM    345  CG  LYS A  46       8.347   1.268  -4.928  1.00 94.75           C  
ATOM    346  CD  LYS A  46       9.178   0.656  -3.807  1.00 94.75           C  
ATOM    347  CE  LYS A  46       9.525  -0.798  -4.097  1.00 94.75           C  
ATOM    348  NZ  LYS A  46      10.461  -1.358  -3.078  1.00 94.75           N  
ATOM    349  N   ASP A  47       7.094   2.031  -8.058  1.00 92.40           N  
ATOM    350  CA  ASP A  47       7.715   1.758  -9.350  1.00 92.40           C  
ATOM    351  C   ASP A  47       9.229   1.943  -9.281  1.00 92.40           C  
ATOM    352  CB  ASP A  47       7.123   2.663 -10.432  1.00 92.40           C  
ATOM    353  O   ASP A  47       9.713   3.024  -8.941  1.00 92.40           O  
ATOM    354  CG  ASP A  47       5.636   2.442 -10.642  1.00 92.40           C  
ATOM    355  OD1 ASP A  47       5.160   1.298 -10.474  1.00 92.40           O  
ATOM    356  OD2 ASP A  47       4.934   3.418 -10.983  1.00 92.40           O  
ATOM    357  N   LEU A  48       9.926   0.883  -9.555  1.00 89.62           N  
ATOM    358  CA  LEU A  48      11.385   0.911  -9.563  1.00 89.62           C  
ATOM    359  C   LEU A  48      11.923   0.794 -10.986  1.00 89.62           C  
ATOM    360  CB  LEU A  48      11.948  -0.219  -8.698  1.00 89.62           C  
ATOM    361  O   LEU A  48      11.732  -0.231 -11.644  1.00 89.62           O  
ATOM    362  CG  LEU A  48      13.469  -0.263  -8.546  1.00 89.62           C  
ATOM    363  CD1 LEU A  48      13.973   1.014  -7.880  1.00 89.62           C  
ATOM    364  CD2 LEU A  48      13.892  -1.491  -7.747  1.00 89.62           C  
ATOM    365  N   GLU A  49      12.497   1.905 -11.393  1.00 88.45           N  
ATOM    366  CA  GLU A  49      13.074   1.899 -12.734  1.00 88.45           C  
ATOM    367  C   GLU A  49      14.444   1.228 -12.742  1.00 88.45           C  
ATOM    368  CB  GLU A  49      13.184   3.325 -13.279  1.00 88.45           C  
ATOM    369  O   GLU A  49      15.336   1.616 -11.985  1.00 88.45           O  
ATOM    370  CG  GLU A  49      11.841   3.971 -13.587  1.00 88.45           C  
ATOM    371  CD  GLU A  49      11.963   5.261 -14.383  1.00 88.45           C  
ATOM    372  OE1 GLU A  49      10.925   5.801 -14.826  1.00 88.45           O  
ATOM    373  OE2 GLU A  49      13.107   5.733 -14.566  1.00 88.45           O  
ATOM    374  N   ARG A  50      14.632   0.138 -13.473  1.00 84.04           N  
ATOM    375  CA  ARG A  50      15.906  -0.555 -13.640  1.00 84.04           C  
ATOM    376  C   ARG A  50      16.333  -0.569 -15.104  1.00 84.04           C  
ATOM    377  CB  ARG A  50      15.813  -1.987 -13.108  1.00 84.04           C  
ATOM    378  O   ARG A  50      15.599  -0.098 -15.975  1.00 84.04           O  
ATOM    379  CG  ARG A  50      15.549  -2.072 -11.613  1.00 84.04           C  
ATOM    380  CD  ARG A  50      16.655  -2.826 -10.887  1.00 84.04           C  
ATOM    381  NE  ARG A  50      16.376  -2.950  -9.459  1.00 84.04           N  
ATOM    382  NH1 ARG A  50      17.874  -4.672  -9.105  1.00 84.04           N  
ATOM    383  NH2 ARG A  50      16.632  -3.850  -7.362  1.00 84.04           N  
ATOM    384  CZ  ARG A  50      16.961  -3.824  -8.645  1.00 84.04           C  
ATOM    385  N   SER A  51      17.609  -0.886 -15.346  1.00 83.10           N  
ATOM    386  CA  SER A  51      18.210  -0.911 -16.676  1.00 83.10           C  
ATOM    387  C   SER A  51      17.427  -1.818 -17.620  1.00 83.10           C  
ATOM    388  CB  SER A  51      19.664  -1.376 -16.599  1.00 83.10           C  
ATOM    389  O   SER A  51      17.286  -1.515 -18.806  1.00 83.10           O  
ATOM    390  OG  SER A  51      19.807  -2.431 -15.664  1.00 83.10           O  
ATOM    391  N   ARG A  52      16.659  -2.763 -17.148  1.00 82.92           N  
ATOM    392  CA  ARG A  52      16.002  -3.800 -17.938  1.00 82.92           C  
ATOM    393  C   ARG A  52      14.486  -3.646 -17.890  1.00 82.92           C  
ATOM    394  CB  ARG A  52      16.404  -5.190 -17.440  1.00 82.92           C  
ATOM    395  O   ARG A  52      13.754  -4.490 -18.413  1.00 82.92           O  
ATOM    396  CG  ARG A  52      17.862  -5.538 -17.695  1.00 82.92           C  
ATOM    397  CD  ARG A  52      18.150  -7.006 -17.413  1.00 82.92           C  
ATOM    398  NE  ARG A  52      19.559  -7.229 -17.103  1.00 82.92           N  
ATOM    399  NH1 ARG A  52      19.197  -9.151 -15.873  1.00 82.92           N  
ATOM    400  NH2 ARG A  52      21.327  -8.350 -16.157  1.00 82.92           N  
ATOM    401  CZ  ARG A  52      20.024  -8.243 -16.378  1.00 82.92           C  
ATOM    402  N   GLY A  53      14.024  -2.428 -17.291  1.00 85.83           N  
ATOM    403  CA  GLY A  53      12.595  -2.178 -17.195  1.00 85.83           C  
ATOM    404  C   GLY A  53      12.171  -1.647 -15.838  1.00 85.83           C  
ATOM    405  O   GLY A  53      12.997  -1.132 -15.082  1.00 85.83           O  
ATOM    406  N   THR A  54      10.783  -1.548 -15.682  1.00 87.92           N  
ATOM    407  CA  THR A  54      10.179  -1.035 -14.457  1.00 87.92           C  
ATOM    408  C   THR A  54       9.599  -2.174 -13.623  1.00 87.92           C  
ATOM    409  CB  THR A  54       9.075  -0.007 -14.766  1.00 87.92           C  
ATOM    410  O   THR A  54       8.885  -3.032 -14.146  1.00 87.92           O  
ATOM    411  CG2 THR A  54       8.492   0.576 -13.483  1.00 87.92           C  
ATOM    412  OG1 THR A  54       9.626   1.055 -15.553  1.00 87.92           O  
ATOM    413  N   ILE A  55      10.058  -2.248 -12.386  1.00 89.60           N  
ATOM    414  CA  ILE A  55       9.505  -3.208 -11.437  1.00 89.60           C  
ATOM    415  C   ILE A  55       8.439  -2.530 -10.580  1.00 89.60           C  
ATOM    416  CB  ILE A  55      10.607  -3.816 -10.541  1.00 89.60           C  
ATOM    417  O   ILE A  55       8.679  -1.465 -10.008  1.00 89.60           O  
ATOM    418  CG1 ILE A  55      11.644  -4.555 -11.395  1.00 89.60           C  
ATOM    419  CG2 ILE A  55       9.996  -4.750  -9.492  1.00 89.60           C  
ATOM    420  CD1 ILE A  55      12.863  -5.029 -10.616  1.00 89.60           C  
ATOM    421  N   ILE A  56       7.223  -3.209 -10.608  1.00 91.69           N  
ATOM    422  CA  ILE A  56       6.115  -2.668  -9.829  1.00 91.69           C  
ATOM    423  C   ILE A  56       5.921  -3.498  -8.562  1.00 91.69           C  
ATOM    424  CB  ILE A  56       4.808  -2.634 -10.653  1.00 91.69           C  
ATOM    425  O   ILE A  56       5.901  -4.730  -8.617  1.00 91.69           O  
ATOM    426  CG1 ILE A  56       4.981  -1.747 -11.892  1.00 91.69           C  
ATOM    427  CG2 ILE A  56       3.639  -2.149  -9.791  1.00 91.69           C  
ATOM    428  CD1 ILE A  56       3.803  -1.795 -12.856  1.00 91.69           C  
ATOM    429  N   GLU A  57       5.856  -2.758  -7.496  1.00 94.89           N  
ATOM    430  CA  GLU A  57       5.563  -3.381  -6.209  1.00 94.89           C  
ATOM    431  C   GLU A  57       4.319  -2.769  -5.571  1.00 94.89           C  
ATOM    432  CB  GLU A  57       6.758  -3.249  -5.263  1.00 94.89           C  
ATOM    433  O   GLU A  57       4.160  -1.547  -5.554  1.00 94.89           O  
ATOM    434  CG  GLU A  57       7.970  -4.067  -5.685  1.00 94.89           C  
ATOM    435  CD  GLU A  57       9.113  -4.008  -4.683  1.00 94.89           C  
ATOM    436  OE1 GLU A  57      10.168  -4.636  -4.928  1.00 94.89           O  
ATOM    437  OE2 GLU A  57       8.951  -3.328  -3.645  1.00 94.89           O  
ATOM    438  N   ARG A  58       3.432  -3.633  -5.052  1.00 96.33           N  
ATOM    439  CA  ARG A  58       2.212  -3.216  -4.370  1.00 96.33           C  
ATOM    440  C   ARG A  58       2.078  -3.907  -3.017  1.00 96.33           C  
ATOM    441  CB  ARG A  58       0.984  -3.513  -5.233  1.00 96.33           C  
ATOM    442  O   ARG A  58       2.546  -5.034  -2.841  1.00 96.33           O  
ATOM    443  CG  ARG A  58       1.000  -2.819  -6.586  1.00 96.33           C  
ATOM    444  CD  ARG A  58      -0.216  -3.189  -7.424  1.00 96.33           C  
ATOM    445  NE  ARG A  58      -0.257  -2.438  -8.675  1.00 96.33           N  
ATOM    446  NH1 ARG A  58       1.353  -3.713  -9.733  1.00 96.33           N  
ATOM    447  NH2 ARG A  58       0.372  -1.956 -10.831  1.00 96.33           N  
ATOM    448  CZ  ARG A  58       0.490  -2.704  -9.744  1.00 96.33           C  
ATOM    449  N   GLY A  59       1.437  -3.219  -2.086  1.00 95.81           N  
ATOM    450  CA  GLY A  59       1.249  -3.865  -0.797  1.00 95.81           C  
ATOM    451  C   GLY A  59       0.602  -2.961   0.235  1.00 95.81           C  
ATOM    452  O   GLY A  59      -0.027  -1.961  -0.115  1.00 95.81           O  
ATOM    453  N   CYS A  60       0.666  -3.485   1.450  1.00 95.45           N  
ATOM    454  CA  CYS A  60       0.070  -2.782   2.580  1.00 95.45           C  
ATOM    455  C   CYS A  60       1.046  -1.771   3.171  1.00 95.45           C  
ATOM    456  CB  CYS A  60      -0.367  -3.773   3.659  1.00 95.45           C  
ATOM    457  O   CYS A  60       2.259  -1.986   3.146  1.00 95.45           O  
ATOM    458  SG  CYS A  60      -1.582  -4.981   3.088  1.00 95.45           S  
ATOM    459  N   GLY A  61       0.482  -0.620   3.579  1.00 94.96           N  
ATOM    460  CA  GLY A  61       1.293   0.420   4.192  1.00 94.96           C  
ATOM    461  C   GLY A  61       1.728   1.493   3.212  1.00 94.96           C  
ATOM    462  O   GLY A  61       1.205   1.572   2.098  1.00 94.96           O  
ATOM    463  N   CYS A  62       2.635   2.303   3.749  1.00 95.03           N  
ATOM    464  CA  CYS A  62       3.272   3.345   2.952  1.00 95.03           C  
ATOM    465  C   CYS A  62       4.727   3.535   3.366  1.00 95.03           C  
ATOM    466  CB  CYS A  62       2.517   4.666   3.093  1.00 95.03           C  
ATOM    467  O   CYS A  62       5.027   4.347   4.243  1.00 95.03           O  
ATOM    468  SG  CYS A  62       2.840   5.836   1.755  1.00 95.03           S  
ATOM    469  N   PRO A  63       5.589   2.661   2.655  1.00 94.25           N  
ATOM    470  CA  PRO A  63       7.000   2.612   3.044  1.00 94.25           C  
ATOM    471  C   PRO A  63       7.763   3.877   2.655  1.00 94.25           C  
ATOM    472  CB  PRO A  63       7.534   1.397   2.282  1.00 94.25           C  
ATOM    473  O   PRO A  63       7.312   4.634   1.792  1.00 94.25           O  
ATOM    474  CG  PRO A  63       6.681   1.308   1.058  1.00 94.25           C  
ATOM    475  CD  PRO A  63       5.297   1.777   1.407  1.00 94.25           C  
ATOM    476  N   LYS A  64       8.848   4.066   3.393  1.00 94.89           N  
ATOM    477  CA  LYS A  64       9.813   5.084   2.988  1.00 94.89           C  
ATOM    478  C   LYS A  64      10.690   4.585   1.843  1.00 94.89           C  
ATOM    479  CB  LYS A  64      10.685   5.499   4.174  1.00 94.89           C  
ATOM    480  O   LYS A  64      11.154   3.443   1.862  1.00 94.89           O  
ATOM    481  CG  LYS A  64       9.921   6.199   5.288  1.00 94.89           C  
ATOM    482  CD  LYS A  64      10.853   6.661   6.401  1.00 94.89           C  
ATOM    483  CE  LYS A  64      10.086   7.331   7.532  1.00 94.89           C  
ATOM    484  NZ  LYS A  64      10.991   7.739   8.649  1.00 94.89           N  
ATOM    485  N   VAL A  65      10.868   5.419   0.815  1.00 93.74           N  
ATOM    486  CA  VAL A  65      11.660   4.968  -0.325  1.00 93.74           C  
ATOM    487  C   VAL A  65      12.809   5.943  -0.575  1.00 93.74           C  
ATOM    488  CB  VAL A  65      10.795   4.827  -1.597  1.00 93.74           C  
ATOM    489  O   VAL A  65      12.759   7.095  -0.139  1.00 93.74           O  
ATOM    490  CG1 VAL A  65       9.706   3.775  -1.396  1.00 93.74           C  
ATOM    491  CG2 VAL A  65      10.178   6.173  -1.974  1.00 93.74           C  
ATOM    492  N   LYS A  66      13.875   5.451  -1.246  1.00 91.37           N  
ATOM    493  CA  LYS A  66      14.994   6.288  -1.669  1.00 91.37           C  
ATOM    494  C   LYS A  66      14.550   7.317  -2.704  1.00 91.37           C  
ATOM    495  CB  LYS A  66      16.124   5.428  -2.235  1.00 91.37           C  
ATOM    496  O   LYS A  66      13.565   7.106  -3.414  1.00 91.37           O  
ATOM    497  CG  LYS A  66      16.763   4.496  -1.217  1.00 91.37           C  
ATOM    498  CD  LYS A  66      17.892   3.681  -1.835  1.00 91.37           C  
ATOM    499  CE  LYS A  66      18.523   2.738  -0.820  1.00 91.37           C  
ATOM    500  NZ  LYS A  66      19.564   1.868  -1.445  1.00 91.37           N  
ATOM    501  N   PRO A  67      15.291   8.443  -2.822  1.00 88.95           N  
ATOM    502  CA  PRO A  67      14.991   9.418  -3.873  1.00 88.95           C  
ATOM    503  C   PRO A  67      15.074   8.820  -5.275  1.00 88.95           C  
ATOM    504  CB  PRO A  67      16.063  10.493  -3.673  1.00 88.95           C  
ATOM    505  O   PRO A  67      15.925   7.965  -5.536  1.00 88.95           O  
ATOM    506  CG  PRO A  67      16.483  10.353  -2.246  1.00 88.95           C  
ATOM    507  CD  PRO A  67      16.351   8.910  -1.849  1.00 88.95           C  
ATOM    508  N   GLY A  68      14.050   9.173  -6.077  1.00 86.85           N  
ATOM    509  CA  GLY A  68      14.103   8.662  -7.438  1.00 86.85           C  
ATOM    510  C   GLY A  68      13.191   7.472  -7.664  1.00 86.85           C  
ATOM    511  O   GLY A  68      13.062   6.987  -8.790  1.00 86.85           O  
ATOM    512  N   ILE A  69      12.537   6.979  -6.581  1.00 91.82           N  
ATOM    513  CA  ILE A  69      11.535   5.920  -6.640  1.00 91.82           C  
ATOM    514  C   ILE A  69      10.136   6.528  -6.570  1.00 91.82           C  
ATOM    515  CB  ILE A  69      11.731   4.893  -5.502  1.00 91.82           C  
ATOM    516  O   ILE A  69       9.847   7.335  -5.683  1.00 91.82           O  
ATOM    517  CG1 ILE A  69      13.102   4.217  -5.624  1.00 91.82           C  
ATOM    518  CG2 ILE A  69      10.606   3.855  -5.512  1.00 91.82           C  
ATOM    519  CD1 ILE A  69      13.415   3.246  -4.494  1.00 91.82           C  
ATOM    520  N   LYS A  70       9.302   6.138  -7.573  1.00 93.76           N  
ATOM    521  CA  LYS A  70       7.917   6.601  -7.591  1.00 93.76           C  
ATOM    522  C   LYS A  70       7.057   5.801  -6.616  1.00 93.76           C  
ATOM    523  CB  LYS A  70       7.337   6.503  -9.003  1.00 93.76           C  
ATOM    524  O   LYS A  70       6.996   4.573  -6.698  1.00 93.76           O  
ATOM    525  CG  LYS A  70       5.960   7.135  -9.151  1.00 93.76           C  
ATOM    526  CD  LYS A  70       5.470   7.074 -10.592  1.00 93.76           C  
ATOM    527  CE  LYS A  70       4.075   7.667 -10.734  1.00 93.76           C  
ATOM    528  NZ  LYS A  70       3.570   7.565 -12.136  1.00 93.76           N  
ATOM    529  N   LEU A  71       6.471   6.544  -5.640  1.00 96.01           N  
ATOM    530  CA  LEU A  71       5.655   5.906  -4.613  1.00 96.01           C  
ATOM    531  C   LEU A  71       4.280   6.558  -4.527  1.00 96.01           C  
ATOM    532  CB  LEU A  71       6.353   5.979  -3.252  1.00 96.01           C  
ATOM    533  O   LEU A  71       4.173   7.784  -4.443  1.00 96.01           O  
ATOM    534  CG  LEU A  71       5.580   5.408  -2.062  1.00 96.01           C  
ATOM    535  CD1 LEU A  71       5.443   3.895  -2.196  1.00 96.01           C  
ATOM    536  CD2 LEU A  71       6.268   5.774  -0.752  1.00 96.01           C  
ATOM    537  N   GLU A  72       3.219   5.736  -4.590  1.00 96.18           N  
ATOM    538  CA  GLU A  72       1.843   6.177  -4.378  1.00 96.18           C  
ATOM    539  C   GLU A  72       1.201   5.438  -3.208  1.00 96.18           C  
ATOM    540  CB  GLU A  72       1.012   5.975  -5.648  1.00 96.18           C  
ATOM    541  O   GLU A  72       1.194   4.206  -3.174  1.00 96.18           O  
ATOM    542  CG  GLU A  72       1.469   6.826  -6.824  1.00 96.18           C  
ATOM    543  CD  GLU A  72       0.680   6.564  -8.097  1.00 96.18           C  
ATOM    544  OE1 GLU A  72       1.032   7.131  -9.156  1.00 96.18           O  
ATOM    545  OE2 GLU A  72      -0.298   5.786  -8.034  1.00 96.18           O  
ATOM    546  N   CYS A  73       0.704   6.240  -2.310  1.00 96.89           N  
ATOM    547  CA  CYS A  73      -0.008   5.668  -1.173  1.00 96.89           C  
ATOM    548  C   CYS A  73      -1.476   6.078  -1.185  1.00 96.89           C  
ATOM    549  CB  CYS A  73       0.641   6.104   0.141  1.00 96.89           C  
ATOM    550  O   CYS A  73      -1.805   7.211  -1.539  1.00 96.89           O  
ATOM    551  SG  CYS A  73       2.379   5.633   0.285  1.00 96.89           S  
ATOM    552  N   CYS A  74      -2.324   5.170  -0.762  1.00 96.26           N  
ATOM    553  CA  CYS A  74      -3.752   5.464  -0.753  1.00 96.26           C  
ATOM    554  C   CYS A  74      -4.471   4.646   0.314  1.00 96.26           C  
ATOM    555  CB  CYS A  74      -4.366   5.184  -2.124  1.00 96.26           C  
ATOM    556  O   CYS A  74      -3.908   3.694   0.856  1.00 96.26           O  
ATOM    557  SG  CYS A  74      -4.220   3.461  -2.648  1.00 96.26           S  
ATOM    558  N   LYS A  75      -5.738   5.002   0.708  1.00 94.84           N  
ATOM    559  CA  LYS A  75      -6.369   4.439   1.898  1.00 94.84           C  
ATOM    560  C   LYS A  75      -7.715   3.805   1.558  1.00 94.84           C  
ATOM    561  CB  LYS A  75      -6.552   5.515   2.969  1.00 94.84           C  
ATOM    562  O   LYS A  75      -8.517   3.523   2.451  1.00 94.84           O  
ATOM    563  CG  LYS A  75      -5.245   6.057   3.530  1.00 94.84           C  
ATOM    564  CD  LYS A  75      -5.492   7.114   4.599  1.00 94.84           C  
ATOM    565  CE  LYS A  75      -4.186   7.692   5.127  1.00 94.84           C  
ATOM    566  NZ  LYS A  75      -4.422   8.696   6.207  1.00 94.84           N  
ATOM    567  N   THR A  76      -7.986   3.590   0.255  1.00 94.14           N  
ATOM    568  CA  THR A  76      -9.236   2.937  -0.121  1.00 94.14           C  
ATOM    569  C   THR A  76      -8.971   1.542  -0.678  1.00 94.14           C  
ATOM    570  CB  THR A  76     -10.010   3.769  -1.159  1.00 94.14           C  
ATOM    571  O   THR A  76      -7.828   1.197  -0.987  1.00 94.14           O  
ATOM    572  CG2 THR A  76     -10.344   5.155  -0.616  1.00 94.14           C  
ATOM    573  OG1 THR A  76      -9.212   3.911  -2.341  1.00 94.14           O  
ATOM    574  N   ASP A  77     -10.035   0.670  -0.820  1.00 95.46           N  
ATOM    575  CA  ASP A  77      -9.883  -0.701  -1.298  1.00 95.46           C  
ATOM    576  C   ASP A  77      -9.294  -0.729  -2.707  1.00 95.46           C  
ATOM    577  CB  ASP A  77     -11.228  -1.429  -1.276  1.00 95.46           C  
ATOM    578  O   ASP A  77      -9.786  -0.044  -3.605  1.00 95.46           O  
ATOM    579  CG  ASP A  77     -11.707  -1.748   0.130  1.00 95.46           C  
ATOM    580  OD1 ASP A  77     -10.866  -1.881   1.045  1.00 95.46           O  
ATOM    581  OD2 ASP A  77     -12.936  -1.869   0.323  1.00 95.46           O  
ATOM    582  N   GLU A  78      -8.169  -1.512  -2.741  1.00 95.90           N  
ATOM    583  CA  GLU A  78      -7.509  -1.762  -4.019  1.00 95.90           C  
ATOM    584  C   GLU A  78      -7.147  -0.454  -4.718  1.00 95.90           C  
ATOM    585  CB  GLU A  78      -8.401  -2.614  -4.926  1.00 95.90           C  
ATOM    586  O   GLU A  78      -7.190  -0.369  -5.947  1.00 95.90           O  
ATOM    587  CG  GLU A  78      -8.737  -3.981  -4.349  1.00 95.90           C  
ATOM    588  CD  GLU A  78      -9.618  -4.818  -5.264  1.00 95.90           C  
ATOM    589  OE1 GLU A  78      -9.412  -6.050  -5.344  1.00 95.90           O  
ATOM    590  OE2 GLU A  78     -10.521  -4.236  -5.906  1.00 95.90           O  
ATOM    591  N   CYS A  79      -6.885   0.646  -4.183  1.00 96.33           N  
ATOM    592  CA  CYS A  79      -6.567   1.971  -4.703  1.00 96.33           C  
ATOM    593  C   CYS A  79      -5.210   1.975  -5.395  1.00 96.33           C  
ATOM    594  CB  CYS A  79      -6.578   3.005  -3.577  1.00 96.33           C  
ATOM    595  O   CYS A  79      -4.907   2.881  -6.173  1.00 96.33           O  
ATOM    596  SG  CYS A  79      -5.271   2.764  -2.354  1.00 96.33           S  
ATOM    597  N   ASN A  80      -4.465   0.925  -5.068  1.00 95.60           N  
ATOM    598  CA  ASN A  80      -3.124   0.847  -5.637  1.00 95.60           C  
ATOM    599  C   ASN A  80      -3.099  -0.013  -6.897  1.00 95.60           C  
ATOM    600  CB  ASN A  80      -2.134   0.305  -4.604  1.00 95.60           C  
ATOM    601  O   ASN A  80      -2.105  -0.687  -7.174  1.00 95.60           O  
ATOM    602  CG  ASN A  80      -2.510  -1.075  -4.102  1.00 95.60           C  
ATOM    603  ND2 ASN A  80      -1.522  -1.822  -3.622  1.00 95.60           N  
ATOM    604  OD1 ASN A  80      -3.679  -1.468  -4.146  1.00 95.60           O  
ATOM    605  N   ASN A  81      -4.250  -0.112  -7.595  1.00 90.43           N  
ATOM    606  CA  ASN A  81      -4.295  -0.842  -8.858  1.00 90.43           C  
ATOM    607  C   ASN A  81      -3.346  -0.237  -9.889  1.00 90.43           C  
ATOM    608  CB  ASN A  81      -5.723  -0.877  -9.407  1.00 90.43           C  
ATOM    609  O   ASN A  81      -3.131   0.976  -9.905  1.00 90.43           O  
ATOM    610  CG  ASN A  81      -5.916  -1.948 -10.462  1.00 90.43           C  
ATOM    611  ND2 ASN A  81      -6.868  -1.729 -11.362  1.00 90.43           N  
ATOM    612  OD1 ASN A  81      -5.217  -2.964 -10.469  1.00 90.43           O  
TER     613      ALA A   1                                                      
ENDMDL                                                                          
END                                                                             
