# Supplementary material for: Domain loss enabled evolution of novel functions in the snake three-finger toxin gene superfamily
Source: Nat Commun. 2023 Aug 11;14:4861. doi: 10.1038/s41467-023-40550-0 (PMC10421932; doi:10.1038/s41467-023-40550-0)
Supplement: Supplementary file 5 — Supplementary Data 2 [file 41467_2023_40550_MOESM5_ESM.zip › SD2_structure_predictions/full_sequence/SP|P60304|Naja_atra.pdb]

MODEL     1                                                                     
ATOM      1  N   MET A   1     -39.539   8.539  24.093  1.00 63.10           N  
ATOM      2  CA  MET A   1     -39.459   7.764  22.858  1.00 63.10           C  
ATOM      3  C   MET A   1     -38.479   8.401  21.878  1.00 63.10           C  
ATOM      4  CB  MET A   1     -40.839   7.640  22.210  1.00 63.10           C  
ATOM      5  O   MET A   1     -38.011   7.744  20.946  1.00 63.10           O  
ATOM      6  CG  MET A   1     -41.890   8.547  22.828  1.00 63.10           C  
ATOM      7  SD  MET A   1     -43.579   8.194  22.203  1.00 63.10           S  
ATOM      8  CE  MET A   1     -44.409   9.751  22.625  1.00 63.10           C  
ATOM      9  N   LYS A   2     -37.904   9.581  22.220  1.00 72.38           N  
ATOM     10  CA  LYS A   2     -36.988  10.416  21.448  1.00 72.38           C  
ATOM     11  C   LYS A   2     -35.539  10.158  21.849  1.00 72.38           C  
ATOM     12  CB  LYS A   2     -37.327  11.897  21.633  1.00 72.38           C  
ATOM     13  O   LYS A   2     -34.637  10.218  21.010  1.00 72.38           O  
ATOM     14  CG  LYS A   2     -38.506  12.371  20.796  1.00 72.38           C  
ATOM     15  CD  LYS A   2     -38.952  13.770  21.201  1.00 72.38           C  
ATOM     16  CE  LYS A   2     -40.057  14.290  20.292  1.00 72.38           C  
ATOM     17  NZ  LYS A   2     -40.867  15.354  20.958  1.00 72.38           N  
ATOM     18  N   THR A   3     -35.390   9.644  23.106  1.00 70.76           N  
ATOM     19  CA  THR A   3     -34.058   9.325  23.609  1.00 70.76           C  
ATOM     20  C   THR A   3     -33.632   7.929  23.164  1.00 70.76           C  
ATOM     21  CB  THR A   3     -34.006   9.415  25.146  1.00 70.76           C  
ATOM     22  O   THR A   3     -32.443   7.672  22.962  1.00 70.76           O  
ATOM     23  CG2 THR A   3     -33.853  10.860  25.607  1.00 70.76           C  
ATOM     24  OG1 THR A   3     -35.216   8.876  25.692  1.00 70.76           O  
ATOM     25  N   LEU A   4     -34.545   7.114  22.836  1.00 72.29           N  
ATOM     26  CA  LEU A   4     -34.328   5.772  22.307  1.00 72.29           C  
ATOM     27  C   LEU A   4     -34.011   5.819  20.816  1.00 72.29           C  
ATOM     28  CB  LEU A   4     -35.558   4.894  22.551  1.00 72.29           C  
ATOM     29  O   LEU A   4     -33.155   5.073  20.335  1.00 72.29           O  
ATOM     30  CG  LEU A   4     -35.288   3.463  23.018  1.00 72.29           C  
ATOM     31  CD1 LEU A   4     -35.925   3.221  24.383  1.00 72.29           C  
ATOM     32  CD2 LEU A   4     -35.806   2.459  21.995  1.00 72.29           C  
ATOM     33  N   LEU A   5     -34.545   6.757  20.073  1.00 72.76           N  
ATOM     34  CA  LEU A   5     -34.329   6.987  18.649  1.00 72.76           C  
ATOM     35  C   LEU A   5     -32.983   7.662  18.406  1.00 72.76           C  
ATOM     36  CB  LEU A   5     -35.456   7.845  18.068  1.00 72.76           C  
ATOM     37  O   LEU A   5     -32.284   7.334  17.445  1.00 72.76           O  
ATOM     38  CG  LEU A   5     -36.480   7.118  17.194  1.00 72.76           C  
ATOM     39  CD1 LEU A   5     -37.878   7.672  17.444  1.00 72.76           C  
ATOM     40  CD2 LEU A   5     -36.107   7.237  15.721  1.00 72.76           C  
ATOM     41  N   LEU A   6     -32.467   8.476  19.326  1.00 71.40           N  
ATOM     42  CA  LEU A   6     -31.198   9.192  19.269  1.00 71.40           C  
ATOM     43  C   LEU A   6     -30.036   8.270  19.622  1.00 71.40           C  
ATOM     44  CB  LEU A   6     -31.218  10.394  20.218  1.00 71.40           C  
ATOM     45  O   LEU A   6     -28.967   8.350  19.014  1.00 71.40           O  
ATOM     46  CG  LEU A   6     -31.873  11.669  19.684  1.00 71.40           C  
ATOM     47  CD1 LEU A   6     -32.419  12.506  20.836  1.00 71.40           C  
ATOM     48  CD2 LEU A   6     -30.878  12.474  18.855  1.00 71.40           C  
ATOM     49  N   THR A   7     -30.216   7.316  20.437  1.00 75.65           N  
ATOM     50  CA  THR A   7     -29.244   6.300  20.825  1.00 75.65           C  
ATOM     51  C   THR A   7     -29.116   5.233  19.742  1.00 75.65           C  
ATOM     52  CB  THR A   7     -29.632   5.636  22.159  1.00 75.65           C  
ATOM     53  O   THR A   7     -28.025   4.709  19.505  1.00 75.65           O  
ATOM     54  CG2 THR A   7     -29.452   6.601  23.326  1.00 75.65           C  
ATOM     55  OG1 THR A   7     -31.004   5.226  22.101  1.00 75.65           O  
ATOM     56  N   LEU A   8     -30.069   4.915  18.972  1.00 71.63           N  
ATOM     57  CA  LEU A   8     -30.112   3.976  17.856  1.00 71.63           C  
ATOM     58  C   LEU A   8     -29.437   4.566  16.623  1.00 71.63           C  
ATOM     59  CB  LEU A   8     -31.559   3.599  17.529  1.00 71.63           C  
ATOM     60  O   LEU A   8     -28.717   3.864  15.909  1.00 71.63           O  
ATOM     61  CG  LEU A   8     -31.753   2.415  16.580  1.00 71.63           C  
ATOM     62  CD1 LEU A   8     -31.714   1.102  17.355  1.00 71.63           C  
ATOM     63  CD2 LEU A   8     -33.066   2.551  15.815  1.00 71.63           C  
ATOM     64  N   VAL A   9     -29.476   5.879  16.419  1.00 74.05           N  
ATOM     65  CA  VAL A   9     -28.843   6.630  15.341  1.00 74.05           C  
ATOM     66  C   VAL A   9     -27.351   6.786  15.626  1.00 74.05           C  
ATOM     67  CB  VAL A   9     -29.498   8.018  15.155  1.00 74.05           C  
ATOM     68  O   VAL A   9     -26.522   6.637  14.725  1.00 74.05           O  
ATOM     69  CG1 VAL A   9     -28.732   8.842  14.121  1.00 74.05           C  
ATOM     70  CG2 VAL A   9     -30.961   7.866  14.744  1.00 74.05           C  
ATOM     71  N   VAL A  10     -26.962   6.923  16.894  1.00 69.95           N  
ATOM     72  CA  VAL A  10     -25.583   7.073  17.347  1.00 69.95           C  
ATOM     73  C   VAL A  10     -24.883   5.716  17.333  1.00 69.95           C  
ATOM     74  CB  VAL A  10     -25.513   7.694  18.760  1.00 69.95           C  
ATOM     75  O   VAL A  10     -23.720   5.614  16.935  1.00 69.95           O  
ATOM     76  CG1 VAL A  10     -24.071   7.737  19.261  1.00 69.95           C  
ATOM     77  CG2 VAL A  10     -26.124   9.095  18.757  1.00 69.95           C  
ATOM     78  N   VAL A  11     -25.519   4.511  17.567  1.00 66.45           N  
ATOM     79  CA  VAL A  11     -25.047   3.131  17.531  1.00 66.45           C  
ATOM     80  C   VAL A  11     -24.971   2.648  16.084  1.00 66.45           C  
ATOM     81  CB  VAL A  11     -25.960   2.198  18.358  1.00 66.45           C  
ATOM     82  O   VAL A  11     -24.041   1.930  15.711  1.00 66.45           O  
ATOM     83  CG1 VAL A  11     -25.557   0.737  18.163  1.00 66.45           C  
ATOM     84  CG2 VAL A  11     -25.910   2.576  19.837  1.00 66.45           C  
ATOM     85  N   THR A  12     -25.792   3.075  15.183  1.00 65.80           N  
ATOM     86  CA  THR A  12     -25.813   2.779  13.755  1.00 65.80           C  
ATOM     87  C   THR A  12     -24.730   3.567  13.023  1.00 65.80           C  
ATOM     88  CB  THR A  12     -27.188   3.098  13.139  1.00 65.80           C  
ATOM     89  O   THR A  12     -24.118   3.062  12.080  1.00 65.80           O  
ATOM     90  CG2 THR A  12     -28.271   2.190  13.712  1.00 65.80           C  
ATOM     91  OG1 THR A  12     -27.526   4.462  13.418  1.00 65.80           O  
ATOM     92  N   ILE A  13     -24.305   4.743  13.435  1.00 65.39           N  
ATOM     93  CA  ILE A  13     -23.287   5.635  12.889  1.00 65.39           C  
ATOM     94  C   ILE A  13     -21.910   5.221  13.403  1.00 65.39           C  
ATOM     95  CB  ILE A  13     -23.574   7.109  13.252  1.00 65.39           C  
ATOM     96  O   ILE A  13     -20.925   5.266  12.662  1.00 65.39           O  
ATOM     97  CG1 ILE A  13     -24.858   7.588  12.566  1.00 65.39           C  
ATOM     98  CG2 ILE A  13     -22.386   7.999  12.874  1.00 65.39           C  
ATOM     99  CD1 ILE A  13     -25.348   8.946  13.049  1.00 65.39           C  
ATOM    100  N   VAL A  14     -21.717   4.722  14.638  1.00 62.40           N  
ATOM    101  CA  VAL A  14     -20.519   4.174  15.264  1.00 62.40           C  
ATOM    102  C   VAL A  14     -20.277   2.752  14.763  1.00 62.40           C  
ATOM    103  CB  VAL A  14     -20.629   4.184  16.806  1.00 62.40           C  
ATOM    104  O   VAL A  14     -19.129   2.331  14.602  1.00 62.40           O  
ATOM    105  CG1 VAL A  14     -19.424   3.488  17.438  1.00 62.40           C  
ATOM    106  CG2 VAL A  14     -20.755   5.616  17.322  1.00 62.40           C  
ATOM    107  N   CYS A  15     -21.272   2.049  14.245  1.00 60.57           N  
ATOM    108  CA  CYS A  15     -21.204   0.712  13.665  1.00 60.57           C  
ATOM    109  C   CYS A  15     -21.031   0.782  12.153  1.00 60.57           C  
ATOM    110  CB  CYS A  15     -22.462  -0.085  14.008  1.00 60.57           C  
ATOM    111  O   CYS A  15     -20.792  -0.238  11.503  1.00 60.57           O  
ATOM    112  SG  CYS A  15     -22.437  -0.808  15.663  1.00 60.57           S  
ATOM    113  N   LEU A  16     -21.195   1.983  11.578  1.00 57.91           N  
ATOM    114  CA  LEU A  16     -20.962   2.238  10.161  1.00 57.91           C  
ATOM    115  C   LEU A  16     -19.474   2.425   9.880  1.00 57.91           C  
ATOM    116  CB  LEU A  16     -21.738   3.476   9.704  1.00 57.91           C  
ATOM    117  O   LEU A  16     -19.084   2.722   8.748  1.00 57.91           O  
ATOM    118  CG  LEU A  16     -23.241   3.292   9.489  1.00 57.91           C  
ATOM    119  CD1 LEU A  16     -23.974   4.612   9.708  1.00 57.91           C  
ATOM    120  CD2 LEU A  16     -23.519   2.746   8.092  1.00 57.91           C  
ATOM    121  N   ASP A  17     -18.679   2.219  10.983  1.00 54.11           N  
ATOM    122  CA  ASP A  17     -17.275   2.028  10.631  1.00 54.11           C  
ATOM    123  C   ASP A  17     -17.042   0.641  10.037  1.00 54.11           C  
ATOM    124  CB  ASP A  17     -16.382   2.232  11.856  1.00 54.11           C  
ATOM    125  O   ASP A  17     -16.304  -0.168  10.604  1.00 54.11           O  
ATOM    126  CG  ASP A  17     -15.285   3.258  11.626  1.00 54.11           C  
ATOM    127  OD1 ASP A  17     -14.852   3.438  10.467  1.00 54.11           O  
ATOM    128  OD2 ASP A  17     -14.848   3.889  12.612  1.00 54.11           O  
ATOM    129  N   LEU A  18     -18.024   0.088   9.453  1.00 53.67           N  
ATOM    130  CA  LEU A  18     -17.960  -1.129   8.651  1.00 53.67           C  
ATOM    131  C   LEU A  18     -16.761  -1.096   7.708  1.00 53.67           C  
ATOM    132  CB  LEU A  18     -19.250  -1.312   7.849  1.00 53.67           C  
ATOM    133  O   LEU A  18     -16.688  -0.243   6.820  1.00 53.67           O  
ATOM    134  CG  LEU A  18     -20.365  -2.107   8.530  1.00 53.67           C  
ATOM    135  CD1 LEU A  18     -21.625  -1.257   8.652  1.00 53.67           C  
ATOM    136  CD2 LEU A  18     -20.654  -3.391   7.759  1.00 53.67           C  
ATOM    137  N   GLY A  19     -15.539  -0.883   8.253  1.00 59.59           N  
ATOM    138  CA  GLY A  19     -14.264  -1.382   7.764  1.00 59.59           C  
ATOM    139  C   GLY A  19     -14.110  -1.254   6.260  1.00 59.59           C  
ATOM    140  O   GLY A  19     -14.571  -2.116   5.508  1.00 59.59           O  
ATOM    141  N   TYR A  20     -14.461  -0.036   5.711  1.00 69.42           N  
ATOM    142  CA  TYR A  20     -14.144   0.146   4.299  1.00 69.42           C  
ATOM    143  C   TYR A  20     -12.727  -0.323   3.993  1.00 69.42           C  
ATOM    144  CB  TYR A  20     -14.306   1.615   3.897  1.00 69.42           C  
ATOM    145  O   TYR A  20     -11.764   0.159   4.594  1.00 69.42           O  
ATOM    146  CG  TYR A  20     -15.744   2.064   3.801  1.00 69.42           C  
ATOM    147  CD1 TYR A  20     -16.491   1.834   2.648  1.00 69.42           C  
ATOM    148  CD2 TYR A  20     -16.359   2.718   4.863  1.00 69.42           C  
ATOM    149  CE1 TYR A  20     -17.816   2.247   2.554  1.00 69.42           C  
ATOM    150  CE2 TYR A  20     -17.683   3.136   4.781  1.00 69.42           C  
ATOM    151  OH  TYR A  20     -19.714   3.307   3.537  1.00 69.42           O  
ATOM    152  CZ  TYR A  20     -18.402   2.896   3.624  1.00 69.42           C  
ATOM    153  N   THR A  21     -12.717  -1.662   3.638  1.00 85.36           N  
ATOM    154  CA  THR A  21     -11.431  -2.218   3.232  1.00 85.36           C  
ATOM    155  C   THR A  21     -11.016  -1.681   1.865  1.00 85.36           C  
ATOM    156  CB  THR A  21     -11.475  -3.757   3.189  1.00 85.36           C  
ATOM    157  O   THR A  21     -11.861  -1.474   0.991  1.00 85.36           O  
ATOM    158  CG2 THR A  21     -11.771  -4.336   4.569  1.00 85.36           C  
ATOM    159  OG1 THR A  21     -12.499  -4.174   2.278  1.00 85.36           O  
ATOM    160  N   LEU A  22      -9.898  -1.090   1.761  1.00 94.20           N  
ATOM    161  CA  LEU A  22      -9.310  -0.512   0.558  1.00 94.20           C  
ATOM    162  C   LEU A  22      -9.101  -1.579  -0.511  1.00 94.20           C  
ATOM    163  CB  LEU A  22      -7.978   0.168   0.885  1.00 94.20           C  
ATOM    164  O   LEU A  22      -8.574  -2.656  -0.224  1.00 94.20           O  
ATOM    165  CG  LEU A  22      -7.332   0.972  -0.244  1.00 94.20           C  
ATOM    166  CD1 LEU A  22      -8.216   2.156  -0.625  1.00 94.20           C  
ATOM    167  CD2 LEU A  22      -5.942   1.446   0.164  1.00 94.20           C  
ATOM    168  N   LYS A  23      -9.697  -1.344  -1.766  1.00 95.90           N  
ATOM    169  CA  LYS A  23      -9.500  -2.208  -2.926  1.00 95.90           C  
ATOM    170  C   LYS A  23      -8.444  -1.634  -3.866  1.00 95.90           C  
ATOM    171  CB  LYS A  23     -10.818  -2.406  -3.677  1.00 95.90           C  
ATOM    172  O   LYS A  23      -8.483  -0.449  -4.204  1.00 95.90           O  
ATOM    173  CG  LYS A  23     -11.857  -3.205  -2.904  1.00 95.90           C  
ATOM    174  CD  LYS A  23     -13.103  -3.460  -3.743  1.00 95.90           C  
ATOM    175  CE  LYS A  23     -14.145  -4.257  -2.969  1.00 95.90           C  
ATOM    176  NZ  LYS A  23     -15.374  -4.497  -3.783  1.00 95.90           N  
ATOM    177  N   CYS A  24      -7.423  -2.562  -4.401  1.00 97.08           N  
ATOM    178  CA  CYS A  24      -6.350  -2.122  -5.285  1.00 97.08           C  
ATOM    179  C   CYS A  24      -6.273  -3.002  -6.528  1.00 97.08           C  
ATOM    180  CB  CYS A  24      -5.009  -2.141  -4.552  1.00 97.08           C  
ATOM    181  O   CYS A  24      -6.670  -4.168  -6.494  1.00 97.08           O  
ATOM    182  SG  CYS A  24      -4.931  -1.004  -3.151  1.00 97.08           S  
ATOM    183  N   ASN A  25      -5.788  -2.400  -7.686  1.00 96.65           N  
ATOM    184  CA  ASN A  25      -5.609  -3.138  -8.932  1.00 96.65           C  
ATOM    185  C   ASN A  25      -4.413  -4.083  -8.858  1.00 96.65           C  
ATOM    186  CB  ASN A  25      -5.452  -2.173 -10.109  1.00 96.65           C  
ATOM    187  O   ASN A  25      -3.459  -3.827  -8.121  1.00 96.65           O  
ATOM    188  CG  ASN A  25      -6.704  -1.359 -10.368  1.00 96.65           C  
ATOM    189  ND2 ASN A  25      -6.537  -0.054 -10.548  1.00 96.65           N  
ATOM    190  OD1 ASN A  25      -7.813  -1.899 -10.407  1.00 96.65           O  
ATOM    191  N   LYS A  26      -4.526  -5.253  -9.630  1.00 94.18           N  
ATOM    192  CA  LYS A  26      -3.446  -6.204  -9.877  1.00 94.18           C  
ATOM    193  C   LYS A  26      -3.062  -6.230 -11.354  1.00 94.18           C  
ATOM    194  CB  LYS A  26      -3.848  -7.605  -9.415  1.00 94.18           C  
ATOM    195  O   LYS A  26      -3.900  -5.980 -12.222  1.00 94.18           O  
ATOM    196  CG  LYS A  26      -4.061  -7.725  -7.913  1.00 94.18           C  
ATOM    197  CD  LYS A  26      -4.334  -9.165  -7.500  1.00 94.18           C  
ATOM    198  CE  LYS A  26      -4.531  -9.289  -5.995  1.00 94.18           C  
ATOM    199  NZ  LYS A  26      -4.824 -10.696  -5.588  1.00 94.18           N  
ATOM    200  N   LEU A  27      -1.808  -6.333 -11.484  1.00 90.85           N  
ATOM    201  CA  LEU A  27      -1.331  -6.324 -12.863  1.00 90.85           C  
ATOM    202  C   LEU A  27      -1.746  -7.598 -13.591  1.00 90.85           C  
ATOM    203  CB  LEU A  27       0.192  -6.174 -12.902  1.00 90.85           C  
ATOM    204  O   LEU A  27      -2.227  -7.541 -14.725  1.00 90.85           O  
ATOM    205  CG  LEU A  27       0.781  -5.555 -14.171  1.00 90.85           C  
ATOM    206  CD1 LEU A  27       0.460  -4.065 -14.232  1.00 90.85           C  
ATOM    207  CD2 LEU A  27       2.287  -5.786 -14.230  1.00 90.85           C  
ATOM    208  N   ILE A  28      -1.627  -8.872 -12.868  1.00 88.25           N  
ATOM    209  CA  ILE A  28      -1.944 -10.140 -13.517  1.00 88.25           C  
ATOM    210  C   ILE A  28      -2.559 -11.100 -12.501  1.00 88.25           C  
ATOM    211  CB  ILE A  28      -0.690 -10.773 -14.162  1.00 88.25           C  
ATOM    212  O   ILE A  28      -1.903 -11.493 -11.533  1.00 88.25           O  
ATOM    213  CG1 ILE A  28      -0.050  -9.797 -15.156  1.00 88.25           C  
ATOM    214  CG2 ILE A  28      -1.045 -12.097 -14.846  1.00 88.25           C  
ATOM    215  CD1 ILE A  28       1.283 -10.270 -15.717  1.00 88.25           C  
ATOM    216  N   PRO A  29      -3.784 -11.567 -12.660  1.00 86.73           N  
ATOM    217  CA  PRO A  29      -4.806 -11.160 -13.627  1.00 86.73           C  
ATOM    218  C   PRO A  29      -5.334  -9.751 -13.369  1.00 86.73           C  
ATOM    219  CB  PRO A  29      -5.911 -12.201 -13.430  1.00 86.73           C  
ATOM    220  O   PRO A  29      -5.130  -9.200 -12.284  1.00 86.73           O  
ATOM    221  CG  PRO A  29      -5.817 -12.591 -11.990  1.00 86.73           C  
ATOM    222  CD  PRO A  29      -4.380 -12.495 -11.563  1.00 86.73           C  
ATOM    223  N   ILE A  30      -5.719  -9.047 -14.482  1.00 85.41           N  
ATOM    224  CA  ILE A  30      -6.323  -7.726 -14.345  1.00 85.41           C  
ATOM    225  C   ILE A  30      -7.576  -7.819 -13.477  1.00 85.41           C  
ATOM    226  CB  ILE A  30      -6.669  -7.118 -15.723  1.00 85.41           C  
ATOM    227  O   ILE A  30      -8.572  -8.427 -13.876  1.00 85.41           O  
ATOM    228  CG1 ILE A  30      -5.411  -7.014 -16.592  1.00 85.41           C  
ATOM    229  CG2 ILE A  30      -7.335  -5.748 -15.557  1.00 85.41           C  
ATOM    230  CD1 ILE A  30      -5.679  -6.546 -18.016  1.00 85.41           C  
ATOM    231  N   ALA A  31      -7.429  -7.578 -12.233  1.00 91.65           N  
ATOM    232  CA  ALA A  31      -8.515  -7.597 -11.257  1.00 91.65           C  
ATOM    233  C   ALA A  31      -8.178  -6.734 -10.044  1.00 91.65           C  
ATOM    234  CB  ALA A  31      -8.813  -9.030 -10.821  1.00 91.65           C  
ATOM    235  O   ALA A  31      -7.121  -6.101 -10.000  1.00 91.65           O  
ATOM    236  N   SER A  32      -9.153  -6.429  -9.252  1.00 93.68           N  
ATOM    237  CA  SER A  32      -8.950  -5.727  -7.989  1.00 93.68           C  
ATOM    238  C   SER A  32      -9.066  -6.679  -6.803  1.00 93.68           C  
ATOM    239  CB  SER A  32      -9.960  -4.589  -7.840  1.00 93.68           C  
ATOM    240  O   SER A  32      -9.737  -7.709  -6.890  1.00 93.68           O  
ATOM    241  OG  SER A  32     -11.277  -5.098  -7.712  1.00 93.68           O  
ATOM    242  N   LYS A  33      -8.232  -6.336  -5.652  1.00 93.36           N  
ATOM    243  CA  LYS A  33      -8.281  -7.123  -4.423  1.00 93.36           C  
ATOM    244  C   LYS A  33      -8.429  -6.222  -3.200  1.00 93.36           C  
ATOM    245  CB  LYS A  33      -7.028  -7.989  -4.288  1.00 93.36           C  
ATOM    246  O   LYS A  33      -7.977  -5.076  -3.208  1.00 93.36           O  
ATOM    247  CG  LYS A  33      -5.754  -7.197  -4.032  1.00 93.36           C  
ATOM    248  CD  LYS A  33      -4.550  -8.115  -3.864  1.00 93.36           C  
ATOM    249  CE  LYS A  33      -3.289  -7.330  -3.529  1.00 93.36           C  
ATOM    250  NZ  LYS A  33      -2.114  -8.229  -3.325  1.00 93.36           N  
ATOM    251  N   THR A  34      -9.180  -6.816  -2.203  1.00 95.40           N  
ATOM    252  CA  THR A  34      -9.293  -6.124  -0.924  1.00 95.40           C  
ATOM    253  C   THR A  34      -7.981  -6.202  -0.148  1.00 95.40           C  
ATOM    254  CB  THR A  34     -10.433  -6.711  -0.070  1.00 95.40           C  
ATOM    255  O   THR A  34      -7.396  -7.279  -0.015  1.00 95.40           O  
ATOM    256  CG2 THR A  34     -10.577  -5.958   1.248  1.00 95.40           C  
ATOM    257  OG1 THR A  34     -11.664  -6.618  -0.798  1.00 95.40           O  
ATOM    258  N   CYS A  35      -7.463  -4.894   0.378  1.00 94.75           N  
ATOM    259  CA  CYS A  35      -6.215  -4.889   1.133  1.00 94.75           C  
ATOM    260  C   CYS A  35      -6.403  -5.533   2.502  1.00 94.75           C  
ATOM    261  CB  CYS A  35      -5.694  -3.462   1.298  1.00 94.75           C  
ATOM    262  O   CYS A  35      -7.430  -5.332   3.151  1.00 94.75           O  
ATOM    263  SG  CYS A  35      -5.145  -2.704  -0.247  1.00 94.75           S  
ATOM    264  N   PRO A  36      -5.433  -6.395   2.813  1.00 94.17           N  
ATOM    265  CA  PRO A  36      -5.488  -6.965   4.161  1.00 94.17           C  
ATOM    266  C   PRO A  36      -5.384  -5.904   5.255  1.00 94.17           C  
ATOM    267  CB  PRO A  36      -4.280  -7.905   4.196  1.00 94.17           C  
ATOM    268  O   PRO A  36      -5.018  -4.760   4.977  1.00 94.17           O  
ATOM    269  CG  PRO A  36      -3.314  -7.322   3.216  1.00 94.17           C  
ATOM    270  CD  PRO A  36      -4.091  -6.607   2.148  1.00 94.17           C  
ATOM    271  N   ALA A  37      -5.736  -6.212   6.472  1.00 91.80           N  
ATOM    272  CA  ALA A  37      -5.611  -5.296   7.603  1.00 91.80           C  
ATOM    273  C   ALA A  37      -4.182  -4.778   7.734  1.00 91.80           C  
ATOM    274  CB  ALA A  37      -6.045  -5.983   8.895  1.00 91.80           C  
ATOM    275  O   ALA A  37      -3.223  -5.538   7.578  1.00 91.80           O  
ATOM    276  N   GLY A  38      -4.006  -3.524   7.891  1.00 91.15           N  
ATOM    277  CA  GLY A  38      -2.672  -2.983   8.098  1.00 91.15           C  
ATOM    278  C   GLY A  38      -2.038  -2.455   6.825  1.00 91.15           C  
ATOM    279  O   GLY A  38      -1.006  -1.782   6.872  1.00 91.15           O  
ATOM    280  N   LYS A  39      -2.669  -2.769   5.650  1.00 95.16           N  
ATOM    281  CA  LYS A  39      -2.271  -2.218   4.358  1.00 95.16           C  
ATOM    282  C   LYS A  39      -3.282  -1.186   3.866  1.00 95.16           C  
ATOM    283  CB  LYS A  39      -2.115  -3.333   3.324  1.00 95.16           C  
ATOM    284  O   LYS A  39      -4.321  -1.545   3.306  1.00 95.16           O  
ATOM    285  CG  LYS A  39      -1.211  -4.472   3.773  1.00 95.16           C  
ATOM    286  CD  LYS A  39       0.250  -4.044   3.813  1.00 95.16           C  
ATOM    287  CE  LYS A  39       1.166  -5.210   4.157  1.00 95.16           C  
ATOM    288  NZ  LYS A  39       2.588  -4.775   4.297  1.00 95.16           N  
ATOM    289  N   ASN A  40      -2.933   0.059   3.977  1.00 94.14           N  
ATOM    290  CA  ASN A  40      -3.928   1.111   3.796  1.00 94.14           C  
ATOM    291  C   ASN A  40      -3.606   1.985   2.587  1.00 94.14           C  
ATOM    292  CB  ASN A  40      -4.038   1.970   5.058  1.00 94.14           C  
ATOM    293  O   ASN A  40      -4.092   3.112   2.484  1.00 94.14           O  
ATOM    294  CG  ASN A  40      -4.530   1.185   6.257  1.00 94.14           C  
ATOM    295  ND2 ASN A  40      -3.911   1.413   7.410  1.00 94.14           N  
ATOM    296  OD1 ASN A  40      -5.458   0.379   6.150  1.00 94.14           O  
ATOM    297  N   LEU A  41      -2.708   1.465   1.658  1.00 97.02           N  
ATOM    298  CA  LEU A  41      -2.353   2.191   0.442  1.00 97.02           C  
ATOM    299  C   LEU A  41      -2.337   1.257  -0.763  1.00 97.02           C  
ATOM    300  CB  LEU A  41      -0.987   2.864   0.599  1.00 97.02           C  
ATOM    301  O   LEU A  41      -1.981   0.083  -0.640  1.00 97.02           O  
ATOM    302  CG  LEU A  41      -0.852   3.865   1.748  1.00 97.02           C  
ATOM    303  CD1 LEU A  41       0.610   4.249   1.947  1.00 97.02           C  
ATOM    304  CD2 LEU A  41      -1.704   5.102   1.483  1.00 97.02           C  
ATOM    305  N   CYS A  42      -2.748   1.844  -1.887  1.00 97.65           N  
ATOM    306  CA  CYS A  42      -2.510   1.216  -3.181  1.00 97.65           C  
ATOM    307  C   CYS A  42      -1.226   1.739  -3.814  1.00 97.65           C  
ATOM    308  CB  CYS A  42      -3.690   1.461  -4.121  1.00 97.65           C  
ATOM    309  O   CYS A  42      -0.892   2.916  -3.667  1.00 97.65           O  
ATOM    310  SG  CYS A  42      -5.227   0.684  -3.579  1.00 97.65           S  
ATOM    311  N   TYR A  43      -0.451   0.764  -4.468  1.00 97.82           N  
ATOM    312  CA  TYR A  43       0.775   1.253  -5.087  1.00 97.82           C  
ATOM    313  C   TYR A  43       0.908   0.738  -6.516  1.00 97.82           C  
ATOM    314  CB  TYR A  43       1.998   0.833  -4.266  1.00 97.82           C  
ATOM    315  O   TYR A  43       0.376  -0.323  -6.851  1.00 97.82           O  
ATOM    316  CG  TYR A  43       2.404  -0.606  -4.474  1.00 97.82           C  
ATOM    317  CD1 TYR A  43       1.821  -1.629  -3.730  1.00 97.82           C  
ATOM    318  CD2 TYR A  43       3.371  -0.945  -5.414  1.00 97.82           C  
ATOM    319  CE1 TYR A  43       2.193  -2.956  -3.917  1.00 97.82           C  
ATOM    320  CE2 TYR A  43       3.751  -2.268  -5.610  1.00 97.82           C  
ATOM    321  OH  TYR A  43       3.530  -4.578  -5.047  1.00 97.82           O  
ATOM    322  CZ  TYR A  43       3.157  -3.265  -4.858  1.00 97.82           C  
ATOM    323  N   LYS A  44       1.584   1.546  -7.473  1.00 97.16           N  
ATOM    324  CA  LYS A  44       2.174   1.193  -8.761  1.00 97.16           C  
ATOM    325  C   LYS A  44       3.693   1.334  -8.727  1.00 97.16           C  
ATOM    326  CB  LYS A  44       1.592   2.063  -9.875  1.00 97.16           C  
ATOM    327  O   LYS A  44       4.216   2.387  -8.357  1.00 97.16           O  
ATOM    328  CG  LYS A  44       0.112   1.827 -10.136  1.00 97.16           C  
ATOM    329  CD  LYS A  44      -0.415   2.739 -11.237  1.00 97.16           C  
ATOM    330  CE  LYS A  44      -1.928   2.639 -11.370  1.00 97.16           C  
ATOM    331  NZ  LYS A  44      -2.459   3.599 -12.384  1.00 97.16           N  
ATOM    332  N   MET A  45       4.407   0.214  -9.059  1.00 96.76           N  
ATOM    333  CA  MET A  45       5.867   0.217  -9.095  1.00 96.76           C  
ATOM    334  C   MET A  45       6.375   0.205 -10.533  1.00 96.76           C  
ATOM    335  CB  MET A  45       6.427  -0.986  -8.334  1.00 96.76           C  
ATOM    336  O   MET A  45       5.957  -0.629 -11.338  1.00 96.76           O  
ATOM    337  CG  MET A  45       7.946  -1.034  -8.295  1.00 96.76           C  
ATOM    338  SD  MET A  45       8.582  -2.614  -7.613  1.00 96.76           S  
ATOM    339  CE  MET A  45       9.806  -3.041  -8.884  1.00 96.76           C  
ATOM    340  N   PHE A  46       7.306   1.235 -10.789  1.00 96.43           N  
ATOM    341  CA  PHE A  46       7.957   1.337 -12.091  1.00 96.43           C  
ATOM    342  C   PHE A  46       9.465   1.169 -11.957  1.00 96.43           C  
ATOM    343  CB  PHE A  46       7.634   2.682 -12.750  1.00 96.43           C  
ATOM    344  O   PHE A  46      10.062   1.630 -10.982  1.00 96.43           O  
ATOM    345  CG  PHE A  46       6.161   2.970 -12.852  1.00 96.43           C  
ATOM    346  CD1 PHE A  46       5.452   2.642 -14.001  1.00 96.43           C  
ATOM    347  CD2 PHE A  46       5.484   3.570 -11.798  1.00 96.43           C  
ATOM    348  CE1 PHE A  46       4.088   2.908 -14.098  1.00 96.43           C  
ATOM    349  CE2 PHE A  46       4.122   3.839 -11.888  1.00 96.43           C  
ATOM    350  CZ  PHE A  46       3.426   3.508 -13.039  1.00 96.43           C  
ATOM    351  N   MET A  47      10.035   0.503 -13.103  1.00 95.66           N  
ATOM    352  CA  MET A  47      11.480   0.634 -13.267  1.00 95.66           C  
ATOM    353  C   MET A  47      11.839   1.995 -13.854  1.00 95.66           C  
ATOM    354  CB  MET A  47      12.024  -0.481 -14.161  1.00 95.66           C  
ATOM    355  O   MET A  47      11.160   2.485 -14.757  1.00 95.66           O  
ATOM    356  CG  MET A  47      11.833  -1.875 -13.586  1.00 95.66           C  
ATOM    357  SD  MET A  47      12.837  -2.157 -12.075  1.00 95.66           S  
ATOM    358  CE  MET A  47      14.450  -2.514 -12.825  1.00 95.66           C  
ATOM    359  N   MET A  48      12.843   2.690 -13.354  1.00 92.47           N  
ATOM    360  CA  MET A  48      13.215   4.030 -13.800  1.00 92.47           C  
ATOM    361  C   MET A  48      13.513   4.043 -15.295  1.00 92.47           C  
ATOM    362  CB  MET A  48      14.430   4.538 -13.021  1.00 92.47           C  
ATOM    363  O   MET A  48      13.237   5.030 -15.979  1.00 92.47           O  
ATOM    364  CG  MET A  48      14.082   5.144 -11.671  1.00 92.47           C  
ATOM    365  SD  MET A  48      12.722   6.371 -11.780  1.00 92.47           S  
ATOM    366  CE  MET A  48      11.286   5.268 -11.667  1.00 92.47           C  
ATOM    367  N   SER A  49      13.963   2.922 -15.792  1.00 93.03           N  
ATOM    368  CA  SER A  49      14.300   2.818 -17.208  1.00 93.03           C  
ATOM    369  C   SER A  49      13.045   2.769 -18.073  1.00 93.03           C  
ATOM    370  CB  SER A  49      15.156   1.577 -17.467  1.00 93.03           C  
ATOM    371  O   SER A  49      13.081   3.134 -19.250  1.00 93.03           O  
ATOM    372  OG  SER A  49      14.463   0.400 -17.087  1.00 93.03           O  
ATOM    373  N   ASP A  50      11.901   2.465 -17.403  1.00 90.02           N  
ATOM    374  CA  ASP A  50      10.624   2.368 -18.103  1.00 90.02           C  
ATOM    375  C   ASP A  50       9.463   2.737 -17.182  1.00 90.02           C  
ATOM    376  CB  ASP A  50      10.424   0.958 -18.662  1.00 90.02           C  
ATOM    377  O   ASP A  50       8.885   1.868 -16.525  1.00 90.02           O  
ATOM    378  CG  ASP A  50       9.273   0.868 -19.649  1.00 90.02           C  
ATOM    379  OD1 ASP A  50       8.530   1.860 -19.810  1.00 90.02           O  
ATOM    380  OD2 ASP A  50       9.107  -0.204 -20.269  1.00 90.02           O  
ATOM    381  N   LEU A  51       8.977   4.075 -17.278  1.00 90.54           N  
ATOM    382  CA  LEU A  51       7.995   4.639 -16.360  1.00 90.54           C  
ATOM    383  C   LEU A  51       6.580   4.463 -16.902  1.00 90.54           C  
ATOM    384  CB  LEU A  51       8.279   6.124 -16.116  1.00 90.54           C  
ATOM    385  O   LEU A  51       5.609   4.861 -16.254  1.00 90.54           O  
ATOM    386  CG  LEU A  51       9.572   6.452 -15.368  1.00 90.54           C  
ATOM    387  CD1 LEU A  51       9.732   7.962 -15.223  1.00 90.54           C  
ATOM    388  CD2 LEU A  51       9.586   5.775 -14.002  1.00 90.54           C  
ATOM    389  N   THR A  52       6.530   3.802 -18.054  1.00 89.64           N  
ATOM    390  CA  THR A  52       5.236   3.739 -18.725  1.00 89.64           C  
ATOM    391  C   THR A  52       4.514   2.439 -18.385  1.00 89.64           C  
ATOM    392  CB  THR A  52       5.393   3.858 -20.252  1.00 89.64           C  
ATOM    393  O   THR A  52       3.282   2.390 -18.383  1.00 89.64           O  
ATOM    394  CG2 THR A  52       5.981   5.211 -20.641  1.00 89.64           C  
ATOM    395  OG1 THR A  52       6.263   2.820 -20.720  1.00 89.64           O  
ATOM    396  N   ILE A  53       5.322   1.399 -17.963  1.00 90.08           N  
ATOM    397  CA  ILE A  53       4.706   0.107 -17.679  1.00 90.08           C  
ATOM    398  C   ILE A  53       4.986  -0.290 -16.231  1.00 90.08           C  
ATOM    399  CB  ILE A  53       5.217  -0.987 -18.643  1.00 90.08           C  
ATOM    400  O   ILE A  53       6.137  -0.527 -15.857  1.00 90.08           O  
ATOM    401  CG1 ILE A  53       4.960  -0.579 -20.098  1.00 90.08           C  
ATOM    402  CG2 ILE A  53       4.561  -2.334 -18.328  1.00 90.08           C  
ATOM    403  CD1 ILE A  53       5.659  -1.462 -21.122  1.00 90.08           C  
ATOM    404  N   PRO A  54       3.868  -0.348 -15.492  1.00 93.52           N  
ATOM    405  CA  PRO A  54       4.095  -0.795 -14.116  1.00 93.52           C  
ATOM    406  C   PRO A  54       4.604  -2.233 -14.039  1.00 93.52           C  
ATOM    407  CB  PRO A  54       2.712  -0.671 -13.472  1.00 93.52           C  
ATOM    408  O   PRO A  54       4.214  -3.074 -14.853  1.00 93.52           O  
ATOM    409  CG  PRO A  54       1.762  -0.580 -14.622  1.00 93.52           C  
ATOM    410  CD  PRO A  54       2.535  -0.190 -15.849  1.00 93.52           C  
ATOM    411  N   VAL A  55       5.540  -2.457 -13.084  1.00 94.67           N  
ATOM    412  CA  VAL A  55       6.122  -3.775 -12.854  1.00 94.67           C  
ATOM    413  C   VAL A  55       5.284  -4.539 -11.831  1.00 94.67           C  
ATOM    414  CB  VAL A  55       7.587  -3.673 -12.374  1.00 94.67           C  
ATOM    415  O   VAL A  55       5.146  -5.761 -11.920  1.00 94.67           O  
ATOM    416  CG1 VAL A  55       8.159  -5.060 -12.087  1.00 94.67           C  
ATOM    417  CG2 VAL A  55       8.439  -2.945 -13.411  1.00 94.67           C  
ATOM    418  N   LYS A  56       4.637  -3.670 -10.874  1.00 95.27           N  
ATOM    419  CA  LYS A  56       3.825  -4.248  -9.807  1.00 95.27           C  
ATOM    420  C   LYS A  56       2.758  -3.264  -9.334  1.00 95.27           C  
ATOM    421  CB  LYS A  56       4.705  -4.670  -8.630  1.00 95.27           C  
ATOM    422  O   LYS A  56       2.967  -2.050  -9.368  1.00 95.27           O  
ATOM    423  CG  LYS A  56       5.626  -5.842  -8.935  1.00 95.27           C  
ATOM    424  CD  LYS A  56       6.398  -6.284  -7.699  1.00 95.27           C  
ATOM    425  CE  LYS A  56       7.332  -7.446  -8.007  1.00 95.27           C  
ATOM    426  NZ  LYS A  56       8.081  -7.892  -6.794  1.00 95.27           N  
ATOM    427  N   ARG A  57       1.574  -3.827  -9.008  1.00 96.59           N  
ATOM    428  CA  ARG A  57       0.486  -3.112  -8.348  1.00 96.59           C  
ATOM    429  C   ARG A  57      -0.046  -3.903  -7.158  1.00 96.59           C  
ATOM    430  CB  ARG A  57      -0.647  -2.825  -9.336  1.00 96.59           C  
ATOM    431  O   ARG A  57       0.021  -5.134  -7.143  1.00 96.59           O  
ATOM    432  CG  ARG A  57      -0.209  -2.047 -10.566  1.00 96.59           C  
ATOM    433  CD  ARG A  57      -1.359  -1.839 -11.541  1.00 96.59           C  
ATOM    434  NE  ARG A  57      -0.958  -1.018 -12.680  1.00 96.59           N  
ATOM    435  NH1 ARG A  57      -3.045  -1.010 -13.672  1.00 96.59           N  
ATOM    436  NH2 ARG A  57      -1.299   0.104 -14.655  1.00 96.59           N  
ATOM    437  CZ  ARG A  57      -1.768  -0.643 -13.667  1.00 96.59           C  
ATOM    438  N   GLY A  58      -0.453  -3.156  -6.077  1.00 96.18           N  
ATOM    439  CA  GLY A  58      -1.016  -3.893  -4.956  1.00 96.18           C  
ATOM    440  C   GLY A  58      -1.218  -3.037  -3.720  1.00 96.18           C  
ATOM    441  O   GLY A  58      -1.460  -1.833  -3.825  1.00 96.18           O  
ATOM    442  N   CYS A  59      -1.350  -3.769  -2.613  1.00 96.68           N  
ATOM    443  CA  CYS A  59      -1.574  -3.146  -1.314  1.00 96.68           C  
ATOM    444  C   CYS A  59      -0.270  -3.024  -0.535  1.00 96.68           C  
ATOM    445  CB  CYS A  59      -2.591  -3.948  -0.502  1.00 96.68           C  
ATOM    446  O   CYS A  59       0.551  -3.943  -0.544  1.00 96.68           O  
ATOM    447  SG  CYS A  59      -4.200  -4.111  -1.307  1.00 96.68           S  
ATOM    448  N   ILE A  60      -0.135  -1.852   0.154  1.00 97.01           N  
ATOM    449  CA  ILE A  60       1.056  -1.670   0.975  1.00 97.01           C  
ATOM    450  C   ILE A  60       0.710  -0.844   2.212  1.00 97.01           C  
ATOM    451  CB  ILE A  60       2.193  -0.991   0.179  1.00 97.01           C  
ATOM    452  O   ILE A  60      -0.295  -0.128   2.227  1.00 97.01           O  
ATOM    453  CG1 ILE A  60       3.519  -1.101   0.941  1.00 97.01           C  
ATOM    454  CG2 ILE A  60       1.849   0.472  -0.113  1.00 97.01           C  
ATOM    455  CD1 ILE A  60       4.747  -0.801   0.093  1.00 97.01           C  
ATOM    456  N   ASP A  61       1.482  -0.987   3.317  1.00 96.60           N  
ATOM    457  CA  ASP A  61       1.193  -0.256   4.547  1.00 96.60           C  
ATOM    458  C   ASP A  61       1.909   1.093   4.565  1.00 96.60           C  
ATOM    459  CB  ASP A  61       1.596  -1.082   5.770  1.00 96.60           C  
ATOM    460  O   ASP A  61       1.393   2.068   5.114  1.00 96.60           O  
ATOM    461  CG  ASP A  61       3.042  -1.544   5.723  1.00 96.60           C  
ATOM    462  OD1 ASP A  61       3.701  -1.379   4.674  1.00 96.60           O  
ATOM    463  OD2 ASP A  61       3.525  -2.079   6.744  1.00 96.60           O  
ATOM    464  N   VAL A  62       3.030   1.205   3.966  1.00 97.04           N  
ATOM    465  CA  VAL A  62       3.820   2.427   3.859  1.00 97.04           C  
ATOM    466  C   VAL A  62       4.328   2.590   2.428  1.00 97.04           C  
ATOM    467  CB  VAL A  62       5.006   2.425   4.849  1.00 97.04           C  
ATOM    468  O   VAL A  62       4.848   1.642   1.835  1.00 97.04           O  
ATOM    469  CG1 VAL A  62       5.807   3.721   4.734  1.00 97.04           C  
ATOM    470  CG2 VAL A  62       4.506   2.227   6.279  1.00 97.04           C  
ATOM    471  N   CYS A  63       4.196   3.839   1.976  1.00 96.91           N  
ATOM    472  CA  CYS A  63       4.705   4.098   0.634  1.00 96.91           C  
ATOM    473  C   CYS A  63       6.216   4.297   0.652  1.00 96.91           C  
ATOM    474  CB  CYS A  63       4.027   5.329   0.032  1.00 96.91           C  
ATOM    475  O   CYS A  63       6.710   5.286   1.196  1.00 96.91           O  
ATOM    476  SG  CYS A  63       4.267   5.493  -1.750  1.00 96.91           S  
ATOM    477  N   PRO A  64       6.967   3.353  -0.003  1.00 96.26           N  
ATOM    478  CA  PRO A  64       8.425   3.492  -0.046  1.00 96.26           C  
ATOM    479  C   PRO A  64       8.876   4.747  -0.791  1.00 96.26           C  
ATOM    480  CB  PRO A  64       8.878   2.228  -0.782  1.00 96.26           C  
ATOM    481  O   PRO A  64       8.143   5.263  -1.639  1.00 96.26           O  
ATOM    482  CG  PRO A  64       7.735   1.275  -0.643  1.00 96.26           C  
ATOM    483  CD  PRO A  64       6.458   2.064  -0.602  1.00 96.26           C  
ATOM    484  N   LYS A  65      10.064   5.140  -0.506  1.00 96.20           N  
ATOM    485  CA  LYS A  65      10.670   6.239  -1.253  1.00 96.20           C  
ATOM    486  C   LYS A  65      11.194   5.761  -2.604  1.00 96.20           C  
ATOM    487  CB  LYS A  65      11.804   6.875  -0.447  1.00 96.20           C  
ATOM    488  O   LYS A  65      11.651   4.623  -2.732  1.00 96.20           O  
ATOM    489  CG  LYS A  65      11.340   7.598   0.809  1.00 96.20           C  
ATOM    490  CD  LYS A  65      12.500   8.282   1.521  1.00 96.20           C  
ATOM    491  CE  LYS A  65      12.037   9.007   2.777  1.00 96.20           C  
ATOM    492  NZ  LYS A  65      13.185   9.580   3.541  1.00 96.20           N  
ATOM    493  N   ASN A  66      11.131   6.610  -3.467  1.00 95.78           N  
ATOM    494  CA  ASN A  66      11.722   6.312  -4.767  1.00 95.78           C  
ATOM    495  C   ASN A  66      13.231   6.113  -4.665  1.00 95.78           C  
ATOM    496  CB  ASN A  66      11.399   7.421  -5.770  1.00 95.78           C  
ATOM    497  O   ASN A  66      13.872   6.647  -3.759  1.00 95.78           O  
ATOM    498  CG  ASN A  66       9.909   7.596  -5.989  1.00 95.78           C  
ATOM    499  ND2 ASN A  66       9.521   8.738  -6.544  1.00 95.78           N  
ATOM    500  OD1 ASN A  66       9.114   6.712  -5.662  1.00 95.78           O  
ATOM    501  N   SER A  67      13.778   5.322  -5.667  1.00 95.76           N  
ATOM    502  CA  SER A  67      15.219   5.140  -5.804  1.00 95.76           C  
ATOM    503  C   SER A  67      15.673   5.384  -7.240  1.00 95.76           C  
ATOM    504  CB  SER A  67      15.626   3.733  -5.365  1.00 95.76           C  
ATOM    505  O   SER A  67      14.871   5.768  -8.093  1.00 95.76           O  
ATOM    506  OG  SER A  67      15.243   2.773  -6.334  1.00 95.76           O  
ATOM    507  N   LEU A  68      17.035   5.132  -7.438  1.00 95.49           N  
ATOM    508  CA  LEU A  68      17.602   5.309  -8.771  1.00 95.49           C  
ATOM    509  C   LEU A  68      17.057   4.263  -9.737  1.00 95.49           C  
ATOM    510  CB  LEU A  68      19.130   5.224  -8.718  1.00 95.49           C  
ATOM    511  O   LEU A  68      17.022   4.490 -10.949  1.00 95.49           O  
ATOM    512  CG  LEU A  68      19.849   6.374  -8.011  1.00 95.49           C  
ATOM    513  CD1 LEU A  68      21.336   6.063  -7.871  1.00 95.49           C  
ATOM    514  CD2 LEU A  68      19.640   7.681  -8.768  1.00 95.49           C  
ATOM    515  N   LEU A  69      16.507   3.191  -9.193  1.00 95.50           N  
ATOM    516  CA  LEU A  69      16.111   2.070 -10.039  1.00 95.50           C  
ATOM    517  C   LEU A  69      14.592   1.948 -10.102  1.00 95.50           C  
ATOM    518  CB  LEU A  69      16.718   0.765  -9.519  1.00 95.50           C  
ATOM    519  O   LEU A  69      14.040   1.539 -11.127  1.00 95.50           O  
ATOM    520  CG  LEU A  69      18.137   0.443  -9.990  1.00 95.50           C  
ATOM    521  CD1 LEU A  69      19.156   1.252  -9.194  1.00 95.50           C  
ATOM    522  CD2 LEU A  69      18.417  -1.051  -9.863  1.00 95.50           C  
ATOM    523  N   VAL A  70      13.873   2.423  -8.999  1.00 96.53           N  
ATOM    524  CA  VAL A  70      12.449   2.115  -8.910  1.00 96.53           C  
ATOM    525  C   VAL A  70      11.673   3.368  -8.509  1.00 96.53           C  
ATOM    526  CB  VAL A  70      12.176   0.975  -7.905  1.00 96.53           C  
ATOM    527  O   VAL A  70      12.163   4.185  -7.726  1.00 96.53           O  
ATOM    528  CG1 VAL A  70      10.677   0.706  -7.786  1.00 96.53           C  
ATOM    529  CG2 VAL A  70      12.918  -0.294  -8.323  1.00 96.53           C  
ATOM    530  N   LYS A  71      10.485   3.497  -9.082  1.00 96.83           N  
ATOM    531  CA  LYS A  71       9.526   4.543  -8.736  1.00 96.83           C  
ATOM    532  C   LYS A  71       8.232   3.945  -8.192  1.00 96.83           C  
ATOM    533  CB  LYS A  71       9.227   5.421  -9.952  1.00 96.83           C  
ATOM    534  O   LYS A  71       7.726   2.957  -8.727  1.00 96.83           O  
ATOM    535  CG  LYS A  71       8.283   6.579  -9.662  1.00 96.83           C  
ATOM    536  CD  LYS A  71       8.113   7.480 -10.879  1.00 96.83           C  
ATOM    537  CE  LYS A  71       7.193   8.656 -10.581  1.00 96.83           C  
ATOM    538  NZ  LYS A  71       7.035   9.550 -11.766  1.00 96.83           N  
ATOM    539  N   TYR A  72       7.714   4.650  -7.028  1.00 97.38           N  
ATOM    540  CA  TYR A  72       6.444   4.235  -6.444  1.00 97.38           C  
ATOM    541  C   TYR A  72       5.415   5.356  -6.523  1.00 97.38           C  
ATOM    542  CB  TYR A  72       6.637   3.805  -4.987  1.00 97.38           C  
ATOM    543  O   TYR A  72       5.730   6.517  -6.253  1.00 97.38           O  
ATOM    544  CG  TYR A  72       7.311   2.464  -4.834  1.00 97.38           C  
ATOM    545  CD1 TYR A  72       6.562   1.297  -4.696  1.00 97.38           C  
ATOM    546  CD2 TYR A  72       8.698   2.359  -4.825  1.00 97.38           C  
ATOM    547  CE1 TYR A  72       7.179   0.059  -4.553  1.00 97.38           C  
ATOM    548  CE2 TYR A  72       9.326   1.126  -4.682  1.00 97.38           C  
ATOM    549  OH  TYR A  72       9.175  -1.240  -4.406  1.00 97.38           O  
ATOM    550  CZ  TYR A  72       8.559  -0.017  -4.547  1.00 97.38           C  
ATOM    551  N   VAL A  73       4.206   5.019  -6.961  1.00 96.87           N  
ATOM    552  CA  VAL A  73       3.040   5.888  -6.845  1.00 96.87           C  
ATOM    553  C   VAL A  73       2.012   5.252  -5.911  1.00 96.87           C  
ATOM    554  CB  VAL A  73       2.403   6.172  -8.224  1.00 96.87           C  
ATOM    555  O   VAL A  73       1.535   4.144  -6.166  1.00 96.87           O  
ATOM    556  CG1 VAL A  73       1.184   7.081  -8.079  1.00 96.87           C  
ATOM    557  CG2 VAL A  73       3.430   6.796  -9.167  1.00 96.87           C  
ATOM    558  N   CYS A  74       1.728   5.989  -4.835  1.00 97.57           N  
ATOM    559  CA  CYS A  74       0.831   5.438  -3.825  1.00 97.57           C  
ATOM    560  C   CYS A  74      -0.413   6.305  -3.669  1.00 97.57           C  
ATOM    561  CB  CYS A  74       1.549   5.314  -2.481  1.00 97.57           C  
ATOM    562  O   CYS A  74      -0.351   7.524  -3.838  1.00 97.57           O  
ATOM    563  SG  CYS A  74       3.035   4.290  -2.542  1.00 97.57           S  
ATOM    564  N   CYS A  75      -1.509   5.664  -3.507  1.00 97.39           N  
ATOM    565  CA  CYS A  75      -2.753   6.374  -3.230  1.00 97.39           C  
ATOM    566  C   CYS A  75      -3.613   5.601  -2.238  1.00 97.39           C  
ATOM    567  CB  CYS A  75      -3.535   6.610  -4.522  1.00 97.39           C  
ATOM    568  O   CYS A  75      -3.426   4.396  -2.055  1.00 97.39           O  
ATOM    569  SG  CYS A  75      -4.053   5.089  -5.346  1.00 97.39           S  
ATOM    570  N   ASN A  76      -4.480   6.329  -1.465  1.00 95.72           N  
ATOM    571  CA  ASN A  76      -5.246   5.715  -0.386  1.00 95.72           C  
ATOM    572  C   ASN A  76      -6.732   5.642  -0.724  1.00 95.72           C  
ATOM    573  CB  ASN A  76      -5.037   6.480   0.923  1.00 95.72           C  
ATOM    574  O   ASN A  76      -7.575   5.575   0.172  1.00 95.72           O  
ATOM    575  CG  ASN A  76      -5.566   7.899   0.861  1.00 95.72           C  
ATOM    576  ND2 ASN A  76      -5.612   8.565   2.009  1.00 95.72           N  
ATOM    577  OD1 ASN A  76      -5.930   8.393  -0.209  1.00 95.72           O  
ATOM    578  N   THR A  77      -7.092   5.640  -1.975  1.00 94.92           N  
ATOM    579  CA  THR A  77      -8.463   5.464  -2.442  1.00 94.92           C  
ATOM    580  C   THR A  77      -8.600   4.172  -3.242  1.00 94.92           C  
ATOM    581  CB  THR A  77      -8.917   6.656  -3.305  1.00 94.92           C  
ATOM    582  O   THR A  77      -7.602   3.607  -3.695  1.00 94.92           O  
ATOM    583  CG2 THR A  77      -8.842   7.962  -2.521  1.00 94.92           C  
ATOM    584  OG1 THR A  77      -8.072   6.753  -4.457  1.00 94.92           O  
ATOM    585  N   ASP A  78      -9.804   3.626  -3.488  1.00 95.31           N  
ATOM    586  CA  ASP A  78     -10.052   2.364  -4.178  1.00 95.31           C  
ATOM    587  C   ASP A  78      -9.589   2.433  -5.632  1.00 95.31           C  
ATOM    588  CB  ASP A  78     -11.537   2.001  -4.116  1.00 95.31           C  
ATOM    589  O   ASP A  78      -9.897   3.393  -6.342  1.00 95.31           O  
ATOM    590  CG  ASP A  78     -11.966   1.490  -2.751  1.00 95.31           C  
ATOM    591  OD1 ASP A  78     -11.113   0.975  -1.997  1.00 95.31           O  
ATOM    592  OD2 ASP A  78     -13.168   1.603  -2.428  1.00 95.31           O  
ATOM    593  N   ARG A  79      -8.858   1.424  -6.005  1.00 94.29           N  
ATOM    594  CA  ARG A  79      -8.459   1.199  -7.390  1.00 94.29           C  
ATOM    595  C   ARG A  79      -7.734   2.415  -7.956  1.00 94.29           C  
ATOM    596  CB  ARG A  79      -9.678   0.866  -8.254  1.00 94.29           C  
ATOM    597  O   ARG A  79      -7.832   2.702  -9.151  1.00 94.29           O  
ATOM    598  CG  ARG A  79     -10.427  -0.380  -7.808  1.00 94.29           C  
ATOM    599  CD  ARG A  79     -11.637  -0.656  -8.690  1.00 94.29           C  
ATOM    600  NE  ARG A  79     -12.367  -1.841  -8.248  1.00 94.29           N  
ATOM    601  NH1 ARG A  79     -14.136  -1.548  -9.704  1.00 94.29           N  
ATOM    602  NH2 ARG A  79     -14.113  -3.332  -8.265  1.00 94.29           N  
ATOM    603  CZ  ARG A  79     -13.537  -2.237  -8.740  1.00 94.29           C  
ATOM    604  N   CYS A  80      -7.117   3.191  -7.264  1.00 94.51           N  
ATOM    605  CA  CYS A  80      -6.460   4.426  -7.677  1.00 94.51           C  
ATOM    606  C   CYS A  80      -5.172   4.132  -8.438  1.00 94.51           C  
ATOM    607  CB  CYS A  80      -6.157   5.304  -6.463  1.00 94.51           C  
ATOM    608  O   CYS A  80      -4.698   4.967  -9.210  1.00 94.51           O  
ATOM    609  SG  CYS A  80      -4.846   4.654  -5.404  1.00 94.51           S  
ATOM    610  N   ASN A  81      -4.556   2.886  -7.969  1.00 94.29           N  
ATOM    611  CA  ASN A  81      -3.314   2.540  -8.652  1.00 94.29           C  
ATOM    612  C   ASN A  81      -3.579   1.761  -9.937  1.00 94.29           C  
ATOM    613  CB  ASN A  81      -2.397   1.739  -7.725  1.00 94.29           C  
ATOM    614  O   ASN A  81      -4.656   1.189 -10.111  1.00 94.29           O  
ATOM    615  CG  ASN A  81      -2.986   0.397  -7.337  1.00 94.29           C  
ATOM    616  ND2 ASN A  81      -2.126  -0.595  -7.145  1.00 94.29           N  
ATOM    617  OD1 ASN A  81      -4.205   0.254  -7.212  1.00 94.29           O  
TER     618      ALA A   1                                                      
ENDMDL                                                                          
END                                                                             
