# Supplementary material for: Domain loss enabled evolution of novel functions in the snake three-finger toxin gene superfamily
Source: Nat Commun. 2023 Aug 11;14:4861. doi: 10.1038/s41467-023-40550-0 (PMC10421932; doi:10.1038/s41467-023-40550-0)
Supplement: Supplementary file 5 — Supplementary Data 2 [file 41467_2023_40550_MOESM5_ESM.zip › SD2_structure_predictions/full_sequence/SP|A8HDK4|Tropidechis_carinatus.pdb]

MODEL     1                                                                     
ATOM      1  N   MET A   1      41.290 -22.221 -31.255  1.00 60.63           N  
ATOM      2  CA  MET A   1      40.178 -22.876 -30.572  1.00 60.63           C  
ATOM      3  C   MET A   1      39.884 -22.199 -29.238  1.00 60.63           C  
ATOM      4  CB  MET A   1      40.481 -24.359 -30.351  1.00 60.63           C  
ATOM      5  O   MET A   1      38.926 -22.559 -28.552  1.00 60.63           O  
ATOM      6  CG  MET A   1      41.437 -24.949 -31.375  1.00 60.63           C  
ATOM      7  SD  MET A   1      41.726 -26.742 -31.115  1.00 60.63           S  
ATOM      8  CE  MET A   1      43.110 -27.012 -32.256  1.00 60.63           C  
ATOM      9  N   LYS A   2      40.639 -21.076 -28.932  1.00 68.70           N  
ATOM     10  CA  LYS A   2      40.609 -20.270 -27.715  1.00 68.70           C  
ATOM     11  C   LYS A   2      39.598 -19.133 -27.832  1.00 68.70           C  
ATOM     12  CB  LYS A   2      41.998 -19.707 -27.410  1.00 68.70           C  
ATOM     13  O   LYS A   2      38.981 -18.739 -26.841  1.00 68.70           O  
ATOM     14  CG  LYS A   2      43.014 -20.758 -26.989  1.00 68.70           C  
ATOM     15  CD  LYS A   2      44.384 -20.142 -26.734  1.00 68.70           C  
ATOM     16  CE  LYS A   2      45.375 -21.175 -26.216  1.00 68.70           C  
ATOM     17  NZ  LYS A   2      46.774 -20.654 -26.227  1.00 68.70           N  
ATOM     18  N   THR A   3      39.261 -18.781 -29.065  1.00 69.78           N  
ATOM     19  CA  THR A   3      38.349 -17.655 -29.234  1.00 69.78           C  
ATOM     20  C   THR A   3      36.898 -18.110 -29.108  1.00 69.78           C  
ATOM     21  CB  THR A   3      38.558 -16.967 -30.596  1.00 69.78           C  
ATOM     22  O   THR A   3      36.031 -17.334 -28.701  1.00 69.78           O  
ATOM     23  CG2 THR A   3      39.937 -16.322 -30.680  1.00 69.78           C  
ATOM     24  OG1 THR A   3      38.432 -17.940 -31.640  1.00 69.78           O  
ATOM     25  N   LEU A   4      36.648 -19.447 -29.304  1.00 68.44           N  
ATOM     26  CA  LEU A   4      35.290 -19.976 -29.231  1.00 68.44           C  
ATOM     27  C   LEU A   4      34.830 -20.094 -27.782  1.00 68.44           C  
ATOM     28  CB  LEU A   4      35.210 -21.342 -29.918  1.00 68.44           C  
ATOM     29  O   LEU A   4      33.670 -19.815 -27.471  1.00 68.44           O  
ATOM     30  CG  LEU A   4      35.071 -21.329 -31.441  1.00 68.44           C  
ATOM     31  CD1 LEU A   4      35.601 -22.631 -32.032  1.00 68.44           C  
ATOM     32  CD2 LEU A   4      33.618 -21.105 -31.844  1.00 68.44           C  
ATOM     33  N   LEU A   5      35.777 -20.397 -26.855  1.00 71.08           N  
ATOM     34  CA  LEU A   5      35.476 -20.552 -25.436  1.00 71.08           C  
ATOM     35  C   LEU A   5      35.167 -19.203 -24.795  1.00 71.08           C  
ATOM     36  CB  LEU A   5      36.648 -21.219 -24.709  1.00 71.08           C  
ATOM     37  O   LEU A   5      34.274 -19.102 -23.951  1.00 71.08           O  
ATOM     38  CG  LEU A   5      36.834 -22.717 -24.956  1.00 71.08           C  
ATOM     39  CD1 LEU A   5      38.254 -23.141 -24.596  1.00 71.08           C  
ATOM     40  CD2 LEU A   5      35.812 -23.522 -24.160  1.00 71.08           C  
ATOM     41  N   LEU A   6      35.848 -18.101 -25.338  1.00 68.17           N  
ATOM     42  CA  LEU A   6      35.637 -16.770 -24.780  1.00 68.17           C  
ATOM     43  C   LEU A   6      34.260 -16.234 -25.160  1.00 68.17           C  
ATOM     44  CB  LEU A   6      36.723 -15.806 -25.264  1.00 68.17           C  
ATOM     45  O   LEU A   6      33.596 -15.585 -24.348  1.00 68.17           O  
ATOM     46  CG  LEU A   6      38.038 -15.819 -24.483  1.00 68.17           C  
ATOM     47  CD1 LEU A   6      39.220 -15.651 -25.431  1.00 68.17           C  
ATOM     48  CD2 LEU A   6      38.040 -14.727 -23.419  1.00 68.17           C  
ATOM     49  N   THR A   7      33.809 -16.584 -26.376  1.00 69.93           N  
ATOM     50  CA  THR A   7      32.502 -16.122 -26.831  1.00 69.93           C  
ATOM     51  C   THR A   7      31.384 -16.821 -26.063  1.00 69.93           C  
ATOM     52  CB  THR A   7      32.319 -16.363 -28.341  1.00 69.93           C  
ATOM     53  O   THR A   7      30.352 -16.213 -25.768  1.00 69.93           O  
ATOM     54  CG2 THR A   7      33.299 -15.524 -29.155  1.00 69.93           C  
ATOM     55  OG1 THR A   7      32.542 -17.749 -28.628  1.00 69.93           O  
ATOM     56  N   LEU A   8      31.524 -18.075 -25.706  1.00 69.94           N  
ATOM     57  CA  LEU A   8      30.531 -18.848 -24.969  1.00 69.94           C  
ATOM     58  C   LEU A   8      30.387 -18.330 -23.542  1.00 69.94           C  
ATOM     59  CB  LEU A   8      30.913 -20.331 -24.949  1.00 69.94           C  
ATOM     60  O   LEU A   8      29.273 -18.236 -23.021  1.00 69.94           O  
ATOM     61  CG  LEU A   8      29.826 -21.305 -24.491  1.00 69.94           C  
ATOM     62  CD1 LEU A   8      28.870 -21.610 -25.639  1.00 69.94           C  
ATOM     63  CD2 LEU A   8      30.451 -22.588 -23.954  1.00 69.94           C  
ATOM     64  N   VAL A   9      31.478 -17.850 -22.922  1.00 73.04           N  
ATOM     65  CA  VAL A   9      31.467 -17.320 -21.563  1.00 73.04           C  
ATOM     66  C   VAL A   9      30.762 -15.966 -21.541  1.00 73.04           C  
ATOM     67  CB  VAL A   9      32.897 -17.186 -20.994  1.00 73.04           C  
ATOM     68  O   VAL A   9      29.955 -15.693 -20.650  1.00 73.04           O  
ATOM     69  CG1 VAL A   9      32.874 -16.494 -19.632  1.00 73.04           C  
ATOM     70  CG2 VAL A   9      33.560 -18.559 -20.888  1.00 73.04           C  
ATOM     71  N   VAL A  10      30.953 -15.167 -22.623  1.00 70.12           N  
ATOM     72  CA  VAL A  10      30.347 -13.842 -22.700  1.00 70.12           C  
ATOM     73  C   VAL A  10      28.838 -13.975 -22.892  1.00 70.12           C  
ATOM     74  CB  VAL A  10      30.958 -13.003 -23.845  1.00 70.12           C  
ATOM     75  O   VAL A  10      28.061 -13.231 -22.289  1.00 70.12           O  
ATOM     76  CG1 VAL A  10      30.237 -11.663 -23.976  1.00 70.12           C  
ATOM     77  CG2 VAL A  10      32.452 -12.790 -23.609  1.00 70.12           C  
ATOM     78  N   VAL A  11      28.331 -15.009 -23.670  1.00 68.65           N  
ATOM     79  CA  VAL A  11      26.914 -15.232 -23.938  1.00 68.65           C  
ATOM     80  C   VAL A  11      26.221 -15.732 -22.673  1.00 68.65           C  
ATOM     81  CB  VAL A  11      26.706 -16.238 -25.093  1.00 68.65           C  
ATOM     82  O   VAL A  11      25.093 -15.331 -22.376  1.00 68.65           O  
ATOM     83  CG1 VAL A  11      25.223 -16.553 -25.273  1.00 68.65           C  
ATOM     84  CG2 VAL A  11      27.301 -15.691 -26.389  1.00 68.65           C  
ATOM     85  N   THR A  12      26.923 -16.517 -21.824  1.00 66.99           N  
ATOM     86  CA  THR A  12      26.320 -17.020 -20.595  1.00 66.99           C  
ATOM     87  C   THR A  12      26.221 -15.914 -19.548  1.00 66.99           C  
ATOM     88  CB  THR A  12      27.124 -18.202 -20.022  1.00 66.99           C  
ATOM     89  O   THR A  12      25.270 -15.878 -18.764  1.00 66.99           O  
ATOM     90  CG2 THR A  12      27.110 -19.392 -20.976  1.00 66.99           C  
ATOM     91  OG1 THR A  12      28.481 -17.791 -19.809  1.00 66.99           O  
ATOM     92  N   ILE A  13      27.161 -14.917 -19.574  1.00 67.31           N  
ATOM     93  CA  ILE A  13      27.162 -13.849 -18.581  1.00 67.31           C  
ATOM     94  C   ILE A  13      26.057 -12.844 -18.902  1.00 67.31           C  
ATOM     95  CB  ILE A  13      28.532 -13.137 -18.517  1.00 67.31           C  
ATOM     96  O   ILE A  13      25.414 -12.309 -17.997  1.00 67.31           O  
ATOM     97  CG1 ILE A  13      29.614 -14.105 -18.025  1.00 67.31           C  
ATOM     98  CG2 ILE A  13      28.456 -11.899 -17.619  1.00 67.31           C  
ATOM     99  CD1 ILE A  13      31.034 -13.580 -18.187  1.00 67.31           C  
ATOM    100  N   VAL A  14      25.728 -12.670 -20.225  1.00 65.31           N  
ATOM    101  CA  VAL A  14      24.732 -11.688 -20.642  1.00 65.31           C  
ATOM    102  C   VAL A  14      23.331 -12.209 -20.333  1.00 65.31           C  
ATOM    103  CB  VAL A  14      24.858 -11.356 -22.146  1.00 65.31           C  
ATOM    104  O   VAL A  14      22.431 -11.432 -20.004  1.00 65.31           O  
ATOM    105  CG1 VAL A  14      23.748 -10.401 -22.582  1.00 65.31           C  
ATOM    106  CG2 VAL A  14      26.231 -10.758 -22.446  1.00 65.31           C  
ATOM    107  N   CYS A  15      23.197 -13.546 -20.071  1.00 62.80           N  
ATOM    108  CA  CYS A  15      21.851 -14.057 -19.839  1.00 62.80           C  
ATOM    109  C   CYS A  15      21.526 -14.080 -18.351  1.00 62.80           C  
ATOM    110  CB  CYS A  15      21.703 -15.461 -20.425  1.00 62.80           C  
ATOM    111  O   CYS A  15      20.419 -14.455 -17.959  1.00 62.80           O  
ATOM    112  SG  CYS A  15      21.694 -15.500 -22.230  1.00 62.80           S  
ATOM    113  N   LEU A  16      22.519 -13.719 -17.528  1.00 58.43           N  
ATOM    114  CA  LEU A  16      22.164 -13.730 -16.113  1.00 58.43           C  
ATOM    115  C   LEU A  16      21.419 -12.455 -15.730  1.00 58.43           C  
ATOM    116  CB  LEU A  16      23.417 -13.882 -15.247  1.00 58.43           C  
ATOM    117  O   LEU A  16      22.014 -11.376 -15.674  1.00 58.43           O  
ATOM    118  CG  LEU A  16      24.189 -15.194 -15.397  1.00 58.43           C  
ATOM    119  CD1 LEU A  16      25.565 -15.076 -14.749  1.00 58.43           C  
ATOM    120  CD2 LEU A  16      23.403 -16.350 -14.789  1.00 58.43           C  
ATOM    121  N   ASP A  17      20.591 -11.923 -16.647  1.00 56.31           N  
ATOM    122  CA  ASP A  17      19.710 -10.867 -16.156  1.00 56.31           C  
ATOM    123  C   ASP A  17      19.136 -11.223 -14.787  1.00 56.31           C  
ATOM    124  CB  ASP A  17      18.576 -10.608 -17.151  1.00 56.31           C  
ATOM    125  O   ASP A  17      18.380 -12.188 -14.656  1.00 56.31           O  
ATOM    126  CG  ASP A  17      18.914  -9.532 -18.168  1.00 56.31           C  
ATOM    127  OD1 ASP A  17      19.560  -8.527 -17.801  1.00 56.31           O  
ATOM    128  OD2 ASP A  17      18.527  -9.689 -19.346  1.00 56.31           O  
ATOM    129  N   LEU A  18      20.054 -11.637 -13.870  1.00 57.13           N  
ATOM    130  CA  LEU A  18      19.539 -11.730 -12.508  1.00 57.13           C  
ATOM    131  C   LEU A  18      18.379 -10.763 -12.298  1.00 57.13           C  
ATOM    132  CB  LEU A  18      20.649 -11.442 -11.495  1.00 57.13           C  
ATOM    133  O   LEU A  18      18.575  -9.546 -12.281  1.00 57.13           O  
ATOM    134  CG  LEU A  18      21.184 -12.644 -10.714  1.00 57.13           C  
ATOM    135  CD1 LEU A  18      22.066 -13.507 -11.610  1.00 57.13           C  
ATOM    136  CD2 LEU A  18      21.955 -12.181  -9.482  1.00 57.13           C  
ATOM    137  N   GLY A  19      17.458 -10.663 -13.343  1.00 61.58           N  
ATOM    138  CA  GLY A  19      16.240  -9.872 -13.260  1.00 61.58           C  
ATOM    139  C   GLY A  19      15.724  -9.718 -11.842  1.00 61.58           C  
ATOM    140  O   GLY A  19      15.384 -10.706 -11.189  1.00 61.58           O  
ATOM    141  N   ASN A  20      16.573  -9.185 -10.933  1.00 66.67           N  
ATOM    142  CA  ASN A  20      15.968  -8.821  -9.656  1.00 66.67           C  
ATOM    143  C   ASN A  20      14.512  -8.398  -9.826  1.00 66.67           C  
ATOM    144  CB  ASN A  20      16.770  -7.707  -8.981  1.00 66.67           C  
ATOM    145  O   ASN A  20      14.212  -7.490 -10.603  1.00 66.67           O  
ATOM    146  CG  ASN A  20      18.078  -8.201  -8.394  1.00 66.67           C  
ATOM    147  ND2 ASN A  20      18.675  -7.401  -7.518  1.00 66.67           N  
ATOM    148  OD1 ASN A  20      18.548  -9.292  -8.725  1.00 66.67           O  
ATOM    149  N   SER A  21      13.623  -9.335  -9.849  1.00 83.93           N  
ATOM    150  CA  SER A  21      12.195  -9.040  -9.909  1.00 83.93           C  
ATOM    151  C   SER A  21      11.763  -8.160  -8.741  1.00 83.93           C  
ATOM    152  CB  SER A  21      11.379 -10.334  -9.912  1.00 83.93           C  
ATOM    153  O   SER A  21      12.226  -8.344  -7.613  1.00 83.93           O  
ATOM    154  OG  SER A  21      11.616 -11.081  -8.732  1.00 83.93           O  
ATOM    155  N   PHE A  22      11.487  -6.886  -8.930  1.00 93.63           N  
ATOM    156  CA  PHE A  22      10.910  -5.954  -7.967  1.00 93.63           C  
ATOM    157  C   PHE A  22       9.817  -6.630  -7.149  1.00 93.63           C  
ATOM    158  CB  PHE A  22      10.346  -4.722  -8.681  1.00 93.63           C  
ATOM    159  O   PHE A  22       8.865  -7.179  -7.708  1.00 93.63           O  
ATOM    160  CG  PHE A  22       9.907  -3.627  -7.746  1.00 93.63           C  
ATOM    161  CD1 PHE A  22       8.566  -3.282  -7.639  1.00 93.63           C  
ATOM    162  CD2 PHE A  22      10.837  -2.943  -6.975  1.00 93.63           C  
ATOM    163  CE1 PHE A  22       8.156  -2.270  -6.775  1.00 93.63           C  
ATOM    164  CE2 PHE A  22      10.436  -1.929  -6.109  1.00 93.63           C  
ATOM    165  CZ  PHE A  22       9.095  -1.594  -6.011  1.00 93.63           C  
ATOM    166  N   SER A  23       9.965  -6.699  -5.833  1.00 95.25           N  
ATOM    167  CA  SER A  23       9.030  -7.395  -4.956  1.00 95.25           C  
ATOM    168  C   SER A  23       8.511  -6.472  -3.858  1.00 95.25           C  
ATOM    169  CB  SER A  23       9.692  -8.623  -4.330  1.00 95.25           C  
ATOM    170  O   SER A  23       9.220  -5.566  -3.414  1.00 95.25           O  
ATOM    171  OG  SER A  23      10.081  -9.548  -5.331  1.00 95.25           O  
ATOM    172  N   CYS A  24       7.244  -6.677  -3.445  1.00 96.33           N  
ATOM    173  CA  CYS A  24       6.575  -5.958  -2.368  1.00 96.33           C  
ATOM    174  C   CYS A  24       5.864  -6.923  -1.426  1.00 96.33           C  
ATOM    175  CB  CYS A  24       5.572  -4.954  -2.936  1.00 96.33           C  
ATOM    176  O   CYS A  24       5.564  -8.057  -1.804  1.00 96.33           O  
ATOM    177  SG  CYS A  24       6.317  -3.712  -4.016  1.00 96.33           S  
ATOM    178  N   TYR A  25       5.684  -6.566  -0.227  1.00 95.76           N  
ATOM    179  CA  TYR A  25       4.793  -7.323   0.646  1.00 95.76           C  
ATOM    180  C   TYR A  25       3.341  -7.167   0.210  1.00 95.76           C  
ATOM    181  CB  TYR A  25       4.953  -6.871   2.100  1.00 95.76           C  
ATOM    182  O   TYR A  25       2.898  -6.062  -0.111  1.00 95.76           O  
ATOM    183  CG  TYR A  25       6.282  -7.246   2.709  1.00 95.76           C  
ATOM    184  CD1 TYR A  25       6.602  -8.577   2.969  1.00 95.76           C  
ATOM    185  CD2 TYR A  25       7.221  -6.270   3.027  1.00 95.76           C  
ATOM    186  CE1 TYR A  25       7.825  -8.926   3.532  1.00 95.76           C  
ATOM    187  CE2 TYR A  25       8.447  -6.608   3.590  1.00 95.76           C  
ATOM    188  OH  TYR A  25       9.952  -8.277   4.396  1.00 95.76           O  
ATOM    189  CZ  TYR A  25       8.740  -7.937   3.838  1.00 95.76           C  
ATOM    190  N   LYS A  26       2.602  -8.338   0.223  1.00 94.43           N  
ATOM    191  CA  LYS A  26       1.207  -8.346  -0.210  1.00 94.43           C  
ATOM    192  C   LYS A  26       0.308  -8.983   0.845  1.00 94.43           C  
ATOM    193  CB  LYS A  26       1.061  -9.087  -1.540  1.00 94.43           C  
ATOM    194  O   LYS A  26       0.729  -9.896   1.558  1.00 94.43           O  
ATOM    195  CG  LYS A  26       1.812  -8.439  -2.695  1.00 94.43           C  
ATOM    196  CD  LYS A  26       1.555  -9.169  -4.007  1.00 94.43           C  
ATOM    197  CE  LYS A  26       2.353  -8.560  -5.152  1.00 94.43           C  
ATOM    198  NZ  LYS A  26       2.052  -9.226  -6.454  1.00 94.43           N  
ATOM    199  N   THR A  27      -0.792  -8.381   1.123  1.00 92.86           N  
ATOM    200  CA  THR A  27      -1.834  -9.004   1.931  1.00 92.86           C  
ATOM    201  C   THR A  27      -2.559 -10.088   1.138  1.00 92.86           C  
ATOM    202  CB  THR A  27      -2.852  -7.962   2.430  1.00 92.86           C  
ATOM    203  O   THR A  27      -2.535 -10.083  -0.095  1.00 92.86           O  
ATOM    204  CG2 THR A  27      -2.196  -6.962   3.376  1.00 92.86           C  
ATOM    205  OG1 THR A  27      -3.393  -7.256   1.307  1.00 92.86           O  
ATOM    206  N   PRO A  28      -3.098 -11.106   1.742  1.00 89.03           N  
ATOM    207  CA  PRO A  28      -3.397 -11.156   3.175  1.00 89.03           C  
ATOM    208  C   PRO A  28      -2.279 -11.803   3.989  1.00 89.03           C  
ATOM    209  CB  PRO A  28      -4.675 -11.996   3.239  1.00 89.03           C  
ATOM    210  O   PRO A  28      -2.264 -11.698   5.218  1.00 89.03           O  
ATOM    211  CG  PRO A  28      -4.579 -12.929   2.076  1.00 89.03           C  
ATOM    212  CD  PRO A  28      -3.864 -12.225   0.958  1.00 89.03           C  
ATOM    213  N   HIS A  29      -1.295 -12.496   3.378  1.00 89.05           N  
ATOM    214  CA  HIS A  29      -0.323 -13.285   4.125  1.00 89.05           C  
ATOM    215  C   HIS A  29       0.956 -12.491   4.375  1.00 89.05           C  
ATOM    216  CB  HIS A  29       0.001 -14.581   3.380  1.00 89.05           C  
ATOM    217  O   HIS A  29       1.861 -12.966   5.065  1.00 89.05           O  
ATOM    218  CG  HIS A  29      -1.197 -15.434   3.111  1.00 89.05           C  
ATOM    219  CD2 HIS A  29      -1.809 -15.767   1.950  1.00 89.05           C  
ATOM    220  ND1 HIS A  29      -1.910 -16.054   4.115  1.00 89.05           N  
ATOM    221  CE1 HIS A  29      -2.911 -16.734   3.581  1.00 89.05           C  
ATOM    222  NE2 HIS A  29      -2.872 -16.576   2.269  1.00 89.05           N  
ATOM    223  N   VAL A  30       1.009 -11.208   4.034  1.00 89.94           N  
ATOM    224  CA  VAL A  30       2.154 -10.323   4.229  1.00 89.94           C  
ATOM    225  C   VAL A  30       3.440 -11.051   3.845  1.00 89.94           C  
ATOM    226  CB  VAL A  30       2.240  -9.820   5.688  1.00 89.94           C  
ATOM    227  O   VAL A  30       4.293 -11.309   4.698  1.00 89.94           O  
ATOM    228  CG1 VAL A  30       3.295  -8.723   5.818  1.00 89.94           C  
ATOM    229  CG2 VAL A  30       0.878  -9.315   6.159  1.00 89.94           C  
ATOM    230  N   LYS A  31       3.504 -11.514   2.684  1.00 91.53           N  
ATOM    231  CA  LYS A  31       4.659 -12.196   2.106  1.00 91.53           C  
ATOM    232  C   LYS A  31       5.231 -11.408   0.932  1.00 91.53           C  
ATOM    233  CB  LYS A  31       4.278 -13.607   1.656  1.00 91.53           C  
ATOM    234  O   LYS A  31       4.487 -10.770   0.184  1.00 91.53           O  
ATOM    235  CG  LYS A  31       5.462 -14.455   1.212  1.00 91.53           C  
ATOM    236  CD  LYS A  31       5.025 -15.859   0.813  1.00 91.53           C  
ATOM    237  CE  LYS A  31       6.199 -16.690   0.314  1.00 91.53           C  
ATOM    238  NZ  LYS A  31       5.769 -18.052  -0.121  1.00 91.53           N  
ATOM    239  N   SER A  32       6.598 -11.416   0.968  1.00 93.35           N  
ATOM    240  CA  SER A  32       7.277 -10.784  -0.158  1.00 93.35           C  
ATOM    241  C   SER A  32       7.034 -11.554  -1.452  1.00 93.35           C  
ATOM    242  CB  SER A  32       8.779 -10.682   0.109  1.00 93.35           C  
ATOM    243  O   SER A  32       7.396 -12.727  -1.560  1.00 93.35           O  
ATOM    244  OG  SER A  32       9.433 -10.002  -0.948  1.00 93.35           O  
ATOM    245  N   GLU A  33       6.334 -10.934  -2.400  1.00 94.22           N  
ATOM    246  CA  GLU A  33       6.013 -11.527  -3.695  1.00 94.22           C  
ATOM    247  C   GLU A  33       6.427 -10.609  -4.841  1.00 94.22           C  
ATOM    248  CB  GLU A  33       4.518 -11.842  -3.786  1.00 94.22           C  
ATOM    249  O   GLU A  33       6.408  -9.384  -4.699  1.00 94.22           O  
ATOM    250  CG  GLU A  33       4.031 -12.827  -2.734  1.00 94.22           C  
ATOM    251  CD  GLU A  33       2.541 -13.116  -2.826  1.00 94.22           C  
ATOM    252  OE1 GLU A  33       2.073 -14.096  -2.203  1.00 94.22           O  
ATOM    253  OE2 GLU A  33       1.836 -12.356  -3.527  1.00 94.22           O  
ATOM    254  N   PRO A  34       6.856 -11.221  -5.965  1.00 94.90           N  
ATOM    255  CA  PRO A  34       7.217 -10.403  -7.125  1.00 94.90           C  
ATOM    256  C   PRO A  34       6.029  -9.632  -7.696  1.00 94.90           C  
ATOM    257  CB  PRO A  34       7.735 -11.431  -8.134  1.00 94.90           C  
ATOM    258  O   PRO A  34       4.901 -10.131  -7.685  1.00 94.90           O  
ATOM    259  CG  PRO A  34       7.091 -12.719  -7.733  1.00 94.90           C  
ATOM    260  CD  PRO A  34       6.846 -12.689  -6.252  1.00 94.90           C  
ATOM    261  N   CYS A  35       6.354  -8.379  -8.166  1.00 94.64           N  
ATOM    262  CA  CYS A  35       5.334  -7.561  -8.811  1.00 94.64           C  
ATOM    263  C   CYS A  35       5.283  -7.835 -10.310  1.00 94.64           C  
ATOM    264  CB  CYS A  35       5.601  -6.077  -8.564  1.00 94.64           C  
ATOM    265  O   CYS A  35       6.258  -8.315 -10.891  1.00 94.64           O  
ATOM    266  SG  CYS A  35       5.587  -5.616  -6.817  1.00 94.64           S  
ATOM    267  N   ALA A  36       4.074  -7.704 -10.868  1.00 94.91           N  
ATOM    268  CA  ALA A  36       3.916  -7.851 -12.312  1.00 94.91           C  
ATOM    269  C   ALA A  36       4.738  -6.808 -13.063  1.00 94.91           C  
ATOM    270  CB  ALA A  36       2.443  -7.743 -12.700  1.00 94.91           C  
ATOM    271  O   ALA A  36       5.081  -5.762 -12.509  1.00 94.91           O  
ATOM    272  N   PRO A  37       5.146  -7.163 -14.259  1.00 92.62           N  
ATOM    273  CA  PRO A  37       5.873  -6.166 -15.048  1.00 92.62           C  
ATOM    274  C   PRO A  37       5.139  -4.830 -15.131  1.00 92.62           C  
ATOM    275  CB  PRO A  37       5.977  -6.818 -16.429  1.00 92.62           C  
ATOM    276  O   PRO A  37       3.919  -4.801 -15.311  1.00 92.62           O  
ATOM    277  CG  PRO A  37       5.785  -8.279 -16.178  1.00 92.62           C  
ATOM    278  CD  PRO A  37       4.875  -8.443 -14.994  1.00 92.62           C  
ATOM    279  N   GLY A  38       5.773  -3.713 -14.917  1.00 92.82           N  
ATOM    280  CA  GLY A  38       5.169  -2.390 -14.958  1.00 92.82           C  
ATOM    281  C   GLY A  38       4.791  -1.865 -13.586  1.00 92.82           C  
ATOM    282  O   GLY A  38       4.500  -0.677 -13.429  1.00 92.82           O  
ATOM    283  N   GLN A  39       4.777  -2.810 -12.600  1.00 95.82           N  
ATOM    284  CA  GLN A  39       4.468  -2.416 -11.229  1.00 95.82           C  
ATOM    285  C   GLN A  39       5.743  -2.169 -10.428  1.00 95.82           C  
ATOM    286  CB  GLN A  39       3.615  -3.484 -10.543  1.00 95.82           C  
ATOM    287  O   GLN A  39       6.315  -3.101  -9.858  1.00 95.82           O  
ATOM    288  CG  GLN A  39       2.254  -3.695 -11.193  1.00 95.82           C  
ATOM    289  CD  GLN A  39       1.382  -4.670 -10.424  1.00 95.82           C  
ATOM    290  NE2 GLN A  39       0.071  -4.571 -10.615  1.00 95.82           N  
ATOM    291  OE1 GLN A  39       1.882  -5.507  -9.666  1.00 95.82           O  
ATOM    292  N   ASN A  40       6.180  -0.894 -10.404  1.00 95.75           N  
ATOM    293  CA  ASN A  40       7.476  -0.587  -9.809  1.00 95.75           C  
ATOM    294  C   ASN A  40       7.323   0.146  -8.479  1.00 95.75           C  
ATOM    295  CB  ASN A  40       8.328   0.239 -10.776  1.00 95.75           C  
ATOM    296  O   ASN A  40       8.249   0.824  -8.029  1.00 95.75           O  
ATOM    297  CG  ASN A  40       8.653  -0.509 -12.054  1.00 95.75           C  
ATOM    298  ND2 ASN A  40       8.658   0.204 -13.173  1.00 95.75           N  
ATOM    299  OD1 ASN A  40       8.896  -1.719 -12.034  1.00 95.75           O  
ATOM    300  N   LEU A  41       6.086   0.035  -7.939  1.00 97.36           N  
ATOM    301  CA  LEU A  41       5.820   0.690  -6.663  1.00 97.36           C  
ATOM    302  C   LEU A  41       5.183  -0.281  -5.675  1.00 97.36           C  
ATOM    303  CB  LEU A  41       4.908   1.904  -6.864  1.00 97.36           C  
ATOM    304  O   LEU A  41       4.436  -1.178  -6.074  1.00 97.36           O  
ATOM    305  CG  LEU A  41       5.465   3.035  -7.730  1.00 97.36           C  
ATOM    306  CD1 LEU A  41       4.389   4.085  -7.986  1.00 97.36           C  
ATOM    307  CD2 LEU A  41       6.687   3.663  -7.068  1.00 97.36           C  
ATOM    308  N   CYS A  42       5.538  -0.152  -4.432  1.00 97.26           N  
ATOM    309  CA  CYS A  42       4.830  -0.802  -3.334  1.00 97.26           C  
ATOM    310  C   CYS A  42       3.897   0.176  -2.632  1.00 97.26           C  
ATOM    311  CB  CYS A  42       5.822  -1.386  -2.329  1.00 97.26           C  
ATOM    312  O   CYS A  42       4.279   1.313  -2.351  1.00 97.26           O  
ATOM    313  SG  CYS A  42       6.960  -2.593  -3.045  1.00 97.26           S  
ATOM    314  N   TYR A  43       2.680  -0.210  -2.404  1.00 96.65           N  
ATOM    315  CA  TYR A  43       1.784   0.699  -1.698  1.00 96.65           C  
ATOM    316  C   TYR A  43       1.354   0.111  -0.359  1.00 96.65           C  
ATOM    317  CB  TYR A  43       0.551   1.010  -2.551  1.00 96.65           C  
ATOM    318  O   TYR A  43       1.359  -1.109  -0.180  1.00 96.65           O  
ATOM    319  CG  TYR A  43      -0.407  -0.150  -2.680  1.00 96.65           C  
ATOM    320  CD1 TYR A  43      -0.326  -1.029  -3.757  1.00 96.65           C  
ATOM    321  CD2 TYR A  43      -1.394  -0.368  -1.725  1.00 96.65           C  
ATOM    322  CE1 TYR A  43      -1.207  -2.098  -3.881  1.00 96.65           C  
ATOM    323  CE2 TYR A  43      -2.281  -1.433  -1.839  1.00 96.65           C  
ATOM    324  OH  TYR A  43      -3.055  -3.348  -3.036  1.00 96.65           O  
ATOM    325  CZ  TYR A  43      -2.180  -2.292  -2.918  1.00 96.65           C  
ATOM    326  N   THR A  44       1.102   0.925   0.581  1.00 96.15           N  
ATOM    327  CA  THR A  44       0.509   0.636   1.882  1.00 96.15           C  
ATOM    328  C   THR A  44      -0.750   1.469   2.100  1.00 96.15           C  
ATOM    329  CB  THR A  44       1.508   0.903   3.023  1.00 96.15           C  
ATOM    330  O   THR A  44      -0.705   2.700   2.042  1.00 96.15           O  
ATOM    331  CG2 THR A  44       0.926   0.493   4.371  1.00 96.15           C  
ATOM    332  OG1 THR A  44       2.707   0.154   2.785  1.00 96.15           O  
ATOM    333  N   LYS A  45      -1.813   0.758   2.312  1.00 95.08           N  
ATOM    334  CA  LYS A  45      -3.093   1.393   2.615  1.00 95.08           C  
ATOM    335  C   LYS A  45      -3.577   1.014   4.012  1.00 95.08           C  
ATOM    336  CB  LYS A  45      -4.143   1.007   1.573  1.00 95.08           C  
ATOM    337  O   LYS A  45      -3.638  -0.169   4.354  1.00 95.08           O  
ATOM    338  CG  LYS A  45      -5.426   1.822   1.656  1.00 95.08           C  
ATOM    339  CD  LYS A  45      -6.388   1.467   0.529  1.00 95.08           C  
ATOM    340  CE  LYS A  45      -7.691   2.247   0.639  1.00 95.08           C  
ATOM    341  NZ  LYS A  45      -8.608   1.957  -0.503  1.00 95.08           N  
ATOM    342  N   THR A  46      -3.910   2.061   4.754  1.00 94.21           N  
ATOM    343  CA  THR A  46      -4.397   1.819   6.107  1.00 94.21           C  
ATOM    344  C   THR A  46      -5.692   2.584   6.361  1.00 94.21           C  
ATOM    345  CB  THR A  46      -3.346   2.221   7.159  1.00 94.21           C  
ATOM    346  O   THR A  46      -5.863   3.705   5.876  1.00 94.21           O  
ATOM    347  CG2 THR A  46      -2.056   1.428   6.978  1.00 94.21           C  
ATOM    348  OG1 THR A  46      -3.058   3.619   7.028  1.00 94.21           O  
ATOM    349  N   TRP A  47      -6.655   1.967   6.966  1.00 94.29           N  
ATOM    350  CA  TRP A  47      -7.916   2.610   7.320  1.00 94.29           C  
ATOM    351  C   TRP A  47      -8.554   1.929   8.527  1.00 94.29           C  
ATOM    352  CB  TRP A  47      -8.884   2.587   6.134  1.00 94.29           C  
ATOM    353  O   TRP A  47      -8.107   0.863   8.954  1.00 94.29           O  
ATOM    354  CG  TRP A  47      -9.363   1.215   5.766  1.00 94.29           C  
ATOM    355  CD1 TRP A  47     -10.534   0.621   6.148  1.00 94.29           C  
ATOM    356  CD2 TRP A  47      -8.680   0.263   4.945  1.00 94.29           C  
ATOM    357  CE2 TRP A  47      -9.496  -0.887   4.871  1.00 94.29           C  
ATOM    358  CE3 TRP A  47      -7.456   0.272   4.263  1.00 94.29           C  
ATOM    359  NE1 TRP A  47     -10.620  -0.643   5.613  1.00 94.29           N  
ATOM    360  CH2 TRP A  47      -7.924  -1.985   3.484  1.00 94.29           C  
ATOM    361  CZ2 TRP A  47      -9.126  -2.019   4.141  1.00 94.29           C  
ATOM    362  CZ3 TRP A  47      -7.090  -0.856   3.537  1.00 94.29           C  
ATOM    363  N   CYS A  48      -9.452   2.646   9.172  1.00 94.83           N  
ATOM    364  CA  CYS A  48     -10.211   2.149  10.314  1.00 94.83           C  
ATOM    365  C   CYS A  48     -11.591   1.667   9.883  1.00 94.83           C  
ATOM    366  CB  CYS A  48     -10.350   3.237  11.379  1.00 94.83           C  
ATOM    367  O   CYS A  48     -12.400   2.451   9.385  1.00 94.83           O  
ATOM    368  SG  CYS A  48     -10.967   2.629  12.964  1.00 94.83           S  
ATOM    369  N   ASP A  49     -11.834   0.347   9.971  1.00 92.31           N  
ATOM    370  CA  ASP A  49     -13.164  -0.175   9.671  1.00 92.31           C  
ATOM    371  C   ASP A  49     -14.053  -0.159  10.913  1.00 92.31           C  
ATOM    372  CB  ASP A  49     -13.069  -1.595   9.110  1.00 92.31           C  
ATOM    373  O   ASP A  49     -13.718   0.477  11.914  1.00 92.31           O  
ATOM    374  CG  ASP A  49     -12.538  -2.597  10.120  1.00 92.31           C  
ATOM    375  OD1 ASP A  49     -12.301  -2.219  11.288  1.00 92.31           O  
ATOM    376  OD2 ASP A  49     -12.352  -3.775   9.744  1.00 92.31           O  
ATOM    377  N   ALA A  50     -15.275  -0.798  10.834  1.00 92.51           N  
ATOM    378  CA  ALA A  50     -16.268  -0.752  11.905  1.00 92.51           C  
ATOM    379  C   ALA A  50     -15.712  -1.350  13.194  1.00 92.51           C  
ATOM    380  CB  ALA A  50     -17.538  -1.488  11.485  1.00 92.51           C  
ATOM    381  O   ALA A  50     -16.198  -1.047  14.286  1.00 92.51           O  
ATOM    382  N   PHE A  51     -14.652  -2.140  13.118  1.00 91.75           N  
ATOM    383  CA  PHE A  51     -14.129  -2.849  14.279  1.00 91.75           C  
ATOM    384  C   PHE A  51     -12.726  -2.364  14.623  1.00 91.75           C  
ATOM    385  CB  PHE A  51     -14.115  -4.360  14.026  1.00 91.75           C  
ATOM    386  O   PHE A  51     -11.947  -3.090  15.245  1.00 91.75           O  
ATOM    387  CG  PHE A  51     -15.469  -4.936  13.712  1.00 91.75           C  
ATOM    388  CD1 PHE A  51     -16.395  -5.164  14.723  1.00 91.75           C  
ATOM    389  CD2 PHE A  51     -15.817  -5.249  12.405  1.00 91.75           C  
ATOM    390  CE1 PHE A  51     -17.649  -5.697  14.435  1.00 91.75           C  
ATOM    391  CE2 PHE A  51     -17.069  -5.781  12.109  1.00 91.75           C  
ATOM    392  CZ  PHE A  51     -17.983  -6.006  13.126  1.00 91.75           C  
ATOM    393  N   CYS A  52     -12.293  -1.186  14.090  1.00 91.17           N  
ATOM    394  CA  CYS A  52     -10.951  -0.636  14.248  1.00 91.17           C  
ATOM    395  C   CYS A  52     -10.607  -0.451  15.722  1.00 91.17           C  
ATOM    396  CB  CYS A  52     -10.829   0.699  13.515  1.00 91.17           C  
ATOM    397  O   CYS A  52      -9.461  -0.652  16.126  1.00 91.17           O  
ATOM    398  SG  CYS A  52      -9.209   1.480  13.689  1.00 91.17           S  
ATOM    399  N   PHE A  53     -11.639  -0.191  16.537  1.00 89.79           N  
ATOM    400  CA  PHE A  53     -11.424   0.065  17.956  1.00 89.79           C  
ATOM    401  C   PHE A  53     -11.029  -1.215  18.683  1.00 89.79           C  
ATOM    402  CB  PHE A  53     -12.682   0.664  18.593  1.00 89.79           C  
ATOM    403  O   PHE A  53     -10.268  -1.176  19.652  1.00 89.79           O  
ATOM    404  CG  PHE A  53     -12.977   2.070  18.147  1.00 89.79           C  
ATOM    405  CD1 PHE A  53     -12.255   3.142  18.656  1.00 89.79           C  
ATOM    406  CD2 PHE A  53     -13.979   2.320  17.217  1.00 89.79           C  
ATOM    407  CE1 PHE A  53     -12.526   4.445  18.244  1.00 89.79           C  
ATOM    408  CE2 PHE A  53     -14.256   3.619  16.802  1.00 89.79           C  
ATOM    409  CZ  PHE A  53     -13.529   4.680  17.317  1.00 89.79           C  
ATOM    410  N   SER A  54     -11.469  -2.327  18.184  1.00 93.36           N  
ATOM    411  CA  SER A  54     -11.175  -3.601  18.833  1.00 93.36           C  
ATOM    412  C   SER A  54     -10.003  -4.307  18.160  1.00 93.36           C  
ATOM    413  CB  SER A  54     -12.406  -4.508  18.815  1.00 93.36           C  
ATOM    414  O   SER A  54      -9.129  -4.853  18.837  1.00 93.36           O  
ATOM    415  OG  SER A  54     -12.132  -5.741  19.456  1.00 93.36           O  
ATOM    416  N   ARG A  55      -9.843  -4.190  16.697  1.00 89.55           N  
ATOM    417  CA  ARG A  55      -8.900  -5.005  15.936  1.00 89.55           C  
ATOM    418  C   ARG A  55      -7.739  -4.162  15.421  1.00 89.55           C  
ATOM    419  CB  ARG A  55      -9.607  -5.694  14.767  1.00 89.55           C  
ATOM    420  O   ARG A  55      -6.727  -4.701  14.968  1.00 89.55           O  
ATOM    421  CG  ARG A  55     -10.639  -6.727  15.192  1.00 89.55           C  
ATOM    422  CD  ARG A  55     -11.307  -7.384  13.993  1.00 89.55           C  
ATOM    423  NE  ARG A  55     -12.389  -8.275  14.400  1.00 89.55           N  
ATOM    424  NH1 ARG A  55     -12.878  -8.996  12.260  1.00 89.55           N  
ATOM    425  NH2 ARG A  55     -14.072  -9.797  14.045  1.00 89.55           N  
ATOM    426  CZ  ARG A  55     -13.111  -9.021  13.568  1.00 89.55           C  
ATOM    427  N   GLY A  56      -7.906  -2.843  15.641  1.00 90.19           N  
ATOM    428  CA  GLY A  56      -6.897  -1.976  15.054  1.00 90.19           C  
ATOM    429  C   GLY A  56      -7.189  -1.611  13.611  1.00 90.19           C  
ATOM    430  O   GLY A  56      -8.225  -1.997  13.065  1.00 90.19           O  
ATOM    431  N   ARG A  57      -6.265  -0.854  13.016  1.00 91.43           N  
ATOM    432  CA  ARG A  57      -6.427  -0.397  11.640  1.00 91.43           C  
ATOM    433  C   ARG A  57      -6.232  -1.545  10.655  1.00 91.43           C  
ATOM    434  CB  ARG A  57      -5.444   0.733  11.328  1.00 91.43           C  
ATOM    435  O   ARG A  57      -5.472  -2.478  10.924  1.00 91.43           O  
ATOM    436  CG  ARG A  57      -5.686   2.000  12.133  1.00 91.43           C  
ATOM    437  CD  ARG A  57      -4.761   3.129  11.700  1.00 91.43           C  
ATOM    438  NE  ARG A  57      -5.464   4.122  10.892  1.00 91.43           N  
ATOM    439  NH1 ARG A  57      -3.552   5.009   9.946  1.00 91.43           N  
ATOM    440  NH2 ARG A  57      -5.609   5.853   9.390  1.00 91.43           N  
ATOM    441  CZ  ARG A  57      -4.873   4.992  10.078  1.00 91.43           C  
ATOM    442  N   VAL A  58      -6.992  -1.497   9.535  1.00 92.24           N  
ATOM    443  CA  VAL A  58      -6.815  -2.430   8.427  1.00 92.24           C  
ATOM    444  C   VAL A  58      -5.629  -1.995   7.570  1.00 92.24           C  
ATOM    445  CB  VAL A  58      -8.091  -2.530   7.561  1.00 92.24           C  
ATOM    446  O   VAL A  58      -5.463  -0.807   7.285  1.00 92.24           O  
ATOM    447  CG1 VAL A  58      -7.875  -3.489   6.391  1.00 92.24           C  
ATOM    448  CG2 VAL A  58      -9.278  -2.978   8.411  1.00 92.24           C  
ATOM    449  N   ILE A  59      -4.801  -2.964   7.257  1.00 93.00           N  
ATOM    450  CA  ILE A  59      -3.635  -2.679   6.428  1.00 93.00           C  
ATOM    451  C   ILE A  59      -3.708  -3.492   5.138  1.00 93.00           C  
ATOM    452  CB  ILE A  59      -2.320  -2.984   7.180  1.00 93.00           C  
ATOM    453  O   ILE A  59      -3.922  -4.706   5.173  1.00 93.00           O  
ATOM    454  CG1 ILE A  59      -2.247  -2.173   8.480  1.00 93.00           C  
ATOM    455  CG2 ILE A  59      -1.109  -2.696   6.288  1.00 93.00           C  
ATOM    456  CD1 ILE A  59      -1.099  -2.573   9.395  1.00 93.00           C  
ATOM    457  N   GLU A  60      -3.564  -2.827   4.041  1.00 94.62           N  
ATOM    458  CA  GLU A  60      -3.469  -3.436   2.717  1.00 94.62           C  
ATOM    459  C   GLU A  60      -2.136  -3.103   2.052  1.00 94.62           C  
ATOM    460  CB  GLU A  60      -4.629  -2.979   1.830  1.00 94.62           C  
ATOM    461  O   GLU A  60      -1.777  -1.931   1.922  1.00 94.62           O  
ATOM    462  CG  GLU A  60      -4.658  -3.648   0.463  1.00 94.62           C  
ATOM    463  CD  GLU A  60      -5.802  -3.167  -0.416  1.00 94.62           C  
ATOM    464  OE1 GLU A  60      -5.684  -3.241  -1.660  1.00 94.62           O  
ATOM    465  OE2 GLU A  60      -6.823  -2.710   0.144  1.00 94.62           O  
ATOM    466  N   LEU A  61      -1.376  -4.149   1.680  1.00 95.77           N  
ATOM    467  CA  LEU A  61      -0.084  -4.018   1.016  1.00 95.77           C  
ATOM    468  C   LEU A  61      -0.143  -4.575  -0.403  1.00 95.77           C  
ATOM    469  CB  LEU A  61       1.005  -4.738   1.815  1.00 95.77           C  
ATOM    470  O   LEU A  61      -0.900  -5.509  -0.676  1.00 95.77           O  
ATOM    471  CG  LEU A  61       1.062  -4.431   3.312  1.00 95.77           C  
ATOM    472  CD1 LEU A  61       2.015  -5.394   4.014  1.00 95.77           C  
ATOM    473  CD2 LEU A  61       1.486  -2.985   3.546  1.00 95.77           C  
ATOM    474  N   GLY A  62       0.672  -4.011  -1.289  1.00 96.22           N  
ATOM    475  CA  GLY A  62       0.665  -4.540  -2.643  1.00 96.22           C  
ATOM    476  C   GLY A  62       1.575  -3.776  -3.587  1.00 96.22           C  
ATOM    477  O   GLY A  62       2.349  -2.920  -3.154  1.00 96.22           O  
ATOM    478  N   CYS A  63       1.465  -4.223  -4.889  1.00 96.73           N  
ATOM    479  CA  CYS A  63       2.209  -3.621  -5.990  1.00 96.73           C  
ATOM    480  C   CYS A  63       1.310  -2.717  -6.825  1.00 96.73           C  
ATOM    481  CB  CYS A  63       2.824  -4.703  -6.876  1.00 96.73           C  
ATOM    482  O   CYS A  63       0.111  -2.971  -6.950  1.00 96.73           O  
ATOM    483  SG  CYS A  63       3.975  -5.790  -6.005  1.00 96.73           S  
ATOM    484  N   ALA A  64       1.945  -1.660  -7.308  1.00 96.97           N  
ATOM    485  CA  ALA A  64       1.177  -0.766  -8.172  1.00 96.97           C  
ATOM    486  C   ALA A  64       2.064  -0.153  -9.252  1.00 96.97           C  
ATOM    487  CB  ALA A  64       0.513   0.332  -7.346  1.00 96.97           C  
ATOM    488  O   ALA A  64       3.276  -0.020  -9.068  1.00 96.97           O  
ATOM    489  N   ALA A  65       1.502   0.078 -10.416  1.00 97.01           N  
ATOM    490  CA  ALA A  65       2.192   0.823 -11.466  1.00 97.01           C  
ATOM    491  C   ALA A  65       2.277   2.306 -11.120  1.00 97.01           C  
ATOM    492  CB  ALA A  65       1.485   0.632 -12.806  1.00 97.01           C  
ATOM    493  O   ALA A  65       3.288   2.957 -11.394  1.00 97.01           O  
ATOM    494  N   THR A  66       1.163   2.819 -10.610  1.00 96.83           N  
ATOM    495  CA  THR A  66       1.033   4.181 -10.104  1.00 96.83           C  
ATOM    496  C   THR A  66       0.473   4.179  -8.685  1.00 96.83           C  
ATOM    497  CB  THR A  66       0.127   5.031 -11.015  1.00 96.83           C  
ATOM    498  O   THR A  66      -0.300   3.292  -8.317  1.00 96.83           O  
ATOM    499  CG2 THR A  66       0.724   5.166 -12.412  1.00 96.83           C  
ATOM    500  OG1 THR A  66      -1.159   4.407 -11.115  1.00 96.83           O  
ATOM    501  N   CYS A  67       0.987   5.067  -7.864  1.00 95.81           N  
ATOM    502  CA  CYS A  67       0.495   5.169  -6.495  1.00 95.81           C  
ATOM    503  C   CYS A  67      -1.010   5.409  -6.473  1.00 95.81           C  
ATOM    504  CB  CYS A  67       1.211   6.295  -5.750  1.00 95.81           C  
ATOM    505  O   CYS A  67      -1.511   6.296  -7.166  1.00 95.81           O  
ATOM    506  SG  CYS A  67       0.967   6.255  -3.961  1.00 95.81           S  
ATOM    507  N   PRO A  68      -1.749   4.542  -5.796  1.00 95.75           N  
ATOM    508  CA  PRO A  68      -3.201   4.713  -5.705  1.00 95.75           C  
ATOM    509  C   PRO A  68      -3.603   6.110  -5.238  1.00 95.75           C  
ATOM    510  CB  PRO A  68      -3.617   3.655  -4.680  1.00 95.75           C  
ATOM    511  O   PRO A  68      -2.882   6.734  -4.454  1.00 95.75           O  
ATOM    512  CG  PRO A  68      -2.520   2.640  -4.712  1.00 95.75           C  
ATOM    513  CD  PRO A  68      -1.227   3.344  -5.006  1.00 95.75           C  
ATOM    514  N   PRO A  69      -4.610   6.617  -5.816  1.00 95.99           N  
ATOM    515  CA  PRO A  69      -5.072   7.945  -5.405  1.00 95.99           C  
ATOM    516  C   PRO A  69      -5.548   7.980  -3.954  1.00 95.99           C  
ATOM    517  CB  PRO A  69      -6.229   8.230  -6.366  1.00 95.99           C  
ATOM    518  O   PRO A  69      -5.883   6.938  -3.385  1.00 95.99           O  
ATOM    519  CG  PRO A  69      -6.777   6.884  -6.714  1.00 95.99           C  
ATOM    520  CD  PRO A  69      -5.644   5.898  -6.735  1.00 95.99           C  
ATOM    521  N   ALA A  70      -5.520   9.126  -3.390  1.00 93.70           N  
ATOM    522  CA  ALA A  70      -6.022   9.323  -2.033  1.00 93.70           C  
ATOM    523  C   ALA A  70      -7.496   8.942  -1.932  1.00 93.70           C  
ATOM    524  CB  ALA A  70      -5.820  10.772  -1.596  1.00 93.70           C  
ATOM    525  O   ALA A  70      -8.271   9.181  -2.861  1.00 93.70           O  
ATOM    526  N   GLU A  71      -7.834   8.241  -0.962  1.00 93.43           N  
ATOM    527  CA  GLU A  71      -9.201   7.856  -0.625  1.00 93.43           C  
ATOM    528  C   GLU A  71      -9.597   8.375   0.754  1.00 93.43           C  
ATOM    529  CB  GLU A  71      -9.361   6.334  -0.680  1.00 93.43           C  
ATOM    530  O   GLU A  71      -8.759   8.462   1.654  1.00 93.43           O  
ATOM    531  CG  GLU A  71      -9.147   5.743  -2.067  1.00 93.43           C  
ATOM    532  CD  GLU A  71      -9.263   4.228  -2.097  1.00 93.43           C  
ATOM    533  OE1 GLU A  71      -8.285   3.552  -2.490  1.00 93.43           O  
ATOM    534  OE2 GLU A  71     -10.341   3.712  -1.726  1.00 93.43           O  
ATOM    535  N   PRO A  72     -10.902   8.798   0.792  1.00 93.58           N  
ATOM    536  CA  PRO A  72     -11.345   9.302   2.094  1.00 93.58           C  
ATOM    537  C   PRO A  72     -11.162   8.281   3.215  1.00 93.58           C  
ATOM    538  CB  PRO A  72     -12.828   9.606   1.869  1.00 93.58           C  
ATOM    539  O   PRO A  72     -11.488   7.104   3.042  1.00 93.58           O  
ATOM    540  CG  PRO A  72     -12.973   9.724   0.386  1.00 93.58           C  
ATOM    541  CD  PRO A  72     -11.898   8.902  -0.265  1.00 93.58           C  
ATOM    542  N   LYS A  73     -10.507   8.710   4.319  1.00 92.26           N  
ATOM    543  CA  LYS A  73     -10.364   7.953   5.560  1.00 92.26           C  
ATOM    544  C   LYS A  73      -9.347   6.827   5.403  1.00 92.26           C  
ATOM    545  CB  LYS A  73     -11.714   7.383   5.999  1.00 92.26           C  
ATOM    546  O   LYS A  73      -9.389   5.838   6.138  1.00 92.26           O  
ATOM    547  CG  LYS A  73     -12.741   8.441   6.375  1.00 92.26           C  
ATOM    548  CD  LYS A  73     -14.043   7.812   6.854  1.00 92.26           C  
ATOM    549  CE  LYS A  73     -15.094   8.868   7.166  1.00 92.26           C  
ATOM    550  NZ  LYS A  73     -16.362   8.257   7.666  1.00 92.26           N  
ATOM    551  N   LYS A  74      -8.623   6.908   4.270  1.00 94.83           N  
ATOM    552  CA  LYS A  74      -7.544   5.948   4.060  1.00 94.83           C  
ATOM    553  C   LYS A  74      -6.200   6.656   3.908  1.00 94.83           C  
ATOM    554  CB  LYS A  74      -7.824   5.086   2.828  1.00 94.83           C  
ATOM    555  O   LYS A  74      -6.120   7.721   3.292  1.00 94.83           O  
ATOM    556  CG  LYS A  74      -9.072   4.224   2.945  1.00 94.83           C  
ATOM    557  CD  LYS A  74      -9.220   3.289   1.753  1.00 94.83           C  
ATOM    558  CE  LYS A  74     -10.523   2.503   1.815  1.00 94.83           C  
ATOM    559  NZ  LYS A  74     -10.655   1.555   0.669  1.00 94.83           N  
ATOM    560  N   ASP A  75      -5.284   6.141   4.588  1.00 94.50           N  
ATOM    561  CA  ASP A  75      -3.911   6.612   4.432  1.00 94.50           C  
ATOM    562  C   ASP A  75      -3.142   5.745   3.438  1.00 94.50           C  
ATOM    563  CB  ASP A  75      -3.192   6.627   5.783  1.00 94.50           C  
ATOM    564  O   ASP A  75      -3.064   4.526   3.600  1.00 94.50           O  
ATOM    565  CG  ASP A  75      -3.842   7.559   6.791  1.00 94.50           C  
ATOM    566  OD1 ASP A  75      -3.992   8.765   6.497  1.00 94.50           O  
ATOM    567  OD2 ASP A  75      -4.204   7.085   7.889  1.00 94.50           O  
ATOM    568  N   ILE A  76      -2.616   6.415   2.369  1.00 95.64           N  
ATOM    569  CA  ILE A  76      -1.919   5.673   1.324  1.00 95.64           C  
ATOM    570  C   ILE A  76      -0.476   6.162   1.220  1.00 95.64           C  
ATOM    571  CB  ILE A  76      -2.632   5.813  -0.040  1.00 95.64           C  
ATOM    572  O   ILE A  76      -0.224   7.367   1.160  1.00 95.64           O  
ATOM    573  CG1 ILE A  76      -4.082   5.326   0.063  1.00 95.64           C  
ATOM    574  CG2 ILE A  76      -1.872   5.047  -1.127  1.00 95.64           C  
ATOM    575  CD1 ILE A  76      -4.929   5.641  -1.161  1.00 95.64           C  
ATOM    576  N   SER A  77       0.478   5.270   1.250  1.00 95.20           N  
ATOM    577  CA  SER A  77       1.889   5.571   1.034  1.00 95.20           C  
ATOM    578  C   SER A  77       2.492   4.659  -0.029  1.00 95.20           C  
ATOM    579  CB  SER A  77       2.673   5.434   2.340  1.00 95.20           C  
ATOM    580  O   SER A  77       2.078   3.507  -0.174  1.00 95.20           O  
ATOM    581  OG  SER A  77       2.646   4.095   2.804  1.00 95.20           O  
ATOM    582  N   CYS A  78       3.395   5.208  -0.809  1.00 95.98           N  
ATOM    583  CA  CYS A  78       4.056   4.457  -1.870  1.00 95.98           C  
ATOM    584  C   CYS A  78       5.569   4.616  -1.790  1.00 95.98           C  
ATOM    585  CB  CYS A  78       3.558   4.916  -3.241  1.00 95.98           C  
ATOM    586  O   CYS A  78       6.067   5.656  -1.356  1.00 95.98           O  
ATOM    587  SG  CYS A  78       1.778   4.721  -3.472  1.00 95.98           S  
ATOM    588  N   CYS A  79       6.231   3.579  -2.137  1.00 96.28           N  
ATOM    589  CA  CYS A  79       7.688   3.581  -2.195  1.00 96.28           C  
ATOM    590  C   CYS A  79       8.189   2.718  -3.348  1.00 96.28           C  
ATOM    591  CB  CYS A  79       8.278   3.080  -0.877  1.00 96.28           C  
ATOM    592  O   CYS A  79       7.425   1.944  -3.927  1.00 96.28           O  
ATOM    593  SG  CYS A  79       7.833   1.374  -0.483  1.00 96.28           S  
ATOM    594  N   SER A  80       9.458   2.865  -3.833  1.00 95.03           N  
ATOM    595  CA  SER A  80       9.897   2.251  -5.082  1.00 95.03           C  
ATOM    596  C   SER A  80      11.117   1.361  -4.862  1.00 95.03           C  
ATOM    597  CB  SER A  80      10.220   3.323  -6.123  1.00 95.03           C  
ATOM    598  O   SER A  80      11.844   1.051  -5.807  1.00 95.03           O  
ATOM    599  OG  SER A  80      11.198   4.224  -5.631  1.00 95.03           O  
ATOM    600  N   THR A  81      11.269   0.864  -3.569  1.00 93.68           N  
ATOM    601  CA  THR A  81      12.349  -0.084  -3.321  1.00 93.68           C  
ATOM    602  C   THR A  81      11.793  -1.437  -2.884  1.00 93.68           C  
ATOM    603  CB  THR A  81      13.322   0.443  -2.250  1.00 93.68           C  
ATOM    604  O   THR A  81      10.627  -1.538  -2.497  1.00 93.68           O  
ATOM    605  CG2 THR A  81      13.934   1.775  -2.671  1.00 93.68           C  
ATOM    606  OG1 THR A  81      12.613   0.624  -1.017  1.00 93.68           O  
ATOM    607  N   ASP A  82      12.630  -2.511  -3.089  1.00 93.31           N  
ATOM    608  CA  ASP A  82      12.169  -3.850  -2.738  1.00 93.31           C  
ATOM    609  C   ASP A  82      11.659  -3.896  -1.299  1.00 93.31           C  
ATOM    610  CB  ASP A  82      13.291  -4.872  -2.931  1.00 93.31           C  
ATOM    611  O   ASP A  82      12.344  -3.446  -0.378  1.00 93.31           O  
ATOM    612  CG  ASP A  82      13.483  -5.275  -4.383  1.00 93.31           C  
ATOM    613  OD1 ASP A  82      12.484  -5.354  -5.131  1.00 93.31           O  
ATOM    614  OD2 ASP A  82      14.642  -5.517  -4.782  1.00 93.31           O  
ATOM    615  N   ASN A  83      10.492  -4.387  -1.160  1.00 93.27           N  
ATOM    616  CA  ASN A  83       9.890  -4.647   0.144  1.00 93.27           C  
ATOM    617  C   ASN A  83       9.884  -3.396   1.018  1.00 93.27           C  
ATOM    618  CB  ASN A  83      10.619  -5.788   0.855  1.00 93.27           C  
ATOM    619  O   ASN A  83      10.175  -3.467   2.213  1.00 93.27           O  
ATOM    620  CG  ASN A  83      10.488  -7.110   0.125  1.00 93.27           C  
ATOM    621  ND2 ASN A  83      11.555  -7.900   0.131  1.00 93.27           N  
ATOM    622  OD1 ASN A  83       9.436  -7.419  -0.441  1.00 93.27           O  
ATOM    623  N   CYS A  84       9.693  -2.226   0.502  1.00 94.64           N  
ATOM    624  CA  CYS A  84       9.747  -0.942   1.192  1.00 94.64           C  
ATOM    625  C   CYS A  84       8.412  -0.623   1.853  1.00 94.64           C  
ATOM    626  CB  CYS A  84      10.124   0.174   0.218  1.00 94.64           C  
ATOM    627  O   CYS A  84       8.295   0.365   2.581  1.00 94.64           O  
ATOM    628  SG  CYS A  84       8.911   0.436  -1.094  1.00 94.64           S  
ATOM    629  N   ASN A  85       7.349  -1.378   1.500  1.00 94.68           N  
ATOM    630  CA  ASN A  85       6.070  -1.114   2.151  1.00 94.68           C  
ATOM    631  C   ASN A  85       6.015  -1.725   3.548  1.00 94.68           C  
ATOM    632  CB  ASN A  85       4.914  -1.639   1.296  1.00 94.68           C  
ATOM    633  O   ASN A  85       6.207  -2.931   3.711  1.00 94.68           O  
ATOM    634  CG  ASN A  85       5.009  -3.130   1.037  1.00 94.68           C  
ATOM    635  ND2 ASN A  85       3.861  -3.783   0.908  1.00 94.68           N  
ATOM    636  OD1 ASN A  85       6.106  -3.689   0.955  1.00 94.68           O  
ATOM    637  N   PRO A  86       6.110  -0.857   4.630  1.00 81.13           N  
ATOM    638  CA  PRO A  86       6.220  -1.233   6.041  1.00 81.13           C  
ATOM    639  C   PRO A  86       5.023  -2.043   6.532  1.00 81.13           C  
ATOM    640  CB  PRO A  86       6.298   0.117   6.760  1.00 81.13           C  
ATOM    641  O   PRO A  86       3.888  -1.782   6.126  1.00 81.13           O  
ATOM    642  CG  PRO A  86       5.727   1.100   5.789  1.00 81.13           C  
ATOM    643  CD  PRO A  86       5.821   0.516   4.409  1.00 81.13           C  
ATOM    644  N   HIS A  87       5.297  -3.268   7.058  1.00 72.13           N  
ATOM    645  CA  HIS A  87       4.335  -4.014   7.861  1.00 72.13           C  
ATOM    646  C   HIS A  87       4.544  -3.757   9.350  1.00 72.13           C  
ATOM    647  CB  HIS A  87       4.437  -5.512   7.567  1.00 72.13           C  
ATOM    648  O   HIS A  87       5.680  -3.597   9.803  1.00 72.13           O  
ATOM    649  CG  HIS A  87       3.366  -6.326   8.220  1.00 72.13           C  
ATOM    650  CD2 HIS A  87       2.167  -6.752   7.758  1.00 72.13           C  
ATOM    651  ND1 HIS A  87       3.471  -6.794   9.512  1.00 72.13           N  
ATOM    652  CE1 HIS A  87       2.379  -7.476   9.817  1.00 72.13           C  
ATOM    653  NE2 HIS A  87       1.572  -7.465   8.770  1.00 72.13           N  
ATOM    654  N   PRO A  88       3.369  -3.547  10.110  1.00 67.98           N  
ATOM    655  CA  PRO A  88       3.551  -3.377  11.553  1.00 67.98           C  
ATOM    656  C   PRO A  88       4.477  -4.429  12.159  1.00 67.98           C  
ATOM    657  CB  PRO A  88       2.131  -3.514  12.107  1.00 67.98           C  
ATOM    658  O   PRO A  88       5.181  -4.151  13.133  1.00 67.98           O  
ATOM    659  CG  PRO A  88       1.245  -3.451  10.906  1.00 67.98           C  
ATOM    660  CD  PRO A  88       2.082  -3.688   9.682  1.00 67.98           C  
ATOM    661  N   ALA A  89       4.554  -5.601  11.602  1.00 66.34           N  
ATOM    662  CA  ALA A  89       5.403  -6.651  12.159  1.00 66.34           C  
ATOM    663  C   ALA A  89       6.874  -6.387  11.851  1.00 66.34           C  
ATOM    664  CB  ALA A  89       4.985  -8.016  11.617  1.00 66.34           C  
ATOM    665  O   ALA A  89       7.756  -6.801  12.607  1.00 66.34           O  
ATOM    666  N   HIS A  90       7.166  -5.578  10.858  1.00 60.01           N  
ATOM    667  CA  HIS A  90       8.542  -5.379  10.417  1.00 60.01           C  
ATOM    668  C   HIS A  90       9.083  -4.034  10.891  1.00 60.01           C  
ATOM    669  CB  HIS A  90       8.634  -5.474   8.893  1.00 60.01           C  
ATOM    670  O   HIS A  90      10.266  -3.738  10.710  1.00 60.01           O  
ATOM    671  CG  HIS A  90       8.685  -6.879   8.382  1.00 60.01           C  
ATOM    672  CD2 HIS A  90       7.717  -7.673   7.866  1.00 60.01           C  
ATOM    673  ND1 HIS A  90       9.843  -7.626   8.371  1.00 60.01           N  
ATOM    674  CE1 HIS A  90       9.585  -8.821   7.869  1.00 60.01           C  
ATOM    675  NE2 HIS A  90       8.302  -8.876   7.554  1.00 60.01           N  
ATOM    676  N   GLN A  91       8.285  -3.149  11.520  1.00 56.89           N  
ATOM    677  CA  GLN A  91       8.759  -1.871  12.038  1.00 56.89           C  
ATOM    678  C   GLN A  91       9.670  -2.070  13.246  1.00 56.89           C  
ATOM    679  CB  GLN A  91       7.579  -0.972  12.412  1.00 56.89           C  
ATOM    680  O   GLN A  91      10.401  -1.158  13.636  1.00 56.89           O  
ATOM    681  CG  GLN A  91       6.804  -0.444  11.213  1.00 56.89           C  
ATOM    682  CD  GLN A  91       5.691   0.509  11.607  1.00 56.89           C  
ATOM    683  NE2 GLN A  91       4.820   0.830  10.656  1.00 56.89           N  
ATOM    684  OE1 GLN A  91       5.613   0.952  12.757  1.00 56.89           O  
ATOM    685  N   SER A  92       9.840  -3.369  13.766  1.00 44.70           N  
ATOM    686  CA  SER A  92      10.705  -3.564  14.924  1.00 44.70           C  
ATOM    687  C   SER A  92      12.136  -3.875  14.498  1.00 44.70           C  
ATOM    688  CB  SER A  92      10.171  -4.690  15.810  1.00 44.70           C  
ATOM    689  O   SER A  92      13.030  -3.986  15.340  1.00 44.70           O  
ATOM    690  OG  SER A  92       8.827  -4.994  15.481  1.00 44.70           O  
ATOM    691  N   ARG A  93      12.711  -3.437  13.401  1.00 40.59           N  
ATOM    692  CA  ARG A  93      14.167  -3.532  13.363  1.00 40.59           C  
ATOM    693  C   ARG A  93      14.807  -2.150  13.434  1.00 40.59           C  
ATOM    694  CB  ARG A  93      14.626  -4.258  12.096  1.00 40.59           C  
ATOM    695  O   ARG A  93      15.856  -1.977  14.059  1.00 40.59           O  
ATOM    696  CG  ARG A  93      15.695  -5.311  12.343  1.00 40.59           C  
ATOM    697  CD  ARG A  93      16.157  -5.959  11.045  1.00 40.59           C  
ATOM    698  NE  ARG A  93      17.059  -7.080  11.295  1.00 40.59           N  
ATOM    699  NH1 ARG A  93      17.506  -7.485   9.065  1.00 40.59           N  
ATOM    700  NH2 ARG A  93      18.479  -8.780  10.687  1.00 40.59           N  
ATOM    701  CZ  ARG A  93      17.679  -7.779  10.348  1.00 40.59           C  
TER     702      ALA A   1                                                      
ENDMDL                                                                          
END                                                                             
