# Supplementary material for: Domain loss enabled evolution of novel functions in the snake three-finger toxin gene superfamily
Source: Nat Commun. 2023 Aug 11;14:4861. doi: 10.1038/s41467-023-40550-0 (PMC10421932; doi:10.1038/s41467-023-40550-0)
Supplement: Supplementary file 5 — Supplementary Data 2 [file 41467_2023_40550_MOESM5_ESM.zip › SD2_structure_predictions/full_sequence/TR|A0A898IN91|Calliophis_bivirgatus.pdb]

MODEL     1                                                                     
ATOM      1  N   MET A   1     -37.487  11.346  28.842  1.00 62.85           N  
ATOM      2  CA  MET A   1     -36.327  10.549  29.231  1.00 62.85           C  
ATOM      3  C   MET A   1     -35.927   9.590  28.115  1.00 62.85           C  
ATOM      4  CB  MET A   1     -36.617   9.768  30.514  1.00 62.85           C  
ATOM      5  O   MET A   1     -34.853   8.988  28.164  1.00 62.85           O  
ATOM      6  CG  MET A   1     -38.099   9.621  30.820  1.00 62.85           C  
ATOM      7  SD  MET A   1     -38.406   8.910  32.484  1.00 62.85           S  
ATOM      8  CE  MET A   1     -39.947   8.007  32.167  1.00 62.85           C  
ATOM      9  N   LYS A   2     -36.618   9.578  26.964  1.00 70.77           N  
ATOM     10  CA  LYS A   2     -36.479   8.732  25.782  1.00 70.77           C  
ATOM     11  C   LYS A   2     -35.738   9.463  24.667  1.00 70.77           C  
ATOM     12  CB  LYS A   2     -37.852   8.274  25.287  1.00 70.77           C  
ATOM     13  O   LYS A   2     -35.038   8.839  23.866  1.00 70.77           O  
ATOM     14  CG  LYS A   2     -38.460   7.145  26.105  1.00 70.77           C  
ATOM     15  CD  LYS A   2     -39.890   6.847  25.671  1.00 70.77           C  
ATOM     16  CE  LYS A   2     -40.465   5.653  26.421  1.00 70.77           C  
ATOM     17  NZ  LYS A   2     -41.677   6.027  27.211  1.00 70.77           N  
ATOM     18  N   THR A   3     -35.776  10.853  24.829  1.00 71.30           N  
ATOM     19  CA  THR A   3     -35.095  11.665  23.826  1.00 71.30           C  
ATOM     20  C   THR A   3     -33.625  11.852  24.189  1.00 71.30           C  
ATOM     21  CB  THR A   3     -35.767  13.041  23.670  1.00 71.30           C  
ATOM     22  O   THR A   3     -32.777  12.008  23.308  1.00 71.30           O  
ATOM     23  CG2 THR A   3     -37.105  12.921  22.947  1.00 71.30           C  
ATOM     24  OG1 THR A   3     -35.988  13.608  24.967  1.00 71.30           O  
ATOM     25  N   LEU A   4     -33.313  11.690  25.416  1.00 71.75           N  
ATOM     26  CA  LEU A   4     -31.954  11.750  25.944  1.00 71.75           C  
ATOM     27  C   LEU A   4     -31.215  10.440  25.695  1.00 71.75           C  
ATOM     28  CB  LEU A   4     -31.975  12.061  27.443  1.00 71.75           C  
ATOM     29  O   LEU A   4     -30.024  10.445  25.375  1.00 71.75           O  
ATOM     30  CG  LEU A   4     -30.901  13.025  27.950  1.00 71.75           C  
ATOM     31  CD1 LEU A   4     -31.545  14.202  28.675  1.00 71.75           C  
ATOM     32  CD2 LEU A   4     -29.920  12.299  28.865  1.00 71.75           C  
ATOM     33  N   LEU A   5     -31.925   9.341  25.669  1.00 71.36           N  
ATOM     34  CA  LEU A   5     -31.402   8.006  25.400  1.00 71.36           C  
ATOM     35  C   LEU A   5     -31.168   7.805  23.907  1.00 71.36           C  
ATOM     36  CB  LEU A   5     -32.364   6.938  25.926  1.00 71.36           C  
ATOM     37  O   LEU A   5     -30.177   7.189  23.507  1.00 71.36           O  
ATOM     38  CG  LEU A   5     -32.023   6.329  27.287  1.00 71.36           C  
ATOM     39  CD1 LEU A   5     -33.296   5.909  28.014  1.00 71.36           C  
ATOM     40  CD2 LEU A   5     -31.080   5.142  27.120  1.00 71.36           C  
ATOM     41  N   LEU A   6     -31.907   8.456  23.030  1.00 68.44           N  
ATOM     42  CA  LEU A   6     -31.824   8.390  21.575  1.00 68.44           C  
ATOM     43  C   LEU A   6     -30.695   9.273  21.054  1.00 68.44           C  
ATOM     44  CB  LEU A   6     -33.152   8.813  20.942  1.00 68.44           C  
ATOM     45  O   LEU A   6     -29.990   8.897  20.116  1.00 68.44           O  
ATOM     46  CG  LEU A   6     -34.170   7.699  20.692  1.00 68.44           C  
ATOM     47  CD1 LEU A   6     -35.587   8.263  20.703  1.00 68.44           C  
ATOM     48  CD2 LEU A   6     -33.878   6.996  19.371  1.00 68.44           C  
ATOM     49  N   THR A   7     -30.396  10.311  21.689  1.00 73.08           N  
ATOM     50  CA  THR A   7     -29.302  11.220  21.364  1.00 73.08           C  
ATOM     51  C   THR A   7     -27.967  10.648  21.832  1.00 73.08           C  
ATOM     52  CB  THR A   7     -29.521  12.606  21.998  1.00 73.08           C  
ATOM     53  O   THR A   7     -26.940  10.843  21.180  1.00 73.08           O  
ATOM     54  CG2 THR A   7     -30.659  13.352  21.309  1.00 73.08           C  
ATOM     55  OG1 THR A   7     -29.840  12.446  23.386  1.00 73.08           O  
ATOM     56  N   LEU A   8     -27.845   9.849  22.819  1.00 69.17           N  
ATOM     57  CA  LEU A   8     -26.679   9.165  23.366  1.00 69.17           C  
ATOM     58  C   LEU A   8     -26.300   7.963  22.508  1.00 69.17           C  
ATOM     59  CB  LEU A   8     -26.947   8.715  24.805  1.00 69.17           C  
ATOM     60  O   LEU A   8     -25.116   7.699  22.289  1.00 69.17           O  
ATOM     61  CG  LEU A   8     -25.720   8.532  25.699  1.00 69.17           C  
ATOM     62  CD1 LEU A   8     -25.693   9.599  26.788  1.00 69.17           C  
ATOM     63  CD2 LEU A   8     -25.707   7.135  26.310  1.00 69.17           C  
ATOM     64  N   VAL A   9     -27.236   7.324  21.831  1.00 72.05           N  
ATOM     65  CA  VAL A   9     -27.068   6.195  20.922  1.00 72.05           C  
ATOM     66  C   VAL A   9     -26.585   6.694  19.561  1.00 72.05           C  
ATOM     67  CB  VAL A   9     -28.380   5.395  20.761  1.00 72.05           C  
ATOM     68  O   VAL A   9     -25.704   6.088  18.947  1.00 72.05           O  
ATOM     69  CG1 VAL A   9     -28.223   4.308  19.699  1.00 72.05           C  
ATOM     70  CG2 VAL A   9     -28.798   4.784  22.097  1.00 72.05           C  
ATOM     71  N   VAL A  10     -26.989   7.877  19.171  1.00 68.95           N  
ATOM     72  CA  VAL A  10     -26.616   8.516  17.913  1.00 68.95           C  
ATOM     73  C   VAL A  10     -25.220   9.122  18.036  1.00 68.95           C  
ATOM     74  CB  VAL A  10     -27.635   9.603  17.505  1.00 68.95           C  
ATOM     75  O   VAL A  10     -24.413   9.030  17.108  1.00 68.95           O  
ATOM     76  CG1 VAL A  10     -27.165  10.340  16.252  1.00 68.95           C  
ATOM     77  CG2 VAL A  10     -29.013   8.985  17.280  1.00 68.95           C  
ATOM     78  N   VAL A  11     -24.693   9.600  19.222  1.00 66.30           N  
ATOM     79  CA  VAL A  11     -23.380  10.146  19.553  1.00 66.30           C  
ATOM     80  C   VAL A  11     -22.383   9.008  19.754  1.00 66.30           C  
ATOM     81  CB  VAL A  11     -23.437  11.035  20.816  1.00 66.30           C  
ATOM     82  O   VAL A  11     -21.225   9.109  19.341  1.00 66.30           O  
ATOM     83  CG1 VAL A  11     -22.031  11.442  21.253  1.00 66.30           C  
ATOM     84  CG2 VAL A  11     -24.299  12.270  20.561  1.00 66.30           C  
ATOM     85  N   THR A  12     -22.745   7.823  20.192  1.00 64.64           N  
ATOM     86  CA  THR A  12     -21.949   6.614  20.372  1.00 64.64           C  
ATOM     87  C   THR A  12     -21.728   5.908  19.037  1.00 64.64           C  
ATOM     88  CB  THR A  12     -22.622   5.645  21.362  1.00 64.64           C  
ATOM     89  O   THR A  12     -20.657   5.349  18.794  1.00 64.64           O  
ATOM     90  CG2 THR A  12     -22.686   6.246  22.762  1.00 64.64           C  
ATOM     91  OG1 THR A  12     -23.954   5.362  20.915  1.00 64.64           O  
ATOM     92  N   ILE A  13     -22.547   6.011  18.017  1.00 64.87           N  
ATOM     93  CA  ILE A  13     -22.505   5.429  16.680  1.00 64.87           C  
ATOM     94  C   ILE A  13     -21.702   6.334  15.748  1.00 64.87           C  
ATOM     95  CB  ILE A  13     -23.926   5.204  16.116  1.00 64.87           C  
ATOM     96  O   ILE A  13     -20.952   5.850  14.897  1.00 64.87           O  
ATOM     97  CG1 ILE A  13     -24.685   4.186  16.974  1.00 64.87           C  
ATOM     98  CG2 ILE A  13     -23.861   4.750  14.655  1.00 64.87           C  
ATOM     99  CD1 ILE A  13     -26.165   4.072  16.634  1.00 64.87           C  
ATOM    100  N   VAL A  14     -21.701   7.689  15.904  1.00 63.09           N  
ATOM    101  CA  VAL A  14     -20.975   8.710  15.156  1.00 63.09           C  
ATOM    102  C   VAL A  14     -19.546   8.818  15.681  1.00 63.09           C  
ATOM    103  CB  VAL A  14     -21.679  10.083  15.241  1.00 63.09           C  
ATOM    104  O   VAL A  14     -18.614   9.076  14.915  1.00 63.09           O  
ATOM    105  CG1 VAL A  14     -20.831  11.167  14.578  1.00 63.09           C  
ATOM    106  CG2 VAL A  14     -23.062  10.014  14.597  1.00 63.09           C  
ATOM    107  N   CYS A  15     -19.267   8.396  16.944  1.00 61.72           N  
ATOM    108  CA  CYS A  15     -17.949   8.361  17.569  1.00 61.72           C  
ATOM    109  C   CYS A  15     -17.294   6.997  17.385  1.00 61.72           C  
ATOM    110  CB  CYS A  15     -18.053   8.690  19.058  1.00 61.72           C  
ATOM    111  O   CYS A  15     -16.126   6.813  17.732  1.00 61.72           O  
ATOM    112  SG  CYS A  15     -18.142  10.460  19.408  1.00 61.72           S  
ATOM    113  N   LEU A  16     -18.029   5.990  16.909  1.00 57.81           N  
ATOM    114  CA  LEU A  16     -17.468   4.696  16.536  1.00 57.81           C  
ATOM    115  C   LEU A  16     -16.750   4.781  15.193  1.00 57.81           C  
ATOM    116  CB  LEU A  16     -18.567   3.632  16.474  1.00 57.81           C  
ATOM    117  O   LEU A  16     -17.382   5.012  14.160  1.00 57.81           O  
ATOM    118  CG  LEU A  16     -19.019   3.045  17.812  1.00 57.81           C  
ATOM    119  CD1 LEU A  16     -20.482   2.621  17.737  1.00 57.81           C  
ATOM    120  CD2 LEU A  16     -18.135   1.866  18.204  1.00 57.81           C  
ATOM    121  N   ASP A  17     -16.146   5.899  14.974  1.00 54.22           N  
ATOM    122  CA  ASP A  17     -15.166   5.766  13.901  1.00 54.22           C  
ATOM    123  C   ASP A  17     -14.741   4.311  13.722  1.00 54.22           C  
ATOM    124  CB  ASP A  17     -13.942   6.641  14.181  1.00 54.22           C  
ATOM    125  O   ASP A  17     -14.137   3.720  14.620  1.00 54.22           O  
ATOM    126  CG  ASP A  17     -13.498   7.444  12.971  1.00 54.22           C  
ATOM    127  OD1 ASP A  17     -13.177   6.842  11.923  1.00 54.22           O  
ATOM    128  OD2 ASP A  17     -13.466   8.690  13.066  1.00 54.22           O  
ATOM    129  N   LEU A  18     -15.687   3.371  13.731  1.00 54.65           N  
ATOM    130  CA  LEU A  18     -15.297   2.029  13.314  1.00 54.65           C  
ATOM    131  C   LEU A  18     -14.004   2.064  12.507  1.00 54.65           C  
ATOM    132  CB  LEU A  18     -16.411   1.380  12.488  1.00 54.65           C  
ATOM    133  O   LEU A  18     -13.973   2.607  11.400  1.00 54.65           O  
ATOM    134  CG  LEU A  18     -17.440   0.558  13.265  1.00 54.65           C  
ATOM    135  CD1 LEU A  18     -18.703   1.379  13.504  1.00 54.65           C  
ATOM    136  CD2 LEU A  18     -17.768  -0.732  12.520  1.00 54.65           C  
ATOM    137  N   GLY A  19     -12.941   2.816  13.032  1.00 58.51           N  
ATOM    138  CA  GLY A  19     -11.543   2.672  12.657  1.00 58.51           C  
ATOM    139  C   GLY A  19     -11.343   1.817  11.419  1.00 58.51           C  
ATOM    140  O   GLY A  19     -11.317   0.588  11.505  1.00 58.51           O  
ATOM    141  N   TYR A  20     -12.255   2.046  10.352  1.00 66.57           N  
ATOM    142  CA  TYR A  20     -11.915   1.318   9.135  1.00 66.57           C  
ATOM    143  C   TYR A  20     -10.431   1.451   8.816  1.00 66.57           C  
ATOM    144  CB  TYR A  20     -12.750   1.823   7.955  1.00 66.57           C  
ATOM    145  O   TYR A  20      -9.907   2.564   8.722  1.00 66.57           O  
ATOM    146  CG  TYR A  20     -14.093   1.146   7.828  1.00 66.57           C  
ATOM    147  CD1 TYR A  20     -14.225  -0.062   7.147  1.00 66.57           C  
ATOM    148  CD2 TYR A  20     -15.233   1.714   8.387  1.00 66.57           C  
ATOM    149  CE1 TYR A  20     -15.461  -0.689   7.026  1.00 66.57           C  
ATOM    150  CE2 TYR A  20     -16.474   1.096   8.272  1.00 66.57           C  
ATOM    151  OH  TYR A  20     -17.804  -0.718   7.475  1.00 66.57           O  
ATOM    152  CZ  TYR A  20     -16.578  -0.103   7.591  1.00 66.57           C  
ATOM    153  N   THR A  21      -9.722   0.427   9.429  1.00 82.35           N  
ATOM    154  CA  THR A  21      -8.294   0.396   9.136  1.00 82.35           C  
ATOM    155  C   THR A  21      -8.050   0.099   7.659  1.00 82.35           C  
ATOM    156  CB  THR A  21      -7.569  -0.653   9.999  1.00 82.35           C  
ATOM    157  O   THR A  21      -8.772  -0.696   7.053  1.00 82.35           O  
ATOM    158  CG2 THR A  21      -7.679  -0.316  11.483  1.00 82.35           C  
ATOM    159  OG1 THR A  21      -8.155  -1.941   9.768  1.00 82.35           O  
ATOM    160  N   TRP A  22      -7.507   0.944   7.036  1.00 92.19           N  
ATOM    161  CA  TRP A  22      -7.110   0.788   5.641  1.00 92.19           C  
ATOM    162  C   TRP A  22      -6.169  -0.400   5.472  1.00 92.19           C  
ATOM    163  CB  TRP A  22      -6.440   2.064   5.125  1.00 92.19           C  
ATOM    164  O   TRP A  22      -5.198  -0.541   6.220  1.00 92.19           O  
ATOM    165  CG  TRP A  22      -6.421   2.181   3.631  1.00 92.19           C  
ATOM    166  CD1 TRP A  22      -5.388   1.866   2.792  1.00 92.19           C  
ATOM    167  CD2 TRP A  22      -7.485   2.653   2.798  1.00 92.19           C  
ATOM    168  CE2 TRP A  22      -7.027   2.595   1.463  1.00 92.19           C  
ATOM    169  CE3 TRP A  22      -8.782   3.117   3.051  1.00 92.19           C  
ATOM    170  NE1 TRP A  22      -5.746   2.113   1.487  1.00 92.19           N  
ATOM    171  CH2 TRP A  22      -9.088   3.437   0.659  1.00 92.19           C  
ATOM    172  CZ2 TRP A  22      -7.823   2.986   0.383  1.00 92.19           C  
ATOM    173  CZ3 TRP A  22      -9.573   3.506   1.975  1.00 92.19           C  
ATOM    174  N   GLN A  23      -6.521  -1.280   4.422  1.00 95.53           N  
ATOM    175  CA  GLN A  23      -5.731  -2.489   4.216  1.00 95.53           C  
ATOM    176  C   GLN A  23      -5.191  -2.558   2.791  1.00 95.53           C  
ATOM    177  CB  GLN A  23      -6.564  -3.734   4.523  1.00 95.53           C  
ATOM    178  O   GLN A  23      -5.852  -2.112   1.849  1.00 95.53           O  
ATOM    179  CG  GLN A  23      -7.029  -3.822   5.971  1.00 95.53           C  
ATOM    180  CD  GLN A  23      -7.722  -5.134   6.286  1.00 95.53           C  
ATOM    181  NE2 GLN A  23      -7.608  -5.581   7.532  1.00 95.53           N  
ATOM    182  OE1 GLN A  23      -8.357  -5.741   5.417  1.00 95.53           O  
ATOM    183  N   CYS A  24      -3.895  -3.242   2.655  1.00 96.91           N  
ATOM    184  CA  CYS A  24      -3.218  -3.493   1.387  1.00 96.91           C  
ATOM    185  C   CYS A  24      -2.472  -4.821   1.421  1.00 96.91           C  
ATOM    186  CB  CYS A  24      -2.245  -2.359   1.065  1.00 96.91           C  
ATOM    187  O   CYS A  24      -2.227  -5.373   2.495  1.00 96.91           O  
ATOM    188  SG  CYS A  24      -3.041  -0.749   0.872  1.00 96.91           S  
ATOM    189  N   TYR A  25      -2.227  -5.348   0.243  1.00 97.31           N  
ATOM    190  CA  TYR A  25      -1.284  -6.460   0.191  1.00 97.31           C  
ATOM    191  C   TYR A  25       0.140  -5.980   0.441  1.00 97.31           C  
ATOM    192  CB  TYR A  25      -1.365  -7.171  -1.164  1.00 97.31           C  
ATOM    193  O   TYR A  25       0.538  -4.918  -0.043  1.00 97.31           O  
ATOM    194  CG  TYR A  25      -2.695  -7.837  -1.421  1.00 97.31           C  
ATOM    195  CD1 TYR A  25      -3.053  -9.004  -0.751  1.00 97.31           C  
ATOM    196  CD2 TYR A  25      -3.596  -7.300  -2.335  1.00 97.31           C  
ATOM    197  CE1 TYR A  25      -4.276  -9.623  -0.986  1.00 97.31           C  
ATOM    198  CE2 TYR A  25      -4.822  -7.910  -2.578  1.00 97.31           C  
ATOM    199  OH  TYR A  25      -6.366  -9.677  -2.137  1.00 97.31           O  
ATOM    200  CZ  TYR A  25      -5.153  -9.069  -1.900  1.00 97.31           C  
ATOM    201  N   GLY A  26       0.851  -6.830   1.367  1.00 95.58           N  
ATOM    202  CA  GLY A  26       2.196  -6.420   1.738  1.00 95.58           C  
ATOM    203  C   GLY A  26       3.255  -7.444   1.371  1.00 95.58           C  
ATOM    204  O   GLY A  26       2.958  -8.634   1.248  1.00 95.58           O  
ATOM    205  N   GLY A  27       4.408  -6.854   1.154  1.00 93.93           N  
ATOM    206  CA  GLY A  27       5.530  -7.729   0.854  1.00 93.93           C  
ATOM    207  C   GLY A  27       5.566  -8.180  -0.594  1.00 93.93           C  
ATOM    208  O   GLY A  27       5.185  -7.428  -1.493  1.00 93.93           O  
ATOM    209  N   ASP A  28       6.087  -9.388  -0.789  1.00 93.39           N  
ATOM    210  CA  ASP A  28       6.239  -9.957  -2.124  1.00 93.39           C  
ATOM    211  C   ASP A  28       5.091 -10.909  -2.450  1.00 93.39           C  
ATOM    212  CB  ASP A  28       7.579 -10.686  -2.247  1.00 93.39           C  
ATOM    213  O   ASP A  28       4.963 -11.370  -3.586  1.00 93.39           O  
ATOM    214  CG  ASP A  28       8.773  -9.755  -2.135  1.00 93.39           C  
ATOM    215  OD1 ASP A  28       8.995  -8.933  -3.050  1.00 93.39           O  
ATOM    216  OD2 ASP A  28       9.502  -9.846  -1.123  1.00 93.39           O  
ATOM    217  N   ASN A  29       4.185 -11.196  -1.577  1.00 89.07           N  
ATOM    218  CA  ASN A  29       3.074 -12.139  -1.657  1.00 89.07           C  
ATOM    219  C   ASN A  29       1.727 -11.420  -1.640  1.00 89.07           C  
ATOM    220  CB  ASN A  29       3.148 -13.154  -0.515  1.00 89.07           C  
ATOM    221  O   ASN A  29       1.446 -10.642  -0.726  1.00 89.07           O  
ATOM    222  CG  ASN A  29       2.194 -14.317  -0.704  1.00 89.07           C  
ATOM    223  ND2 ASN A  29       2.446 -15.412   0.003  1.00 89.07           N  
ATOM    224  OD1 ASN A  29       1.239 -14.232  -1.480  1.00 89.07           O  
ATOM    225  N   PRO A  30       0.863 -11.638  -2.613  1.00 87.64           N  
ATOM    226  CA  PRO A  30      -0.449 -10.995  -2.720  1.00 87.64           C  
ATOM    227  C   PRO A  30      -1.435 -11.487  -1.663  1.00 87.64           C  
ATOM    228  CB  PRO A  30      -0.917 -11.381  -4.125  1.00 87.64           C  
ATOM    229  O   PRO A  30      -2.492 -10.881  -1.470  1.00 87.64           O  
ATOM    230  CG  PRO A  30      -0.163 -12.631  -4.449  1.00 87.64           C  
ATOM    231  CD  PRO A  30       1.158 -12.588  -3.738  1.00 87.64           C  
ATOM    232  N   LYS A  31      -0.999 -12.477  -0.808  1.00 91.01           N  
ATOM    233  CA  LYS A  31      -1.897 -13.033   0.200  1.00 91.01           C  
ATOM    234  C   LYS A  31      -1.642 -12.408   1.568  1.00 91.01           C  
ATOM    235  CB  LYS A  31      -1.738 -14.552   0.281  1.00 91.01           C  
ATOM    236  O   LYS A  31      -2.439 -12.579   2.493  1.00 91.01           O  
ATOM    237  CG  LYS A  31      -2.193 -15.290  -0.970  1.00 91.01           C  
ATOM    238  CD  LYS A  31      -2.036 -16.797  -0.819  1.00 91.01           C  
ATOM    239  CE  LYS A  31      -2.432 -17.532  -2.092  1.00 91.01           C  
ATOM    240  NZ  LYS A  31      -2.510 -19.008  -1.878  1.00 91.01           N  
ATOM    241  N   THR A  32      -0.442 -11.695   1.610  1.00 95.20           N  
ATOM    242  CA  THR A  32      -0.129 -11.044   2.877  1.00 95.20           C  
ATOM    243  C   THR A  32      -0.830  -9.692   2.978  1.00 95.20           C  
ATOM    244  CB  THR A  32       1.389 -10.853   3.047  1.00 95.20           C  
ATOM    245  O   THR A  32      -0.560  -8.787   2.186  1.00 95.20           O  
ATOM    246  CG2 THR A  32       1.719 -10.251   4.409  1.00 95.20           C  
ATOM    247  OG1 THR A  32       2.041 -12.123   2.928  1.00 95.20           O  
ATOM    248  N   ILE A  33      -1.707  -9.608   3.982  1.00 95.88           N  
ATOM    249  CA  ILE A  33      -2.477  -8.389   4.204  1.00 95.88           C  
ATOM    250  C   ILE A  33      -1.889  -7.615   5.382  1.00 95.88           C  
ATOM    251  CB  ILE A  33      -3.969  -8.701   4.460  1.00 95.88           C  
ATOM    252  O   ILE A  33      -1.594  -8.196   6.429  1.00 95.88           O  
ATOM    253  CG1 ILE A  33      -4.592  -9.371   3.230  1.00 95.88           C  
ATOM    254  CG2 ILE A  33      -4.731  -7.426   4.835  1.00 95.88           C  
ATOM    255  CD1 ILE A  33      -6.004  -9.893   3.458  1.00 95.88           C  
ATOM    256  N   VAL A  34      -1.684  -6.249   5.152  1.00 95.40           N  
ATOM    257  CA  VAL A  34      -1.168  -5.395   6.216  1.00 95.40           C  
ATOM    258  C   VAL A  34      -2.120  -4.224   6.448  1.00 95.40           C  
ATOM    259  CB  VAL A  34       0.249  -4.872   5.887  1.00 95.40           C  
ATOM    260  O   VAL A  34      -2.799  -3.775   5.521  1.00 95.40           O  
ATOM    261  CG1 VAL A  34       1.228  -6.033   5.724  1.00 95.40           C  
ATOM    262  CG2 VAL A  34       0.220  -4.012   4.625  1.00 95.40           C  
ATOM    263  N   THR A  35      -2.206  -3.756   7.748  1.00 96.03           N  
ATOM    264  CA  THR A  35      -2.928  -2.537   8.095  1.00 96.03           C  
ATOM    265  C   THR A  35      -2.060  -1.306   7.849  1.00 96.03           C  
ATOM    266  CB  THR A  35      -3.388  -2.559   9.564  1.00 96.03           C  
ATOM    267  O   THR A  35      -0.923  -1.238   8.320  1.00 96.03           O  
ATOM    268  CG2 THR A  35      -4.172  -1.299   9.914  1.00 96.03           C  
ATOM    269  OG1 THR A  35      -4.223  -3.703   9.780  1.00 96.03           O  
ATOM    270  N   CYS A  36      -2.679  -0.263   7.046  1.00 94.85           N  
ATOM    271  CA  CYS A  36      -1.884   0.919   6.729  1.00 94.85           C  
ATOM    272  C   CYS A  36      -1.823   1.870   7.918  1.00 94.85           C  
ATOM    273  CB  CYS A  36      -2.461   1.643   5.514  1.00 94.85           C  
ATOM    274  O   CYS A  36      -2.812   2.039   8.634  1.00 94.85           O  
ATOM    275  SG  CYS A  36      -2.397   0.674   3.991  1.00 94.85           S  
ATOM    276  N   PRO A  37      -0.594   2.344   8.137  1.00 93.79           N  
ATOM    277  CA  PRO A  37      -0.495   3.374   9.175  1.00 93.79           C  
ATOM    278  C   PRO A  37      -1.382   4.584   8.891  1.00 93.79           C  
ATOM    279  CB  PRO A  37       0.985   3.762   9.147  1.00 93.79           C  
ATOM    280  O   PRO A  37      -1.819   4.780   7.754  1.00 93.79           O  
ATOM    281  CG  PRO A  37       1.642   2.704   8.320  1.00 93.79           C  
ATOM    282  CD  PRO A  37       0.595   2.043   7.471  1.00 93.79           C  
ATOM    283  N   LYS A  38      -1.667   5.377   9.872  1.00 91.71           N  
ATOM    284  CA  LYS A  38      -2.447   6.598   9.689  1.00 91.71           C  
ATOM    285  C   LYS A  38      -1.811   7.503   8.638  1.00 91.71           C  
ATOM    286  CB  LYS A  38      -2.586   7.350  11.013  1.00 91.71           C  
ATOM    287  O   LYS A  38      -0.588   7.647   8.593  1.00 91.71           O  
ATOM    288  CG  LYS A  38      -3.624   8.462  10.987  1.00 91.71           C  
ATOM    289  CD  LYS A  38      -3.771   9.122  12.353  1.00 91.71           C  
ATOM    290  CE  LYS A  38      -4.766  10.273  12.314  1.00 91.71           C  
ATOM    291  NZ  LYS A  38      -4.943  10.898  13.659  1.00 91.71           N  
ATOM    292  N   GLY A  39      -2.687   7.998   7.703  1.00 91.27           N  
ATOM    293  CA  GLY A  39      -2.158   8.934   6.723  1.00 91.27           C  
ATOM    294  C   GLY A  39      -1.695   8.260   5.445  1.00 91.27           C  
ATOM    295  O   GLY A  39      -1.320   8.934   4.483  1.00 91.27           O  
ATOM    296  N   HIS A  40      -1.696   6.904   5.450  1.00 94.63           N  
ATOM    297  CA  HIS A  40      -1.398   6.107   4.265  1.00 94.63           C  
ATOM    298  C   HIS A  40      -2.671   5.532   3.653  1.00 94.63           C  
ATOM    299  CB  HIS A  40      -0.425   4.978   4.610  1.00 94.63           C  
ATOM    300  O   HIS A  40      -3.096   4.432   4.012  1.00 94.63           O  
ATOM    301  CG  HIS A  40       0.951   5.455   4.950  1.00 94.63           C  
ATOM    302  CD2 HIS A  40       1.370   6.455   5.760  1.00 94.63           C  
ATOM    303  ND1 HIS A  40       2.088   4.879   4.426  1.00 94.63           N  
ATOM    304  CE1 HIS A  40       3.151   5.507   4.901  1.00 94.63           C  
ATOM    305  NE2 HIS A  40       2.743   6.467   5.713  1.00 94.63           N  
ATOM    306  N   HIS A  41      -3.221   6.222   2.664  1.00 93.79           N  
ATOM    307  CA  HIS A  41      -4.528   5.885   2.110  1.00 93.79           C  
ATOM    308  C   HIS A  41      -4.406   5.396   0.671  1.00 93.79           C  
ATOM    309  CB  HIS A  41      -5.466   7.091   2.178  1.00 93.79           C  
ATOM    310  O   HIS A  41      -5.338   5.551  -0.122  1.00 93.79           O  
ATOM    311  CG  HIS A  41      -5.690   7.599   3.567  1.00 93.79           C  
ATOM    312  CD2 HIS A  41      -5.345   8.770   4.151  1.00 93.79           C  
ATOM    313  ND1 HIS A  41      -6.342   6.863   4.533  1.00 93.79           N  
ATOM    314  CE1 HIS A  41      -6.389   7.563   5.654  1.00 93.79           C  
ATOM    315  NE2 HIS A  41      -5.791   8.724   5.449  1.00 93.79           N  
ATOM    316  N   LEU A  42      -3.219   4.906   0.255  1.00 96.65           N  
ATOM    317  CA  LEU A  42      -2.954   4.341  -1.063  1.00 96.65           C  
ATOM    318  C   LEU A  42      -2.255   2.991  -0.945  1.00 96.65           C  
ATOM    319  CB  LEU A  42      -2.100   5.301  -1.896  1.00 96.65           C  
ATOM    320  O   LEU A  42      -1.445   2.784  -0.039  1.00 96.65           O  
ATOM    321  CG  LEU A  42      -2.715   6.668  -2.198  1.00 96.65           C  
ATOM    322  CD1 LEU A  42      -1.657   7.614  -2.756  1.00 96.65           C  
ATOM    323  CD2 LEU A  42      -3.880   6.527  -3.172  1.00 96.65           C  
ATOM    324  N   CYS A  43      -2.620   2.117  -1.884  1.00 97.30           N  
ATOM    325  CA  CYS A  43      -1.891   0.866  -2.064  1.00 97.30           C  
ATOM    326  C   CYS A  43      -0.956   0.948  -3.265  1.00 97.30           C  
ATOM    327  CB  CYS A  43      -2.862  -0.300  -2.240  1.00 97.30           C  
ATOM    328  O   CYS A  43      -1.303   1.541  -4.288  1.00 97.30           O  
ATOM    329  SG  CYS A  43      -3.901  -0.608  -0.794  1.00 97.30           S  
ATOM    330  N   TYR A  44       0.334   0.403  -3.086  1.00 97.53           N  
ATOM    331  CA  TYR A  44       1.255   0.449  -4.216  1.00 97.53           C  
ATOM    332  C   TYR A  44       1.725  -0.951  -4.594  1.00 97.53           C  
ATOM    333  CB  TYR A  44       2.462   1.335  -3.891  1.00 97.53           C  
ATOM    334  O   TYR A  44       1.724  -1.859  -3.760  1.00 97.53           O  
ATOM    335  CG  TYR A  44       3.389   0.742  -2.857  1.00 97.53           C  
ATOM    336  CD1 TYR A  44       3.363   1.184  -1.536  1.00 97.53           C  
ATOM    337  CD2 TYR A  44       4.292  -0.259  -3.199  1.00 97.53           C  
ATOM    338  CE1 TYR A  44       4.217   0.642  -0.581  1.00 97.53           C  
ATOM    339  CE2 TYR A  44       5.150  -0.808  -2.252  1.00 97.53           C  
ATOM    340  OH  TYR A  44       5.952  -0.891  -0.005  1.00 97.53           O  
ATOM    341  CZ  TYR A  44       5.104  -0.352  -0.947  1.00 97.53           C  
ATOM    342  N   LYS A  45       2.080  -1.103  -5.844  1.00 96.89           N  
ATOM    343  CA  LYS A  45       2.668  -2.314  -6.411  1.00 96.89           C  
ATOM    344  C   LYS A  45       3.741  -1.973  -7.441  1.00 96.89           C  
ATOM    345  CB  LYS A  45       1.587  -3.188  -7.048  1.00 96.89           C  
ATOM    346  O   LYS A  45       3.539  -1.104  -8.291  1.00 96.89           O  
ATOM    347  CG  LYS A  45       2.122  -4.452  -7.705  1.00 96.89           C  
ATOM    348  CD  LYS A  45       1.011  -5.241  -8.386  1.00 96.89           C  
ATOM    349  CE  LYS A  45       0.773  -4.757  -9.811  1.00 96.89           C  
ATOM    350  NZ  LYS A  45      -0.251  -5.587 -10.514  1.00 96.89           N  
ATOM    351  N   LYS A  46       4.907  -2.668  -7.310  1.00 95.76           N  
ATOM    352  CA  LYS A  46       5.999  -2.534  -8.269  1.00 95.76           C  
ATOM    353  C   LYS A  46       6.598  -3.894  -8.614  1.00 95.76           C  
ATOM    354  CB  LYS A  46       7.085  -1.608  -7.719  1.00 95.76           C  
ATOM    355  O   LYS A  46       6.964  -4.662  -7.722  1.00 95.76           O  
ATOM    356  CG  LYS A  46       8.231  -1.354  -8.687  1.00 95.76           C  
ATOM    357  CD  LYS A  46       9.190  -0.297  -8.155  1.00 95.76           C  
ATOM    358  CE  LYS A  46      10.314  -0.012  -9.141  1.00 95.76           C  
ATOM    359  NZ  LYS A  46      11.220   1.070  -8.652  1.00 95.76           N  
ATOM    360  N   THR A  47       6.682  -4.110  -9.954  1.00 94.72           N  
ATOM    361  CA  THR A  47       7.251  -5.363 -10.440  1.00 94.72           C  
ATOM    362  C   THR A  47       8.648  -5.136 -11.010  1.00 94.72           C  
ATOM    363  CB  THR A  47       6.353  -6.005 -11.513  1.00 94.72           C  
ATOM    364  O   THR A  47       8.847  -4.256 -11.850  1.00 94.72           O  
ATOM    365  CG2 THR A  47       6.916  -7.348 -11.969  1.00 94.72           C  
ATOM    366  OG1 THR A  47       5.042  -6.208 -10.973  1.00 94.72           O  
ATOM    367  N   TYR A  48       9.581  -5.822 -10.450  1.00 93.74           N  
ATOM    368  CA  TYR A  48      10.956  -5.795 -10.937  1.00 93.74           C  
ATOM    369  C   TYR A  48      11.196  -6.905 -11.954  1.00 93.74           C  
ATOM    370  CB  TYR A  48      11.942  -5.933  -9.772  1.00 93.74           C  
ATOM    371  O   TYR A  48      10.714  -8.027 -11.783  1.00 93.74           O  
ATOM    372  CG  TYR A  48      11.826  -4.833  -8.745  1.00 93.74           C  
ATOM    373  CD1 TYR A  48      12.577  -3.666  -8.859  1.00 93.74           C  
ATOM    374  CD2 TYR A  48      10.966  -4.959  -7.660  1.00 93.74           C  
ATOM    375  CE1 TYR A  48      12.475  -2.650  -7.914  1.00 93.74           C  
ATOM    376  CE2 TYR A  48      10.855  -3.950  -6.709  1.00 93.74           C  
ATOM    377  OH  TYR A  48      11.508  -1.799  -5.906  1.00 93.74           O  
ATOM    378  CZ  TYR A  48      11.613  -2.801  -6.844  1.00 93.74           C  
ATOM    379  N   THR A  49      11.784  -6.616 -13.063  1.00 90.95           N  
ATOM    380  CA  THR A  49      11.979  -7.522 -14.189  1.00 90.95           C  
ATOM    381  C   THR A  49      13.238  -8.362 -13.996  1.00 90.95           C  
ATOM    382  CB  THR A  49      12.073  -6.750 -15.518  1.00 90.95           C  
ATOM    383  O   THR A  49      13.276  -9.532 -14.383  1.00 90.95           O  
ATOM    384  CG2 THR A  49      10.710  -6.211 -15.938  1.00 90.95           C  
ATOM    385  OG1 THR A  49      12.981  -5.652 -15.363  1.00 90.95           O  
ATOM    386  N   ASN A  50      14.141  -7.998 -12.929  1.00 89.80           N  
ATOM    387  CA  ASN A  50      15.367  -8.735 -12.643  1.00 89.80           C  
ATOM    388  C   ASN A  50      15.971  -8.321 -11.304  1.00 89.80           C  
ATOM    389  CB  ASN A  50      16.385  -8.540 -13.768  1.00 89.80           C  
ATOM    390  O   ASN A  50      16.753  -7.371 -11.239  1.00 89.80           O  
ATOM    391  CG  ASN A  50      17.512  -9.553 -13.719  1.00 89.80           C  
ATOM    392  ND2 ASN A  50      18.670  -9.179 -14.249  1.00 89.80           N  
ATOM    393  OD1 ASN A  50      17.342 -10.664 -13.209  1.00 89.80           O  
ATOM    394  N   PRO A  51      15.846  -9.175 -10.377  1.00 89.19           N  
ATOM    395  CA  PRO A  51      15.097 -10.426 -10.237  1.00 89.19           C  
ATOM    396  C   PRO A  51      13.585 -10.214 -10.267  1.00 89.19           C  
ATOM    397  CB  PRO A  51      15.547 -10.955  -8.873  1.00 89.19           C  
ATOM    398  O   PRO A  51      13.111  -9.091 -10.079  1.00 89.19           O  
ATOM    399  CG  PRO A  51      15.914  -9.735  -8.092  1.00 89.19           C  
ATOM    400  CD  PRO A  51      16.414  -8.690  -9.047  1.00 89.19           C  
ATOM    401  N   LYS A  52      12.877 -11.170 -10.983  1.00 90.18           N  
ATOM    402  CA  LYS A  52      11.418 -11.120 -10.947  1.00 90.18           C  
ATOM    403  C   LYS A  52      10.906 -11.035  -9.512  1.00 90.18           C  
ATOM    404  CB  LYS A  52      10.822 -12.344 -11.645  1.00 90.18           C  
ATOM    405  O   LYS A  52      11.026 -11.994  -8.747  1.00 90.18           O  
ATOM    406  CG  LYS A  52      10.889 -12.284 -13.164  1.00 90.18           C  
ATOM    407  CD  LYS A  52      10.156 -13.457 -13.802  1.00 90.18           C  
ATOM    408  CE  LYS A  52      10.354 -13.486 -15.312  1.00 90.18           C  
ATOM    409  NZ  LYS A  52       9.586 -14.597 -15.950  1.00 90.18           N  
ATOM    410  N   ARG A  53      10.595  -9.862  -9.123  1.00 93.24           N  
ATOM    411  CA  ARG A  53      10.098  -9.608  -7.774  1.00 93.24           C  
ATOM    412  C   ARG A  53       9.013  -8.537  -7.783  1.00 93.24           C  
ATOM    413  CB  ARG A  53      11.242  -9.188  -6.850  1.00 93.24           C  
ATOM    414  O   ARG A  53       9.043  -7.622  -8.608  1.00 93.24           O  
ATOM    415  CG  ARG A  53      10.811  -8.928  -5.415  1.00 93.24           C  
ATOM    416  CD  ARG A  53      11.971  -8.444  -4.556  1.00 93.24           C  
ATOM    417  NE  ARG A  53      11.567  -8.244  -3.168  1.00 93.24           N  
ATOM    418  NH1 ARG A  53      12.078  -5.991  -3.128  1.00 93.24           N  
ATOM    419  NH2 ARG A  53      11.233  -7.013  -1.258  1.00 93.24           N  
ATOM    420  CZ  ARG A  53      11.627  -7.083  -2.521  1.00 93.24           C  
ATOM    421  N   THR A  54       7.978  -8.785  -6.944  1.00 94.68           N  
ATOM    422  CA  THR A  54       6.917  -7.798  -6.770  1.00 94.68           C  
ATOM    423  C   THR A  54       6.835  -7.343  -5.315  1.00 94.68           C  
ATOM    424  CB  THR A  54       5.554  -8.360  -7.213  1.00 94.68           C  
ATOM    425  O   THR A  54       6.859  -8.168  -4.399  1.00 94.68           O  
ATOM    426  CG2 THR A  54       4.455  -7.312  -7.069  1.00 94.68           C  
ATOM    427  OG1 THR A  54       5.634  -8.767  -8.584  1.00 94.68           O  
ATOM    428  N   ILE A  55       6.820  -6.044  -5.243  1.00 95.34           N  
ATOM    429  CA  ILE A  55       6.663  -5.488  -3.904  1.00 95.34           C  
ATOM    430  C   ILE A  55       5.336  -4.738  -3.808  1.00 95.34           C  
ATOM    431  CB  ILE A  55       7.836  -4.551  -3.540  1.00 95.34           C  
ATOM    432  O   ILE A  55       4.916  -4.083  -4.765  1.00 95.34           O  
ATOM    433  CG1 ILE A  55       7.917  -3.386  -4.533  1.00 95.34           C  
ATOM    434  CG2 ILE A  55       9.155  -5.328  -3.498  1.00 95.34           C  
ATOM    435  CD1 ILE A  55       8.760  -2.215  -4.047  1.00 95.34           C  
ATOM    436  N   ARG A  56       4.659  -4.947  -2.666  1.00 96.92           N  
ATOM    437  CA  ARG A  56       3.370  -4.327  -2.380  1.00 96.92           C  
ATOM    438  C   ARG A  56       3.372  -3.669  -1.004  1.00 96.92           C  
ATOM    439  CB  ARG A  56       2.245  -5.361  -2.464  1.00 96.92           C  
ATOM    440  O   ARG A  56       4.144  -4.058  -0.125  1.00 96.92           O  
ATOM    441  CG  ARG A  56       2.176  -6.089  -3.797  1.00 96.92           C  
ATOM    442  CD  ARG A  56       1.149  -7.213  -3.774  1.00 96.92           C  
ATOM    443  NE  ARG A  56       1.087  -7.912  -5.054  1.00 96.92           N  
ATOM    444  NH1 ARG A  56       2.994  -9.166  -4.696  1.00 96.92           N  
ATOM    445  NH2 ARG A  56       1.813  -9.399  -6.647  1.00 96.92           N  
ATOM    446  CZ  ARG A  56       1.965  -8.824  -5.463  1.00 96.92           C  
ATOM    447  N   GLY A  57       2.453  -2.628  -0.821  1.00 96.48           N  
ATOM    448  CA  GLY A  57       2.366  -1.996   0.486  1.00 96.48           C  
ATOM    449  C   GLY A  57       1.470  -0.772   0.498  1.00 96.48           C  
ATOM    450  O   GLY A  57       0.556  -0.657  -0.322  1.00 96.48           O  
ATOM    451  N   CYS A  58       1.703   0.029   1.562  1.00 96.86           N  
ATOM    452  CA  CYS A  58       0.930   1.242   1.802  1.00 96.86           C  
ATOM    453  C   CYS A  58       1.755   2.485   1.490  1.00 96.86           C  
ATOM    454  CB  CYS A  58       0.445   1.292   3.251  1.00 96.86           C  
ATOM    455  O   CYS A  58       2.974   2.487   1.668  1.00 96.86           O  
ATOM    456  SG  CYS A  58      -0.545  -0.139   3.736  1.00 96.86           S  
ATOM    457  N   ALA A  59       1.042   3.518   1.012  1.00 96.34           N  
ATOM    458  CA  ALA A  59       1.762   4.755   0.718  1.00 96.34           C  
ATOM    459  C   ALA A  59       0.904   5.977   1.032  1.00 96.34           C  
ATOM    460  CB  ALA A  59       2.203   4.779  -0.743  1.00 96.34           C  
ATOM    461  O   ALA A  59      -0.323   5.931   0.908  1.00 96.34           O  
ATOM    462  N   SER A  60       1.526   6.971   1.560  1.00 96.29           N  
ATOM    463  CA  SER A  60       0.849   8.254   1.718  1.00 96.29           C  
ATOM    464  C   SER A  60       0.765   9.002   0.392  1.00 96.29           C  
ATOM    465  CB  SER A  60       1.569   9.116   2.755  1.00 96.29           C  
ATOM    466  O   SER A  60      -0.171   9.771   0.164  1.00 96.29           O  
ATOM    467  OG  SER A  60       2.922   9.322   2.385  1.00 96.29           O  
ATOM    468  N   ARG A  61       1.685   8.819  -0.457  1.00 96.33           N  
ATOM    469  CA  ARG A  61       1.779   9.346  -1.815  1.00 96.33           C  
ATOM    470  C   ARG A  61       2.272   8.277  -2.784  1.00 96.33           C  
ATOM    471  CB  ARG A  61       2.708  10.561  -1.857  1.00 96.33           C  
ATOM    472  O   ARG A  61       3.030   7.384  -2.398  1.00 96.33           O  
ATOM    473  CG  ARG A  61       2.193  11.759  -1.076  1.00 96.33           C  
ATOM    474  CD  ARG A  61       3.140  12.946  -1.173  1.00 96.33           C  
ATOM    475  NE  ARG A  61       2.673  14.075  -0.374  1.00 96.33           N  
ATOM    476  NH1 ARG A  61       4.505  15.412  -0.816  1.00 96.33           N  
ATOM    477  NH2 ARG A  61       2.815  16.183   0.527  1.00 96.33           N  
ATOM    478  CZ  ARG A  61       3.332  15.221  -0.223  1.00 96.33           C  
ATOM    479  N   CYS A  62       1.784   8.381  -4.094  1.00 94.95           N  
ATOM    480  CA  CYS A  62       2.147   7.358  -5.069  1.00 94.95           C  
ATOM    481  C   CYS A  62       3.438   7.727  -5.791  1.00 94.95           C  
ATOM    482  CB  CYS A  62       1.022   7.163  -6.085  1.00 94.95           C  
ATOM    483  O   CYS A  62       3.468   8.682  -6.569  1.00 94.95           O  
ATOM    484  SG  CYS A  62       1.227   5.701  -7.125  1.00 94.95           S  
ATOM    485  N   PRO A  63       4.526   6.884  -5.549  1.00 92.14           N  
ATOM    486  CA  PRO A  63       5.767   7.110  -6.294  1.00 92.14           C  
ATOM    487  C   PRO A  63       5.581   6.973  -7.804  1.00 92.14           C  
ATOM    488  CB  PRO A  63       6.703   6.024  -5.758  1.00 92.14           C  
ATOM    489  O   PRO A  63       4.696   6.242  -8.257  1.00 92.14           O  
ATOM    490  CG  PRO A  63       6.128   5.644  -4.432  1.00 92.14           C  
ATOM    491  CD  PRO A  63       4.636   5.806  -4.496  1.00 92.14           C  
ATOM    492  N   SER A  64       6.385   7.661  -8.707  1.00 91.00           N  
ATOM    493  CA  SER A  64       6.295   7.782 -10.158  1.00 91.00           C  
ATOM    494  C   SER A  64       6.581   6.450 -10.843  1.00 91.00           C  
ATOM    495  CB  SER A  64       7.268   8.846 -10.669  1.00 91.00           C  
ATOM    496  O   SER A  64       6.059   6.178 -11.926  1.00 91.00           O  
ATOM    497  OG  SER A  64       8.570   8.624 -10.156  1.00 91.00           O  
ATOM    498  N   ASP A  65       7.064   5.391 -10.054  1.00 93.42           N  
ATOM    499  CA  ASP A  65       7.434   4.105 -10.639  1.00 93.42           C  
ATOM    500  C   ASP A  65       6.598   2.972 -10.048  1.00 93.42           C  
ATOM    501  CB  ASP A  65       8.923   3.826 -10.425  1.00 93.42           C  
ATOM    502  O   ASP A  65       6.903   1.796 -10.254  1.00 93.42           O  
ATOM    503  CG  ASP A  65       9.342   3.927  -8.969  1.00 93.42           C  
ATOM    504  OD1 ASP A  65       8.714   4.692  -8.205  1.00 93.42           O  
ATOM    505  OD2 ASP A  65      10.310   3.237  -8.582  1.00 93.42           O  
ATOM    506  N   TYR A  66       5.513   3.375  -9.344  1.00 95.78           N  
ATOM    507  CA  TYR A  66       4.607   2.409  -8.734  1.00 95.78           C  
ATOM    508  C   TYR A  66       3.202   2.540  -9.309  1.00 95.78           C  
ATOM    509  CB  TYR A  66       4.568   2.594  -7.214  1.00 95.78           C  
ATOM    510  O   TYR A  66       2.801   3.622  -9.746  1.00 95.78           O  
ATOM    511  CG  TYR A  66       5.835   2.160  -6.517  1.00 95.78           C  
ATOM    512  CD1 TYR A  66       5.851   1.036  -5.694  1.00 95.78           C  
ATOM    513  CD2 TYR A  66       7.018   2.873  -6.680  1.00 95.78           C  
ATOM    514  CE1 TYR A  66       7.016   0.634  -5.049  1.00 95.78           C  
ATOM    515  CE2 TYR A  66       8.189   2.480  -6.039  1.00 95.78           C  
ATOM    516  OH  TYR A  66       9.334   0.967  -4.591  1.00 95.78           O  
ATOM    517  CZ  TYR A  66       8.178   1.361  -5.227  1.00 95.78           C  
ATOM    518  N   SER A  67       2.537   1.424  -9.361  1.00 96.18           N  
ATOM    519  CA  SER A  67       1.092   1.427  -9.567  1.00 96.18           C  
ATOM    520  C   SER A  67       0.346   1.594  -8.248  1.00 96.18           C  
ATOM    521  CB  SER A  67       0.646   0.136 -10.254  1.00 96.18           C  
ATOM    522  O   SER A  67       0.548   0.819  -7.311  1.00 96.18           O  
ATOM    523  OG  SER A  67       1.239   0.018 -11.536  1.00 96.18           O  
ATOM    524  N   CYS A  68      -0.484   2.634  -8.188  1.00 97.08           N  
ATOM    525  CA  CYS A  68      -1.192   2.917  -6.944  1.00 97.08           C  
ATOM    526  C   CYS A  68      -2.701   2.899  -7.159  1.00 97.08           C  
ATOM    527  CB  CYS A  68      -0.764   4.271  -6.379  1.00 97.08           C  
ATOM    528  O   CYS A  68      -3.178   3.168  -8.262  1.00 97.08           O  
ATOM    529  SG  CYS A  68       0.991   4.363  -5.961  1.00 97.08           S  
ATOM    530  N   CYS A  69      -3.341   2.475  -6.144  1.00 97.04           N  
ATOM    531  CA  CYS A  69      -4.799   2.535  -6.174  1.00 97.04           C  
ATOM    532  C   CYS A  69      -5.356   2.917  -4.808  1.00 97.04           C  
ATOM    533  CB  CYS A  69      -5.381   1.193  -6.615  1.00 97.04           C  
ATOM    534  O   CYS A  69      -4.713   2.686  -3.783  1.00 97.04           O  
ATOM    535  SG  CYS A  69      -5.025  -0.165  -5.479  1.00 97.04           S  
ATOM    536  N   ALA A  70      -6.531   3.661  -4.769  1.00 94.76           N  
ATOM    537  CA  ALA A  70      -7.137   4.225  -3.566  1.00 94.76           C  
ATOM    538  C   ALA A  70      -8.355   3.415  -3.133  1.00 94.76           C  
ATOM    539  CB  ALA A  70      -7.527   5.683  -3.801  1.00 94.76           C  
ATOM    540  O   ALA A  70      -9.481   3.920  -3.146  1.00 94.76           O  
ATOM    541  N   ALA A  71      -8.196   2.080  -3.045  1.00 94.45           N  
ATOM    542  CA  ALA A  71      -9.180   1.128  -2.537  1.00 94.45           C  
ATOM    543  C   ALA A  71      -8.511   0.041  -1.701  1.00 94.45           C  
ATOM    544  CB  ALA A  71      -9.960   0.502  -3.691  1.00 94.45           C  
ATOM    545  O   ALA A  71      -7.318  -0.230  -1.864  1.00 94.45           O  
ATOM    546  N   ASN A  72      -9.237  -0.708  -0.790  1.00 94.42           N  
ATOM    547  CA  ASN A  72      -8.699  -1.789   0.029  1.00 94.42           C  
ATOM    548  C   ASN A  72      -8.259  -2.974  -0.826  1.00 94.42           C  
ATOM    549  CB  ASN A  72      -9.729  -2.238   1.069  1.00 94.42           C  
ATOM    550  O   ASN A  72      -8.997  -3.418  -1.707  1.00 94.42           O  
ATOM    551  CG  ASN A  72      -9.803  -1.301   2.258  1.00 94.42           C  
ATOM    552  ND2 ASN A  72     -10.992  -0.770   2.521  1.00 94.42           N  
ATOM    553  OD1 ASN A  72      -8.801  -1.056   2.935  1.00 94.42           O  
ATOM    554  N   LYS A  73      -7.067  -3.373  -0.522  1.00 94.88           N  
ATOM    555  CA  LYS A  73      -6.552  -4.586  -1.150  1.00 94.88           C  
ATOM    556  C   LYS A  73      -6.613  -4.485  -2.671  1.00 94.88           C  
ATOM    557  CB  LYS A  73      -7.335  -5.811  -0.674  1.00 94.88           C  
ATOM    558  O   LYS A  73      -6.922  -5.466  -3.352  1.00 94.88           O  
ATOM    559  CG  LYS A  73      -7.334  -5.998   0.836  1.00 94.88           C  
ATOM    560  CD  LYS A  73      -8.246  -7.143   1.258  1.00 94.88           C  
ATOM    561  CE  LYS A  73      -9.160  -6.737   2.406  1.00 94.88           C  
ATOM    562  NZ  LYS A  73      -9.984  -7.885   2.890  1.00 94.88           N  
ATOM    563  N   CYS A  74      -6.382  -3.383  -3.306  1.00 95.68           N  
ATOM    564  CA  CYS A  74      -6.505  -3.131  -4.737  1.00 95.68           C  
ATOM    565  C   CYS A  74      -5.203  -3.448  -5.461  1.00 95.68           C  
ATOM    566  CB  CYS A  74      -6.901  -1.677  -4.993  1.00 95.68           C  
ATOM    567  O   CYS A  74      -5.171  -3.514  -6.691  1.00 95.68           O  
ATOM    568  SG  CYS A  74      -5.596  -0.489  -4.606  1.00 95.68           S  
ATOM    569  N   ASN A  75      -4.132  -3.641  -4.578  1.00 95.28           N  
ATOM    570  CA  ASN A  75      -2.807  -3.862  -5.148  1.00 95.28           C  
ATOM    571  C   ASN A  75      -2.518  -5.348  -5.338  1.00 95.28           C  
ATOM    572  CB  ASN A  75      -1.731  -3.220  -4.270  1.00 95.28           C  
ATOM    573  O   ASN A  75      -1.416  -5.813  -5.044  1.00 95.28           O  
ATOM    574  CG  ASN A  75      -1.729  -3.766  -2.856  1.00 95.28           C  
ATOM    575  ND2 ASN A  75      -0.546  -3.869  -2.262  1.00 95.28           N  
ATOM    576  OD1 ASN A  75      -2.781  -4.093  -2.302  1.00 95.28           O  
ATOM    577  N   LYS A  76      -3.390  -6.128  -6.006  1.00 90.90           N  
ATOM    578  CA  LYS A  76      -3.224  -7.553  -6.277  1.00 90.90           C  
ATOM    579  C   LYS A  76      -2.191  -7.787  -7.376  1.00 90.90           C  
ATOM    580  CB  LYS A  76      -4.560  -8.184  -6.671  1.00 90.90           C  
ATOM    581  O   LYS A  76      -1.987  -6.928  -8.236  1.00 90.90           O  
ATOM    582  CG  LYS A  76      -5.572  -8.250  -5.537  1.00 90.90           C  
ATOM    583  CD  LYS A  76      -6.838  -8.986  -5.958  1.00 90.90           C  
ATOM    584  CE  LYS A  76      -7.856  -9.042  -4.827  1.00 90.90           C  
ATOM    585  NZ  LYS A  76      -9.098  -9.763  -5.236  1.00 90.90           N  
TER     586      ALA A   1                                                      
ENDMDL                                                                          
END                                                                             
