# Supplementary material for: Domain loss enabled evolution of novel functions in the snake three-finger toxin gene superfamily
Source: Nat Commun. 2023 Aug 11;14:4861. doi: 10.1038/s41467-023-40550-0 (PMC10421932; doi:10.1038/s41467-023-40550-0)
Supplement: Supplementary file 5 — Supplementary Data 2 [file 41467_2023_40550_MOESM5_ESM.zip › SD2_structure_predictions/full_sequence/NCBI|HELLE_OL366262.1_1_258|Helicops_leopardinus.pdb]

MODEL     1                                                                     
ATOM      1  N   MET A   1     -36.292   2.469  33.483  1.00 65.90           N  
ATOM      2  CA  MET A   1     -36.207   1.664  32.268  1.00 65.90           C  
ATOM      3  C   MET A   1     -35.601   2.469  31.124  1.00 65.90           C  
ATOM      4  CB  MET A   1     -37.589   1.145  31.868  1.00 65.90           C  
ATOM      5  O   MET A   1     -35.287   1.916  30.068  1.00 65.90           O  
ATOM      6  CG  MET A   1     -38.714   2.132  32.132  1.00 65.90           C  
ATOM      7  SD  MET A   1     -40.368   1.430  31.758  1.00 65.90           S  
ATOM      8  CE  MET A   1     -41.109   2.819  30.857  1.00 65.90           C  
ATOM      9  N   LYS A   2     -35.194   3.734  31.350  1.00 77.91           N  
ATOM     10  CA  LYS A   2     -34.630   4.690  30.402  1.00 77.91           C  
ATOM     11  C   LYS A   2     -33.107   4.724  30.496  1.00 77.91           C  
ATOM     12  CB  LYS A   2     -35.201   6.088  30.645  1.00 77.91           C  
ATOM     13  O   LYS A   2     -32.423   4.950  29.495  1.00 77.91           O  
ATOM     14  CG  LYS A   2     -36.683   6.215  30.325  1.00 77.91           C  
ATOM     15  CD  LYS A   2     -37.244   7.550  30.798  1.00 77.91           C  
ATOM     16  CE  LYS A   2     -38.705   7.715  30.402  1.00 77.91           C  
ATOM     17  NZ  LYS A   2     -39.514   8.316  31.505  1.00 77.91           N  
ATOM     18  N   THR A   3     -32.605   4.413  31.688  1.00 80.06           N  
ATOM     19  CA  THR A   3     -31.164   4.387  31.915  1.00 80.06           C  
ATOM     20  C   THR A   3     -30.557   3.089  31.390  1.00 80.06           C  
ATOM     21  CB  THR A   3     -30.831   4.545  33.410  1.00 80.06           C  
ATOM     22  O   THR A   3     -29.391   3.059  30.991  1.00 80.06           O  
ATOM     23  CG2 THR A   3     -31.207   5.935  33.913  1.00 80.06           C  
ATOM     24  OG1 THR A   3     -31.556   3.564  34.161  1.00 80.06           O  
ATOM     25  N   LEU A   4     -31.341   2.030  31.392  1.00 81.60           N  
ATOM     26  CA  LEU A   4     -30.954   0.736  30.841  1.00 81.60           C  
ATOM     27  C   LEU A   4     -30.904   0.786  29.317  1.00 81.60           C  
ATOM     28  CB  LEU A   4     -31.929  -0.354  31.295  1.00 81.60           C  
ATOM     29  O   LEU A   4     -30.014   0.196  28.701  1.00 81.60           O  
ATOM     30  CG  LEU A   4     -31.821  -0.793  32.756  1.00 81.60           C  
ATOM     31  CD1 LEU A   4     -32.917  -1.800  33.089  1.00 81.60           C  
ATOM     32  CD2 LEU A   4     -30.443  -1.383  33.038  1.00 81.60           C  
ATOM     33  N   LEU A   5     -31.779   1.533  28.728  1.00 82.42           N  
ATOM     34  CA  LEU A   5     -31.853   1.729  27.285  1.00 82.42           C  
ATOM     35  C   LEU A   5     -30.693   2.588  26.792  1.00 82.42           C  
ATOM     36  CB  LEU A   5     -33.185   2.379  26.900  1.00 82.42           C  
ATOM     37  O   LEU A   5     -30.119   2.316  25.735  1.00 82.42           O  
ATOM     38  CG  LEU A   5     -34.407   1.460  26.876  1.00 82.42           C  
ATOM     39  CD1 LEU A   5     -35.690   2.283  26.932  1.00 82.42           C  
ATOM     40  CD2 LEU A   5     -34.387   0.576  25.634  1.00 82.42           C  
ATOM     41  N   LEU A   6     -30.269   3.524  27.520  1.00 83.72           N  
ATOM     42  CA  LEU A   6     -29.161   4.423  27.219  1.00 83.72           C  
ATOM     43  C   LEU A   6     -27.826   3.694  27.322  1.00 83.72           C  
ATOM     44  CB  LEU A   6     -29.174   5.625  28.167  1.00 83.72           C  
ATOM     45  O   LEU A   6     -26.931   3.910  26.501  1.00 83.72           O  
ATOM     46  CG  LEU A   6     -30.191   6.724  27.856  1.00 83.72           C  
ATOM     47  CD1 LEU A   6     -30.475   7.552  29.104  1.00 83.72           C  
ATOM     48  CD2 LEU A   6     -29.691   7.611  26.721  1.00 83.72           C  
ATOM     49  N   SER A   7     -27.703   2.814  28.262  1.00 84.63           N  
ATOM     50  CA  SER A   7     -26.513   1.990  28.446  1.00 84.63           C  
ATOM     51  C   SER A   7     -26.366   0.971  27.322  1.00 84.63           C  
ATOM     52  CB  SER A   7     -26.562   1.271  29.795  1.00 84.63           C  
ATOM     53  O   SER A   7     -25.256   0.705  26.858  1.00 84.63           O  
ATOM     54  OG  SER A   7     -27.661   0.378  29.849  1.00 84.63           O  
ATOM     55  N   LEU A   8     -27.385   0.407  26.806  1.00 85.69           N  
ATOM     56  CA  LEU A   8     -27.427  -0.528  25.687  1.00 85.69           C  
ATOM     57  C   LEU A   8     -27.070   0.171  24.380  1.00 85.69           C  
ATOM     58  CB  LEU A   8     -28.813  -1.169  25.575  1.00 85.69           C  
ATOM     59  O   LEU A   8     -26.378  -0.399  23.534  1.00 85.69           O  
ATOM     60  CG  LEU A   8     -28.866  -2.566  24.956  1.00 85.69           C  
ATOM     61  CD1 LEU A   8     -29.010  -3.624  26.045  1.00 85.69           C  
ATOM     62  CD2 LEU A   8     -30.010  -2.664  23.953  1.00 85.69           C  
ATOM     63  N   LEU A   9     -27.389   1.361  24.186  1.00 85.88           N  
ATOM     64  CA  LEU A   9     -27.083   2.185  23.022  1.00 85.88           C  
ATOM     65  C   LEU A   9     -25.607   2.568  22.999  1.00 85.88           C  
ATOM     66  CB  LEU A   9     -27.949   3.447  23.016  1.00 85.88           C  
ATOM     67  O   LEU A   9     -24.969   2.537  21.944  1.00 85.88           O  
ATOM     68  CG  LEU A   9     -29.410   3.265  22.602  1.00 85.88           C  
ATOM     69  CD1 LEU A   9     -30.177   4.572  22.773  1.00 85.88           C  
ATOM     70  CD2 LEU A   9     -29.501   2.771  21.162  1.00 85.88           C  
ATOM     71  N   VAL A  10     -25.024   2.858  24.116  1.00 85.02           N  
ATOM     72  CA  VAL A  10     -23.618   3.218  24.267  1.00 85.02           C  
ATOM     73  C   VAL A  10     -22.740   1.997  23.999  1.00 85.02           C  
ATOM     74  CB  VAL A  10     -23.325   3.785  25.674  1.00 85.02           C  
ATOM     75  O   VAL A  10     -21.716   2.099  23.319  1.00 85.02           O  
ATOM     76  CG1 VAL A  10     -21.824   3.992  25.872  1.00 85.02           C  
ATOM     77  CG2 VAL A  10     -24.080   5.096  25.888  1.00 85.02           C  
ATOM     78  N   VAL A  11     -23.124   0.801  24.477  1.00 82.61           N  
ATOM     79  CA  VAL A  11     -22.443  -0.471  24.259  1.00 82.61           C  
ATOM     80  C   VAL A  11     -22.527  -0.857  22.784  1.00 82.61           C  
ATOM     81  CB  VAL A  11     -23.041  -1.593  25.138  1.00 82.61           C  
ATOM     82  O   VAL A  11     -21.547  -1.331  22.204  1.00 82.61           O  
ATOM     83  CG1 VAL A  11     -22.419  -2.943  24.787  1.00 82.61           C  
ATOM     84  CG2 VAL A  11     -22.837  -1.275  26.618  1.00 82.61           C  
ATOM     85  N   ALA A  12     -23.646  -0.672  22.160  1.00 82.22           N  
ATOM     86  CA  ALA A  12     -23.875  -0.919  20.739  1.00 82.22           C  
ATOM     87  C   ALA A  12     -23.039   0.023  19.877  1.00 82.22           C  
ATOM     88  CB  ALA A  12     -25.357  -0.768  20.404  1.00 82.22           C  
ATOM     89  O   ALA A  12     -22.477  -0.390  18.860  1.00 82.22           O  
ATOM     90  N   PHE A  13     -22.843   1.271  20.207  1.00 79.32           N  
ATOM     91  CA  PHE A  13     -22.045   2.285  19.529  1.00 79.32           C  
ATOM     92  C   PHE A  13     -20.557   1.989  19.673  1.00 79.32           C  
ATOM     93  CB  PHE A  13     -22.360   3.678  20.083  1.00 79.32           C  
ATOM     94  O   PHE A  13     -19.785   2.190  18.734  1.00 79.32           O  
ATOM     95  CG  PHE A  13     -22.853   4.648  19.043  1.00 79.32           C  
ATOM     96  CD1 PHE A  13     -21.960   5.444  18.336  1.00 79.32           C  
ATOM     97  CD2 PHE A  13     -24.210   4.763  18.773  1.00 79.32           C  
ATOM     98  CE1 PHE A  13     -22.414   6.342  17.373  1.00 79.32           C  
ATOM     99  CE2 PHE A  13     -24.672   5.659  17.812  1.00 79.32           C  
ATOM    100  CZ  PHE A  13     -23.772   6.448  17.114  1.00 79.32           C  
ATOM    101  N   VAL A  14     -20.112   1.470  20.833  1.00 74.91           N  
ATOM    102  CA  VAL A  14     -18.734   1.100  21.139  1.00 74.91           C  
ATOM    103  C   VAL A  14     -18.337  -0.132  20.328  1.00 74.91           C  
ATOM    104  CB  VAL A  14     -18.540   0.830  22.648  1.00 74.91           C  
ATOM    105  O   VAL A  14     -17.182  -0.266  19.917  1.00 74.91           O  
ATOM    106  CG1 VAL A  14     -17.138   0.291  22.924  1.00 74.91           C  
ATOM    107  CG2 VAL A  14     -18.795   2.103  23.454  1.00 74.91           C  
ATOM    108  N   TYR A  15     -19.364  -0.963  19.998  1.00 73.62           N  
ATOM    109  CA  TYR A  15     -19.110  -2.182  19.239  1.00 73.62           C  
ATOM    110  C   TYR A  15     -19.216  -1.924  17.741  1.00 73.62           C  
ATOM    111  CB  TYR A  15     -20.089  -3.286  19.649  1.00 73.62           C  
ATOM    112  O   TYR A  15     -18.959  -2.817  16.930  1.00 73.62           O  
ATOM    113  CG  TYR A  15     -19.752  -3.937  20.968  1.00 73.62           C  
ATOM    114  CD1 TYR A  15     -18.812  -4.963  21.041  1.00 73.62           C  
ATOM    115  CD2 TYR A  15     -20.373  -3.530  22.144  1.00 73.62           C  
ATOM    116  CE1 TYR A  15     -18.499  -5.567  22.254  1.00 73.62           C  
ATOM    117  CE2 TYR A  15     -20.068  -4.128  23.363  1.00 73.62           C  
ATOM    118  OH  TYR A  15     -18.825  -5.739  24.611  1.00 73.62           O  
ATOM    119  CZ  TYR A  15     -19.131  -5.143  23.407  1.00 73.62           C  
ATOM    120  N   LEU A  16     -19.691  -0.705  17.410  1.00 69.33           N  
ATOM    121  CA  LEU A  16     -19.668  -0.335  15.999  1.00 69.33           C  
ATOM    122  C   LEU A  16     -18.242  -0.060  15.532  1.00 69.33           C  
ATOM    123  CB  LEU A  16     -20.544   0.896  15.753  1.00 69.33           C  
ATOM    124  O   LEU A  16     -17.533   0.749  16.134  1.00 69.33           O  
ATOM    125  CG  LEU A  16     -22.055   0.684  15.859  1.00 69.33           C  
ATOM    126  CD1 LEU A  16     -22.778   2.027  15.890  1.00 69.33           C  
ATOM    127  CD2 LEU A  16     -22.559  -0.173  14.703  1.00 69.33           C  
ATOM    128  N   ASP A  17     -17.433  -1.100  15.471  1.00 61.37           N  
ATOM    129  CA  ASP A  17     -16.075  -1.168  14.940  1.00 61.37           C  
ATOM    130  C   ASP A  17     -15.873  -0.152  13.818  1.00 61.37           C  
ATOM    131  CB  ASP A  17     -15.767  -2.579  14.434  1.00 61.37           C  
ATOM    132  O   ASP A  17     -16.556  -0.207  12.793  1.00 61.37           O  
ATOM    133  CG  ASP A  17     -14.279  -2.876  14.377  1.00 61.37           C  
ATOM    134  OD1 ASP A  17     -13.470  -2.033  14.822  1.00 61.37           O  
ATOM    135  OD2 ASP A  17     -13.911  -3.963  13.881  1.00 61.37           O  
ATOM    136  N   LEU A  18     -15.892   1.073  14.137  1.00 61.33           N  
ATOM    137  CA  LEU A  18     -15.458   2.062  13.157  1.00 61.33           C  
ATOM    138  C   LEU A  18     -14.226   1.575  12.401  1.00 61.33           C  
ATOM    139  CB  LEU A  18     -15.156   3.398  13.841  1.00 61.33           C  
ATOM    140  O   LEU A  18     -13.199   1.270  13.012  1.00 61.33           O  
ATOM    141  CG  LEU A  18     -15.959   4.606  13.355  1.00 61.33           C  
ATOM    142  CD1 LEU A  18     -17.099   4.908  14.323  1.00 61.33           C  
ATOM    143  CD2 LEU A  18     -15.053   5.821  13.192  1.00 61.33           C  
ATOM    144  N   GLY A  19     -14.284   0.318  11.817  1.00 64.41           N  
ATOM    145  CA  GLY A  19     -13.331  -0.298  10.907  1.00 64.41           C  
ATOM    146  C   GLY A  19     -12.152   0.599  10.581  1.00 64.41           C  
ATOM    147  O   GLY A  19     -12.318   1.650   9.959  1.00 64.41           O  
ATOM    148  N   TYR A  20     -11.249   0.862  11.595  1.00 70.05           N  
ATOM    149  CA  TYR A  20     -10.002   1.569  11.326  1.00 70.05           C  
ATOM    150  C   TYR A  20      -9.443   1.187   9.960  1.00 70.05           C  
ATOM    151  CB  TYR A  20      -8.968   1.270  12.415  1.00 70.05           C  
ATOM    152  O   TYR A  20      -9.212   0.007   9.685  1.00 70.05           O  
ATOM    153  CG  TYR A  20      -7.670   2.021  12.243  1.00 70.05           C  
ATOM    154  CD1 TYR A  20      -6.551   1.400  11.692  1.00 70.05           C  
ATOM    155  CD2 TYR A  20      -7.559   3.352  12.631  1.00 70.05           C  
ATOM    156  CE1 TYR A  20      -5.352   2.088  11.533  1.00 70.05           C  
ATOM    157  CE2 TYR A  20      -6.366   4.049  12.477  1.00 70.05           C  
ATOM    158  OH  TYR A  20      -4.086   4.095  11.772  1.00 70.05           O  
ATOM    159  CZ  TYR A  20      -5.270   3.410  11.927  1.00 70.05           C  
ATOM    160  N   THR A  21      -9.768   2.111   9.047  1.00 84.20           N  
ATOM    161  CA  THR A  21      -9.224   1.893   7.711  1.00 84.20           C  
ATOM    162  C   THR A  21      -8.052   2.833   7.445  1.00 84.20           C  
ATOM    163  CB  THR A  21     -10.302   2.094   6.630  1.00 84.20           C  
ATOM    164  O   THR A  21      -8.052   3.978   7.900  1.00 84.20           O  
ATOM    165  CG2 THR A  21     -10.769   3.545   6.581  1.00 84.20           C  
ATOM    166  OG1 THR A  21      -9.762   1.734   5.352  1.00 84.20           O  
ATOM    167  N   ILE A  22      -6.935   2.405   6.984  1.00 91.82           N  
ATOM    168  CA  ILE A  22      -5.775   3.197   6.588  1.00 91.82           C  
ATOM    169  C   ILE A  22      -5.868   3.539   5.103  1.00 91.82           C  
ATOM    170  CB  ILE A  22      -4.454   2.453   6.885  1.00 91.82           C  
ATOM    171  O   ILE A  22      -6.347   2.733   4.302  1.00 91.82           O  
ATOM    172  CG1 ILE A  22      -3.256   3.384   6.668  1.00 91.82           C  
ATOM    173  CG2 ILE A  22      -4.335   1.196   6.017  1.00 91.82           C  
ATOM    174  CD1 ILE A  22      -1.936   2.825   7.180  1.00 91.82           C  
ATOM    175  N   SER A  23      -5.576   4.807   4.810  1.00 94.60           N  
ATOM    176  CA  SER A  23      -5.558   5.290   3.433  1.00 94.60           C  
ATOM    177  C   SER A  23      -4.150   5.241   2.848  1.00 94.60           C  
ATOM    178  CB  SER A  23      -6.101   6.717   3.357  1.00 94.60           C  
ATOM    179  O   SER A  23      -3.210   5.783   3.433  1.00 94.60           O  
ATOM    180  OG  SER A  23      -7.461   6.760   3.755  1.00 94.60           O  
ATOM    181  N   CYS A  24      -4.000   4.553   1.578  1.00 95.84           N  
ATOM    182  CA  CYS A  24      -2.692   4.358   0.963  1.00 95.84           C  
ATOM    183  C   CYS A  24      -2.708   4.787  -0.499  1.00 95.84           C  
ATOM    184  CB  CYS A  24      -2.262   2.895   1.070  1.00 95.84           C  
ATOM    185  O   CYS A  24      -3.731   4.667  -1.175  1.00 95.84           O  
ATOM    186  SG  CYS A  24      -2.152   2.291   2.768  1.00 95.84           S  
ATOM    187  N   TYR A  25      -1.613   5.305  -0.918  1.00 95.65           N  
ATOM    188  CA  TYR A  25      -1.449   5.477  -2.357  1.00 95.65           C  
ATOM    189  C   TYR A  25      -1.391   4.129  -3.065  1.00 95.65           C  
ATOM    190  CB  TYR A  25      -0.181   6.281  -2.661  1.00 95.65           C  
ATOM    191  O   TYR A  25      -0.698   3.214  -2.614  1.00 95.65           O  
ATOM    192  CG  TYR A  25      -0.292   7.746  -2.311  1.00 95.65           C  
ATOM    193  CD1 TYR A  25      -1.025   8.619  -3.112  1.00 95.65           C  
ATOM    194  CD2 TYR A  25       0.334   8.259  -1.181  1.00 95.65           C  
ATOM    195  CE1 TYR A  25      -1.128   9.970  -2.796  1.00 95.65           C  
ATOM    196  CE2 TYR A  25       0.237   9.607  -0.854  1.00 95.65           C  
ATOM    197  OH  TYR A  25      -0.595  11.789  -1.348  1.00 95.65           O  
ATOM    198  CZ  TYR A  25      -0.496  10.453  -1.666  1.00 95.65           C  
ATOM    199  N   THR A  26      -2.212   4.010  -4.185  1.00 93.79           N  
ATOM    200  CA  THR A  26      -2.251   2.791  -4.985  1.00 93.79           C  
ATOM    201  C   THR A  26      -1.951   3.097  -6.450  1.00 93.79           C  
ATOM    202  CB  THR A  26      -3.619   2.093  -4.874  1.00 93.79           C  
ATOM    203  O   THR A  26      -2.757   3.731  -7.135  1.00 93.79           O  
ATOM    204  CG2 THR A  26      -3.891   1.641  -3.442  1.00 93.79           C  
ATOM    205  OG1 THR A  26      -4.649   3.004  -5.279  1.00 93.79           O  
ATOM    206  N   CYS A  27      -0.841   2.753  -6.807  1.00 92.01           N  
ATOM    207  CA  CYS A  27      -0.461   3.022  -8.189  1.00 92.01           C  
ATOM    208  C   CYS A  27       0.878   2.374  -8.522  1.00 92.01           C  
ATOM    209  CB  CYS A  27      -0.385   4.528  -8.440  1.00 92.01           C  
ATOM    210  O   CYS A  27       1.578   1.891  -7.630  1.00 92.01           O  
ATOM    211  SG  CYS A  27       0.837   5.377  -7.416  1.00 92.01           S  
ATOM    212  N   SER A  28       1.056   2.315  -9.865  1.00 89.60           N  
ATOM    213  CA  SER A  28       2.333   1.854 -10.399  1.00 89.60           C  
ATOM    214  C   SER A  28       3.089   2.989 -11.082  1.00 89.60           C  
ATOM    215  CB  SER A  28       2.118   0.706 -11.387  1.00 89.60           C  
ATOM    216  O   SER A  28       2.506   3.754 -11.853  1.00 89.60           O  
ATOM    217  OG  SER A  28       1.461  -0.381 -10.759  1.00 89.60           O  
ATOM    218  N   GLY A  29       4.240   3.323 -10.654  1.00 85.24           N  
ATOM    219  CA  GLY A  29       5.035   4.359 -11.295  1.00 85.24           C  
ATOM    220  C   GLY A  29       5.490   5.441 -10.335  1.00 85.24           C  
ATOM    221  O   GLY A  29       5.210   5.374  -9.137  1.00 85.24           O  
ATOM    222  N   LEU A  30       6.129   6.432 -10.865  1.00 78.28           N  
ATOM    223  CA  LEU A  30       6.762   7.509 -10.112  1.00 78.28           C  
ATOM    224  C   LEU A  30       5.725   8.524  -9.641  1.00 78.28           C  
ATOM    225  CB  LEU A  30       7.825   8.207 -10.964  1.00 78.28           C  
ATOM    226  O   LEU A  30       5.799   9.016  -8.513  1.00 78.28           O  
ATOM    227  CG  LEU A  30       8.827   9.086 -10.213  1.00 78.28           C  
ATOM    228  CD1 LEU A  30       9.859   8.220  -9.497  1.00 78.28           C  
ATOM    229  CD2 LEU A  30       9.508  10.058 -11.169  1.00 78.28           C  
ATOM    230  N   VAL A  31       4.721   8.770 -10.551  1.00 79.82           N  
ATOM    231  CA  VAL A  31       3.669   9.731 -10.239  1.00 79.82           C  
ATOM    232  C   VAL A  31       2.424   8.995  -9.750  1.00 79.82           C  
ATOM    233  CB  VAL A  31       3.323  10.611 -11.462  1.00 79.82           C  
ATOM    234  O   VAL A  31       1.884   8.139 -10.456  1.00 79.82           O  
ATOM    235  CG1 VAL A  31       2.226  11.615 -11.111  1.00 79.82           C  
ATOM    236  CG2 VAL A  31       4.570  11.332 -11.969  1.00 79.82           C  
ATOM    237  N   CYS A  32       2.119   9.127  -8.446  1.00 82.78           N  
ATOM    238  CA  CYS A  32       0.983   8.465  -7.816  1.00 82.78           C  
ATOM    239  C   CYS A  32       0.002   9.485  -7.251  1.00 82.78           C  
ATOM    240  CB  CYS A  32       1.456   7.529  -6.704  1.00 82.78           C  
ATOM    241  O   CYS A  32       0.332  10.220  -6.319  1.00 82.78           O  
ATOM    242  SG  CYS A  32       0.307   6.181  -6.348  1.00 82.78           S  
ATOM    243  N   ASP A  33      -1.158   9.622  -7.864  1.00 84.34           N  
ATOM    244  CA  ASP A  33      -2.110  10.632  -7.412  1.00 84.34           C  
ATOM    245  C   ASP A  33      -3.403   9.987  -6.918  1.00 84.34           C  
ATOM    246  CB  ASP A  33      -2.413  11.624  -8.536  1.00 84.34           C  
ATOM    247  O   ASP A  33      -4.293  10.675  -6.414  1.00 84.34           O  
ATOM    248  CG  ASP A  33      -1.220  12.491  -8.900  1.00 84.34           C  
ATOM    249  OD1 ASP A  33      -0.383  12.778  -8.017  1.00 84.34           O  
ATOM    250  OD2 ASP A  33      -1.118  12.893 -10.079  1.00 84.34           O  
ATOM    251  N   THR A  34      -3.380   8.618  -7.039  1.00 90.85           N  
ATOM    252  CA  THR A  34      -4.591   7.938  -6.593  1.00 90.85           C  
ATOM    253  C   THR A  34      -4.347   7.208  -5.276  1.00 90.85           C  
ATOM    254  CB  THR A  34      -5.092   6.938  -7.652  1.00 90.85           C  
ATOM    255  O   THR A  34      -3.239   6.734  -5.019  1.00 90.85           O  
ATOM    256  CG2 THR A  34      -5.464   7.650  -8.949  1.00 90.85           C  
ATOM    257  OG1 THR A  34      -4.060   5.982  -7.924  1.00 90.85           O  
ATOM    258  N   PHE A  35      -5.297   7.278  -4.388  1.00 93.45           N  
ATOM    259  CA  PHE A  35      -5.265   6.559  -3.120  1.00 93.45           C  
ATOM    260  C   PHE A  35      -6.594   5.860  -2.859  1.00 93.45           C  
ATOM    261  CB  PHE A  35      -4.938   7.513  -1.967  1.00 93.45           C  
ATOM    262  O   PHE A  35      -7.600   6.170  -3.500  1.00 93.45           O  
ATOM    263  CG  PHE A  35      -5.957   8.604  -1.775  1.00 93.45           C  
ATOM    264  CD1 PHE A  35      -5.837   9.813  -2.448  1.00 93.45           C  
ATOM    265  CD2 PHE A  35      -7.036   8.419  -0.920  1.00 93.45           C  
ATOM    266  CE1 PHE A  35      -6.779  10.824  -2.272  1.00 93.45           C  
ATOM    267  CE2 PHE A  35      -7.981   9.424  -0.738  1.00 93.45           C  
ATOM    268  CZ  PHE A  35      -7.850  10.627  -1.414  1.00 93.45           C  
ATOM    269  N   GLU A  36      -6.477   4.841  -2.030  1.00 93.92           N  
ATOM    270  CA  GLU A  36      -7.675   4.093  -1.660  1.00 93.92           C  
ATOM    271  C   GLU A  36      -7.689   3.778  -0.167  1.00 93.92           C  
ATOM    272  CB  GLU A  36      -7.775   2.800  -2.472  1.00 93.92           C  
ATOM    273  O   GLU A  36      -6.637   3.736   0.474  1.00 93.92           O  
ATOM    274  CG  GLU A  36      -6.694   1.781  -2.140  1.00 93.92           C  
ATOM    275  CD  GLU A  36      -6.782   0.517  -2.981  1.00 93.92           C  
ATOM    276  OE1 GLU A  36      -5.963  -0.407  -2.775  1.00 93.92           O  
ATOM    277  OE2 GLU A  36      -7.676   0.452  -3.855  1.00 93.92           O  
ATOM    278  N   ASN A  37      -8.950   3.643   0.331  1.00 94.11           N  
ATOM    279  CA  ASN A  37      -9.112   3.126   1.685  1.00 94.11           C  
ATOM    280  C   ASN A  37      -8.889   1.617   1.740  1.00 94.11           C  
ATOM    281  CB  ASN A  37     -10.498   3.477   2.232  1.00 94.11           C  
ATOM    282  O   ASN A  37      -9.437   0.874   0.925  1.00 94.11           O  
ATOM    283  CG  ASN A  37     -10.673   4.965   2.463  1.00 94.11           C  
ATOM    284  ND2 ASN A  37     -11.785   5.512   1.987  1.00 94.11           N  
ATOM    285  OD1 ASN A  37      -9.816   5.618   3.065  1.00 94.11           O  
ATOM    286  N   CYS A  38      -7.965   1.232   2.621  1.00 91.05           N  
ATOM    287  CA  CYS A  38      -7.628  -0.182   2.737  1.00 91.05           C  
ATOM    288  C   CYS A  38      -8.327  -0.813   3.935  1.00 91.05           C  
ATOM    289  CB  CYS A  38      -6.116  -0.364   2.862  1.00 91.05           C  
ATOM    290  O   CYS A  38      -7.828  -0.738   5.060  1.00 91.05           O  
ATOM    291  SG  CYS A  38      -5.180   0.358   1.496  1.00 91.05           S  
ATOM    292  N   PRO A  39      -9.560  -1.461   3.511  1.00 85.66           N  
ATOM    293  CA  PRO A  39     -10.260  -2.113   4.620  1.00 85.66           C  
ATOM    294  C   PRO A  39      -9.560  -3.384   5.094  1.00 85.66           C  
ATOM    295  CB  PRO A  39     -11.635  -2.434   4.029  1.00 85.66           C  
ATOM    296  O   PRO A  39      -9.069  -4.165   4.275  1.00 85.66           O  
ATOM    297  CG  PRO A  39     -11.443  -2.350   2.549  1.00 85.66           C  
ATOM    298  CD  PRO A  39     -10.206  -1.546   2.273  1.00 85.66           C  
ATOM    299  N   ASN A  40      -9.063  -3.405   6.326  1.00 83.86           N  
ATOM    300  CA  ASN A  40      -8.481  -4.612   6.903  1.00 83.86           C  
ATOM    301  C   ASN A  40      -6.966  -4.646   6.721  1.00 83.86           C  
ATOM    302  CB  ASN A  40      -9.118  -5.861   6.292  1.00 83.86           C  
ATOM    303  O   ASN A  40      -6.323  -5.653   7.025  1.00 83.86           O  
ATOM    304  CG  ASN A  40     -10.605  -5.954   6.569  1.00 83.86           C  
ATOM    305  ND2 ASN A  40     -11.386  -6.235   5.533  1.00 83.86           N  
ATOM    306  OD1 ASN A  40     -11.049  -5.773   7.706  1.00 83.86           O  
ATOM    307  N   ALA A  41      -6.423  -3.573   6.025  1.00 87.27           N  
ATOM    308  CA  ALA A  41      -4.971  -3.479   5.893  1.00 87.27           C  
ATOM    309  C   ALA A  41      -4.343  -2.891   7.153  1.00 87.27           C  
ATOM    310  CB  ALA A  41      -4.601  -2.636   4.675  1.00 87.27           C  
ATOM    311  O   ALA A  41      -4.938  -2.034   7.810  1.00 87.27           O  
ATOM    312  N   LYS A  42      -3.081  -3.418   7.412  1.00 86.85           N  
ATOM    313  CA  LYS A  42      -2.377  -2.987   8.617  1.00 86.85           C  
ATOM    314  C   LYS A  42      -1.294  -1.966   8.284  1.00 86.85           C  
ATOM    315  CB  LYS A  42      -1.763  -4.188   9.338  1.00 86.85           C  
ATOM    316  O   LYS A  42      -0.843  -1.223   9.160  1.00 86.85           O  
ATOM    317  CG  LYS A  42      -2.786  -5.151   9.921  1.00 86.85           C  
ATOM    318  CD  LYS A  42      -2.122  -6.227  10.770  1.00 86.85           C  
ATOM    319  CE  LYS A  42      -3.143  -7.207  11.332  1.00 86.85           C  
ATOM    320  NZ  LYS A  42      -2.506  -8.215  12.230  1.00 86.85           N  
ATOM    321  N   ALA A  43      -1.022  -1.854   6.830  1.00 94.22           N  
ATOM    322  CA  ALA A  43       0.089  -0.990   6.441  1.00 94.22           C  
ATOM    323  C   ALA A  43      -0.010  -0.599   4.969  1.00 94.22           C  
ATOM    324  CB  ALA A  43       1.423  -1.680   6.716  1.00 94.22           C  
ATOM    325  O   ALA A  43      -0.735  -1.234   4.199  1.00 94.22           O  
ATOM    326  N   CYS A  44       0.686   0.456   4.621  1.00 95.48           N  
ATOM    327  CA  CYS A  44       0.975   0.846   3.246  1.00 95.48           C  
ATOM    328  C   CYS A  44       2.340   0.329   2.808  1.00 95.48           C  
ATOM    329  CB  CYS A  44       0.922   2.366   3.097  1.00 95.48           C  
ATOM    330  O   CYS A  44       3.234   0.147   3.636  1.00 95.48           O  
ATOM    331  SG  CYS A  44      -0.663   3.090   3.571  1.00 95.48           S  
ATOM    332  N   PHE A  45       2.475  -0.034   1.462  1.00 95.64           N  
ATOM    333  CA  PHE A  45       3.791  -0.474   1.016  1.00 95.64           C  
ATOM    334  C   PHE A  45       4.238   0.312  -0.211  1.00 95.64           C  
ATOM    335  CB  PHE A  45       3.781  -1.974   0.704  1.00 95.64           C  
ATOM    336  O   PHE A  45       3.406   0.811  -0.972  1.00 95.64           O  
ATOM    337  CG  PHE A  45       3.078  -2.321  -0.581  1.00 95.64           C  
ATOM    338  CD1 PHE A  45       1.740  -2.696  -0.578  1.00 95.64           C  
ATOM    339  CD2 PHE A  45       3.757  -2.274  -1.792  1.00 95.64           C  
ATOM    340  CE1 PHE A  45       1.087  -3.018  -1.766  1.00 95.64           C  
ATOM    341  CE2 PHE A  45       3.111  -2.594  -2.983  1.00 95.64           C  
ATOM    342  CZ  PHE A  45       1.777  -2.967  -2.967  1.00 95.64           C  
ATOM    343  N   LYS A  46       5.506   0.451  -0.379  1.00 93.96           N  
ATOM    344  CA  LYS A  46       6.208   0.915  -1.572  1.00 93.96           C  
ATOM    345  C   LYS A  46       7.255  -0.099  -2.023  1.00 93.96           C  
ATOM    346  CB  LYS A  46       6.867   2.271  -1.314  1.00 93.96           C  
ATOM    347  O   LYS A  46       8.192  -0.402  -1.282  1.00 93.96           O  
ATOM    348  CG  LYS A  46       7.541   2.874  -2.538  1.00 93.96           C  
ATOM    349  CD  LYS A  46       8.138   4.241  -2.230  1.00 93.96           C  
ATOM    350  CE  LYS A  46       8.990   4.753  -3.384  1.00 93.96           C  
ATOM    351  NZ  LYS A  46       9.573   6.096  -3.089  1.00 93.96           N  
ATOM    352  N   LYS A  47       7.002  -0.576  -3.219  1.00 92.92           N  
ATOM    353  CA  LYS A  47       7.853  -1.635  -3.754  1.00 92.92           C  
ATOM    354  C   LYS A  47       8.604  -1.163  -4.995  1.00 92.92           C  
ATOM    355  CB  LYS A  47       7.021  -2.876  -4.084  1.00 92.92           C  
ATOM    356  O   LYS A  47       8.009  -0.577  -5.902  1.00 92.92           O  
ATOM    357  CG  LYS A  47       7.845  -4.063  -4.562  1.00 92.92           C  
ATOM    358  CD  LYS A  47       6.982  -5.306  -4.741  1.00 92.92           C  
ATOM    359  CE  LYS A  47       6.020  -5.155  -5.911  1.00 92.92           C  
ATOM    360  NZ  LYS A  47       5.156  -6.363  -6.078  1.00 92.92           N  
ATOM    361  N   THR A  48       9.902  -1.449  -4.954  1.00 91.19           N  
ATOM    362  CA  THR A  48      10.759  -1.102  -6.083  1.00 91.19           C  
ATOM    363  C   THR A  48      11.457  -2.343  -6.632  1.00 91.19           C  
ATOM    364  CB  THR A  48      11.812  -0.052  -5.682  1.00 91.19           C  
ATOM    365  O   THR A  48      12.090  -3.089  -5.882  1.00 91.19           O  
ATOM    366  CG2 THR A  48      12.603   0.424  -6.896  1.00 91.19           C  
ATOM    367  OG1 THR A  48      11.154   1.071  -5.084  1.00 91.19           O  
ATOM    368  N   SER A  49      11.240  -2.684  -7.945  1.00 88.38           N  
ATOM    369  CA  SER A  49      11.876  -3.833  -8.581  1.00 88.38           C  
ATOM    370  C   SER A  49      13.133  -3.420  -9.340  1.00 88.38           C  
ATOM    371  CB  SER A  49      10.901  -4.527  -9.533  1.00 88.38           C  
ATOM    372  O   SER A  49      13.171  -2.351  -9.953  1.00 88.38           O  
ATOM    373  OG  SER A  49      10.480  -3.641 -10.555  1.00 88.38           O  
ATOM    374  N   ARG A  50      14.315  -4.152  -8.949  1.00 82.20           N  
ATOM    375  CA  ARG A  50      15.553  -4.045  -9.715  1.00 82.20           C  
ATOM    376  C   ARG A  50      15.777  -5.288 -10.569  1.00 82.20           C  
ATOM    377  CB  ARG A  50      16.746  -3.828  -8.782  1.00 82.20           C  
ATOM    378  O   ARG A  50      15.357  -6.386 -10.199  1.00 82.20           O  
ATOM    379  CG  ARG A  50      16.684  -2.529  -7.995  1.00 82.20           C  
ATOM    380  CD  ARG A  50      17.922  -2.333  -7.131  1.00 82.20           C  
ATOM    381  NE  ARG A  50      17.882  -1.064  -6.410  1.00 82.20           N  
ATOM    382  NH1 ARG A  50      19.878  -1.396  -5.296  1.00 82.20           N  
ATOM    383  NH2 ARG A  50      18.674   0.524  -4.953  1.00 82.20           N  
ATOM    384  CZ  ARG A  50      18.811  -0.648  -5.555  1.00 82.20           C  
ATOM    385  N   PRO A  51      16.628  -5.313 -11.855  1.00 62.72           N  
ATOM    386  CA  PRO A  51      17.270  -4.256 -12.639  1.00 62.72           C  
ATOM    387  C   PRO A  51      16.534  -3.959 -13.944  1.00 62.72           C  
ATOM    388  CB  PRO A  51      18.666  -4.821 -12.916  1.00 62.72           C  
ATOM    389  O   PRO A  51      15.766  -4.795 -14.427  1.00 62.72           O  
ATOM    390  CG  PRO A  51      18.460  -6.294 -13.059  1.00 62.72           C  
ATOM    391  CD  PRO A  51      17.034  -6.613 -12.710  1.00 62.72           C  
ATOM    392  N   PHE A  52      16.017  -2.652 -14.232  1.00 59.67           N  
ATOM    393  CA  PHE A  52      15.490  -2.127 -15.486  1.00 59.67           C  
ATOM    394  C   PHE A  52      14.539  -0.965 -15.228  1.00 59.67           C  
ATOM    395  CB  PHE A  52      14.772  -3.229 -16.272  1.00 59.67           C  
ATOM    396  O   PHE A  52      13.450  -0.907 -15.803  1.00 59.67           O  
ATOM    397  CG  PHE A  52      15.702  -4.236 -16.893  1.00 59.67           C  
ATOM    398  CD1 PHE A  52      16.349  -3.959 -18.091  1.00 59.67           C  
ATOM    399  CD2 PHE A  52      15.929  -5.460 -16.278  1.00 59.67           C  
ATOM    400  CE1 PHE A  52      17.211  -4.889 -18.668  1.00 59.67           C  
ATOM    401  CE2 PHE A  52      16.788  -6.395 -16.849  1.00 59.67           C  
ATOM    402  CZ  PHE A  52      17.427  -6.108 -18.044  1.00 59.67           C  
ATOM    403  N   GLY A  53      15.030  -0.023 -14.419  1.00 62.11           N  
ATOM    404  CA  GLY A  53      14.258   1.209 -14.400  1.00 62.11           C  
ATOM    405  C   GLY A  53      13.151   1.203 -13.362  1.00 62.11           C  
ATOM    406  O   GLY A  53      12.364   2.149 -13.281  1.00 62.11           O  
ATOM    407  N   GLY A  54      13.264   0.253 -12.326  1.00 73.14           N  
ATOM    408  CA  GLY A  54      12.634  -0.086 -11.060  1.00 73.14           C  
ATOM    409  C   GLY A  54      11.163   0.279 -11.009  1.00 73.14           C  
ATOM    410  O   GLY A  54      10.799   1.442 -11.196  1.00 73.14           O  
ATOM    411  N   LYS A  55      10.332  -0.603 -11.457  1.00 87.01           N  
ATOM    412  CA  LYS A  55       8.895  -0.445 -11.252  1.00 87.01           C  
ATOM    413  C   LYS A  55       8.573  -0.199  -9.781  1.00 87.01           C  
ATOM    414  CB  LYS A  55       8.142  -1.677 -11.755  1.00 87.01           C  
ATOM    415  O   LYS A  55       9.041  -0.932  -8.907  1.00 87.01           O  
ATOM    416  CG  LYS A  55       6.628  -1.519 -11.756  1.00 87.01           C  
ATOM    417  CD  LYS A  55       5.938  -2.755 -12.319  1.00 87.01           C  
ATOM    418  CE  LYS A  55       4.422  -2.619 -12.275  1.00 87.01           C  
ATOM    419  NZ  LYS A  55       3.740  -3.852 -12.771  1.00 87.01           N  
ATOM    420  N   ILE A  56       8.044   1.047  -9.592  1.00 90.48           N  
ATOM    421  CA  ILE A  56       7.596   1.397  -8.249  1.00 90.48           C  
ATOM    422  C   ILE A  56       6.105   1.098  -8.108  1.00 90.48           C  
ATOM    423  CB  ILE A  56       7.877   2.882  -7.928  1.00 90.48           C  
ATOM    424  O   ILE A  56       5.297   1.532  -8.932  1.00 90.48           O  
ATOM    425  CG1 ILE A  56       9.375   3.182  -8.061  1.00 90.48           C  
ATOM    426  CG2 ILE A  56       7.369   3.238  -6.528  1.00 90.48           C  
ATOM    427  CD1 ILE A  56       9.721   4.662  -7.962  1.00 90.48           C  
ATOM    428  N   THR A  57       5.876   0.235  -7.131  1.00 92.57           N  
ATOM    429  CA  THR A  57       4.485  -0.077  -6.821  1.00 92.57           C  
ATOM    430  C   THR A  57       4.156   0.292  -5.378  1.00 92.57           C  
ATOM    431  CB  THR A  57       4.182  -1.569  -7.055  1.00 92.57           C  
ATOM    432  O   THR A  57       4.958   0.052  -4.472  1.00 92.57           O  
ATOM    433  CG2 THR A  57       2.685  -1.846  -6.966  1.00 92.57           C  
ATOM    434  OG1 THR A  57       4.651  -1.948  -8.355  1.00 92.57           O  
ATOM    435  N   ARG A  58       2.992   0.967  -5.246  1.00 94.51           N  
ATOM    436  CA  ARG A  58       2.455   1.332  -3.940  1.00 94.51           C  
ATOM    437  C   ARG A  58       1.094   0.684  -3.706  1.00 94.51           C  
ATOM    438  CB  ARG A  58       2.339   2.853  -3.812  1.00 94.51           C  
ATOM    439  O   ARG A  58       0.328   0.481  -4.650  1.00 94.51           O  
ATOM    440  CG  ARG A  58       3.663   3.586  -3.964  1.00 94.51           C  
ATOM    441  CD  ARG A  58       3.480   5.096  -3.909  1.00 94.51           C  
ATOM    442  NE  ARG A  58       4.759   5.797  -3.986  1.00 94.51           N  
ATOM    443  NH1 ARG A  58       4.979   5.576  -6.275  1.00 94.51           N  
ATOM    444  NH2 ARG A  58       6.596   6.658  -5.062  1.00 94.51           N  
ATOM    445  CZ  ARG A  58       5.442   6.009  -5.107  1.00 94.51           C  
ATOM    446  N   GLY A  59       0.789   0.393  -2.396  1.00 94.62           N  
ATOM    447  CA  GLY A  59      -0.509  -0.200  -2.118  1.00 94.62           C  
ATOM    448  C   GLY A  59      -0.700  -0.561  -0.656  1.00 94.62           C  
ATOM    449  O   GLY A  59       0.036  -0.079   0.208  1.00 94.62           O  
ATOM    450  N   CYS A  60      -1.796  -1.304  -0.465  1.00 95.31           N  
ATOM    451  CA  CYS A  60      -2.180  -1.766   0.864  1.00 95.31           C  
ATOM    452  C   CYS A  60      -1.557  -3.122   1.172  1.00 95.31           C  
ATOM    453  CB  CYS A  60      -3.701  -1.855   0.982  1.00 95.31           C  
ATOM    454  O   CYS A  60      -1.432  -3.968   0.285  1.00 95.31           O  
ATOM    455  SG  CYS A  60      -4.551  -0.300   0.635  1.00 95.31           S  
ATOM    456  N   ALA A  61      -1.186  -3.241   2.479  1.00 94.65           N  
ATOM    457  CA  ALA A  61      -0.603  -4.513   2.899  1.00 94.65           C  
ATOM    458  C   ALA A  61      -1.287  -5.040   4.157  1.00 94.65           C  
ATOM    459  CB  ALA A  61       0.897  -4.359   3.136  1.00 94.65           C  
ATOM    460  O   ALA A  61      -1.358  -4.342   5.171  1.00 94.65           O  
ATOM    461  N   PHE A  62      -1.729  -6.298   3.978  1.00 92.35           N  
ATOM    462  CA  PHE A  62      -2.330  -6.951   5.135  1.00 92.35           C  
ATOM    463  C   PHE A  62      -1.255  -7.470   6.083  1.00 92.35           C  
ATOM    464  CB  PHE A  62      -3.238  -8.102   4.692  1.00 92.35           C  
ATOM    465  O   PHE A  62      -1.465  -7.529   7.296  1.00 92.35           O  
ATOM    466  CG  PHE A  62      -4.468  -7.654   3.950  1.00 92.35           C  
ATOM    467  CD1 PHE A  62      -5.573  -7.168   4.638  1.00 92.35           C  
ATOM    468  CD2 PHE A  62      -4.519  -7.718   2.564  1.00 92.35           C  
ATOM    469  CE1 PHE A  62      -6.713  -6.752   3.954  1.00 92.35           C  
ATOM    470  CE2 PHE A  62      -5.655  -7.304   1.873  1.00 92.35           C  
ATOM    471  CZ  PHE A  62      -6.751  -6.823   2.571  1.00 92.35           C  
ATOM    472  N   ASN A  63      -0.153  -7.811   5.482  1.00 91.38           N  
ATOM    473  CA  ASN A  63       1.041  -8.276   6.180  1.00 91.38           C  
ATOM    474  C   ASN A  63       2.314  -7.745   5.528  1.00 91.38           C  
ATOM    475  CB  ASN A  63       1.070  -9.805   6.233  1.00 91.38           C  
ATOM    476  O   ASN A  63       2.301  -7.351   4.360  1.00 91.38           O  
ATOM    477  CG  ASN A  63      -0.128 -10.388   6.956  1.00 91.38           C  
ATOM    478  ND2 ASN A  63      -0.734 -11.413   6.369  1.00 91.38           N  
ATOM    479  OD1 ASN A  63      -0.506  -9.920   8.033  1.00 91.38           O  
ATOM    480  N   CYS A  64       3.406  -7.645   6.364  1.00 92.30           N  
ATOM    481  CA  CYS A  64       4.711  -7.260   5.839  1.00 92.30           C  
ATOM    482  C   CYS A  64       5.513  -8.486   5.419  1.00 92.30           C  
ATOM    483  CB  CYS A  64       5.494  -6.461   6.882  1.00 92.30           C  
ATOM    484  O   CYS A  64       5.862  -9.322   6.254  1.00 92.30           O  
ATOM    485  SG  CYS A  64       4.704  -4.906   7.349  1.00 92.30           S  
ATOM    486  N   THR A  65       5.649  -8.601   4.031  1.00 91.80           N  
ATOM    487  CA  THR A  65       6.361  -9.752   3.488  1.00 91.80           C  
ATOM    488  C   THR A  65       7.803  -9.385   3.148  1.00 91.80           C  
ATOM    489  CB  THR A  65       5.659 -10.302   2.232  1.00 91.80           C  
ATOM    490  O   THR A  65       8.127  -8.207   2.984  1.00 91.80           O  
ATOM    491  CG2 THR A  65       4.235 -10.747   2.549  1.00 91.80           C  
ATOM    492  OG1 THR A  65       5.616  -9.279   1.229  1.00 91.80           O  
ATOM    493  N   LEU A  66       8.573 -10.473   3.152  1.00 91.35           N  
ATOM    494  CA  LEU A  66       9.961 -10.268   2.754  1.00 91.35           C  
ATOM    495  C   LEU A  66      10.060  -9.979   1.260  1.00 91.35           C  
ATOM    496  CB  LEU A  66      10.806 -11.495   3.105  1.00 91.35           C  
ATOM    497  O   LEU A  66       9.290 -10.523   0.465  1.00 91.35           O  
ATOM    498  CG  LEU A  66      10.983 -11.793   4.595  1.00 91.35           C  
ATOM    499  CD1 LEU A  66      11.613 -13.168   4.789  1.00 91.35           C  
ATOM    500  CD2 LEU A  66      11.828 -10.712   5.260  1.00 91.35           C  
ATOM    501  N   PRO A  67      10.990  -9.020   0.869  1.00 91.77           N  
ATOM    502  CA  PRO A  67      11.146  -8.708  -0.554  1.00 91.77           C  
ATOM    503  C   PRO A  67      11.669  -9.893  -1.363  1.00 91.77           C  
ATOM    504  CB  PRO A  67      12.155  -7.557  -0.555  1.00 91.77           C  
ATOM    505  O   PRO A  67      12.422 -10.718  -0.840  1.00 91.77           O  
ATOM    506  CG  PRO A  67      12.882  -7.686   0.745  1.00 91.77           C  
ATOM    507  CD  PRO A  67      11.993  -8.404   1.720  1.00 91.77           C  
ATOM    508  N   ALA A  68      11.214 -10.103  -2.589  1.00 89.23           N  
ATOM    509  CA  ALA A  68      11.760 -11.065  -3.543  1.00 89.23           C  
ATOM    510  C   ALA A  68      13.143 -10.636  -4.025  1.00 89.23           C  
ATOM    511  CB  ALA A  68      10.814 -11.231  -4.730  1.00 89.23           C  
ATOM    512  O   ALA A  68      13.618  -9.551  -3.682  1.00 89.23           O  
ATOM    513  N   ALA A  69      13.830 -11.640  -4.726  1.00 87.09           N  
ATOM    514  CA  ALA A  69      15.142 -11.357  -5.303  1.00 87.09           C  
ATOM    515  C   ALA A  69      15.073 -10.179  -6.270  1.00 87.09           C  
ATOM    516  CB  ALA A  69      15.689 -12.593  -6.012  1.00 87.09           C  
ATOM    517  O   ALA A  69      14.136 -10.074  -7.066  1.00 87.09           O  
ATOM    518  N   ARG A  70      15.802  -9.025  -5.914  1.00 87.62           N  
ATOM    519  CA  ARG A  70      15.931  -7.851  -6.772  1.00 87.62           C  
ATOM    520  C   ARG A  70      14.781  -6.877  -6.545  1.00 87.62           C  
ATOM    521  CB  ARG A  70      15.985  -8.265  -8.244  1.00 87.62           C  
ATOM    522  O   ARG A  70      14.334  -6.207  -7.478  1.00 87.62           O  
ATOM    523  CG  ARG A  70      17.199  -9.106  -8.604  1.00 87.62           C  
ATOM    524  CD  ARG A  70      17.265  -9.391 -10.098  1.00 87.62           C  
ATOM    525  NE  ARG A  70      18.434 -10.196 -10.443  1.00 87.62           N  
ATOM    526  NH1 ARG A  70      18.095 -10.085 -12.725  1.00 87.62           N  
ATOM    527  NH2 ARG A  70      19.883 -11.246 -11.882  1.00 87.62           N  
ATOM    528  CZ  ARG A  70      18.801 -10.507 -11.682  1.00 87.62           C  
ATOM    529  N   GLU A  71      14.160  -6.997  -5.330  1.00 90.54           N  
ATOM    530  CA  GLU A  71      13.095  -6.088  -4.915  1.00 90.54           C  
ATOM    531  C   GLU A  71      13.412  -5.444  -3.569  1.00 90.54           C  
ATOM    532  CB  GLU A  71      11.756  -6.827  -4.843  1.00 90.54           C  
ATOM    533  O   GLU A  71      14.113  -6.033  -2.743  1.00 90.54           O  
ATOM    534  CG  GLU A  71      11.217  -7.258  -6.200  1.00 90.54           C  
ATOM    535  CD  GLU A  71       9.908  -8.026  -6.109  1.00 90.54           C  
ATOM    536  OE1 GLU A  71       9.272  -8.267  -7.160  1.00 90.54           O  
ATOM    537  OE2 GLU A  71       9.515  -8.388  -4.978  1.00 90.54           O  
ATOM    538  N   THR A  72      13.025  -4.188  -3.510  1.00 91.51           N  
ATOM    539  CA  THR A  72      12.986  -3.505  -2.222  1.00 91.51           C  
ATOM    540  C   THR A  72      11.554  -3.135  -1.849  1.00 91.51           C  
ATOM    541  CB  THR A  72      13.860  -2.237  -2.236  1.00 91.51           C  
ATOM    542  O   THR A  72      10.793  -2.650  -2.690  1.00 91.51           O  
ATOM    543  CG2 THR A  72      13.900  -1.581  -0.860  1.00 91.51           C  
ATOM    544  OG1 THR A  72      15.194  -2.587  -2.625  1.00 91.51           O  
ATOM    545  N   ILE A  73      11.170  -3.503  -0.588  1.00 94.33           N  
ATOM    546  CA  ILE A  73       9.824  -3.172  -0.133  1.00 94.33           C  
ATOM    547  C   ILE A  73       9.895  -2.462   1.217  1.00 94.33           C  
ATOM    548  CB  ILE A  73       8.936  -4.433  -0.030  1.00 94.33           C  
ATOM    549  O   ILE A  73      10.645  -2.876   2.104  1.00 94.33           O  
ATOM    550  CG1 ILE A  73       7.484  -4.040   0.263  1.00 94.33           C  
ATOM    551  CG2 ILE A  73       9.473  -5.385   1.042  1.00 94.33           C  
ATOM    552  CD1 ILE A  73       6.472  -5.136  -0.045  1.00 94.33           C  
ATOM    553  N   LYS A  74       9.166  -1.316   1.331  1.00 94.46           N  
ATOM    554  CA  LYS A  74       9.013  -0.567   2.575  1.00 94.46           C  
ATOM    555  C   LYS A  74       7.550  -0.506   3.005  1.00 94.46           C  
ATOM    556  CB  LYS A  74       9.574   0.848   2.422  1.00 94.46           C  
ATOM    557  O   LYS A  74       6.655  -0.393   2.165  1.00 94.46           O  
ATOM    558  CG  LYS A  74      11.072   0.896   2.161  1.00 94.46           C  
ATOM    559  CD  LYS A  74      11.584   2.329   2.101  1.00 94.46           C  
ATOM    560  CE  LYS A  74      13.085   2.378   1.852  1.00 94.46           C  
ATOM    561  NZ  LYS A  74      13.591   3.782   1.791  1.00 94.46           N  
ATOM    562  N   TYR A  75       7.409  -0.542   4.312  1.00 95.52           N  
ATOM    563  CA  TYR A  75       6.062  -0.489   4.868  1.00 95.52           C  
ATOM    564  C   TYR A  75       5.916   0.679   5.835  1.00 95.52           C  
ATOM    565  CB  TYR A  75       5.722  -1.802   5.579  1.00 95.52           C  
ATOM    566  O   TYR A  75       6.880   1.067   6.499  1.00 95.52           O  
ATOM    567  CG  TYR A  75       5.783  -3.013   4.681  1.00 95.52           C  
ATOM    568  CD1 TYR A  75       4.644  -3.477   4.026  1.00 95.52           C  
ATOM    569  CD2 TYR A  75       6.978  -3.697   4.484  1.00 95.52           C  
ATOM    570  CE1 TYR A  75       4.694  -4.594   3.198  1.00 95.52           C  
ATOM    571  CE2 TYR A  75       7.040  -4.815   3.659  1.00 95.52           C  
ATOM    572  OH  TYR A  75       5.951  -6.361   2.203  1.00 95.52           O  
ATOM    573  CZ  TYR A  75       5.895  -5.255   3.021  1.00 95.52           C  
ATOM    574  N   CYS A  76       4.701   1.261   5.960  1.00 94.90           N  
ATOM    575  CA  CYS A  76       4.355   2.273   6.953  1.00 94.90           C  
ATOM    576  C   CYS A  76       2.887   2.171   7.347  1.00 94.90           C  
ATOM    577  CB  CYS A  76       4.653   3.673   6.418  1.00 94.90           C  
ATOM    578  O   CYS A  76       2.069   1.656   6.582  1.00 94.90           O  
ATOM    579  SG  CYS A  76       3.634   4.143   5.003  1.00 94.90           S  
ATOM    580  N   ALA A  77       2.504   2.581   8.617  1.00 93.02           N  
ATOM    581  CA  ALA A  77       1.178   2.323   9.172  1.00 93.02           C  
ATOM    582  C   ALA A  77       0.410   3.624   9.384  1.00 93.02           C  
ATOM    583  CB  ALA A  77       1.292   1.555  10.487  1.00 93.02           C  
ATOM    584  O   ALA A  77      -0.496   3.689  10.218  1.00 93.02           O  
ATOM    585  N   GLU A  78       0.723   4.640   8.624  1.00 92.54           N  
ATOM    586  CA  GLU A  78       0.008   5.912   8.657  1.00 92.54           C  
ATOM    587  C   GLU A  78      -0.708   6.176   7.335  1.00 92.54           C  
ATOM    588  CB  GLU A  78       0.968   7.061   8.974  1.00 92.54           C  
ATOM    589  O   GLU A  78      -0.389   5.560   6.316  1.00 92.54           O  
ATOM    590  CG  GLU A  78       1.597   6.973  10.356  1.00 92.54           C  
ATOM    591  CD  GLU A  78       2.630   8.059  10.616  1.00 92.54           C  
ATOM    592  OE1 GLU A  78       3.357   7.974  11.632  1.00 92.54           O  
ATOM    593  OE2 GLU A  78       2.712   9.001   9.797  1.00 92.54           O  
ATOM    594  N   ASP A  79      -1.685   7.136   7.389  1.00 93.23           N  
ATOM    595  CA  ASP A  79      -2.414   7.491   6.175  1.00 93.23           C  
ATOM    596  C   ASP A  79      -1.478   8.093   5.129  1.00 93.23           C  
ATOM    597  CB  ASP A  79      -3.545   8.470   6.495  1.00 93.23           C  
ATOM    598  O   ASP A  79      -0.692   8.992   5.436  1.00 93.23           O  
ATOM    599  CG  ASP A  79      -4.702   7.820   7.233  1.00 93.23           C  
ATOM    600  OD1 ASP A  79      -4.860   6.583   7.149  1.00 93.23           O  
ATOM    601  OD2 ASP A  79      -5.464   8.551   7.902  1.00 93.23           O  
ATOM    602  N   LYS A  80      -1.625   7.478   3.950  1.00 93.39           N  
ATOM    603  CA  LYS A  80      -0.908   8.024   2.801  1.00 93.39           C  
ATOM    604  C   LYS A  80       0.586   8.140   3.091  1.00 93.39           C  
ATOM    605  CB  LYS A  80      -1.474   9.391   2.415  1.00 93.39           C  
ATOM    606  O   LYS A  80       1.234   9.098   2.663  1.00 93.39           O  
ATOM    607  CG  LYS A  80      -2.947   9.364   2.031  1.00 93.39           C  
ATOM    608  CD  LYS A  80      -3.471  10.763   1.731  1.00 93.39           C  
ATOM    609  CE  LYS A  80      -4.971  10.753   1.465  1.00 93.39           C  
ATOM    610  NZ  LYS A  80      -5.488  12.121   1.163  1.00 93.39           N  
ATOM    611  N   CYS A  81       1.239   7.293   3.789  1.00 94.65           N  
ATOM    612  CA  CYS A  81       2.631   7.300   4.225  1.00 94.65           C  
ATOM    613  C   CYS A  81       3.548   6.767   3.130  1.00 94.65           C  
ATOM    614  CB  CYS A  81       2.800   6.466   5.494  1.00 94.65           C  
ATOM    615  O   CYS A  81       4.767   6.936   3.198  1.00 94.65           O  
ATOM    616  SG  CYS A  81       2.542   4.696   5.242  1.00 94.65           S  
ATOM    617  N   ASN A  82       2.906   6.071   2.152  1.00 94.31           N  
ATOM    618  CA  ASN A  82       3.693   5.461   1.085  1.00 94.31           C  
ATOM    619  C   ASN A  82       3.848   6.404  -0.105  1.00 94.31           C  
ATOM    620  CB  ASN A  82       3.059   4.142   0.638  1.00 94.31           C  
ATOM    621  O   ASN A  82       3.913   5.957  -1.252  1.00 94.31           O  
ATOM    622  CG  ASN A  82       1.627   4.310   0.171  1.00 94.31           C  
ATOM    623  ND2 ASN A  82       1.165   3.392  -0.670  1.00 94.31           N  
ATOM    624  OD1 ASN A  82       0.941   5.258   0.562  1.00 94.31           O  
ATOM    625  N   GLY A  83       3.796   7.719   0.046  1.00 89.82           N  
ATOM    626  CA  GLY A  83       3.933   8.729  -0.991  1.00 89.82           C  
ATOM    627  C   GLY A  83       5.363   8.904  -1.467  1.00 89.82           C  
ATOM    628  O   GLY A  83       6.196   8.012  -1.290  1.00 89.82           O  
ATOM    629  N   LEU A  84       5.586  10.086  -2.223  1.00 82.73           N  
ATOM    630  CA  LEU A  84       6.898  10.404  -2.776  1.00 82.73           C  
ATOM    631  C   LEU A  84       7.960  10.417  -1.681  1.00 82.73           C  
ATOM    632  CB  LEU A  84       6.865  11.759  -3.487  1.00 82.73           C  
ATOM    633  O   LEU A  84       9.069   9.916  -1.881  1.00 82.73           O  
ATOM    634  CG  LEU A  84       6.150  11.799  -4.838  1.00 82.73           C  
ATOM    635  CD1 LEU A  84       6.064  13.232  -5.351  1.00 82.73           C  
ATOM    636  CD2 LEU A  84       6.864  10.906  -5.848  1.00 82.73           C  
ATOM    637  N   SER A  85       7.626  11.017  -0.558  1.00 83.89           N  
ATOM    638  CA  SER A  85       8.481  10.959   0.623  1.00 83.89           C  
ATOM    639  C   SER A  85       7.951   9.953   1.640  1.00 83.89           C  
ATOM    640  CB  SER A  85       8.596  12.339   1.271  1.00 83.89           C  
ATOM    641  O   SER A  85       6.891  10.163   2.234  1.00 83.89           O  
ATOM    642  OG  SER A  85       9.185  13.267   0.376  1.00 83.89           O  
ATOM    643  N   PHE A  86       8.628   8.752   1.537  1.00 84.77           N  
ATOM    644  CA  PHE A  86       8.198   7.725   2.479  1.00 84.77           C  
ATOM    645  C   PHE A  86       8.258   8.244   3.911  1.00 84.77           C  
ATOM    646  CB  PHE A  86       9.065   6.469   2.340  1.00 84.77           C  
ATOM    647  O   PHE A  86       9.288   8.762   4.347  1.00 84.77           O  
ATOM    648  CG  PHE A  86       8.433   5.229   2.912  1.00 84.77           C  
ATOM    649  CD1 PHE A  86       8.642   4.875   4.239  1.00 84.77           C  
ATOM    650  CD2 PHE A  86       7.630   4.417   2.122  1.00 84.77           C  
ATOM    651  CE1 PHE A  86       8.059   3.728   4.772  1.00 84.77           C  
ATOM    652  CE2 PHE A  86       7.044   3.269   2.647  1.00 84.77           C  
ATOM    653  CZ  PHE A  86       7.260   2.926   3.972  1.00 84.77           C  
ATOM    654  N   LYS A  87       7.159   8.527   4.620  1.00 78.88           N  
ATOM    655  CA  LYS A  87       7.051   9.042   5.982  1.00 78.88           C  
ATOM    656  C   LYS A  87       7.061   7.908   7.002  1.00 78.88           C  
ATOM    657  CB  LYS A  87       5.780   9.878   6.141  1.00 78.88           C  
ATOM    658  O   LYS A  87       6.569   6.812   6.725  1.00 78.88           O  
ATOM    659  CG  LYS A  87       5.771  11.155   5.313  1.00 78.88           C  
ATOM    660  CD  LYS A  87       4.553  12.015   5.624  1.00 78.88           C  
ATOM    661  CE  LYS A  87       4.507  13.259   4.747  1.00 78.88           C  
ATOM    662  NZ  LYS A  87       3.321  14.111   5.057  1.00 78.88           N  
TER     663      ALA A   1                                                      
ENDMDL                                                                          
END                                                                             
