# Supplementary material for: Domain loss enabled evolution of novel functions in the snake three-finger toxin gene superfamily
Source: Nat Commun. 2023 Aug 11;14:4861. doi: 10.1038/s41467-023-40550-0 (PMC10421932; doi:10.1038/s41467-023-40550-0)
Supplement: Supplementary file 5 — Supplementary Data 2 [file 41467_2023_40550_MOESM5_ESM.zip › SD2_structure_predictions/full_sequence/TR|R4G326|Pseudonaja_modesta.pdb]

MODEL     1                                                                     
ATOM      1  N   MET A   1     -39.294   1.549  25.520  1.00 62.99           N  
ATOM      2  CA  MET A   1     -38.853   0.567  24.533  1.00 62.99           C  
ATOM      3  C   MET A   1     -38.074   1.238  23.408  1.00 62.99           C  
ATOM      4  CB  MET A   1     -40.050  -0.194  23.960  1.00 62.99           C  
ATOM      5  O   MET A   1     -37.453   0.560  22.587  1.00 62.99           O  
ATOM      6  CG  MET A   1     -41.360   0.094  24.676  1.00 62.99           C  
ATOM      7  SD  MET A   1     -42.709  -1.037  24.155  1.00 62.99           S  
ATOM      8  CE  MET A   1     -44.151   0.014  24.485  1.00 62.99           C  
ATOM      9  N   LYS A   2     -37.892   2.589  23.452  1.00 72.42           N  
ATOM     10  CA  LYS A   2     -37.239   3.477  22.496  1.00 72.42           C  
ATOM     11  C   LYS A   2     -35.812   3.801  22.932  1.00 72.42           C  
ATOM     12  CB  LYS A   2     -38.041   4.768  22.327  1.00 72.42           C  
ATOM     13  O   LYS A   2     -34.923   3.960  22.094  1.00 72.42           O  
ATOM     14  CG  LYS A   2     -39.190   4.658  21.336  1.00 72.42           C  
ATOM     15  CD  LYS A   2     -40.240   5.735  21.576  1.00 72.42           C  
ATOM     16  CE  LYS A   2     -41.212   5.839  20.408  1.00 72.42           C  
ATOM     17  NZ  LYS A   2     -42.496   6.486  20.812  1.00 72.42           N  
ATOM     18  N   THR A   3     -35.623   3.625  24.308  1.00 72.85           N  
ATOM     19  CA  THR A   3     -34.296   3.886  24.856  1.00 72.85           C  
ATOM     20  C   THR A   3     -33.419   2.640  24.765  1.00 72.85           C  
ATOM     21  CB  THR A   3     -34.379   4.352  26.322  1.00 72.85           C  
ATOM     22  O   THR A   3     -32.199   2.743  24.622  1.00 72.85           O  
ATOM     23  CG2 THR A   3     -34.771   5.823  26.410  1.00 72.85           C  
ATOM     24  OG1 THR A   3     -35.357   3.566  27.013  1.00 72.85           O  
ATOM     25  N   LEU A   4     -33.997   1.507  24.663  1.00 74.29           N  
ATOM     26  CA  LEU A   4     -33.331   0.224  24.471  1.00 74.29           C  
ATOM     27  C   LEU A   4     -32.948   0.024  23.008  1.00 74.29           C  
ATOM     28  CB  LEU A   4     -34.232  -0.923  24.936  1.00 74.29           C  
ATOM     29  O   LEU A   4     -31.864  -0.482  22.709  1.00 74.29           O  
ATOM     30  CG  LEU A   4     -33.555  -2.033  25.742  1.00 74.29           C  
ATOM     31  CD1 LEU A   4     -34.369  -2.352  26.991  1.00 74.29           C  
ATOM     32  CD2 LEU A   4     -33.371  -3.280  24.884  1.00 74.29           C  
ATOM     33  N   LEU A   5     -33.693   0.525  22.082  1.00 74.46           N  
ATOM     34  CA  LEU A   5     -33.460   0.484  20.643  1.00 74.46           C  
ATOM     35  C   LEU A   5     -32.378   1.481  20.239  1.00 74.46           C  
ATOM     36  CB  LEU A   5     -34.755   0.783  19.882  1.00 74.46           C  
ATOM     37  O   LEU A   5     -31.536   1.179  19.391  1.00 74.46           O  
ATOM     38  CG  LEU A   5     -35.100  -0.166  18.732  1.00 74.46           C  
ATOM     39  CD1 LEU A   5     -36.578  -0.537  18.777  1.00 74.46           C  
ATOM     40  CD2 LEU A   5     -34.742   0.466  17.391  1.00 74.46           C  
ATOM     41  N   LEU A   6     -32.181   2.582  20.974  1.00 74.57           N  
ATOM     42  CA  LEU A   6     -31.195   3.632  20.743  1.00 74.57           C  
ATOM     43  C   LEU A   6     -29.829   3.223  21.284  1.00 74.57           C  
ATOM     44  CB  LEU A   6     -31.644   4.942  21.397  1.00 74.57           C  
ATOM     45  O   LEU A   6     -28.802   3.502  20.662  1.00 74.57           O  
ATOM     46  CG  LEU A   6     -32.082   6.058  20.447  1.00 74.57           C  
ATOM     47  CD1 LEU A   6     -33.270   6.815  21.030  1.00 74.57           C  
ATOM     48  CD2 LEU A   6     -30.922   7.008  20.168  1.00 74.57           C  
ATOM     49  N   THR A   7     -29.800   2.489  22.293  1.00 77.50           N  
ATOM     50  CA  THR A   7     -28.573   1.962  22.879  1.00 77.50           C  
ATOM     51  C   THR A   7     -28.053   0.777  22.071  1.00 77.50           C  
ATOM     52  CB  THR A   7     -28.792   1.533  24.342  1.00 77.50           C  
ATOM     53  O   THR A   7     -26.841   0.590  21.942  1.00 77.50           O  
ATOM     54  CG2 THR A   7     -29.097   2.737  25.228  1.00 77.50           C  
ATOM     55  OG1 THR A   7     -29.892   0.617  24.405  1.00 77.50           O  
ATOM     56  N   LEU A   8     -28.757   0.009  21.402  1.00 74.38           N  
ATOM     57  CA  LEU A   8     -28.421  -1.125  20.548  1.00 74.38           C  
ATOM     58  C   LEU A   8     -27.886  -0.651  19.201  1.00 74.38           C  
ATOM     59  CB  LEU A   8     -29.645  -2.020  20.338  1.00 74.38           C  
ATOM     60  O   LEU A   8     -26.933  -1.225  18.669  1.00 74.38           O  
ATOM     61  CG  LEU A   8     -29.387  -3.379  19.685  1.00 74.38           C  
ATOM     62  CD1 LEU A   8     -29.155  -4.443  20.752  1.00 74.38           C  
ATOM     63  CD2 LEU A   8     -30.552  -3.767  18.780  1.00 74.38           C  
ATOM     64  N   VAL A   9     -28.332   0.488  18.715  1.00 75.18           N  
ATOM     65  CA  VAL A   9     -27.891   1.123  17.478  1.00 75.18           C  
ATOM     66  C   VAL A   9     -26.548   1.814  17.701  1.00 75.18           C  
ATOM     67  CB  VAL A   9     -28.933   2.139  16.959  1.00 75.18           C  
ATOM     68  O   VAL A   9     -25.659   1.747  16.849  1.00 75.18           O  
ATOM     69  CG1 VAL A   9     -28.374   2.930  15.778  1.00 75.18           C  
ATOM     70  CG2 VAL A   9     -30.224   1.424  16.564  1.00 75.18           C  
ATOM     71  N   MET A  10     -26.255   2.295  18.876  1.00 70.81           N  
ATOM     72  CA  MET A  10     -25.003   2.948  19.249  1.00 70.81           C  
ATOM     73  C   MET A  10     -23.898   1.920  19.472  1.00 70.81           C  
ATOM     74  CB  MET A  10     -25.192   3.794  20.509  1.00 70.81           C  
ATOM     75  O   MET A  10     -22.752   2.139  19.077  1.00 70.81           O  
ATOM     76  CG  MET A  10     -25.989   5.068  20.278  1.00 70.81           C  
ATOM     77  SD  MET A  10     -25.123   6.247  19.170  1.00 70.81           S  
ATOM     78  CE  MET A  10     -24.390   7.362  20.399  1.00 70.81           C  
ATOM     79  N   VAL A  11     -24.182   0.722  20.017  1.00 69.98           N  
ATOM     80  CA  VAL A  11     -23.286  -0.406  20.246  1.00 69.98           C  
ATOM     81  C   VAL A  11     -22.995  -1.112  18.924  1.00 69.98           C  
ATOM     82  CB  VAL A  11     -23.880  -1.405  21.264  1.00 69.98           C  
ATOM     83  O   VAL A  11     -21.865  -1.540  18.677  1.00 69.98           O  
ATOM     84  CG1 VAL A  11     -23.014  -2.660  21.358  1.00 69.98           C  
ATOM     85  CG2 VAL A  11     -24.023  -0.747  22.635  1.00 69.98           C  
ATOM     86  N   THR A  12     -23.875  -1.105  17.980  1.00 66.49           N  
ATOM     87  CA  THR A  12     -23.745  -1.686  16.649  1.00 66.49           C  
ATOM     88  C   THR A  12     -22.924  -0.777  15.739  1.00 66.49           C  
ATOM     89  CB  THR A  12     -25.124  -1.943  16.014  1.00 66.49           C  
ATOM     90  O   THR A  12     -22.141  -1.256  14.916  1.00 66.49           O  
ATOM     91  CG2 THR A  12     -25.909  -2.983  16.805  1.00 66.49           C  
ATOM     92  OG1 THR A  12     -25.867  -0.718  15.988  1.00 66.49           O  
ATOM     93  N   ILE A  13     -22.843   0.570  15.898  1.00 66.79           N  
ATOM     94  CA  ILE A  13     -22.097   1.572  15.144  1.00 66.79           C  
ATOM     95  C   ILE A  13     -20.678   1.682  15.697  1.00 66.79           C  
ATOM     96  CB  ILE A  13     -22.798   2.948  15.186  1.00 66.79           C  
ATOM     97  O   ILE A  13     -19.725   1.888  14.941  1.00 66.79           O  
ATOM     98  CG1 ILE A  13     -24.137   2.889  14.444  1.00 66.79           C  
ATOM     99  CG2 ILE A  13     -21.892   4.034  14.597  1.00 66.79           C  
ATOM    100  CD1 ILE A  13     -25.027   4.103  14.673  1.00 66.79           C  
ATOM    101  N   MET A  14     -20.438   1.441  16.983  1.00 65.78           N  
ATOM    102  CA  MET A  14     -19.149   1.403  17.668  1.00 65.78           C  
ATOM    103  C   MET A  14     -18.424   0.091  17.389  1.00 65.78           C  
ATOM    104  CB  MET A  14     -19.335   1.588  19.175  1.00 65.78           C  
ATOM    105  O   MET A  14     -17.192   0.046  17.389  1.00 65.78           O  
ATOM    106  CG  MET A  14     -19.760   2.992  19.573  1.00 65.78           C  
ATOM    107  SD  MET A  14     -18.344   4.033  20.100  1.00 65.78           S  
ATOM    108  CE  MET A  14     -18.517   5.418  18.941  1.00 65.78           C  
ATOM    109  N   CYS A  15     -19.117  -0.927  16.972  1.00 64.25           N  
ATOM    110  CA  CYS A  15     -18.597  -2.234  16.586  1.00 64.25           C  
ATOM    111  C   CYS A  15     -18.411  -2.323  15.076  1.00 64.25           C  
ATOM    112  CB  CYS A  15     -19.534  -3.345  17.060  1.00 64.25           C  
ATOM    113  O   CYS A  15     -17.822  -3.282  14.575  1.00 64.25           O  
ATOM    114  SG  CYS A  15     -19.194  -3.918  18.738  1.00 64.25           S  
ATOM    115  N   LEU A  16     -18.795  -1.280  14.351  1.00 61.96           N  
ATOM    116  CA  LEU A  16     -18.597  -1.237  12.906  1.00 61.96           C  
ATOM    117  C   LEU A  16     -17.250  -0.609  12.561  1.00 61.96           C  
ATOM    118  CB  LEU A  16     -19.726  -0.453  12.233  1.00 61.96           C  
ATOM    119  O   LEU A  16     -17.069   0.602  12.709  1.00 61.96           O  
ATOM    120  CG  LEU A  16     -21.077  -1.163  12.132  1.00 61.96           C  
ATOM    121  CD1 LEU A  16     -22.205  -0.143  12.015  1.00 61.96           C  
ATOM    122  CD2 LEU A  16     -21.091  -2.120  10.945  1.00 61.96           C  
ATOM    123  N   ASP A  17     -16.251  -0.773  13.408  1.00 57.54           N  
ATOM    124  CA  ASP A  17     -14.936  -0.483  12.845  1.00 57.54           C  
ATOM    125  C   ASP A  17     -14.750  -1.176  11.497  1.00 57.54           C  
ATOM    126  CB  ASP A  17     -13.832  -0.912  13.814  1.00 57.54           C  
ATOM    127  O   ASP A  17     -14.583  -2.396  11.438  1.00 57.54           O  
ATOM    128  CG  ASP A  17     -12.648   0.039  13.823  1.00 57.54           C  
ATOM    129  OD1 ASP A  17     -12.331   0.628  12.767  1.00 57.54           O  
ATOM    130  OD2 ASP A  17     -12.025   0.199  14.895  1.00 57.54           O  
ATOM    131  N   LEU A  18     -15.779  -1.149  10.721  1.00 56.84           N  
ATOM    132  CA  LEU A  18     -15.617  -1.666   9.366  1.00 56.84           C  
ATOM    133  C   LEU A  18     -14.268  -1.257   8.785  1.00 56.84           C  
ATOM    134  CB  LEU A  18     -16.748  -1.167   8.463  1.00 56.84           C  
ATOM    135  O   LEU A  18     -13.974  -0.065   8.668  1.00 56.84           O  
ATOM    136  CG  LEU A  18     -17.803  -2.200   8.064  1.00 56.84           C  
ATOM    137  CD1 LEU A  18     -19.076  -2.001   8.880  1.00 56.84           C  
ATOM    138  CD2 LEU A  18     -18.100  -2.111   6.571  1.00 56.84           C  
ATOM    139  N   GLY A  19     -13.101  -1.621   9.479  1.00 62.10           N  
ATOM    140  CA  GLY A  19     -11.719  -1.655   9.028  1.00 62.10           C  
ATOM    141  C   GLY A  19     -11.548  -1.188   7.595  1.00 62.10           C  
ATOM    142  O   GLY A  19     -11.787  -1.950   6.655  1.00 62.10           O  
ATOM    143  N   TYR A  20     -12.021   0.071   7.370  1.00 72.55           N  
ATOM    144  CA  TYR A  20     -11.702   0.626   6.060  1.00 72.55           C  
ATOM    145  C   TYR A  20     -10.220   0.460   5.743  1.00 72.55           C  
ATOM    146  CB  TYR A  20     -12.086   2.107   5.994  1.00 72.55           C  
ATOM    147  O   TYR A  20      -9.362   0.802   6.559  1.00 72.55           O  
ATOM    148  CG  TYR A  20     -13.570   2.344   5.856  1.00 72.55           C  
ATOM    149  CD1 TYR A  20     -14.182   2.342   4.604  1.00 72.55           C  
ATOM    150  CD2 TYR A  20     -14.364   2.571   6.975  1.00 72.55           C  
ATOM    151  CE1 TYR A  20     -15.549   2.561   4.471  1.00 72.55           C  
ATOM    152  CE2 TYR A  20     -15.732   2.791   6.854  1.00 72.55           C  
ATOM    153  OH  TYR A  20     -17.669   3.002   5.475  1.00 72.55           O  
ATOM    154  CZ  TYR A  20     -16.315   2.784   5.601  1.00 72.55           C  
ATOM    155  N   THR A  21     -10.004  -0.586   4.834  1.00 86.89           N  
ATOM    156  CA  THR A  21      -8.637  -0.818   4.379  1.00 86.89           C  
ATOM    157  C   THR A  21      -8.293   0.099   3.209  1.00 86.89           C  
ATOM    158  CB  THR A  21      -8.429  -2.286   3.962  1.00 86.89           C  
ATOM    159  O   THR A  21      -9.157   0.419   2.390  1.00 86.89           O  
ATOM    160  CG2 THR A  21      -8.613  -3.226   5.149  1.00 86.89           C  
ATOM    161  OG1 THR A  21      -9.379  -2.627   2.945  1.00 86.89           O  
ATOM    162  N   LEU A  22      -7.271   0.770   3.301  1.00 94.97           N  
ATOM    163  CA  LEU A  22      -6.717   1.639   2.269  1.00 94.97           C  
ATOM    164  C   LEU A  22      -6.518   0.876   0.964  1.00 94.97           C  
ATOM    165  CB  LEU A  22      -5.386   2.238   2.731  1.00 94.97           C  
ATOM    166  O   LEU A  22      -6.023  -0.254   0.970  1.00 94.97           O  
ATOM    167  CG  LEU A  22      -4.788   3.329   1.841  1.00 94.97           C  
ATOM    168  CD1 LEU A  22      -5.677   4.568   1.851  1.00 94.97           C  
ATOM    169  CD2 LEU A  22      -3.374   3.675   2.295  1.00 94.97           C  
ATOM    170  N   THR A  23      -7.097   1.436  -0.150  1.00 96.67           N  
ATOM    171  CA  THR A  23      -6.909   0.874  -1.483  1.00 96.67           C  
ATOM    172  C   THR A  23      -5.846   1.652  -2.253  1.00 96.67           C  
ATOM    173  CB  THR A  23      -8.227   0.872  -2.280  1.00 96.67           C  
ATOM    174  O   THR A  23      -5.894   2.883  -2.316  1.00 96.67           O  
ATOM    175  CG2 THR A  23      -8.057   0.167  -3.621  1.00 96.67           C  
ATOM    176  OG1 THR A  23      -9.237   0.196  -1.521  1.00 96.67           O  
ATOM    177  N   CYS A  24      -4.769   0.812  -2.942  1.00 97.51           N  
ATOM    178  CA  CYS A  24      -3.652   1.440  -3.638  1.00 97.51           C  
ATOM    179  C   CYS A  24      -3.478   0.851  -5.033  1.00 97.51           C  
ATOM    180  CB  CYS A  24      -2.360   1.273  -2.839  1.00 97.51           C  
ATOM    181  O   CYS A  24      -3.930  -0.263  -5.302  1.00 97.51           O  
ATOM    182  SG  CYS A  24      -2.439   1.969  -1.174  1.00 97.51           S  
ATOM    183  N   TYR A  25      -2.779   1.619  -5.909  1.00 97.53           N  
ATOM    184  CA  TYR A  25      -2.391   1.064  -7.201  1.00 97.53           C  
ATOM    185  C   TYR A  25      -1.223   0.097  -7.050  1.00 97.53           C  
ATOM    186  CB  TYR A  25      -2.019   2.183  -8.178  1.00 97.53           C  
ATOM    187  O   TYR A  25      -0.262   0.382  -6.332  1.00 97.53           O  
ATOM    188  CG  TYR A  25      -3.209   2.944  -8.711  1.00 97.53           C  
ATOM    189  CD1 TYR A  25      -4.069   2.368  -9.643  1.00 97.53           C  
ATOM    190  CD2 TYR A  25      -3.475   4.241  -8.284  1.00 97.53           C  
ATOM    191  CE1 TYR A  25      -5.166   3.066 -10.138  1.00 97.53           C  
ATOM    192  CE2 TYR A  25      -4.569   4.948  -8.772  1.00 97.53           C  
ATOM    193  OH  TYR A  25      -6.491   5.049 -10.184  1.00 97.53           O  
ATOM    194  CZ  TYR A  25      -5.407   4.353  -9.697  1.00 97.53           C  
ATOM    195  N   LYS A  26      -1.328  -1.093  -7.656  1.00 94.81           N  
ATOM    196  CA  LYS A  26      -0.240  -2.067  -7.674  1.00 94.81           C  
ATOM    197  C   LYS A  26       0.437  -2.109  -9.041  1.00 94.81           C  
ATOM    198  CB  LYS A  26      -0.758  -3.457  -7.303  1.00 94.81           C  
ATOM    199  O   LYS A  26       1.644  -2.343  -9.134  1.00 94.81           O  
ATOM    200  CG  LYS A  26       0.336  -4.501  -7.136  1.00 94.81           C  
ATOM    201  CD  LYS A  26      -0.229  -5.831  -6.655  1.00 94.81           C  
ATOM    202  CE  LYS A  26       0.869  -6.867  -6.457  1.00 94.81           C  
ATOM    203  NZ  LYS A  26       0.325  -8.160  -5.944  1.00 94.81           N  
ATOM    204  N   SER A  27      -0.341  -1.810 -10.046  1.00 92.14           N  
ATOM    205  CA  SER A  27       0.067  -1.705 -11.443  1.00 92.14           C  
ATOM    206  C   SER A  27      -0.829  -0.738 -12.209  1.00 92.14           C  
ATOM    207  CB  SER A  27       0.040  -3.079 -12.114  1.00 92.14           C  
ATOM    208  O   SER A  27      -1.829  -0.253 -11.674  1.00 92.14           O  
ATOM    209  OG  SER A  27      -1.293  -3.527 -12.291  1.00 92.14           O  
ATOM    210  N   PRO A  28      -0.370  -0.319 -13.372  1.00 85.79           N  
ATOM    211  CA  PRO A  28      -1.165   0.605 -14.184  1.00 85.79           C  
ATOM    212  C   PRO A  28      -2.583   0.098 -14.437  1.00 85.79           C  
ATOM    213  CB  PRO A  28      -0.375   0.694 -15.492  1.00 85.79           C  
ATOM    214  O   PRO A  28      -3.503   0.897 -14.629  1.00 85.79           O  
ATOM    215  CG  PRO A  28       1.026   0.331 -15.117  1.00 85.79           C  
ATOM    216  CD  PRO A  28       0.978  -0.626 -13.961  1.00 85.79           C  
ATOM    217  N   PHE A  29      -2.765  -1.238 -14.111  1.00 88.61           N  
ATOM    218  CA  PHE A  29      -4.069  -1.769 -14.490  1.00 88.61           C  
ATOM    219  C   PHE A  29      -4.716  -2.502 -13.322  1.00 88.61           C  
ATOM    220  CB  PHE A  29      -3.938  -2.709 -15.693  1.00 88.61           C  
ATOM    221  O   PHE A  29      -5.791  -3.087 -13.468  1.00 88.61           O  
ATOM    222  CG  PHE A  29      -3.295  -2.072 -16.895  1.00 88.61           C  
ATOM    223  CD1 PHE A  29      -3.996  -1.157 -17.672  1.00 88.61           C  
ATOM    224  CD2 PHE A  29      -1.990  -2.387 -17.248  1.00 88.61           C  
ATOM    225  CE1 PHE A  29      -3.403  -0.566 -18.786  1.00 88.61           C  
ATOM    226  CE2 PHE A  29      -1.391  -1.800 -18.359  1.00 88.61           C  
ATOM    227  CZ  PHE A  29      -2.100  -0.891 -19.127  1.00 88.61           C  
ATOM    228  N   GLY A  30      -3.994  -2.313 -12.076  1.00 94.21           N  
ATOM    229  CA  GLY A  30      -4.553  -3.049 -10.953  1.00 94.21           C  
ATOM    230  C   GLY A  30      -4.478  -2.287  -9.644  1.00 94.21           C  
ATOM    231  O   GLY A  30      -3.686  -1.352  -9.508  1.00 94.21           O  
ATOM    232  N   THR A  31      -5.499  -2.682  -8.727  1.00 97.24           N  
ATOM    233  CA  THR A  31      -5.519  -2.143  -7.372  1.00 97.24           C  
ATOM    234  C   THR A  31      -5.544  -3.268  -6.342  1.00 97.24           C  
ATOM    235  CB  THR A  31      -6.733  -1.220  -7.157  1.00 97.24           C  
ATOM    236  O   THR A  31      -5.892  -4.406  -6.666  1.00 97.24           O  
ATOM    237  CG2 THR A  31      -6.747  -0.083  -8.174  1.00 97.24           C  
ATOM    238  OG1 THR A  31      -7.938  -1.984  -7.295  1.00 97.24           O  
ATOM    239  N   VAL A  32      -5.004  -2.792  -5.158  1.00 96.45           N  
ATOM    240  CA  VAL A  32      -5.001  -3.783  -4.087  1.00 96.45           C  
ATOM    241  C   VAL A  32      -5.465  -3.136  -2.784  1.00 96.45           C  
ATOM    242  CB  VAL A  32      -3.603  -4.413  -3.901  1.00 96.45           C  
ATOM    243  O   VAL A  32      -5.167  -1.968  -2.522  1.00 96.45           O  
ATOM    244  CG1 VAL A  32      -2.592  -3.361  -3.448  1.00 96.45           C  
ATOM    245  CG2 VAL A  32      -3.666  -5.564  -2.898  1.00 96.45           C  
ATOM    246  N   ALA A  33      -6.226  -3.994  -1.932  1.00 96.49           N  
ATOM    247  CA  ALA A  33      -6.568  -3.570  -0.576  1.00 96.49           C  
ATOM    248  C   ALA A  33      -5.392  -3.773   0.375  1.00 96.49           C  
ATOM    249  CB  ALA A  33      -7.792  -4.332  -0.074  1.00 96.49           C  
ATOM    250  O   ALA A  33      -4.802  -4.856   0.421  1.00 96.49           O  
ATOM    251  N   CYS A  34      -5.012  -2.627   1.161  1.00 95.01           N  
ATOM    252  CA  CYS A  34      -3.874  -2.728   2.068  1.00 95.01           C  
ATOM    253  C   CYS A  34      -4.253  -3.482   3.337  1.00 95.01           C  
ATOM    254  CB  CYS A  34      -3.351  -1.337   2.428  1.00 95.01           C  
ATOM    255  O   CYS A  34      -5.425  -3.519   3.716  1.00 95.01           O  
ATOM    256  SG  CYS A  34      -2.745  -0.398   1.009  1.00 95.01           S  
ATOM    257  N   ASN A  35      -3.219  -4.127   3.848  1.00 93.64           N  
ATOM    258  CA  ASN A  35      -3.416  -4.761   5.148  1.00 93.64           C  
ATOM    259  C   ASN A  35      -3.713  -3.731   6.234  1.00 93.64           C  
ATOM    260  CB  ASN A  35      -2.192  -5.596   5.529  1.00 93.64           C  
ATOM    261  O   ASN A  35      -3.510  -2.533   6.032  1.00 93.64           O  
ATOM    262  CG  ASN A  35      -1.964  -6.761   4.585  1.00 93.64           C  
ATOM    263  ND2 ASN A  35      -0.702  -7.116   4.376  1.00 93.64           N  
ATOM    264  OD1 ASN A  35      -2.914  -7.337   4.049  1.00 93.64           O  
ATOM    265  N   LYS A  36      -4.183  -4.160   7.369  1.00 90.49           N  
ATOM    266  CA  LYS A  36      -4.617  -3.307   8.471  1.00 90.49           C  
ATOM    267  C   LYS A  36      -3.467  -2.446   8.985  1.00 90.49           C  
ATOM    268  CB  LYS A  36      -5.189  -4.151   9.611  1.00 90.49           C  
ATOM    269  O   LYS A  36      -3.682  -1.318   9.436  1.00 90.49           O  
ATOM    270  CG  LYS A  36      -4.155  -5.006  10.328  1.00 90.49           C  
ATOM    271  CD  LYS A  36      -4.775  -5.786  11.480  1.00 90.49           C  
ATOM    272  CE  LYS A  36      -3.747  -6.665  12.180  1.00 90.49           C  
ATOM    273  NZ  LYS A  36      -4.360  -7.465  13.281  1.00 90.49           N  
ATOM    274  N   TYR A  37      -2.214  -2.869   8.766  1.00 91.10           N  
ATOM    275  CA  TYR A  37      -1.077  -2.166   9.350  1.00 91.10           C  
ATOM    276  C   TYR A  37      -0.407  -1.263   8.320  1.00 91.10           C  
ATOM    277  CB  TYR A  37      -0.059  -3.162   9.911  1.00 91.10           C  
ATOM    278  O   TYR A  37       0.418  -0.416   8.671  1.00 91.10           O  
ATOM    279  CG  TYR A  37      -0.648  -4.140  10.899  1.00 91.10           C  
ATOM    280  CD1 TYR A  37      -1.102  -3.713  12.145  1.00 91.10           C  
ATOM    281  CD2 TYR A  37      -0.750  -5.492  10.590  1.00 91.10           C  
ATOM    282  CE1 TYR A  37      -1.643  -4.610  13.059  1.00 91.10           C  
ATOM    283  CE2 TYR A  37      -1.290  -6.398  11.497  1.00 91.10           C  
ATOM    284  OH  TYR A  37      -2.269  -6.841  13.628  1.00 91.10           O  
ATOM    285  CZ  TYR A  37      -1.733  -5.949  12.727  1.00 91.10           C  
ATOM    286  N   GLU A  38      -0.791  -1.395   7.067  1.00 94.96           N  
ATOM    287  CA  GLU A  38      -0.283  -0.541   5.997  1.00 94.96           C  
ATOM    288  C   GLU A  38      -1.114   0.733   5.868  1.00 94.96           C  
ATOM    289  CB  GLU A  38      -0.269  -1.297   4.666  1.00 94.96           C  
ATOM    290  O   GLU A  38      -2.275   0.684   5.458  1.00 94.96           O  
ATOM    291  CG  GLU A  38       0.659  -2.503   4.654  1.00 94.96           C  
ATOM    292  CD  GLU A  38       0.567  -3.318   3.374  1.00 94.96           C  
ATOM    293  OE1 GLU A  38       1.621  -3.723   2.835  1.00 94.96           O  
ATOM    294  OE2 GLU A  38      -0.570  -3.553   2.906  1.00 94.96           O  
ATOM    295  N   THR A  39      -0.411   1.799   6.228  1.00 95.00           N  
ATOM    296  CA  THR A  39      -1.182   3.025   6.407  1.00 95.00           C  
ATOM    297  C   THR A  39      -0.916   4.002   5.266  1.00 95.00           C  
ATOM    298  CB  THR A  39      -0.853   3.699   7.752  1.00 95.00           C  
ATOM    299  O   THR A  39      -1.483   5.097   5.234  1.00 95.00           O  
ATOM    300  CG2 THR A  39      -1.290   2.828   8.925  1.00 95.00           C  
ATOM    301  OG1 THR A  39       0.560   3.921   7.836  1.00 95.00           O  
ATOM    302  N   PHE A  40      -0.032   3.507   4.238  1.00 96.87           N  
ATOM    303  CA  PHE A  40       0.322   4.404   3.145  1.00 96.87           C  
ATOM    304  C   PHE A  40       0.247   3.682   1.805  1.00 96.87           C  
ATOM    305  CB  PHE A  40       1.727   4.980   3.353  1.00 96.87           C  
ATOM    306  O   PHE A  40       0.535   2.486   1.722  1.00 96.87           O  
ATOM    307  CG  PHE A  40       1.870   5.789   4.614  1.00 96.87           C  
ATOM    308  CD1 PHE A  40       1.550   7.141   4.629  1.00 96.87           C  
ATOM    309  CD2 PHE A  40       2.327   5.197   5.785  1.00 96.87           C  
ATOM    310  CE1 PHE A  40       1.682   7.893   5.794  1.00 96.87           C  
ATOM    311  CE2 PHE A  40       2.461   5.942   6.953  1.00 96.87           C  
ATOM    312  CZ  PHE A  40       2.139   7.290   6.955  1.00 96.87           C  
ATOM    313  N   CYS A  41      -0.114   4.444   0.814  1.00 97.41           N  
ATOM    314  CA  CYS A  41       0.176   4.084  -0.570  1.00 97.41           C  
ATOM    315  C   CYS A  41       1.501   4.685  -1.024  1.00 97.41           C  
ATOM    316  CB  CYS A  41      -0.949   4.551  -1.492  1.00 97.41           C  
ATOM    317  O   CYS A  41       1.848   5.801  -0.634  1.00 97.41           O  
ATOM    318  SG  CYS A  41      -2.531   3.737  -1.181  1.00 97.41           S  
ATOM    319  N   TYR A  42       2.275   3.839  -1.755  1.00 97.09           N  
ATOM    320  CA  TYR A  42       3.546   4.396  -2.204  1.00 97.09           C  
ATOM    321  C   TYR A  42       3.710   4.234  -3.711  1.00 97.09           C  
ATOM    322  CB  TYR A  42       4.715   3.726  -1.476  1.00 97.09           C  
ATOM    323  O   TYR A  42       3.138   3.320  -4.309  1.00 97.09           O  
ATOM    324  CG  TYR A  42       5.073   2.366  -2.027  1.00 97.09           C  
ATOM    325  CD1 TYR A  42       4.401   1.222  -1.602  1.00 97.09           C  
ATOM    326  CD2 TYR A  42       6.084   2.223  -2.971  1.00 97.09           C  
ATOM    327  CE1 TYR A  42       4.728  -0.033  -2.105  1.00 97.09           C  
ATOM    328  CE2 TYR A  42       6.420   0.973  -3.480  1.00 97.09           C  
ATOM    329  OH  TYR A  42       6.066  -1.387  -3.543  1.00 97.09           O  
ATOM    330  CZ  TYR A  42       5.737  -0.147  -3.042  1.00 97.09           C  
ATOM    331  N   ARG A  43       4.459   5.166  -4.289  1.00 95.97           N  
ATOM    332  CA  ARG A  43       5.007   5.120  -5.640  1.00 95.97           C  
ATOM    333  C   ARG A  43       6.516   5.340  -5.626  1.00 95.97           C  
ATOM    334  CB  ARG A  43       4.334   6.168  -6.530  1.00 95.97           C  
ATOM    335  O   ARG A  43       6.997   6.354  -5.117  1.00 95.97           O  
ATOM    336  CG  ARG A  43       4.844   6.180  -7.962  1.00 95.97           C  
ATOM    337  CD  ARG A  43       4.203   7.293  -8.779  1.00 95.97           C  
ATOM    338  NE  ARG A  43       4.828   7.425 -10.092  1.00 95.97           N  
ATOM    339  NH1 ARG A  43       4.567   9.718 -10.214  1.00 95.97           N  
ATOM    340  NH2 ARG A  43       5.569   8.580 -11.934  1.00 95.97           N  
ATOM    341  CZ  ARG A  43       4.987   8.574 -10.744  1.00 95.97           C  
ATOM    342  N   PHE A  44       7.182   4.332  -6.118  1.00 94.21           N  
ATOM    343  CA  PHE A  44       8.640   4.336  -6.105  1.00 94.21           C  
ATOM    344  C   PHE A  44       9.195   4.212  -7.518  1.00 94.21           C  
ATOM    345  CB  PHE A  44       9.173   3.198  -5.229  1.00 94.21           C  
ATOM    346  O   PHE A  44       8.832   3.292  -8.255  1.00 94.21           O  
ATOM    347  CG  PHE A  44      10.655   2.971  -5.366  1.00 94.21           C  
ATOM    348  CD1 PHE A  44      11.145   1.775  -5.877  1.00 94.21           C  
ATOM    349  CD2 PHE A  44      11.558   3.953  -4.982  1.00 94.21           C  
ATOM    350  CE1 PHE A  44      12.515   1.563  -6.005  1.00 94.21           C  
ATOM    351  CE2 PHE A  44      12.929   3.748  -5.106  1.00 94.21           C  
ATOM    352  CZ  PHE A  44      13.406   2.551  -5.617  1.00 94.21           C  
ATOM    353  N   THR A  45      10.031   5.210  -7.842  1.00 93.45           N  
ATOM    354  CA  THR A  45      10.654   5.214  -9.161  1.00 93.45           C  
ATOM    355  C   THR A  45      12.132   4.847  -9.062  1.00 93.45           C  
ATOM    356  CB  THR A  45      10.508   6.586  -9.844  1.00 93.45           C  
ATOM    357  O   THR A  45      12.876   5.449  -8.285  1.00 93.45           O  
ATOM    358  CG2 THR A  45      11.019   6.543 -11.280  1.00 93.45           C  
ATOM    359  OG1 THR A  45       9.126   6.965  -9.852  1.00 93.45           O  
ATOM    360  N   HIS A  46      12.444   3.729  -9.793  1.00 90.89           N  
ATOM    361  CA  HIS A  46      13.821   3.247  -9.797  1.00 90.89           C  
ATOM    362  C   HIS A  46      14.340   3.076 -11.221  1.00 90.89           C  
ATOM    363  CB  HIS A  46      13.927   1.924  -9.037  1.00 90.89           C  
ATOM    364  O   HIS A  46      13.567   2.790 -12.138  1.00 90.89           O  
ATOM    365  CG  HIS A  46      14.519   0.813  -9.846  1.00 90.89           C  
ATOM    366  CD2 HIS A  46      15.798   0.388  -9.971  1.00 90.89           C  
ATOM    367  ND1 HIS A  46      13.759  -0.004 -10.655  1.00 90.89           N  
ATOM    368  CE1 HIS A  46      14.548  -0.887 -11.243  1.00 90.89           C  
ATOM    369  NE2 HIS A  46      15.790  -0.671 -10.845  1.00 90.89           N  
ATOM    370  N   CYS A  47      15.606   3.378 -11.443  1.00 91.59           N  
ATOM    371  CA  CYS A  47      16.237   3.266 -12.753  1.00 91.59           C  
ATOM    372  C   CYS A  47      17.386   2.265 -12.722  1.00 91.59           C  
ATOM    373  CB  CYS A  47      16.749   4.628 -13.220  1.00 91.59           C  
ATOM    374  O   CYS A  47      18.516   2.621 -12.381  1.00 91.59           O  
ATOM    375  SG  CYS A  47      15.438   5.834 -13.521  1.00 91.59           S  
ATOM    376  N   PRO A  48      17.092   1.030 -12.973  1.00 87.95           N  
ATOM    377  CA  PRO A  48      18.111  -0.020 -12.891  1.00 87.95           C  
ATOM    378  C   PRO A  48      19.138   0.066 -14.017  1.00 87.95           C  
ATOM    379  CB  PRO A  48      17.295  -1.311 -12.993  1.00 87.95           C  
ATOM    380  O   PRO A  48      20.279  -0.374 -13.851  1.00 87.95           O  
ATOM    381  CG  PRO A  48      16.008  -0.901 -13.633  1.00 87.95           C  
ATOM    382  CD  PRO A  48      15.747   0.539 -13.297  1.00 87.95           C  
ATOM    383  N   PHE A  49      18.771   0.653 -15.260  1.00 90.70           N  
ATOM    384  CA  PHE A  49      19.618   0.904 -16.420  1.00 90.70           C  
ATOM    385  C   PHE A  49      19.405   2.317 -16.950  1.00 90.70           C  
ATOM    386  CB  PHE A  49      19.334  -0.119 -17.525  1.00 90.70           C  
ATOM    387  O   PHE A  49      18.368   2.932 -16.696  1.00 90.70           O  
ATOM    388  CG  PHE A  49      19.491  -1.549 -17.082  1.00 90.70           C  
ATOM    389  CD1 PHE A  49      20.753  -2.119 -16.958  1.00 90.70           C  
ATOM    390  CD2 PHE A  49      18.376  -2.324 -16.790  1.00 90.70           C  
ATOM    391  CE1 PHE A  49      20.901  -3.442 -16.549  1.00 90.70           C  
ATOM    392  CE2 PHE A  49      18.517  -3.647 -16.381  1.00 90.70           C  
ATOM    393  CZ  PHE A  49      19.780  -4.204 -16.262  1.00 90.70           C  
ATOM    394  N   PRO A  50      20.520   2.781 -17.658  1.00 87.31           N  
ATOM    395  CA  PRO A  50      20.380   4.097 -18.286  1.00 87.31           C  
ATOM    396  C   PRO A  50      19.210   4.163 -19.264  1.00 87.31           C  
ATOM    397  CB  PRO A  50      21.713   4.282 -19.016  1.00 87.31           C  
ATOM    398  O   PRO A  50      19.038   3.262 -20.089  1.00 87.31           O  
ATOM    399  CG  PRO A  50      22.623   3.258 -18.416  1.00 87.31           C  
ATOM    400  CD  PRO A  50      21.783   2.165 -17.821  1.00 87.31           C  
ATOM    401  N   HIS A  51      18.132   4.786 -18.933  1.00 85.08           N  
ATOM    402  CA  HIS A  51      16.969   5.068 -19.766  1.00 85.08           C  
ATOM    403  C   HIS A  51      15.841   4.078 -19.494  1.00 85.08           C  
ATOM    404  CB  HIS A  51      17.350   5.035 -21.247  1.00 85.08           C  
ATOM    405  O   HIS A  51      14.969   3.876 -20.341  1.00 85.08           O  
ATOM    406  CG  HIS A  51      18.354   6.075 -21.632  1.00 85.08           C  
ATOM    407  CD2 HIS A  51      19.637   5.962 -22.048  1.00 85.08           C  
ATOM    408  ND1 HIS A  51      18.073   7.424 -21.608  1.00 85.08           N  
ATOM    409  CE1 HIS A  51      19.144   8.097 -21.994  1.00 85.08           C  
ATOM    410  NE2 HIS A  51      20.107   7.233 -22.267  1.00 85.08           N  
ATOM    411  N   HIS A  52      16.062   3.332 -18.463  1.00 90.41           N  
ATOM    412  CA  HIS A  52      15.004   2.406 -18.074  1.00 90.41           C  
ATOM    413  C   HIS A  52      14.453   2.747 -16.694  1.00 90.41           C  
ATOM    414  CB  HIS A  52      15.519   0.966 -18.093  1.00 90.41           C  
ATOM    415  O   HIS A  52      15.112   2.503 -15.680  1.00 90.41           O  
ATOM    416  CG  HIS A  52      14.436  -0.060 -17.987  1.00 90.41           C  
ATOM    417  CD2 HIS A  52      14.403  -1.255 -17.352  1.00 90.41           C  
ATOM    418  ND1 HIS A  52      13.204   0.094 -18.585  1.00 90.41           N  
ATOM    419  CE1 HIS A  52      12.458  -0.966 -18.321  1.00 90.41           C  
ATOM    420  NE2 HIS A  52      13.162  -1.800 -17.575  1.00 90.41           N  
ATOM    421  N   VAL A  53      13.277   3.274 -16.677  1.00 91.52           N  
ATOM    422  CA  VAL A  53      12.620   3.672 -15.436  1.00 91.52           C  
ATOM    423  C   VAL A  53      11.602   2.610 -15.027  1.00 91.52           C  
ATOM    424  CB  VAL A  53      11.929   5.047 -15.575  1.00 91.52           C  
ATOM    425  O   VAL A  53      10.824   2.134 -15.857  1.00 91.52           O  
ATOM    426  CG1 VAL A  53      11.177   5.406 -14.294  1.00 91.52           C  
ATOM    427  CG2 VAL A  53      12.954   6.126 -15.917  1.00 91.52           C  
ATOM    428  N   VAL A  54      11.783   2.185 -13.775  1.00 92.62           N  
ATOM    429  CA  VAL A  54      10.819   1.249 -13.206  1.00 92.62           C  
ATOM    430  C   VAL A  54      10.021   1.937 -12.100  1.00 92.62           C  
ATOM    431  CB  VAL A  54      11.515  -0.015 -12.653  1.00 92.62           C  
ATOM    432  O   VAL A  54      10.595   2.599 -11.232  1.00 92.62           O  
ATOM    433  CG1 VAL A  54      10.498  -0.950 -12.002  1.00 92.62           C  
ATOM    434  CG2 VAL A  54      12.273  -0.736 -13.767  1.00 92.62           C  
ATOM    435  N   VAL A  55       8.694   1.822 -12.248  1.00 93.72           N  
ATOM    436  CA  VAL A  55       7.805   2.382 -11.236  1.00 93.72           C  
ATOM    437  C   VAL A  55       7.120   1.255 -10.467  1.00 93.72           C  
ATOM    438  CB  VAL A  55       6.747   3.318 -11.864  1.00 93.72           C  
ATOM    439  O   VAL A  55       6.514   0.364 -11.068  1.00 93.72           O  
ATOM    440  CG1 VAL A  55       5.816   3.878 -10.791  1.00 93.72           C  
ATOM    441  CG2 VAL A  55       7.426   4.450 -12.632  1.00 93.72           C  
ATOM    442  N   ILE A  56       7.332   1.369  -9.191  1.00 94.04           N  
ATOM    443  CA  ILE A  56       6.710   0.383  -8.314  1.00 94.04           C  
ATOM    444  C   ILE A  56       5.675   1.067  -7.422  1.00 94.04           C  
ATOM    445  CB  ILE A  56       7.761  -0.349  -7.450  1.00 94.04           C  
ATOM    446  O   ILE A  56       5.930   2.144  -6.878  1.00 94.04           O  
ATOM    447  CG1 ILE A  56       8.808  -1.026  -8.343  1.00 94.04           C  
ATOM    448  CG2 ILE A  56       7.088  -1.368  -6.527  1.00 94.04           C  
ATOM    449  CD1 ILE A  56      10.002  -1.586  -7.583  1.00 94.04           C  
ATOM    450  N   ARG A  57       4.550   0.393  -7.308  1.00 96.32           N  
ATOM    451  CA  ARG A  57       3.458   0.910  -6.489  1.00 96.32           C  
ATOM    452  C   ARG A  57       2.963  -0.147  -5.507  1.00 96.32           C  
ATOM    453  CB  ARG A  57       2.302   1.386  -7.372  1.00 96.32           C  
ATOM    454  O   ARG A  57       3.100  -1.346  -5.756  1.00 96.32           O  
ATOM    455  CG  ARG A  57       2.691   2.473  -8.362  1.00 96.32           C  
ATOM    456  CD  ARG A  57       1.553   2.795  -9.321  1.00 96.32           C  
ATOM    457  NE  ARG A  57       1.919   3.857 -10.254  1.00 96.32           N  
ATOM    458  NH1 ARG A  57       2.599   2.427 -11.936  1.00 96.32           N  
ATOM    459  NH2 ARG A  57       2.707   4.696 -12.241  1.00 96.32           N  
ATOM    460  CZ  ARG A  57       2.408   3.658 -11.475  1.00 96.32           C  
ATOM    461  N   GLY A  58       2.387   0.386  -4.397  1.00 96.28           N  
ATOM    462  CA  GLY A  58       1.838  -0.575  -3.454  1.00 96.28           C  
ATOM    463  C   GLY A  58       1.524   0.031  -2.099  1.00 96.28           C  
ATOM    464  O   GLY A  58       1.224   1.223  -2.001  1.00 96.28           O  
ATOM    465  N   CYS A  59       1.404  -0.911  -1.113  1.00 96.99           N  
ATOM    466  CA  CYS A  59       1.103  -0.550   0.268  1.00 96.99           C  
ATOM    467  C   CYS A  59       2.346  -0.653   1.142  1.00 96.99           C  
ATOM    468  CB  CYS A  59      -0.001  -1.448   0.827  1.00 96.99           C  
ATOM    469  O   CYS A  59       3.166  -1.555   0.960  1.00 96.99           O  
ATOM    470  SG  CYS A  59      -1.554  -1.350  -0.089  1.00 96.99           S  
ATOM    471  N   ILE A  60       2.473   0.273   2.077  1.00 96.53           N  
ATOM    472  CA  ILE A  60       3.638   0.236   2.955  1.00 96.53           C  
ATOM    473  C   ILE A  60       3.248   0.718   4.351  1.00 96.53           C  
ATOM    474  CB  ILE A  60       4.795   1.095   2.396  1.00 96.53           C  
ATOM    475  O   ILE A  60       2.274   1.459   4.509  1.00 96.53           O  
ATOM    476  CG1 ILE A  60       6.092   0.807   3.161  1.00 96.53           C  
ATOM    477  CG2 ILE A  60       4.441   2.583   2.457  1.00 96.53           C  
ATOM    478  CD1 ILE A  60       7.344   1.339   2.478  1.00 96.53           C  
ATOM    479  N   THR A  61       3.968   0.297   5.396  1.00 96.17           N  
ATOM    480  CA  THR A  61       3.664   0.616   6.787  1.00 96.17           C  
ATOM    481  C   THR A  61       4.267   1.962   7.177  1.00 96.17           C  
ATOM    482  CB  THR A  61       4.185  -0.477   7.738  1.00 96.17           C  
ATOM    483  O   THR A  61       3.709   2.680   8.010  1.00 96.17           O  
ATOM    484  CG2 THR A  61       3.415  -1.781   7.552  1.00 96.17           C  
ATOM    485  OG1 THR A  61       5.573  -0.713   7.471  1.00 96.17           O  
ATOM    486  N   SER A  62       5.359   2.282   6.557  1.00 95.54           N  
ATOM    487  CA  SER A  62       6.065   3.531   6.820  1.00 95.54           C  
ATOM    488  C   SER A  62       6.567   4.165   5.527  1.00 95.54           C  
ATOM    489  CB  SER A  62       7.239   3.294   7.771  1.00 95.54           C  
ATOM    490  O   SER A  62       7.002   3.462   4.613  1.00 95.54           O  
ATOM    491  OG  SER A  62       8.193   2.425   7.184  1.00 95.54           O  
ATOM    492  N   CYS A  63       6.436   5.495   5.456  1.00 93.90           N  
ATOM    493  CA  CYS A  63       6.813   6.216   4.245  1.00 93.90           C  
ATOM    494  C   CYS A  63       8.260   6.687   4.319  1.00 93.90           C  
ATOM    495  CB  CYS A  63       5.888   7.413   4.025  1.00 93.90           C  
ATOM    496  O   CYS A  63       8.586   7.587   5.095  1.00 93.90           O  
ATOM    497  SG  CYS A  63       6.060   8.176   2.397  1.00 93.90           S  
ATOM    498  N   PRO A  64       9.109   6.042   3.430  1.00 92.79           N  
ATOM    499  CA  PRO A  64      10.500   6.500   3.399  1.00 92.79           C  
ATOM    500  C   PRO A  64      10.630   7.965   2.990  1.00 92.79           C  
ATOM    501  CB  PRO A  64      11.150   5.583   2.361  1.00 92.79           C  
ATOM    502  O   PRO A  64       9.801   8.473   2.230  1.00 92.79           O  
ATOM    503  CG  PRO A  64      10.233   4.407   2.260  1.00 92.79           C  
ATOM    504  CD  PRO A  64       8.830   4.873   2.530  1.00 92.79           C  
ATOM    505  N   THR A  65      11.644   8.628   3.501  1.00 88.84           N  
ATOM    506  CA  THR A  65      11.869  10.043   3.226  1.00 88.84           C  
ATOM    507  C   THR A  65      12.763  10.220   2.003  1.00 88.84           C  
ATOM    508  CB  THR A  65      12.503  10.753   4.437  1.00 88.84           C  
ATOM    509  O   THR A  65      13.136  11.344   1.657  1.00 88.84           O  
ATOM    510  CG2 THR A  65      11.538  10.797   5.617  1.00 88.84           C  
ATOM    511  OG1 THR A  65      13.688  10.048   4.829  1.00 88.84           O  
ATOM    512  N   GLN A  66      12.979   9.204   1.199  1.00 89.92           N  
ATOM    513  CA  GLN A  66      13.801   9.306  -0.002  1.00 89.92           C  
ATOM    514  C   GLN A  66      13.047  10.012  -1.126  1.00 89.92           C  
ATOM    515  CB  GLN A  66      14.254   7.920  -0.463  1.00 89.92           C  
ATOM    516  O   GLN A  66      11.819   9.936  -1.200  1.00 89.92           O  
ATOM    517  CG  GLN A  66      15.195   7.225   0.511  1.00 89.92           C  
ATOM    518  CD  GLN A  66      15.510   5.797   0.106  1.00 89.92           C  
ATOM    519  NE2 GLN A  66      16.027   5.014   1.047  1.00 89.92           N  
ATOM    520  OE1 GLN A  66      15.291   5.402  -1.043  1.00 89.92           O  
ATOM    521  N   ASN A  67      13.756  10.719  -1.988  1.00 86.01           N  
ATOM    522  CA  ASN A  67      13.185  11.535  -3.055  1.00 86.01           C  
ATOM    523  C   ASN A  67      12.505  10.675  -4.116  1.00 86.01           C  
ATOM    524  CB  ASN A  67      14.263  12.413  -3.694  1.00 86.01           C  
ATOM    525  O   ASN A  67      11.607  11.143  -4.819  1.00 86.01           O  
ATOM    526  CG  ASN A  67      14.705  13.546  -2.789  1.00 86.01           C  
ATOM    527  ND2 ASN A  67      15.854  14.137  -3.097  1.00 86.01           N  
ATOM    528  OD1 ASN A  67      14.021  13.888  -1.821  1.00 86.01           O  
ATOM    529  N   ASN A  68      12.751   9.409  -4.136  1.00 92.65           N  
ATOM    530  CA  ASN A  68      12.207   8.544  -5.177  1.00 92.65           C  
ATOM    531  C   ASN A  68      10.908   7.880  -4.733  1.00 92.65           C  
ATOM    532  CB  ASN A  68      13.233   7.483  -5.584  1.00 92.65           C  
ATOM    533  O   ASN A  68      10.308   7.111  -5.487  1.00 92.65           O  
ATOM    534  CG  ASN A  68      13.791   6.725  -4.396  1.00 92.65           C  
ATOM    535  ND2 ASN A  68      14.421   5.586  -4.662  1.00 92.65           N  
ATOM    536  OD1 ASN A  68      13.657   7.158  -3.249  1.00 92.65           O  
ATOM    537  N   TYR A  69      10.450   8.253  -3.463  1.00 94.62           N  
ATOM    538  CA  TYR A  69       9.203   7.715  -2.931  1.00 94.62           C  
ATOM    539  C   TYR A  69       8.138   8.800  -2.836  1.00 94.62           C  
ATOM    540  CB  TYR A  69       9.433   7.087  -1.553  1.00 94.62           C  
ATOM    541  O   TYR A  69       8.421   9.921  -2.407  1.00 94.62           O  
ATOM    542  CG  TYR A  69      10.073   5.721  -1.607  1.00 94.62           C  
ATOM    543  CD1 TYR A  69       9.302   4.565  -1.510  1.00 94.62           C  
ATOM    544  CD2 TYR A  69      11.449   5.583  -1.755  1.00 94.62           C  
ATOM    545  CE1 TYR A  69       9.887   3.304  -1.557  1.00 94.62           C  
ATOM    546  CE2 TYR A  69      12.045   4.327  -1.804  1.00 94.62           C  
ATOM    547  OH  TYR A  69      11.841   1.949  -1.752  1.00 94.62           O  
ATOM    548  CZ  TYR A  69      11.257   3.195  -1.705  1.00 94.62           C  
ATOM    549  N   VAL A  70       6.967   8.504  -3.271  1.00 94.34           N  
ATOM    550  CA  VAL A  70       5.761   9.286  -3.024  1.00 94.34           C  
ATOM    551  C   VAL A  70       4.775   8.467  -2.194  1.00 94.34           C  
ATOM    552  CB  VAL A  70       5.098   9.740  -4.344  1.00 94.34           C  
ATOM    553  O   VAL A  70       4.415   7.349  -2.571  1.00 94.34           O  
ATOM    554  CG1 VAL A  70       3.825  10.537  -4.064  1.00 94.34           C  
ATOM    555  CG2 VAL A  70       6.077  10.567  -5.175  1.00 94.34           C  
ATOM    556  N   CYS A  71       4.494   9.047  -1.056  1.00 96.24           N  
ATOM    557  CA  CYS A  71       3.573   8.358  -0.160  1.00 96.24           C  
ATOM    558  C   CYS A  71       2.332   9.203   0.102  1.00 96.24           C  
ATOM    559  CB  CYS A  71       4.261   8.024   1.163  1.00 96.24           C  
ATOM    560  O   CYS A  71       2.412  10.431   0.156  1.00 96.24           O  
ATOM    561  SG  CYS A  71       5.712   6.963   0.981  1.00 96.24           S  
ATOM    562  N   CYS A  72       1.205   8.445   0.142  1.00 96.53           N  
ATOM    563  CA  CYS A  72      -0.037   9.127   0.491  1.00 96.53           C  
ATOM    564  C   CYS A  72      -0.952   8.214   1.298  1.00 96.53           C  
ATOM    565  CB  CYS A  72      -0.759   9.602  -0.770  1.00 96.53           C  
ATOM    566  O   CYS A  72      -0.825   6.990   1.239  1.00 96.53           O  
ATOM    567  SG  CYS A  72      -1.216   8.265  -1.895  1.00 96.53           S  
ATOM    568  N   SER A  73      -1.847   8.798   2.153  1.00 95.60           N  
ATOM    569  CA  SER A  73      -2.662   8.031   3.090  1.00 95.60           C  
ATOM    570  C   SER A  73      -4.118   7.975   2.640  1.00 95.60           C  
ATOM    571  CB  SER A  73      -2.577   8.634   4.493  1.00 95.60           C  
ATOM    572  O   SER A  73      -5.003   7.626   3.424  1.00 95.60           O  
ATOM    573  OG  SER A  73      -1.242   8.612   4.970  1.00 95.60           O  
ATOM    574  N   THR A  74      -4.355   8.328   1.407  1.00 95.52           N  
ATOM    575  CA  THR A  74      -5.706   8.269   0.859  1.00 95.52           C  
ATOM    576  C   THR A  74      -5.803   7.199  -0.226  1.00 95.52           C  
ATOM    577  CB  THR A  74      -6.135   9.630   0.281  1.00 95.52           C  
ATOM    578  O   THR A  74      -4.784   6.752  -0.757  1.00 95.52           O  
ATOM    579  CG2 THR A  74      -6.106  10.716   1.352  1.00 95.52           C  
ATOM    580  OG1 THR A  74      -5.241   9.996  -0.778  1.00 95.52           O  
ATOM    581  N   ASP A  75      -7.042   6.760  -0.619  1.00 95.97           N  
ATOM    582  CA  ASP A  75      -7.266   5.701  -1.598  1.00 95.97           C  
ATOM    583  C   ASP A  75      -6.768   6.116  -2.980  1.00 95.97           C  
ATOM    584  CB  ASP A  75      -8.750   5.334  -1.661  1.00 95.97           C  
ATOM    585  O   ASP A  75      -7.041   7.229  -3.436  1.00 95.97           O  
ATOM    586  CG  ASP A  75      -9.216   4.536  -0.456  1.00 95.97           C  
ATOM    587  OD1 ASP A  75      -8.387   3.847   0.177  1.00 95.97           O  
ATOM    588  OD2 ASP A  75     -10.423   4.596  -0.137  1.00 95.97           O  
ATOM    589  N   LEU A  76      -6.037   5.191  -3.547  1.00 95.54           N  
ATOM    590  CA  LEU A  76      -5.664   5.313  -4.952  1.00 95.54           C  
ATOM    591  C   LEU A  76      -4.884   6.600  -5.198  1.00 95.54           C  
ATOM    592  CB  LEU A  76      -6.909   5.278  -5.842  1.00 95.54           C  
ATOM    593  O   LEU A  76      -4.988   7.198  -6.271  1.00 95.54           O  
ATOM    594  CG  LEU A  76      -7.826   4.065  -5.679  1.00 95.54           C  
ATOM    595  CD1 LEU A  76      -9.089   4.239  -6.516  1.00 95.54           C  
ATOM    596  CD2 LEU A  76      -7.094   2.785  -6.066  1.00 95.54           C  
ATOM    597  N   CYS A  77      -4.093   7.072  -4.322  1.00 95.72           N  
ATOM    598  CA  CYS A  77      -3.382   8.344  -4.387  1.00 95.72           C  
ATOM    599  C   CYS A  77      -2.019   8.174  -5.046  1.00 95.72           C  
ATOM    600  CB  CYS A  77      -3.213   8.936  -2.988  1.00 95.72           C  
ATOM    601  O   CYS A  77      -1.379   9.158  -5.423  1.00 95.72           O  
ATOM    602  SG  CYS A  77      -2.034   8.038  -1.956  1.00 95.72           S  
ATOM    603  N   ASN A  78      -1.593   6.879  -5.149  1.00 95.08           N  
ATOM    604  CA  ASN A  78      -0.241   6.616  -5.631  1.00 95.08           C  
ATOM    605  C   ASN A  78      -0.205   6.472  -7.149  1.00 95.08           C  
ATOM    606  CB  ASN A  78       0.333   5.364  -4.964  1.00 95.08           C  
ATOM    607  O   ASN A  78       0.522   5.631  -7.680  1.00 95.08           O  
ATOM    608  CG  ASN A  78      -0.496   4.125  -5.239  1.00 95.08           C  
ATOM    609  ND2 ASN A  78       0.157   2.969  -5.267  1.00 95.08           N  
ATOM    610  OD1 ASN A  78      -1.713   4.205  -5.426  1.00 95.08           O  
ATOM    611  N   LYS A  79      -0.762   7.381  -7.914  1.00 90.94           N  
ATOM    612  CA  LYS A  79      -0.758   7.399  -9.374  1.00 90.94           C  
ATOM    613  C   LYS A  79       0.616   7.784  -9.915  1.00 90.94           C  
ATOM    614  CB  LYS A  79      -1.820   8.365  -9.902  1.00 90.94           C  
ATOM    615  O   LYS A  79       1.368   8.504  -9.256  1.00 90.94           O  
ATOM    616  CG  LYS A  79      -3.249   7.881  -9.707  1.00 90.94           C  
ATOM    617  CD  LYS A  79      -4.254   8.842 -10.330  1.00 90.94           C  
ATOM    618  CE  LYS A  79      -5.687   8.396 -10.074  1.00 90.94           C  
ATOM    619  NZ  LYS A  79      -6.677   9.335 -10.683  1.00 90.94           N  
TER     620      ALA A   1                                                      
ENDMDL                                                                          
END                                                                             
