# Supplementary material for: Domain loss enabled evolution of novel functions in the snake three-finger toxin gene superfamily
Source: Nat Commun. 2023 Aug 11;14:4861. doi: 10.1038/s41467-023-40550-0 (PMC10421932; doi:10.1038/s41467-023-40550-0)
Supplement: Supplementary file 5 — Supplementary Data 2 [file 41467_2023_40550_MOESM5_ESM.zip › SD2_structure_predictions/full_sequence/TR|A0A0B8RSY6|Boiga_irregularis.pdb]

MODEL     1                                                                     
ATOM      1  N   MET A   1     -24.172  28.658 -56.602  1.00 61.21           N  
ATOM      2  CA  MET A   1     -22.785  28.764 -56.159  1.00 61.21           C  
ATOM      3  C   MET A   1     -22.708  28.935 -54.645  1.00 61.21           C  
ATOM      4  CB  MET A   1     -22.085  29.933 -56.853  1.00 61.21           C  
ATOM      5  O   MET A   1     -21.616  28.993 -54.077  1.00 61.21           O  
ATOM      6  CG  MET A   1     -22.999  31.115 -57.134  1.00 61.21           C  
ATOM      7  SD  MET A   1     -22.103  32.537 -57.870  1.00 61.21           S  
ATOM      8  CE  MET A   1     -21.639  33.437 -56.364  1.00 61.21           C  
ATOM      9  N   LYS A   2     -23.916  28.766 -53.973  1.00 56.14           N  
ATOM     10  CA  LYS A   2     -24.123  28.954 -52.540  1.00 56.14           C  
ATOM     11  C   LYS A   2     -24.189  27.614 -51.813  1.00 56.14           C  
ATOM     12  CB  LYS A   2     -25.401  29.753 -52.283  1.00 56.14           C  
ATOM     13  O   LYS A   2     -23.841  27.524 -50.634  1.00 56.14           O  
ATOM     14  CG  LYS A   2     -25.338  31.195 -52.766  1.00 56.14           C  
ATOM     15  CD  LYS A   2     -26.671  31.907 -52.577  1.00 56.14           C  
ATOM     16  CE  LYS A   2     -26.517  33.419 -52.672  1.00 56.14           C  
ATOM     17  NZ  LYS A   2     -27.841  34.111 -52.687  1.00 56.14           N  
ATOM     18  N   THR A   3     -24.422  26.574 -52.661  1.00 60.55           N  
ATOM     19  CA  THR A   3     -24.524  25.236 -52.089  1.00 60.55           C  
ATOM     20  C   THR A   3     -23.138  24.643 -51.850  1.00 60.55           C  
ATOM     21  CB  THR A   3     -25.336  24.299 -53.002  1.00 60.55           C  
ATOM     22  O   THR A   3     -22.938  23.882 -50.901  1.00 60.55           O  
ATOM     23  CG2 THR A   3     -26.796  24.734 -53.078  1.00 60.55           C  
ATOM     24  OG1 THR A   3     -24.773  24.319 -54.320  1.00 60.55           O  
ATOM     25  N   LEU A   4     -22.221  25.150 -52.640  1.00 63.34           N  
ATOM     26  CA  LEU A   4     -20.856  24.654 -52.498  1.00 63.34           C  
ATOM     27  C   LEU A   4     -20.186  25.254 -51.266  1.00 63.34           C  
ATOM     28  CB  LEU A   4     -20.035  24.978 -53.749  1.00 63.34           C  
ATOM     29  O   LEU A   4     -19.434  24.570 -50.568  1.00 63.34           O  
ATOM     30  CG  LEU A   4     -19.385  23.790 -54.459  1.00 63.34           C  
ATOM     31  CD1 LEU A   4     -19.227  24.084 -55.947  1.00 63.34           C  
ATOM     32  CD2 LEU A   4     -18.036  23.462 -53.828  1.00 63.34           C  
ATOM     33  N   LEU A   5     -20.644  26.454 -50.881  1.00 64.68           N  
ATOM     34  CA  LEU A   5     -20.085  27.121 -49.710  1.00 64.68           C  
ATOM     35  C   LEU A   5     -20.608  26.489 -48.424  1.00 64.68           C  
ATOM     36  CB  LEU A   5     -20.422  28.614 -49.731  1.00 64.68           C  
ATOM     37  O   LEU A   5     -19.864  26.347 -47.450  1.00 64.68           O  
ATOM     38  CG  LEU A   5     -19.564  29.490 -50.647  1.00 64.68           C  
ATOM     39  CD1 LEU A   5     -20.198  30.867 -50.808  1.00 64.68           C  
ATOM     40  CD2 LEU A   5     -18.146  29.608 -50.098  1.00 64.68           C  
ATOM     41  N   LEU A   6     -21.834  25.968 -48.515  1.00 59.29           N  
ATOM     42  CA  LEU A   6     -22.424  25.371 -47.322  1.00 59.29           C  
ATOM     43  C   LEU A   6     -21.817  24.000 -47.044  1.00 59.29           C  
ATOM     44  CB  LEU A   6     -23.942  25.248 -47.478  1.00 59.29           C  
ATOM     45  O   LEU A   6     -21.584  23.642 -45.887  1.00 59.29           O  
ATOM     46  CG  LEU A   6     -24.775  26.414 -46.945  1.00 59.29           C  
ATOM     47  CD1 LEU A   6     -26.027  26.603 -47.795  1.00 59.29           C  
ATOM     48  CD2 LEU A   6     -25.145  26.183 -45.484  1.00 59.29           C  
ATOM     49  N   ALA A   7     -21.443  23.342 -48.097  1.00 64.03           N  
ATOM     50  CA  ALA A   7     -20.833  22.021 -47.967  1.00 64.03           C  
ATOM     51  C   ALA A   7     -19.421  22.122 -47.397  1.00 64.03           C  
ATOM     52  CB  ALA A   7     -20.808  21.311 -49.318  1.00 64.03           C  
ATOM     53  O   ALA A   7     -19.016  21.298 -46.574  1.00 64.03           O  
ATOM     54  N   LEU A   8     -18.737  23.163 -47.787  1.00 59.90           N  
ATOM     55  CA  LEU A   8     -17.385  23.355 -47.272  1.00 59.90           C  
ATOM     56  C   LEU A   8     -17.416  23.768 -45.805  1.00 59.90           C  
ATOM     57  CB  LEU A   8     -16.643  24.410 -48.097  1.00 59.90           C  
ATOM     58  O   LEU A   8     -16.554  23.360 -45.022  1.00 59.90           O  
ATOM     59  CG  LEU A   8     -15.602  23.887 -49.088  1.00 59.90           C  
ATOM     60  CD1 LEU A   8     -15.797  24.538 -50.453  1.00 59.90           C  
ATOM     61  CD2 LEU A   8     -14.192  24.140 -48.566  1.00 59.90           C  
ATOM     62  N   ALA A   9     -18.433  24.411 -45.273  1.00 63.86           N  
ATOM     63  CA  ALA A   9     -18.557  24.814 -43.875  1.00 63.86           C  
ATOM     64  C   ALA A   9     -18.909  23.621 -42.990  1.00 63.86           C  
ATOM     65  CB  ALA A   9     -19.609  25.910 -43.728  1.00 63.86           C  
ATOM     66  O   ALA A   9     -18.387  23.488 -41.881  1.00 63.86           O  
ATOM     67  N   VAL A  10     -19.660  22.647 -43.512  1.00 63.15           N  
ATOM     68  CA  VAL A  10     -20.032  21.468 -42.737  1.00 63.15           C  
ATOM     69  C   VAL A  10     -18.821  20.552 -42.578  1.00 63.15           C  
ATOM     70  CB  VAL A  10     -21.199  20.700 -43.397  1.00 63.15           C  
ATOM     71  O   VAL A  10     -18.595  19.993 -41.502  1.00 63.15           O  
ATOM     72  CG1 VAL A  10     -21.498  19.411 -42.633  1.00 63.15           C  
ATOM     73  CG2 VAL A  10     -22.444  21.582 -43.471  1.00 63.15           C  
ATOM     74  N   VAL A  11     -17.945  20.479 -43.629  1.00 64.58           N  
ATOM     75  CA  VAL A  11     -16.751  19.642 -43.561  1.00 64.58           C  
ATOM     76  C   VAL A  11     -15.746  20.255 -42.589  1.00 64.58           C  
ATOM     77  CB  VAL A  11     -16.105  19.461 -44.953  1.00 64.58           C  
ATOM     78  O   VAL A  11     -15.093  19.538 -41.828  1.00 64.58           O  
ATOM     79  CG1 VAL A  11     -14.782  18.706 -44.840  1.00 64.58           C  
ATOM     80  CG2 VAL A  11     -17.062  18.731 -45.894  1.00 64.58           C  
ATOM     81  N   ALA A  12     -15.706  21.585 -42.439  1.00 59.91           N  
ATOM     82  CA  ALA A  12     -14.808  22.222 -41.479  1.00 59.91           C  
ATOM     83  C   ALA A  12     -15.318  22.049 -40.052  1.00 59.91           C  
ATOM     84  CB  ALA A  12     -14.644  23.704 -41.806  1.00 59.91           C  
ATOM     85  O   ALA A  12     -14.530  21.853 -39.124  1.00 59.91           O  
ATOM     86  N   PHE A  13     -16.609  21.930 -39.813  1.00 58.40           N  
ATOM     87  CA  PHE A  13     -17.122  21.730 -38.462  1.00 58.40           C  
ATOM     88  C   PHE A  13     -16.975  20.274 -38.037  1.00 58.40           C  
ATOM     89  CB  PHE A  13     -18.591  22.156 -38.376  1.00 58.40           C  
ATOM     90  O   PHE A  13     -16.645  19.990 -36.883  1.00 58.40           O  
ATOM     91  CG  PHE A  13     -18.789  23.545 -37.831  1.00 58.40           C  
ATOM     92  CD1 PHE A  13     -18.807  23.773 -36.460  1.00 58.40           C  
ATOM     93  CD2 PHE A  13     -18.958  24.623 -38.690  1.00 58.40           C  
ATOM     94  CE1 PHE A  13     -18.990  25.057 -35.953  1.00 58.40           C  
ATOM     95  CE2 PHE A  13     -19.141  25.910 -38.190  1.00 58.40           C  
ATOM     96  CZ  PHE A  13     -19.158  26.124 -36.822  1.00 58.40           C  
ATOM     97  N   VAL A  14     -17.087  19.386 -39.000  1.00 61.31           N  
ATOM     98  CA  VAL A  14     -16.916  17.974 -38.673  1.00 61.31           C  
ATOM     99  C   VAL A  14     -15.435  17.670 -38.455  1.00 61.31           C  
ATOM    100  CB  VAL A  14     -17.490  17.062 -39.779  1.00 61.31           C  
ATOM    101  O   VAL A  14     -15.080  16.878 -37.578  1.00 61.31           O  
ATOM    102  CG1 VAL A  14     -17.165  15.597 -39.494  1.00 61.31           C  
ATOM    103  CG2 VAL A  14     -18.999  17.262 -39.905  1.00 61.31           C  
ATOM    104  N   CYS A  15     -14.551  18.529 -39.040  1.00 58.45           N  
ATOM    105  CA  CYS A  15     -13.138  18.272 -38.788  1.00 58.45           C  
ATOM    106  C   CYS A  15     -12.663  19.009 -37.541  1.00 58.45           C  
ATOM    107  CB  CYS A  15     -12.294  18.691 -39.991  1.00 58.45           C  
ATOM    108  O   CYS A  15     -11.725  18.569 -36.874  1.00 58.45           O  
ATOM    109  SG  CYS A  15     -12.552  17.663 -41.454  1.00 58.45           S  
ATOM    110  N   LEU A  16     -13.461  19.976 -37.014  1.00 58.28           N  
ATOM    111  CA  LEU A  16     -13.046  20.586 -35.755  1.00 58.28           C  
ATOM    112  C   LEU A  16     -13.772  19.947 -34.576  1.00 58.28           C  
ATOM    113  CB  LEU A  16     -13.313  22.094 -35.777  1.00 58.28           C  
ATOM    114  O   LEU A  16     -13.448  20.224 -33.419  1.00 58.28           O  
ATOM    115  CG  LEU A  16     -12.507  22.911 -36.788  1.00 58.28           C  
ATOM    116  CD1 LEU A  16     -13.063  24.327 -36.888  1.00 58.28           C  
ATOM    117  CD2 LEU A  16     -11.032  22.936 -36.401  1.00 58.28           C  
ATOM    118  N   GLY A  17     -14.747  19.097 -34.837  1.00 54.49           N  
ATOM    119  CA  GLY A  17     -15.359  18.441 -33.692  1.00 54.49           C  
ATOM    120  C   GLY A  17     -14.717  17.109 -33.355  1.00 54.49           C  
ATOM    121  O   GLY A  17     -15.092  16.464 -32.374  1.00 54.49           O  
ATOM    122  N   SER A  18     -13.706  16.731 -34.061  1.00 53.92           N  
ATOM    123  CA  SER A  18     -13.008  15.533 -33.604  1.00 53.92           C  
ATOM    124  C   SER A  18     -11.783  15.892 -32.770  1.00 53.92           C  
ATOM    125  CB  SER A  18     -12.590  14.669 -34.794  1.00 53.92           C  
ATOM    126  O   SER A  18     -10.981  15.020 -32.428  1.00 53.92           O  
ATOM    127  OG  SER A  18     -13.714  14.318 -35.582  1.00 53.92           O  
ATOM    128  N   ALA A  19     -11.643  17.161 -32.378  1.00 53.01           N  
ATOM    129  CA  ALA A  19     -10.630  17.277 -31.332  1.00 53.01           C  
ATOM    130  C   ALA A  19     -11.271  17.287 -29.947  1.00 53.01           C  
ATOM    131  CB  ALA A  19      -9.795  18.539 -31.537  1.00 53.01           C  
ATOM    132  O   ALA A  19     -10.576  17.394 -28.934  1.00 53.01           O  
ATOM    133  N   ASN A  20     -12.505  16.726 -29.853  1.00 50.76           N  
ATOM    134  CA  ASN A  20     -12.880  16.675 -28.444  1.00 50.76           C  
ATOM    135  C   ASN A  20     -13.689  15.421 -28.124  1.00 50.76           C  
ATOM    136  CB  ASN A  20     -13.666  17.928 -28.052  1.00 50.76           C  
ATOM    137  O   ASN A  20     -14.913  15.413 -28.268  1.00 50.76           O  
ATOM    138  CG  ASN A  20     -12.985  18.726 -26.957  1.00 50.76           C  
ATOM    139  ND2 ASN A  20     -13.612  19.821 -26.544  1.00 50.76           N  
ATOM    140  OD1 ASN A  20     -11.905  18.360 -26.486  1.00 50.76           O  
ATOM    141  N   GLN A  21     -13.330  14.293 -28.640  1.00 49.99           N  
ATOM    142  CA  GLN A  21     -13.940  13.100 -28.062  1.00 49.99           C  
ATOM    143  C   GLN A  21     -13.016  11.892 -28.189  1.00 49.99           C  
ATOM    144  CB  GLN A  21     -15.283  12.805 -28.732  1.00 49.99           C  
ATOM    145  O   GLN A  21     -12.713  11.449 -29.299  1.00 49.99           O  
ATOM    146  CG  GLN A  21     -16.377  13.806 -28.383  1.00 49.99           C  
ATOM    147  CD  GLN A  21     -17.772  13.245 -28.587  1.00 49.99           C  
ATOM    148  NE2 GLN A  21     -18.785  14.060 -28.311  1.00 49.99           N  
ATOM    149  OE1 GLN A  21     -17.938  12.090 -28.991  1.00 49.99           O  
ATOM    150  N   GLN A  22     -12.027  11.750 -27.273  1.00 47.42           N  
ATOM    151  CA  GLN A  22     -11.652  10.425 -26.791  1.00 47.42           C  
ATOM    152  C   GLN A  22     -11.016  10.503 -25.406  1.00 47.42           C  
ATOM    153  CB  GLN A  22     -10.693   9.748 -27.771  1.00 47.42           C  
ATOM    154  O   GLN A  22      -9.986  11.156 -25.226  1.00 47.42           O  
ATOM    155  CG  GLN A  22     -11.385   9.122 -28.975  1.00 47.42           C  
ATOM    156  CD  GLN A  22     -10.407   8.511 -29.961  1.00 47.42           C  
ATOM    157  NE2 GLN A  22     -10.851   8.327 -31.200  1.00 47.42           N  
ATOM    158  OE1 GLN A  22      -9.262   8.206 -29.613  1.00 47.42           O  
ATOM    159  N   GLY A  23     -11.800  10.682 -24.348  1.00 44.60           N  
ATOM    160  CA  GLY A  23     -12.158   9.634 -23.405  1.00 44.60           C  
ATOM    161  C   GLY A  23     -11.350   8.364 -23.590  1.00 44.60           C  
ATOM    162  O   GLY A  23     -11.583   7.605 -24.533  1.00 44.60           O  
ATOM    163  N   HIS A  24     -10.060   8.200 -23.244  1.00 44.22           N  
ATOM    164  CA  HIS A  24      -9.507   6.880 -22.961  1.00 44.22           C  
ATOM    165  C   HIS A  24      -8.618   6.909 -21.722  1.00 44.22           C  
ATOM    166  CB  HIS A  24      -8.716   6.362 -24.164  1.00 44.22           C  
ATOM    167  O   HIS A  24      -7.680   7.705 -21.644  1.00 44.22           O  
ATOM    168  CG  HIS A  24      -9.530   5.535 -25.106  1.00 44.22           C  
ATOM    169  CD2 HIS A  24      -9.734   4.197 -25.167  1.00 44.22           C  
ATOM    170  ND1 HIS A  24     -10.251   6.082 -26.145  1.00 44.22           N  
ATOM    171  CE1 HIS A  24     -10.865   5.115 -26.805  1.00 44.22           C  
ATOM    172  NE2 HIS A  24     -10.568   3.961 -26.232  1.00 44.22           N  
ATOM    173  N   GLY A  25      -9.128   7.213 -20.548  1.00 49.35           N  
ATOM    174  CA  GLY A  25      -8.478   6.501 -19.459  1.00 49.35           C  
ATOM    175  C   GLY A  25      -6.963   6.548 -19.536  1.00 49.35           C  
ATOM    176  O   GLY A  25      -6.331   5.600 -20.004  1.00 49.35           O  
ATOM    177  N   ARG A  26      -6.343   7.664 -19.871  1.00 51.39           N  
ATOM    178  CA  ARG A  26      -4.902   7.815 -19.702  1.00 51.39           C  
ATOM    179  C   ARG A  26      -4.363   6.822 -18.678  1.00 51.39           C  
ATOM    180  CB  ARG A  26      -4.556   9.244 -19.278  1.00 51.39           C  
ATOM    181  O   ARG A  26      -4.842   6.772 -17.543  1.00 51.39           O  
ATOM    182  CG  ARG A  26      -4.463  10.225 -20.436  1.00 51.39           C  
ATOM    183  CD  ARG A  26      -3.822  11.539 -20.013  1.00 51.39           C  
ATOM    184  NE  ARG A  26      -3.454  12.356 -21.166  1.00 51.39           N  
ATOM    185  NH1 ARG A  26      -5.413  13.580 -21.184  1.00 51.39           N  
ATOM    186  NH2 ARG A  26      -3.785  13.989 -22.745  1.00 51.39           N  
ATOM    187  CZ  ARG A  26      -4.219  13.306 -21.696  1.00 51.39           C  
ATOM    188  N   LYS A  27      -4.483   5.583 -18.937  1.00 52.11           N  
ATOM    189  CA  LYS A  27      -3.423   4.784 -18.329  1.00 52.11           C  
ATOM    190  C   LYS A  27      -2.176   5.626 -18.077  1.00 52.11           C  
ATOM    191  CB  LYS A  27      -3.077   3.587 -19.215  1.00 52.11           C  
ATOM    192  O   LYS A  27      -1.671   6.286 -18.987  1.00 52.11           O  
ATOM    193  CG  LYS A  27      -2.450   2.421 -18.464  1.00 52.11           C  
ATOM    194  CD  LYS A  27      -2.145   1.255 -19.395  1.00 52.11           C  
ATOM    195  CE  LYS A  27      -1.553   0.074 -18.639  1.00 52.11           C  
ATOM    196  NZ  LYS A  27      -1.320  -1.098 -19.535  1.00 52.11           N  
ATOM    197  N   PRO A  28      -2.129   6.415 -16.997  1.00 59.42           N  
ATOM    198  CA  PRO A  28      -0.885   7.172 -16.844  1.00 59.42           C  
ATOM    199  C   PRO A  28       0.295   6.520 -17.562  1.00 59.42           C  
ATOM    200  CB  PRO A  28      -0.663   7.185 -15.329  1.00 59.42           C  
ATOM    201  O   PRO A  28       0.338   5.295 -17.700  1.00 59.42           O  
ATOM    202  CG  PRO A  28      -1.643   6.192 -14.792  1.00 59.42           C  
ATOM    203  CD  PRO A  28      -2.593   5.816 -15.892  1.00 59.42           C  
ATOM    204  N   PRO A  29       0.957   7.202 -18.545  1.00 56.58           N  
ATOM    205  CA  PRO A  29       2.217   6.776 -19.160  1.00 56.58           C  
ATOM    206  C   PRO A  29       3.127   6.031 -18.187  1.00 56.58           C  
ATOM    207  CB  PRO A  29       2.855   8.094 -19.604  1.00 56.58           C  
ATOM    208  O   PRO A  29       3.173   6.365 -17.000  1.00 56.58           O  
ATOM    209  CG  PRO A  29       1.976   9.158 -19.029  1.00 56.58           C  
ATOM    210  CD  PRO A  29       0.787   8.499 -18.390  1.00 56.58           C  
ATOM    211  N   LEU A  30       3.095   4.656 -18.163  1.00 56.11           N  
ATOM    212  CA  LEU A  30       4.170   3.898 -17.532  1.00 56.11           C  
ATOM    213  C   LEU A  30       5.499   4.635 -17.653  1.00 56.11           C  
ATOM    214  CB  LEU A  30       4.285   2.507 -18.162  1.00 56.11           C  
ATOM    215  O   LEU A  30       6.118   4.638 -18.720  1.00 56.11           O  
ATOM    216  CG  LEU A  30       3.101   1.564 -17.945  1.00 56.11           C  
ATOM    217  CD1 LEU A  30       3.232   0.335 -18.838  1.00 56.11           C  
ATOM    218  CD2 LEU A  30       3.002   1.158 -16.479  1.00 56.11           C  
ATOM    219  N   ASP A  31       5.496   5.987 -17.660  1.00 56.75           N  
ATOM    220  CA  ASP A  31       6.774   6.691 -17.630  1.00 56.75           C  
ATOM    221  C   ASP A  31       7.771   5.982 -16.715  1.00 56.75           C  
ATOM    222  CB  ASP A  31       6.579   8.138 -17.174  1.00 56.75           C  
ATOM    223  O   ASP A  31       7.407   5.524 -15.630  1.00 56.75           O  
ATOM    224  CG  ASP A  31       5.754   8.961 -18.148  1.00 56.75           C  
ATOM    225  OD1 ASP A  31       5.830   8.715 -19.371  1.00 56.75           O  
ATOM    226  OD2 ASP A  31       5.023   9.865 -17.688  1.00 56.75           O  
ATOM    227  N   LEU A  32       8.413   4.918 -17.148  1.00 60.90           N  
ATOM    228  CA  LEU A  32       9.629   4.405 -16.526  1.00 60.90           C  
ATOM    229  C   LEU A  32      10.151   5.377 -15.473  1.00 60.90           C  
ATOM    230  CB  LEU A  32      10.707   4.153 -17.583  1.00 60.90           C  
ATOM    231  O   LEU A  32      11.202   5.995 -15.659  1.00 60.90           O  
ATOM    232  CG  LEU A  32      11.819   3.175 -17.198  1.00 60.90           C  
ATOM    233  CD1 LEU A  32      11.260   1.762 -17.068  1.00 60.90           C  
ATOM    234  CD2 LEU A  32      12.947   3.218 -18.223  1.00 60.90           C  
ATOM    235  N   HIS A  33       9.312   6.261 -15.008  1.00 69.44           N  
ATOM    236  CA  HIS A  33       9.814   7.091 -13.918  1.00 69.44           C  
ATOM    237  C   HIS A  33       9.631   6.400 -12.571  1.00 69.44           C  
ATOM    238  CB  HIS A  33       9.110   8.449 -13.912  1.00 69.44           C  
ATOM    239  O   HIS A  33       8.750   5.551 -12.419  1.00 69.44           O  
ATOM    240  CG  HIS A  33       9.375   9.268 -15.134  1.00 69.44           C  
ATOM    241  CD2 HIS A  33      10.438  10.033 -15.479  1.00 69.44           C  
ATOM    242  ND1 HIS A  33       8.478   9.363 -16.176  1.00 69.44           N  
ATOM    243  CE1 HIS A  33       8.979  10.152 -17.111  1.00 69.44           C  
ATOM    244  NE2 HIS A  33      10.168  10.572 -16.712  1.00 69.44           N  
ATOM    245  N   SER A  34      10.849   6.221 -11.986  1.00 80.63           N  
ATOM    246  CA  SER A  34      10.882   5.726 -10.614  1.00 80.63           C  
ATOM    247  C   SER A  34       9.732   6.300  -9.792  1.00 80.63           C  
ATOM    248  CB  SER A  34      12.216   6.072  -9.950  1.00 80.63           C  
ATOM    249  O   SER A  34       9.423   7.489  -9.893  1.00 80.63           O  
ATOM    250  OG  SER A  34      13.294   5.465 -10.642  1.00 80.63           O  
ATOM    251  N   ARG A  35       8.813   5.466  -9.241  1.00 91.50           N  
ATOM    252  CA  ARG A  35       7.684   5.787  -8.374  1.00 91.50           C  
ATOM    253  C   ARG A  35       8.067   5.653  -6.904  1.00 91.50           C  
ATOM    254  CB  ARG A  35       6.490   4.884  -8.688  1.00 91.50           C  
ATOM    255  O   ARG A  35       8.725   4.686  -6.514  1.00 91.50           O  
ATOM    256  CG  ARG A  35       5.239   5.214  -7.889  1.00 91.50           C  
ATOM    257  CD  ARG A  35       4.429   6.325  -8.542  1.00 91.50           C  
ATOM    258  NE  ARG A  35       5.225   7.536  -8.725  1.00 91.50           N  
ATOM    259  NH1 ARG A  35       3.409   8.931  -9.034  1.00 91.50           N  
ATOM    260  NH2 ARG A  35       5.537   9.780  -9.106  1.00 91.50           N  
ATOM    261  CZ  ARG A  35       4.722   8.746  -8.954  1.00 91.50           C  
ATOM    262  N   TYR A  36       7.648   6.694  -6.100  1.00 95.28           N  
ATOM    263  CA  TYR A  36       7.867   6.661  -4.658  1.00 95.28           C  
ATOM    264  C   TYR A  36       6.543   6.614  -3.906  1.00 95.28           C  
ATOM    265  CB  TYR A  36       8.679   7.880  -4.210  1.00 95.28           C  
ATOM    266  O   TYR A  36       5.666   7.453  -4.127  1.00 95.28           O  
ATOM    267  CG  TYR A  36      10.106   7.874  -4.703  1.00 95.28           C  
ATOM    268  CD1 TYR A  36      11.152   7.503  -3.861  1.00 95.28           C  
ATOM    269  CD2 TYR A  36      10.411   8.239  -6.010  1.00 95.28           C  
ATOM    270  CE1 TYR A  36      12.469   7.498  -4.310  1.00 95.28           C  
ATOM    271  CE2 TYR A  36      11.723   8.237  -6.469  1.00 95.28           C  
ATOM    272  OH  TYR A  36      14.046   7.862  -6.064  1.00 95.28           O  
ATOM    273  CZ  TYR A  36      12.744   7.865  -5.614  1.00 95.28           C  
ATOM    274  N   CYS A  37       6.361   5.605  -3.021  1.00 96.76           N  
ATOM    275  CA  CYS A  37       5.141   5.431  -2.241  1.00 96.76           C  
ATOM    276  C   CYS A  37       5.464   5.174  -0.774  1.00 96.76           C  
ATOM    277  CB  CYS A  37       4.309   4.277  -2.799  1.00 96.76           C  
ATOM    278  O   CYS A  37       6.555   4.703  -0.447  1.00 96.76           O  
ATOM    279  SG  CYS A  37       3.826   4.496  -4.526  1.00 96.76           S  
ATOM    280  N   PHE A  38       4.546   5.567   0.076  1.00 95.85           N  
ATOM    281  CA  PHE A  38       4.654   5.132   1.464  1.00 95.85           C  
ATOM    282  C   PHE A  38       4.317   3.651   1.594  1.00 95.85           C  
ATOM    283  CB  PHE A  38       3.731   5.962   2.362  1.00 95.85           C  
ATOM    284  O   PHE A  38       3.276   3.201   1.112  1.00 95.85           O  
ATOM    285  CG  PHE A  38       4.137   7.406   2.481  1.00 95.85           C  
ATOM    286  CD1 PHE A  38       5.037   7.811   3.458  1.00 95.85           C  
ATOM    287  CD2 PHE A  38       3.618   8.358   1.614  1.00 95.85           C  
ATOM    288  CE1 PHE A  38       5.415   9.147   3.570  1.00 95.85           C  
ATOM    289  CE2 PHE A  38       3.990   9.696   1.720  1.00 95.85           C  
ATOM    290  CZ  PHE A  38       4.888  10.088   2.699  1.00 95.85           C  
ATOM    291  N   GLN A  39       5.264   2.895   2.103  1.00 94.63           N  
ATOM    292  CA  GLN A  39       5.153   1.451   2.282  1.00 94.63           C  
ATOM    293  C   GLN A  39       5.261   1.069   3.755  1.00 94.63           C  
ATOM    294  CB  GLN A  39       6.227   0.724   1.471  1.00 94.63           C  
ATOM    295  O   GLN A  39       6.362   1.011   4.307  1.00 94.63           O  
ATOM    296  CG  GLN A  39       6.234   1.091  -0.007  1.00 94.63           C  
ATOM    297  CD  GLN A  39       7.396   0.471  -0.760  1.00 94.63           C  
ATOM    298  NE2 GLN A  39       8.338   1.305  -1.188  1.00 94.63           N  
ATOM    299  OE1 GLN A  39       7.448  -0.748  -0.954  1.00 94.63           O  
ATOM    300  N   CYS A  40       4.156   0.729   4.363  1.00 94.35           N  
ATOM    301  CA  CYS A  40       4.176   0.422   5.789  1.00 94.35           C  
ATOM    302  C   CYS A  40       2.857  -0.201   6.231  1.00 94.35           C  
ATOM    303  CB  CYS A  40       4.453   1.685   6.604  1.00 94.35           C  
ATOM    304  O   CYS A  40       1.907  -0.272   5.449  1.00 94.35           O  
ATOM    305  SG  CYS A  40       3.275   3.020   6.301  1.00 94.35           S  
ATOM    306  N   THR A  41       2.909  -0.754   7.437  1.00 92.75           N  
ATOM    307  CA  THR A  41       1.746  -1.232   8.177  1.00 92.75           C  
ATOM    308  C   THR A  41       1.715  -0.636   9.581  1.00 92.75           C  
ATOM    309  CB  THR A  41       1.736  -2.769   8.268  1.00 92.75           C  
ATOM    310  O   THR A  41       2.733  -0.148  10.077  1.00 92.75           O  
ATOM    311  CG2 THR A  41       1.837  -3.403   6.885  1.00 92.75           C  
ATOM    312  OG1 THR A  41       2.848  -3.202   9.062  1.00 92.75           O  
ATOM    313  N   PRO A  42       0.515  -0.570  10.157  1.00 88.33           N  
ATOM    314  CA  PRO A  42       0.452  -0.031  11.517  1.00 88.33           C  
ATOM    315  C   PRO A  42       1.327  -0.805  12.500  1.00 88.33           C  
ATOM    316  CB  PRO A  42      -1.029  -0.166  11.881  1.00 88.33           C  
ATOM    317  O   PRO A  42       1.796  -0.240  13.492  1.00 88.33           O  
ATOM    318  CG  PRO A  42      -1.744  -0.193  10.569  1.00 88.33           C  
ATOM    319  CD  PRO A  42      -0.853  -0.848   9.554  1.00 88.33           C  
ATOM    320  N   GLU A  43       1.627  -2.028  12.271  1.00 85.62           N  
ATOM    321  CA  GLU A  43       2.416  -2.872  13.163  1.00 85.62           C  
ATOM    322  C   GLU A  43       3.897  -2.512  13.097  1.00 85.62           C  
ATOM    323  CB  GLU A  43       2.218  -4.351  12.818  1.00 85.62           C  
ATOM    324  O   GLU A  43       4.600  -2.564  14.109  1.00 85.62           O  
ATOM    325  CG  GLU A  43       0.795  -4.847  13.030  1.00 85.62           C  
ATOM    326  CD  GLU A  43       0.440  -6.042  12.159  1.00 85.62           C  
ATOM    327  OE1 GLU A  43      -0.741  -6.455  12.149  1.00 85.62           O  
ATOM    328  OE2 GLU A  43       1.352  -6.569  11.484  1.00 85.62           O  
ATOM    329  N   ASN A  44       4.293  -2.104  11.921  1.00 81.94           N  
ATOM    330  CA  ASN A  44       5.713  -1.839  11.718  1.00 81.94           C  
ATOM    331  C   ASN A  44       6.067  -0.392  12.051  1.00 81.94           C  
ATOM    332  CB  ASN A  44       6.121  -2.168  10.280  1.00 81.94           C  
ATOM    333  O   ASN A  44       7.161  -0.115  12.547  1.00 81.94           O  
ATOM    334  CG  ASN A  44       6.150  -3.659  10.008  1.00 81.94           C  
ATOM    335  ND2 ASN A  44       6.221  -4.029   8.735  1.00 81.94           N  
ATOM    336  OD1 ASN A  44       6.108  -4.473  10.935  1.00 81.94           O  
ATOM    337  N   HIS A  45       5.068   0.554  11.945  1.00 77.14           N  
ATOM    338  CA  HIS A  45       5.394   1.964  12.126  1.00 77.14           C  
ATOM    339  C   HIS A  45       4.315   2.681  12.930  1.00 77.14           C  
ATOM    340  CB  HIS A  45       5.581   2.649  10.771  1.00 77.14           C  
ATOM    341  O   HIS A  45       4.335   3.908  13.050  1.00 77.14           O  
ATOM    342  CG  HIS A  45       6.886   2.331  10.113  1.00 77.14           C  
ATOM    343  CD2 HIS A  45       8.090   2.945  10.182  1.00 77.14           C  
ATOM    344  ND1 HIS A  45       7.047   1.261   9.260  1.00 77.14           N  
ATOM    345  CE1 HIS A  45       8.298   1.230   8.832  1.00 77.14           C  
ATOM    346  NE2 HIS A  45       8.952   2.242   9.377  1.00 77.14           N  
ATOM    347  N   SER A  46       4.255   2.505  14.272  1.00 71.69           N  
ATOM    348  CA  SER A  46       3.458   3.189  15.286  1.00 71.69           C  
ATOM    349  C   SER A  46       2.412   4.096  14.647  1.00 71.69           C  
ATOM    350  CB  SER A  46       4.358   4.008  16.212  1.00 71.69           C  
ATOM    351  O   SER A  46       2.222   5.235  15.081  1.00 71.69           O  
ATOM    352  OG  SER A  46       5.222   3.161  16.951  1.00 71.69           O  
ATOM    353  N   TYR A  47       1.876   3.845  13.359  1.00 70.39           N  
ATOM    354  CA  TYR A  47       0.663   4.444  12.813  1.00 70.39           C  
ATOM    355  C   TYR A  47       0.999   5.483  11.750  1.00 70.39           C  
ATOM    356  CB  TYR A  47      -0.167   5.088  13.928  1.00 70.39           C  
ATOM    357  O   TYR A  47       0.112   5.964  11.041  1.00 70.39           O  
ATOM    358  CG  TYR A  47      -0.868   4.090  14.816  1.00 70.39           C  
ATOM    359  CD1 TYR A  47      -2.065   3.497  14.421  1.00 70.39           C  
ATOM    360  CD2 TYR A  47      -0.337   3.738  16.052  1.00 70.39           C  
ATOM    361  CE1 TYR A  47      -2.717   2.578  15.237  1.00 70.39           C  
ATOM    362  CE2 TYR A  47      -0.979   2.821  16.877  1.00 70.39           C  
ATOM    363  OH  TYR A  47      -2.807   1.337  17.273  1.00 70.39           O  
ATOM    364  CZ  TYR A  47      -2.167   2.246  16.461  1.00 70.39           C  
ATOM    365  N   LYS A  48       2.342   5.836  11.756  1.00 76.02           N  
ATOM    366  CA  LYS A  48       2.775   6.740  10.694  1.00 76.02           C  
ATOM    367  C   LYS A  48       3.899   6.120   9.869  1.00 76.02           C  
ATOM    368  CB  LYS A  48       3.230   8.077  11.279  1.00 76.02           C  
ATOM    369  O   LYS A  48       4.712   5.355  10.393  1.00 76.02           O  
ATOM    370  CG  LYS A  48       2.113   8.882  11.926  1.00 76.02           C  
ATOM    371  CD  LYS A  48       2.614  10.231  12.428  1.00 76.02           C  
ATOM    372  CE  LYS A  48       1.508  11.017  13.118  1.00 76.02           C  
ATOM    373  NZ  LYS A  48       1.987  12.353  13.584  1.00 76.02           N  
ATOM    374  N   CYS A  49       3.653   6.342   8.537  1.00 81.91           N  
ATOM    375  CA  CYS A  49       4.723   5.953   7.625  1.00 81.91           C  
ATOM    376  C   CYS A  49       5.743   7.075   7.472  1.00 81.91           C  
ATOM    377  CB  CYS A  49       4.152   5.580   6.257  1.00 81.91           C  
ATOM    378  O   CYS A  49       5.438   8.124   6.902  1.00 81.91           O  
ATOM    379  SG  CYS A  49       3.156   4.074   6.270  1.00 81.91           S  
ATOM    380  N   PRO A  50       6.945   6.951   7.954  1.00 83.42           N  
ATOM    381  CA  PRO A  50       7.825   8.120   8.034  1.00 83.42           C  
ATOM    382  C   PRO A  50       8.368   8.545   6.672  1.00 83.42           C  
ATOM    383  CB  PRO A  50       8.958   7.646   8.949  1.00 83.42           C  
ATOM    384  O   PRO A  50       8.451   9.742   6.383  1.00 83.42           O  
ATOM    385  CG  PRO A  50       8.904   6.154   8.882  1.00 83.42           C  
ATOM    386  CD  PRO A  50       7.498   5.741   8.554  1.00 83.42           C  
ATOM    387  N   THR A  51       8.677   7.482   5.896  1.00 89.60           N  
ATOM    388  CA  THR A  51       9.344   7.890   4.664  1.00 89.60           C  
ATOM    389  C   THR A  51       8.817   7.093   3.474  1.00 89.60           C  
ATOM    390  CB  THR A  51      10.870   7.714   4.769  1.00 89.60           C  
ATOM    391  O   THR A  51       8.556   5.894   3.591  1.00 89.60           O  
ATOM    392  CG2 THR A  51      11.604   8.808   4.002  1.00 89.60           C  
ATOM    393  OG1 THR A  51      11.257   7.769   6.148  1.00 89.60           O  
ATOM    394  N   ALA A  52       8.639   7.861   2.349  1.00 93.96           N  
ATOM    395  CA  ALA A  52       8.331   7.185   1.091  1.00 93.96           C  
ATOM    396  C   ALA A  52       9.575   6.523   0.505  1.00 93.96           C  
ATOM    397  CB  ALA A  52       7.736   8.172   0.089  1.00 93.96           C  
ATOM    398  O   ALA A  52      10.686   7.040   0.646  1.00 93.96           O  
ATOM    399  N   GLU A  53       9.361   5.300  -0.070  1.00 94.32           N  
ATOM    400  CA  GLU A  53      10.440   4.539  -0.693  1.00 94.32           C  
ATOM    401  C   GLU A  53      10.161   4.297  -2.174  1.00 94.32           C  
ATOM    402  CB  GLU A  53      10.642   3.204   0.028  1.00 94.32           C  
ATOM    403  O   GLU A  53       9.010   4.351  -2.611  1.00 94.32           O  
ATOM    404  CG  GLU A  53      10.999   3.348   1.500  1.00 94.32           C  
ATOM    405  CD  GLU A  53      11.142   2.015   2.217  1.00 94.32           C  
ATOM    406  OE1 GLU A  53      11.503   2.006   3.415  1.00 94.32           O  
ATOM    407  OE2 GLU A  53      10.890   0.971   1.574  1.00 94.32           O  
ATOM    408  N   LYS A  54      11.297   4.109  -2.860  1.00 95.15           N  
ATOM    409  CA  LYS A  54      11.177   3.784  -4.279  1.00 95.15           C  
ATOM    410  C   LYS A  54      10.450   2.457  -4.479  1.00 95.15           C  
ATOM    411  CB  LYS A  54      12.556   3.730  -4.936  1.00 95.15           C  
ATOM    412  O   LYS A  54      10.750   1.471  -3.802  1.00 95.15           O  
ATOM    413  CG  LYS A  54      12.515   3.568  -6.449  1.00 95.15           C  
ATOM    414  CD  LYS A  54      13.917   3.532  -7.045  1.00 95.15           C  
ATOM    415  CE  LYS A  54      13.876   3.434  -8.564  1.00 95.15           C  
ATOM    416  NZ  LYS A  54      15.247   3.428  -9.156  1.00 95.15           N  
ATOM    417  N   CYS A  55       9.365   2.489  -5.424  1.00 94.93           N  
ATOM    418  CA  CYS A  55       8.660   1.250  -5.734  1.00 94.93           C  
ATOM    419  C   CYS A  55       9.553   0.295  -6.516  1.00 94.93           C  
ATOM    420  CB  CYS A  55       7.388   1.542  -6.530  1.00 94.93           C  
ATOM    421  O   CYS A  55      10.256   0.711  -7.439  1.00 94.93           O  
ATOM    422  SG  CYS A  55       6.150   2.479  -5.608  1.00 94.93           S  
ATOM    423  N   PRO A  56       9.589  -0.985  -6.113  1.00 92.12           N  
ATOM    424  CA  PRO A  56      10.410  -1.965  -6.827  1.00 92.12           C  
ATOM    425  C   PRO A  56       9.799  -2.386  -8.162  1.00 92.12           C  
ATOM    426  CB  PRO A  56      10.472  -3.148  -5.858  1.00 92.12           C  
ATOM    427  O   PRO A  56       8.576  -2.357  -8.321  1.00 92.12           O  
ATOM    428  CG  PRO A  56       9.206  -3.061  -5.068  1.00 92.12           C  
ATOM    429  CD  PRO A  56       8.828  -1.614  -4.931  1.00 92.12           C  
ATOM    430  N   GLY A  57      10.657  -2.562  -9.154  1.00 89.80           N  
ATOM    431  CA  GLY A  57      10.239  -3.126 -10.428  1.00 89.80           C  
ATOM    432  C   GLY A  57       9.314  -2.213 -11.210  1.00 89.80           C  
ATOM    433  O   GLY A  57       9.571  -1.013 -11.327  1.00 89.80           O  
ATOM    434  N   MET A  58       8.147  -2.826 -11.646  1.00 89.45           N  
ATOM    435  CA  MET A  58       7.196  -2.137 -12.515  1.00 89.45           C  
ATOM    436  C   MET A  58       5.992  -1.645 -11.720  1.00 89.45           C  
ATOM    437  CB  MET A  58       6.736  -3.058 -13.646  1.00 89.45           C  
ATOM    438  O   MET A  58       4.957  -1.307 -12.298  1.00 89.45           O  
ATOM    439  CG  MET A  58       7.844  -3.447 -14.610  1.00 89.45           C  
ATOM    440  SD  MET A  58       7.248  -4.528 -15.968  1.00 89.45           S  
ATOM    441  CE  MET A  58       6.153  -3.373 -16.839  1.00 89.45           C  
ATOM    442  N   ARG A  59       6.118  -1.623 -10.439  1.00 93.48           N  
ATOM    443  CA  ARG A  59       5.037  -1.098  -9.611  1.00 93.48           C  
ATOM    444  C   ARG A  59       5.021   0.427  -9.635  1.00 93.48           C  
ATOM    445  CB  ARG A  59       5.172  -1.598  -8.171  1.00 93.48           C  
ATOM    446  O   ARG A  59       5.824   1.072  -8.957  1.00 93.48           O  
ATOM    447  CG  ARG A  59       5.113  -3.112  -8.037  1.00 93.48           C  
ATOM    448  CD  ARG A  59       5.227  -3.554  -6.584  1.00 93.48           C  
ATOM    449  NE  ARG A  59       5.277  -5.008  -6.466  1.00 93.48           N  
ATOM    450  NH1 ARG A  59       5.318  -5.026  -4.156  1.00 93.48           N  
ATOM    451  NH2 ARG A  59       5.363  -6.998  -5.323  1.00 93.48           N  
ATOM    452  CZ  ARG A  59       5.319  -5.674  -5.315  1.00 93.48           C  
ATOM    453  N   THR A  60       4.078   0.966 -10.352  1.00 91.89           N  
ATOM    454  CA  THR A  60       4.101   2.395 -10.642  1.00 91.89           C  
ATOM    455  C   THR A  60       2.922   3.101  -9.978  1.00 91.89           C  
ATOM    456  CB  THR A  60       4.070   2.657 -12.159  1.00 91.89           C  
ATOM    457  O   THR A  60       2.639   4.263 -10.276  1.00 91.89           O  
ATOM    458  CG2 THR A  60       5.333   2.131 -12.834  1.00 91.89           C  
ATOM    459  OG1 THR A  60       2.929   2.003 -12.729  1.00 91.89           O  
ATOM    460  N   LYS A  61       2.227   2.360  -9.095  1.00 95.04           N  
ATOM    461  CA  LYS A  61       1.064   2.910  -8.404  1.00 95.04           C  
ATOM    462  C   LYS A  61       1.207   2.773  -6.891  1.00 95.04           C  
ATOM    463  CB  LYS A  61      -0.217   2.219  -8.874  1.00 95.04           C  
ATOM    464  O   LYS A  61       1.861   1.847  -6.406  1.00 95.04           O  
ATOM    465  CG  LYS A  61      -0.452   2.306 -10.375  1.00 95.04           C  
ATOM    466  CD  LYS A  61      -1.632   1.445 -10.807  1.00 95.04           C  
ATOM    467  CE  LYS A  61      -1.803   1.447 -12.320  1.00 95.04           C  
ATOM    468  NZ  LYS A  61      -2.832   0.459 -12.763  1.00 95.04           N  
ATOM    469  N   CYS A  62       0.612   3.799  -6.198  1.00 96.86           N  
ATOM    470  CA  CYS A  62       0.523   3.692  -4.746  1.00 96.86           C  
ATOM    471  C   CYS A  62      -0.886   3.307  -4.313  1.00 96.86           C  
ATOM    472  CB  CYS A  62       0.926   5.011  -4.086  1.00 96.86           C  
ATOM    473  O   CYS A  62      -1.858   3.602  -5.011  1.00 96.86           O  
ATOM    474  SG  CYS A  62       2.572   5.587  -4.556  1.00 96.86           S  
ATOM    475  N   TYR A  63      -0.984   2.564  -3.223  1.00 97.45           N  
ATOM    476  CA  TYR A  63      -2.325   2.294  -2.718  1.00 97.45           C  
ATOM    477  C   TYR A  63      -2.338   2.266  -1.194  1.00 97.45           C  
ATOM    478  CB  TYR A  63      -2.850   0.964  -3.269  1.00 97.45           C  
ATOM    479  O   TYR A  63      -1.298   2.070  -0.561  1.00 97.45           O  
ATOM    480  CG  TYR A  63      -2.204  -0.249  -2.644  1.00 97.45           C  
ATOM    481  CD1 TYR A  63      -1.037  -0.793  -3.176  1.00 97.45           C  
ATOM    482  CD2 TYR A  63      -2.759  -0.854  -1.522  1.00 97.45           C  
ATOM    483  CE1 TYR A  63      -0.439  -1.911  -2.605  1.00 97.45           C  
ATOM    484  CE2 TYR A  63      -2.170  -1.973  -0.943  1.00 97.45           C  
ATOM    485  OH  TYR A  63      -0.425  -3.601  -0.921  1.00 97.45           O  
ATOM    486  CZ  TYR A  63      -1.012  -2.493  -1.490  1.00 97.45           C  
ATOM    487  N   THR A  64      -3.509   2.606  -0.636  1.00 97.10           N  
ATOM    488  CA  THR A  64      -3.833   2.421   0.774  1.00 97.10           C  
ATOM    489  C   THR A  64      -4.994   1.444   0.938  1.00 97.10           C  
ATOM    490  CB  THR A  64      -4.187   3.761   1.446  1.00 97.10           C  
ATOM    491  O   THR A  64      -6.038   1.599   0.300  1.00 97.10           O  
ATOM    492  CG2 THR A  64      -4.435   3.578   2.940  1.00 97.10           C  
ATOM    493  OG1 THR A  64      -3.105   4.681   1.262  1.00 97.10           O  
ATOM    494  N   LEU A  65      -4.773   0.415   1.728  1.00 96.99           N  
ATOM    495  CA  LEU A  65      -5.831  -0.531   2.066  1.00 96.99           C  
ATOM    496  C   LEU A  65      -6.438  -0.205   3.427  1.00 96.99           C  
ATOM    497  CB  LEU A  65      -5.289  -1.963   2.066  1.00 96.99           C  
ATOM    498  O   LEU A  65      -5.714  -0.050   4.413  1.00 96.99           O  
ATOM    499  CG  LEU A  65      -6.320  -3.078   2.253  1.00 96.99           C  
ATOM    500  CD1 LEU A  65      -5.868  -4.344   1.533  1.00 96.99           C  
ATOM    501  CD2 LEU A  65      -6.548  -3.352   3.736  1.00 96.99           C  
ATOM    502  N   TYR A  66      -7.746  -0.090   3.362  1.00 95.67           N  
ATOM    503  CA  TYR A  66      -8.495   0.167   4.587  1.00 95.67           C  
ATOM    504  C   TYR A  66      -9.304  -1.057   4.998  1.00 95.67           C  
ATOM    505  CB  TYR A  66      -9.425   1.370   4.406  1.00 95.67           C  
ATOM    506  O   TYR A  66      -9.854  -1.760   4.147  1.00 95.67           O  
ATOM    507  CG  TYR A  66      -8.700   2.653   4.078  1.00 95.67           C  
ATOM    508  CD1 TYR A  66      -8.347   3.553   5.081  1.00 95.67           C  
ATOM    509  CD2 TYR A  66      -8.369   2.969   2.765  1.00 95.67           C  
ATOM    510  CE1 TYR A  66      -7.681   4.737   4.784  1.00 95.67           C  
ATOM    511  CE2 TYR A  66      -7.703   4.151   2.456  1.00 95.67           C  
ATOM    512  OH  TYR A  66      -6.704   6.198   3.170  1.00 95.67           O  
ATOM    513  CZ  TYR A  66      -7.363   5.027   3.471  1.00 95.67           C  
ATOM    514  N   LYS A  67      -9.349  -1.321   6.326  1.00 95.84           N  
ATOM    515  CA  LYS A  67     -10.112  -2.436   6.880  1.00 95.84           C  
ATOM    516  C   LYS A  67     -10.973  -1.982   8.056  1.00 95.84           C  
ATOM    517  CB  LYS A  67      -9.176  -3.562   7.320  1.00 95.84           C  
ATOM    518  O   LYS A  67     -10.531  -1.181   8.882  1.00 95.84           O  
ATOM    519  CG  LYS A  67      -9.889  -4.861   7.666  1.00 95.84           C  
ATOM    520  CD  LYS A  67      -8.900  -5.987   7.937  1.00 95.84           C  
ATOM    521  CE  LYS A  67      -9.611  -7.277   8.321  1.00 95.84           C  
ATOM    522  NZ  LYS A  67      -8.647  -8.391   8.561  1.00 95.84           N  
ATOM    523  N   ARG A  68     -12.215  -2.489   7.983  1.00 95.66           N  
ATOM    524  CA  ARG A  68     -13.113  -2.200   9.097  1.00 95.66           C  
ATOM    525  C   ARG A  68     -12.858  -3.146  10.266  1.00 95.66           C  
ATOM    526  CB  ARG A  68     -14.573  -2.300   8.651  1.00 95.66           C  
ATOM    527  O   ARG A  68     -12.728  -4.357  10.074  1.00 95.66           O  
ATOM    528  CG  ARG A  68     -15.028  -1.150   7.767  1.00 95.66           C  
ATOM    529  CD  ARG A  68     -16.497  -1.274   7.390  1.00 95.66           C  
ATOM    530  NE  ARG A  68     -16.874  -0.307   6.364  1.00 95.66           N  
ATOM    531  NH1 ARG A  68     -18.726  -1.484   5.641  1.00 95.66           N  
ATOM    532  NH2 ARG A  68     -18.176   0.511   4.657  1.00 95.66           N  
ATOM    533  CZ  ARG A  68     -17.925  -0.429   5.557  1.00 95.66           C  
ATOM    534  N   ASP A  69     -12.675  -2.601  11.479  1.00 90.50           N  
ATOM    535  CA  ASP A  69     -12.472  -3.424  12.667  1.00 90.50           C  
ATOM    536  C   ASP A  69     -13.795  -3.994  13.173  1.00 90.50           C  
ATOM    537  CB  ASP A  69     -11.791  -2.613  13.772  1.00 90.50           C  
ATOM    538  O   ASP A  69     -14.830  -3.850  12.519  1.00 90.50           O  
ATOM    539  CG  ASP A  69     -12.669  -1.500  14.316  1.00 90.50           C  
ATOM    540  OD1 ASP A  69     -13.897  -1.521  14.082  1.00 90.50           O  
ATOM    541  OD2 ASP A  69     -12.128  -0.591  14.982  1.00 90.50           O  
ATOM    542  N   GLU A  70     -13.777  -4.709  14.235  1.00 91.27           N  
ATOM    543  CA  GLU A  70     -14.939  -5.392  14.796  1.00 91.27           C  
ATOM    544  C   GLU A  70     -16.025  -4.396  15.195  1.00 91.27           C  
ATOM    545  CB  GLU A  70     -14.534  -6.240  16.004  1.00 91.27           C  
ATOM    546  O   GLU A  70     -17.205  -4.747  15.253  1.00 91.27           O  
ATOM    547  CG  GLU A  70     -13.617  -7.404  15.659  1.00 91.27           C  
ATOM    548  CD  GLU A  70     -13.220  -8.235  16.869  1.00 91.27           C  
ATOM    549  OE1 GLU A  70     -12.559  -9.284  16.694  1.00 91.27           O  
ATOM    550  OE2 GLU A  70     -13.573  -7.834  18.000  1.00 91.27           O  
ATOM    551  N   ASN A  71     -15.619  -3.141  15.436  1.00 94.08           N  
ATOM    552  CA  ASN A  71     -16.575  -2.105  15.814  1.00 94.08           C  
ATOM    553  C   ASN A  71     -17.115  -1.367  14.592  1.00 94.08           C  
ATOM    554  CB  ASN A  71     -15.935  -1.116  16.791  1.00 94.08           C  
ATOM    555  O   ASN A  71     -17.933  -0.455  14.723  1.00 94.08           O  
ATOM    556  CG  ASN A  71     -15.494  -1.775  18.083  1.00 94.08           C  
ATOM    557  ND2 ASN A  71     -14.385  -1.303  18.641  1.00 94.08           N  
ATOM    558  OD1 ASN A  71     -16.144  -2.700  18.576  1.00 94.08           O  
ATOM    559  N   GLY A  72     -16.697  -1.802  13.408  1.00 91.72           N  
ATOM    560  CA  GLY A  72     -17.170  -1.181  12.180  1.00 91.72           C  
ATOM    561  C   GLY A  72     -16.383   0.058  11.798  1.00 91.72           C  
ATOM    562  O   GLY A  72     -16.744   0.761  10.851  1.00 91.72           O  
ATOM    563  N   GLU A  73     -15.406   0.348  12.588  1.00 94.32           N  
ATOM    564  CA  GLU A  73     -14.581   1.513  12.283  1.00 94.32           C  
ATOM    565  C   GLU A  73     -13.530   1.184  11.226  1.00 94.32           C  
ATOM    566  CB  GLU A  73     -13.905   2.041  13.551  1.00 94.32           C  
ATOM    567  O   GLU A  73     -12.847   0.162  11.320  1.00 94.32           O  
ATOM    568  CG  GLU A  73     -13.245   3.400  13.376  1.00 94.32           C  
ATOM    569  CD  GLU A  73     -12.509   3.874  14.619  1.00 94.32           C  
ATOM    570  OE1 GLU A  73     -11.762   4.876  14.537  1.00 94.32           O  
ATOM    571  OE2 GLU A  73     -12.680   3.239  15.683  1.00 94.32           O  
ATOM    572  N   GLU A  74     -13.383   2.096  10.283  1.00 93.84           N  
ATOM    573  CA  GLU A  74     -12.407   1.893   9.216  1.00 93.84           C  
ATOM    574  C   GLU A  74     -11.034   2.426   9.617  1.00 93.84           C  
ATOM    575  CB  GLU A  74     -12.876   2.566   7.923  1.00 93.84           C  
ATOM    576  O   GLU A  74     -10.917   3.555  10.098  1.00 93.84           O  
ATOM    577  CG  GLU A  74     -11.981   2.286   6.725  1.00 93.84           C  
ATOM    578  CD  GLU A  74     -12.429   3.001   5.461  1.00 93.84           C  
ATOM    579  OE1 GLU A  74     -12.164   4.217   5.325  1.00 93.84           O  
ATOM    580  OE2 GLU A  74     -13.052   2.340   4.600  1.00 93.84           O  
ATOM    581  N   LYS A  75     -10.028   1.535   9.350  1.00 92.61           N  
ATOM    582  CA  LYS A  75      -8.642   1.905   9.619  1.00 92.61           C  
ATOM    583  C   LYS A  75      -7.732   1.505   8.460  1.00 92.61           C  
ATOM    584  CB  LYS A  75      -8.154   1.256  10.915  1.00 92.61           C  
ATOM    585  O   LYS A  75      -8.004   0.529   7.759  1.00 92.61           O  
ATOM    586  CG  LYS A  75      -8.929   1.687  12.152  1.00 92.61           C  
ATOM    587  CD  LYS A  75      -8.317   1.112  13.423  1.00 92.61           C  
ATOM    588  CE  LYS A  75      -9.018   1.637  14.669  1.00 92.61           C  
ATOM    589  NZ  LYS A  75      -8.433   1.062  15.917  1.00 92.61           N  
ATOM    590  N   TRP A  76      -6.746   2.381   8.274  1.00 92.47           N  
ATOM    591  CA  TRP A  76      -5.819   1.923   7.245  1.00 92.47           C  
ATOM    592  C   TRP A  76      -5.008   0.728   7.736  1.00 92.47           C  
ATOM    593  CB  TRP A  76      -4.879   3.056   6.824  1.00 92.47           C  
ATOM    594  O   TRP A  76      -4.595   0.685   8.897  1.00 92.47           O  
ATOM    595  CG  TRP A  76      -3.906   3.468   7.888  1.00 92.47           C  
ATOM    596  CD1 TRP A  76      -4.074   4.454   8.820  1.00 92.47           C  
ATOM    597  CD2 TRP A  76      -2.612   2.906   8.126  1.00 92.47           C  
ATOM    598  CE2 TRP A  76      -2.050   3.600   9.219  1.00 92.47           C  
ATOM    599  CE3 TRP A  76      -1.873   1.881   7.520  1.00 92.47           C  
ATOM    600  NE1 TRP A  76      -2.960   4.539   9.624  1.00 92.47           N  
ATOM    601  CH2 TRP A  76      -0.079   2.295   9.110  1.00 92.47           C  
ATOM    602  CZ2 TRP A  76      -0.780   3.302   9.720  1.00 92.47           C  
ATOM    603  CZ3 TRP A  76      -0.610   1.585   8.020  1.00 92.47           C  
ATOM    604  N   ALA A  77      -4.767  -0.197   6.830  1.00 93.62           N  
ATOM    605  CA  ALA A  77      -4.124  -1.464   7.171  1.00 93.62           C  
ATOM    606  C   ALA A  77      -2.791  -1.616   6.444  1.00 93.62           C  
ATOM    607  CB  ALA A  77      -5.046  -2.634   6.839  1.00 93.62           C  
ATOM    608  O   ALA A  77      -1.842  -2.186   6.988  1.00 93.62           O  
ATOM    609  N   VAL A  78      -2.763  -1.044   5.213  1.00 95.35           N  
ATOM    610  CA  VAL A  78      -1.556  -1.219   4.412  1.00 95.35           C  
ATOM    611  C   VAL A  78      -1.385  -0.031   3.469  1.00 95.35           C  
ATOM    612  CB  VAL A  78      -1.595  -2.538   3.607  1.00 95.35           C  
ATOM    613  O   VAL A  78      -2.356   0.444   2.876  1.00 95.35           O  
ATOM    614  CG1 VAL A  78      -0.326  -2.698   2.771  1.00 95.35           C  
ATOM    615  CG2 VAL A  78      -1.776  -3.730   4.544  1.00 95.35           C  
ATOM    616  N   LYS A  79      -0.158   0.406   3.392  1.00 95.97           N  
ATOM    617  CA  LYS A  79       0.301   1.279   2.316  1.00 95.97           C  
ATOM    618  C   LYS A  79       1.427   0.626   1.519  1.00 95.97           C  
ATOM    619  CB  LYS A  79       0.768   2.623   2.877  1.00 95.97           C  
ATOM    620  O   LYS A  79       2.392   0.122   2.098  1.00 95.97           O  
ATOM    621  CG  LYS A  79      -0.319   3.402   3.603  1.00 95.97           C  
ATOM    622  CD  LYS A  79       0.218   4.705   4.181  1.00 95.97           C  
ATOM    623  CE  LYS A  79      -0.876   5.500   4.882  1.00 95.97           C  
ATOM    624  NZ  LYS A  79      -1.617   6.381   3.930  1.00 95.97           N  
ATOM    625  N   ASP A  80       1.294   0.699   0.113  1.00 96.39           N  
ATOM    626  CA  ASP A  80       2.307   0.001  -0.672  1.00 96.39           C  
ATOM    627  C   ASP A  80       2.239   0.407  -2.142  1.00 96.39           C  
ATOM    628  CB  ASP A  80       2.141  -1.514  -0.537  1.00 96.39           C  
ATOM    629  O   ASP A  80       1.393   1.216  -2.530  1.00 96.39           O  
ATOM    630  CG  ASP A  80       3.443  -2.273  -0.726  1.00 96.39           C  
ATOM    631  OD1 ASP A  80       4.395  -1.714  -1.313  1.00 96.39           O  
ATOM    632  OD2 ASP A  80       3.517  -3.441  -0.286  1.00 96.39           O  
ATOM    633  N   CYS A  81       3.252  -0.154  -2.860  1.00 96.78           N  
ATOM    634  CA  CYS A  81       3.309  -0.016  -4.311  1.00 96.78           C  
ATOM    635  C   CYS A  81       2.569  -1.159  -4.996  1.00 96.78           C  
ATOM    636  CB  CYS A  81       4.760   0.024  -4.790  1.00 96.78           C  
ATOM    637  O   CYS A  81       2.506  -2.269  -4.466  1.00 96.78           O  
ATOM    638  SG  CYS A  81       5.725   1.374  -4.077  1.00 96.78           S  
ATOM    639  N   ALA A  82       1.941  -0.791  -6.171  1.00 96.18           N  
ATOM    640  CA  ALA A  82       1.249  -1.829  -6.931  1.00 96.18           C  
ATOM    641  C   ALA A  82       1.447  -1.634  -8.431  1.00 96.18           C  
ATOM    642  CB  ALA A  82      -0.239  -1.835  -6.590  1.00 96.18           C  
ATOM    643  O   ALA A  82       1.600  -0.505  -8.903  1.00 96.18           O  
ATOM    644  N   TYR A  83       1.638  -2.844  -9.077  1.00 94.74           N  
ATOM    645  CA  TYR A  83       1.587  -2.784 -10.533  1.00 94.74           C  
ATOM    646  C   TYR A  83       0.184  -2.435 -11.016  1.00 94.74           C  
ATOM    647  CB  TYR A  83       2.032  -4.116 -11.142  1.00 94.74           C  
ATOM    648  O   TYR A  83       0.013  -1.558 -11.865  1.00 94.74           O  
ATOM    649  CG  TYR A  83       1.950  -4.152 -12.649  1.00 94.74           C  
ATOM    650  CD1 TYR A  83       0.896  -4.795 -13.294  1.00 94.74           C  
ATOM    651  CD2 TYR A  83       2.927  -3.545 -13.431  1.00 94.74           C  
ATOM    652  CE1 TYR A  83       0.817  -4.833 -14.682  1.00 94.74           C  
ATOM    653  CE2 TYR A  83       2.858  -3.576 -14.820  1.00 94.74           C  
ATOM    654  OH  TYR A  83       1.729  -4.255 -16.810  1.00 94.74           O  
ATOM    655  CZ  TYR A  83       1.801  -4.221 -15.435  1.00 94.74           C  
ATOM    656  N   THR A  84      -0.785  -3.155 -10.470  1.00 94.79           N  
ATOM    657  CA  THR A  84      -2.214  -2.918 -10.641  1.00 94.79           C  
ATOM    658  C   THR A  84      -2.891  -2.699  -9.290  1.00 94.79           C  
ATOM    659  CB  THR A  84      -2.891  -4.092 -11.372  1.00 94.79           C  
ATOM    660  O   THR A  84      -2.524  -3.329  -8.297  1.00 94.79           O  
ATOM    661  CG2 THR A  84      -4.360  -3.792 -11.651  1.00 94.79           C  
ATOM    662  OG1 THR A  84      -2.218  -4.325 -12.616  1.00 94.79           O  
ATOM    663  N   CYS A  85      -3.895  -1.723  -9.299  1.00 94.93           N  
ATOM    664  CA  CYS A  85      -4.610  -1.467  -8.054  1.00 94.93           C  
ATOM    665  C   CYS A  85      -5.271  -2.738  -7.534  1.00 94.93           C  
ATOM    666  CB  CYS A  85      -5.663  -0.378  -8.255  1.00 94.93           C  
ATOM    667  O   CYS A  85      -5.998  -3.409  -8.268  1.00 94.93           O  
ATOM    668  SG  CYS A  85      -6.235   0.374  -6.715  1.00 94.93           S  
ATOM    669  N   PRO A  86      -4.999  -3.139  -6.268  1.00 96.93           N  
ATOM    670  CA  PRO A  86      -5.568  -4.357  -5.687  1.00 96.93           C  
ATOM    671  C   PRO A  86      -7.092  -4.313  -5.602  1.00 96.93           C  
ATOM    672  CB  PRO A  86      -4.944  -4.405  -4.290  1.00 96.93           C  
ATOM    673  O   PRO A  86      -7.678  -3.232  -5.502  1.00 96.93           O  
ATOM    674  CG  PRO A  86      -3.767  -3.488  -4.365  1.00 96.93           C  
ATOM    675  CD  PRO A  86      -4.045  -2.440  -5.404  1.00 96.93           C  
ATOM    676  N   THR A  87      -7.623  -5.445  -5.725  1.00 97.10           N  
ATOM    677  CA  THR A  87      -9.061  -5.601  -5.530  1.00 97.10           C  
ATOM    678  C   THR A  87      -9.397  -5.703  -4.045  1.00 97.10           C  
ATOM    679  CB  THR A  87      -9.593  -6.844  -6.266  1.00 97.10           C  
ATOM    680  O   THR A  87      -8.752  -6.451  -3.307  1.00 97.10           O  
ATOM    681  CG2 THR A  87     -11.108  -6.957  -6.130  1.00 97.10           C  
ATOM    682  OG1 THR A  87      -9.255  -6.751  -7.655  1.00 97.10           O  
ATOM    683  N   ALA A  88     -10.329  -4.966  -3.635  1.00 96.53           N  
ATOM    684  CA  ALA A  88     -10.728  -4.968  -2.230  1.00 96.53           C  
ATOM    685  C   ALA A  88     -11.414  -6.278  -1.856  1.00 96.53           C  
ATOM    686  CB  ALA A  88     -11.649  -3.786  -1.936  1.00 96.53           C  
ATOM    687  O   ALA A  88     -12.227  -6.801  -2.621  1.00 96.53           O  
ATOM    688  N   GLY A  89     -11.058  -6.816  -0.707  1.00 95.38           N  
ATOM    689  CA  GLY A  89     -11.756  -7.949  -0.120  1.00 95.38           C  
ATOM    690  C   GLY A  89     -12.932  -7.541   0.747  1.00 95.38           C  
ATOM    691  O   GLY A  89     -13.286  -6.362   0.806  1.00 95.38           O  
ATOM    692  N   PRO A  90     -13.557  -8.585   1.393  1.00 94.54           N  
ATOM    693  CA  PRO A  90     -14.660  -8.260   2.301  1.00 94.54           C  
ATOM    694  C   PRO A  90     -14.241  -7.308   3.419  1.00 94.54           C  
ATOM    695  CB  PRO A  90     -15.064  -9.623   2.867  1.00 94.54           C  
ATOM    696  O   PRO A  90     -13.202  -7.511   4.052  1.00 94.54           O  
ATOM    697  CG  PRO A  90     -14.565 -10.616   1.867  1.00 94.54           C  
ATOM    698  CD  PRO A  90     -13.333 -10.057   1.215  1.00 94.54           C  
ATOM    699  N   ASP A  91     -14.965  -6.221   3.526  1.00 94.12           N  
ATOM    700  CA  ASP A  91     -14.800  -5.216   4.571  1.00 94.12           C  
ATOM    701  C   ASP A  91     -13.536  -4.389   4.342  1.00 94.12           C  
ATOM    702  CB  ASP A  91     -14.752  -5.877   5.950  1.00 94.12           C  
ATOM    703  O   ASP A  91     -12.925  -3.903   5.296  1.00 94.12           O  
ATOM    704  CG  ASP A  91     -16.042  -6.594   6.309  1.00 94.12           C  
ATOM    705  OD1 ASP A  91     -17.135  -6.030   6.086  1.00 94.12           O  
ATOM    706  OD2 ASP A  91     -15.965  -7.731   6.822  1.00 94.12           O  
ATOM    707  N   GLU A  92     -13.072  -4.474   3.131  1.00 96.67           N  
ATOM    708  CA  GLU A  92     -11.902  -3.693   2.741  1.00 96.67           C  
ATOM    709  C   GLU A  92     -12.267  -2.624   1.715  1.00 96.67           C  
ATOM    710  CB  GLU A  92     -10.808  -4.607   2.183  1.00 96.67           C  
ATOM    711  O   GLU A  92     -13.243  -2.773   0.977  1.00 96.67           O  
ATOM    712  CG  GLU A  92     -10.228  -5.570   3.208  1.00 96.67           C  
ATOM    713  CD  GLU A  92      -9.140  -6.467   2.640  1.00 96.67           C  
ATOM    714  OE1 GLU A  92      -8.468  -7.177   3.423  1.00 96.67           O  
ATOM    715  OE2 GLU A  92      -8.956  -6.459   1.402  1.00 96.67           O  
ATOM    716  N   ARG A  93     -11.557  -1.602   1.776  1.00 96.68           N  
ATOM    717  CA  ARG A  93     -11.566  -0.557   0.758  1.00 96.68           C  
ATOM    718  C   ARG A  93     -10.151  -0.232   0.293  1.00 96.68           C  
ATOM    719  CB  ARG A  93     -12.246   0.707   1.290  1.00 96.68           C  
ATOM    720  O   ARG A  93      -9.224  -0.175   1.103  1.00 96.68           O  
ATOM    721  CG  ARG A  93     -12.347   1.829   0.269  1.00 96.68           C  
ATOM    722  CD  ARG A  93     -12.887   3.109   0.889  1.00 96.68           C  
ATOM    723  NE  ARG A  93     -11.949   3.680   1.851  1.00 96.68           N  
ATOM    724  NH1 ARG A  93     -11.489   5.565   0.596  1.00 96.68           N  
ATOM    725  NH2 ARG A  93     -10.473   5.260   2.628  1.00 96.68           N  
ATOM    726  CZ  ARG A  93     -11.306   4.834   1.689  1.00 96.68           C  
ATOM    727  N   VAL A  94     -10.008  -0.103  -0.991  1.00 97.73           N  
ATOM    728  CA  VAL A  94      -8.695   0.203  -1.549  1.00 97.73           C  
ATOM    729  C   VAL A  94      -8.741   1.545  -2.275  1.00 97.73           C  
ATOM    730  CB  VAL A  94      -8.215  -0.907  -2.511  1.00 97.73           C  
ATOM    731  O   VAL A  94      -9.632   1.785  -3.094  1.00 97.73           O  
ATOM    732  CG1 VAL A  94      -6.899  -0.511  -3.179  1.00 97.73           C  
ATOM    733  CG2 VAL A  94      -8.061  -2.231  -1.764  1.00 97.73           C  
ATOM    734  N   LYS A  95      -7.804   2.412  -1.898  1.00 97.27           N  
ATOM    735  CA  LYS A  95      -7.605   3.673  -2.606  1.00 97.27           C  
ATOM    736  C   LYS A  95      -6.270   3.683  -3.345  1.00 97.27           C  
ATOM    737  CB  LYS A  95      -7.675   4.852  -1.634  1.00 97.27           C  
ATOM    738  O   LYS A  95      -5.209   3.604  -2.722  1.00 97.27           O  
ATOM    739  CG  LYS A  95      -7.602   6.214  -2.307  1.00 97.27           C  
ATOM    740  CD  LYS A  95      -7.728   7.345  -1.294  1.00 97.27           C  
ATOM    741  CE  LYS A  95      -7.650   8.710  -1.966  1.00 97.27           C  
ATOM    742  NZ  LYS A  95      -7.789   9.822  -0.979  1.00 97.27           N  
ATOM    743  N   CYS A  96      -6.364   3.872  -4.652  1.00 96.93           N  
ATOM    744  CA  CYS A  96      -5.175   3.924  -5.496  1.00 96.93           C  
ATOM    745  C   CYS A  96      -4.933   5.337  -6.012  1.00 96.93           C  
ATOM    746  CB  CYS A  96      -5.310   2.958  -6.672  1.00 96.93           C  
ATOM    747  O   CYS A  96      -5.881   6.096  -6.224  1.00 96.93           O  
ATOM    748  SG  CYS A  96      -5.027   1.229  -6.231  1.00 96.93           S  
ATOM    749  N   CYS A  97      -3.733   5.620  -6.138  1.00 95.63           N  
ATOM    750  CA  CYS A  97      -3.366   6.901  -6.730  1.00 95.63           C  
ATOM    751  C   CYS A  97      -2.132   6.761  -7.613  1.00 95.63           C  
ATOM    752  CB  CYS A  97      -3.109   7.941  -5.640  1.00 95.63           C  
ATOM    753  O   CYS A  97      -1.430   5.750  -7.550  1.00 95.63           O  
ATOM    754  SG  CYS A  97      -1.707   7.544  -4.572  1.00 95.63           S  
ATOM    755  N   PHE A  98      -1.837   7.744  -8.531  1.00 93.58           N  
ATOM    756  CA  PHE A  98      -0.916   7.465  -9.627  1.00 93.58           C  
ATOM    757  C   PHE A  98       0.163   8.539  -9.713  1.00 93.58           C  
ATOM    758  CB  PHE A  98      -1.671   7.372 -10.956  1.00 93.58           C  
ATOM    759  O   PHE A  98       0.692   8.809 -10.793  1.00 93.58           O  
ATOM    760  CG  PHE A  98      -2.802   6.379 -10.943  1.00 93.58           C  
ATOM    761  CD1 PHE A  98      -2.582   5.049 -11.282  1.00 93.58           C  
ATOM    762  CD2 PHE A  98      -4.086   6.775 -10.591  1.00 93.58           C  
ATOM    763  CE1 PHE A  98      -3.627   4.128 -11.271  1.00 93.58           C  
ATOM    764  CE2 PHE A  98      -5.135   5.860 -10.577  1.00 93.58           C  
ATOM    765  CZ  PHE A  98      -4.903   4.538 -10.919  1.00 93.58           C  
ATOM    766  N   HIS A  99       0.470   9.189  -8.551  1.00 92.66           N  
ATOM    767  CA  HIS A  99       1.585  10.128  -8.518  1.00 92.66           C  
ATOM    768  C   HIS A  99       2.473   9.886  -7.302  1.00 92.66           C  
ATOM    769  CB  HIS A  99       1.073  11.569  -8.516  1.00 92.66           C  
ATOM    770  O   HIS A  99       2.121   9.103  -6.417  1.00 92.66           O  
ATOM    771  CG  HIS A  99       0.107  11.861  -7.412  1.00 92.66           C  
ATOM    772  CD2 HIS A  99      -1.238  12.014  -7.426  1.00 92.66           C  
ATOM    773  ND1 HIS A  99       0.502  12.032  -6.103  1.00 92.66           N  
ATOM    774  CE1 HIS A  99      -0.562  12.278  -5.357  1.00 92.66           C  
ATOM    775  NE2 HIS A  99      -1.631  12.272  -6.135  1.00 92.66           N  
ATOM    776  N   ASN A 100       3.715  10.425  -7.212  1.00 94.58           N  
ATOM    777  CA  ASN A 100       4.686  10.195  -6.148  1.00 94.58           C  
ATOM    778  C   ASN A 100       4.140  10.623  -4.788  1.00 94.58           C  
ATOM    779  CB  ASN A 100       5.995  10.928  -6.448  1.00 94.58           C  
ATOM    780  O   ASN A 100       3.558  11.702  -4.660  1.00 94.58           O  
ATOM    781  CG  ASN A 100       6.804  10.254  -7.540  1.00 94.58           C  
ATOM    782  ND2 ASN A 100       7.493  11.053  -8.346  1.00 94.58           N  
ATOM    783  OD1 ASN A 100       6.808   9.026  -7.658  1.00 94.58           O  
ATOM    784  N   ARG A 101       4.271   9.708  -3.833  1.00 95.14           N  
ATOM    785  CA  ARG A 101       3.955   9.999  -2.438  1.00 95.14           C  
ATOM    786  C   ARG A 101       2.480  10.352  -2.273  1.00 95.14           C  
ATOM    787  CB  ARG A 101       4.829  11.140  -1.915  1.00 95.14           C  
ATOM    788  O   ARG A 101       2.132  11.226  -1.477  1.00 95.14           O  
ATOM    789  CG  ARG A 101       6.321  10.861  -1.998  1.00 95.14           C  
ATOM    790  CD  ARG A 101       7.145  12.059  -1.549  1.00 95.14           C  
ATOM    791  NE  ARG A 101       8.565  11.877  -1.837  1.00 95.14           N  
ATOM    792  NH1 ARG A 101       9.244  13.806  -0.764  1.00 95.14           N  
ATOM    793  NH2 ARG A 101      10.788  12.447  -1.775  1.00 95.14           N  
ATOM    794  CZ  ARG A 101       9.529  12.710  -1.458  1.00 95.14           C  
ATOM    795  N   CYS A 102       1.611   9.841  -3.039  1.00 95.80           N  
ATOM    796  CA  CYS A 102       0.202  10.216  -3.065  1.00 95.80           C  
ATOM    797  C   CYS A 102      -0.582   9.467  -1.994  1.00 95.80           C  
ATOM    798  CB  CYS A 102      -0.402   9.935  -4.441  1.00 95.80           C  
ATOM    799  O   CYS A 102      -1.743   9.786  -1.731  1.00 95.80           O  
ATOM    800  SG  CYS A 102      -0.417   8.185  -4.886  1.00 95.80           S  
ATOM    801  N   ASN A 103       0.011   8.481  -1.364  1.00 95.46           N  
ATOM    802  CA  ASN A 103      -0.732   7.734  -0.354  1.00 95.46           C  
ATOM    803  C   ASN A 103      -0.272   8.090   1.057  1.00 95.46           C  
ATOM    804  CB  ASN A 103      -0.596   6.229  -0.592  1.00 95.46           C  
ATOM    805  O   ASN A 103      -0.142   7.212   1.912  1.00 95.46           O  
ATOM    806  CG  ASN A 103       0.815   5.725  -0.363  1.00 95.46           C  
ATOM    807  ND2 ASN A 103       0.941   4.449  -0.021  1.00 95.46           N  
ATOM    808  OD1 ASN A 103       1.784   6.478  -0.491  1.00 95.46           O  
ATOM    809  N   GLN A 104      -0.097   9.287   1.381  1.00 90.18           N  
ATOM    810  CA  GLN A 104       0.411   9.767   2.661  1.00 90.18           C  
ATOM    811  C   GLN A 104      -0.682   9.755   3.727  1.00 90.18           C  
ATOM    812  CB  GLN A 104       0.987  11.177   2.516  1.00 90.18           C  
ATOM    813  O   GLN A 104      -0.394   9.617   4.917  1.00 90.18           O  
ATOM    814  CG  GLN A 104       1.627  11.714   3.789  1.00 90.18           C  
ATOM    815  CD  GLN A 104       2.327  13.043   3.578  1.00 90.18           C  
ATOM    816  NE2 GLN A 104       2.781  13.654   4.668  1.00 90.18           N  
ATOM    817  OE1 GLN A 104       2.460  13.517   2.445  1.00 90.18           O  
ATOM    818  N   TYR A 105      -2.005   9.863   3.276  1.00 78.45           N  
ATOM    819  CA  TYR A 105      -3.075   9.961   4.262  1.00 78.45           C  
ATOM    820  C   TYR A 105      -4.007   8.759   4.178  1.00 78.45           C  
ATOM    821  CB  TYR A 105      -3.872  11.254   4.064  1.00 78.45           C  
ATOM    822  O   TYR A 105      -4.221   8.206   3.097  1.00 78.45           O  
ATOM    823  CG  TYR A 105      -3.018  12.498   4.052  1.00 78.45           C  
ATOM    824  CD1 TYR A 105      -2.541  13.051   5.238  1.00 78.45           C  
ATOM    825  CD2 TYR A 105      -2.686  13.124   2.855  1.00 78.45           C  
ATOM    826  CE1 TYR A 105      -1.754  14.198   5.232  1.00 78.45           C  
ATOM    827  CE2 TYR A 105      -1.901  14.272   2.837  1.00 78.45           C  
ATOM    828  OH  TYR A 105      -0.662  15.937   4.017  1.00 78.45           O  
ATOM    829  CZ  TYR A 105      -1.440  14.800   4.029  1.00 78.45           C  
TER     830      TYR A 105                                                      
ENDMDL                                                                          
END                                                                             
