# Supplementary material for: Domain loss enabled evolution of novel functions in the snake three-finger toxin gene superfamily
Source: Nat Commun. 2023 Aug 11;14:4861. doi: 10.1038/s41467-023-40550-0 (PMC10421932; doi:10.1038/s41467-023-40550-0)
Supplement: Supplementary file 5 — Supplementary Data 2 [file 41467_2023_40550_MOESM5_ESM.zip › SD2_structure_predictions/full_sequence/SP|A8N286|Ophiophagus_hannah.pdb]

MODEL     1                                                                     
ATOM      1  N   MET A   1     -28.589   1.381  38.662  1.00 65.38           N  
ATOM      2  CA  MET A   1     -28.825   0.740  37.372  1.00 65.38           C  
ATOM      3  C   MET A   1     -28.425   1.662  36.225  1.00 65.38           C  
ATOM      4  CB  MET A   1     -30.294   0.338  37.231  1.00 65.38           C  
ATOM      5  O   MET A   1     -28.295   1.218  35.082  1.00 65.38           O  
ATOM      6  CG  MET A   1     -31.189   0.890  38.329  1.00 65.38           C  
ATOM      7  SD  MET A   1     -32.911   0.269  38.212  1.00 65.38           S  
ATOM      8  CE  MET A   1     -33.824   1.834  38.312  1.00 65.38           C  
ATOM      9  N   LYS A   2     -27.968   2.891  36.523  1.00 75.12           N  
ATOM     10  CA  LYS A   2     -27.576   3.954  35.602  1.00 75.12           C  
ATOM     11  C   LYS A   2     -26.068   3.947  35.365  1.00 75.12           C  
ATOM     12  CB  LYS A   2     -28.015   5.318  36.137  1.00 75.12           C  
ATOM     13  O   LYS A   2     -25.606   4.257  34.265  1.00 75.12           O  
ATOM     14  CG  LYS A   2     -29.518   5.550  36.079  1.00 75.12           C  
ATOM     15  CD  LYS A   2     -29.932   6.748  36.924  1.00 75.12           C  
ATOM     16  CE  LYS A   2     -31.398   7.101  36.716  1.00 75.12           C  
ATOM     17  NZ  LYS A   2     -32.083   7.405  38.007  1.00 75.12           N  
ATOM     18  N   THR A   3     -25.336   3.458  36.362  1.00 76.53           N  
ATOM     19  CA  THR A   3     -23.884   3.374  36.261  1.00 76.53           C  
ATOM     20  C   THR A   3     -23.467   2.135  35.474  1.00 76.53           C  
ATOM     21  CB  THR A   3     -23.228   3.345  37.654  1.00 76.53           C  
ATOM     22  O   THR A   3     -22.438   2.141  34.796  1.00 76.53           O  
ATOM     23  CG2 THR A   3     -23.383   4.687  38.363  1.00 76.53           C  
ATOM     24  OG1 THR A   3     -23.846   2.324  38.447  1.00 76.53           O  
ATOM     25  N   LEU A   4     -24.276   1.130  35.532  1.00 77.38           N  
ATOM     26  CA  LEU A   4     -24.084  -0.107  34.782  1.00 77.38           C  
ATOM     27  C   LEU A   4     -24.402   0.099  33.304  1.00 77.38           C  
ATOM     28  CB  LEU A   4     -24.962  -1.223  35.355  1.00 77.38           C  
ATOM     29  O   LEU A   4     -23.705  -0.430  32.436  1.00 77.38           O  
ATOM     30  CG  LEU A   4     -24.339  -2.074  36.462  1.00 77.38           C  
ATOM     31  CD1 LEU A   4     -25.429  -2.714  37.315  1.00 77.38           C  
ATOM     32  CD2 LEU A   4     -23.424  -3.139  35.867  1.00 77.38           C  
ATOM     33  N   LEU A   5     -25.336   0.917  33.009  1.00 79.14           N  
ATOM     34  CA  LEU A   5     -25.740   1.276  31.654  1.00 79.14           C  
ATOM     35  C   LEU A   5     -24.717   2.207  31.011  1.00 79.14           C  
ATOM     36  CB  LEU A   5     -27.118   1.942  31.664  1.00 79.14           C  
ATOM     37  O   LEU A   5     -24.421   2.083  29.821  1.00 79.14           O  
ATOM     38  CG  LEU A   5     -28.320   1.010  31.832  1.00 79.14           C  
ATOM     39  CD1 LEU A   5     -29.578   1.817  32.135  1.00 79.14           C  
ATOM     40  CD2 LEU A   5     -28.514   0.157  30.583  1.00 79.14           C  
ATOM     41  N   LEU A   6     -24.048   3.020  31.781  1.00 80.38           N  
ATOM     42  CA  LEU A   6     -23.018   3.949  31.329  1.00 80.38           C  
ATOM     43  C   LEU A   6     -21.719   3.214  31.021  1.00 80.38           C  
ATOM     44  CB  LEU A   6     -22.769   5.029  32.385  1.00 80.38           C  
ATOM     45  O   LEU A   6     -21.042   3.525  30.038  1.00 80.38           O  
ATOM     46  CG  LEU A   6     -23.849   6.103  32.525  1.00 80.38           C  
ATOM     47  CD1 LEU A   6     -23.569   6.982  33.739  1.00 80.38           C  
ATOM     48  CD2 LEU A   6     -23.932   6.946  31.257  1.00 80.38           C  
ATOM     49  N   THR A   7     -21.415   2.243  31.737  1.00 81.65           N  
ATOM     50  CA  THR A   7     -20.227   1.418  31.545  1.00 81.65           C  
ATOM     51  C   THR A   7     -20.397   0.497  30.340  1.00 81.65           C  
ATOM     52  CB  THR A   7     -19.924   0.576  32.799  1.00 81.65           C  
ATOM     53  O   THR A   7     -19.440   0.247  29.604  1.00 81.65           O  
ATOM     54  CG2 THR A   7     -19.595   1.466  33.993  1.00 81.65           C  
ATOM     55  OG1 THR A   7     -21.067  -0.227  33.116  1.00 81.65           O  
ATOM     56  N   LEU A   8     -21.560   0.015  30.044  1.00 82.41           N  
ATOM     57  CA  LEU A   8     -21.919  -0.815  28.899  1.00 82.41           C  
ATOM     58  C   LEU A   8     -21.882  -0.006  27.608  1.00 82.41           C  
ATOM     59  CB  LEU A   8     -23.311  -1.424  29.095  1.00 82.41           C  
ATOM     60  O   LEU A   8     -21.412  -0.493  26.578  1.00 82.41           O  
ATOM     61  CG  LEU A   8     -23.750  -2.458  28.057  1.00 82.41           C  
ATOM     62  CD1 LEU A   8     -23.420  -3.867  28.541  1.00 82.41           C  
ATOM     63  CD2 LEU A   8     -25.240  -2.323  27.765  1.00 82.41           C  
ATOM     64  N   VAL A   9     -22.246   1.263  27.661  1.00 82.58           N  
ATOM     65  CA  VAL A   9     -22.215   2.184  26.529  1.00 82.58           C  
ATOM     66  C   VAL A   9     -20.770   2.555  26.204  1.00 82.58           C  
ATOM     67  CB  VAL A   9     -23.042   3.458  26.812  1.00 82.58           C  
ATOM     68  O   VAL A   9     -20.379   2.588  25.035  1.00 82.58           O  
ATOM     69  CG1 VAL A   9     -22.842   4.489  25.702  1.00 82.58           C  
ATOM     70  CG2 VAL A   9     -24.522   3.111  26.962  1.00 82.58           C  
ATOM     71  N   VAL A  10     -19.946   2.709  27.163  1.00 79.82           N  
ATOM     72  CA  VAL A  10     -18.537   3.057  27.013  1.00 79.82           C  
ATOM     73  C   VAL A  10     -17.763   1.856  26.472  1.00 79.82           C  
ATOM     74  CB  VAL A  10     -17.923   3.528  28.350  1.00 79.82           C  
ATOM     75  O   VAL A  10     -16.912   2.004  25.592  1.00 79.82           O  
ATOM     76  CG1 VAL A  10     -16.416   3.737  28.208  1.00 79.82           C  
ATOM     77  CG2 VAL A  10     -18.602   4.811  28.825  1.00 79.82           C  
ATOM     78  N   VAL A  11     -18.045   0.603  26.862  1.00 77.31           N  
ATOM     79  CA  VAL A  11     -17.440  -0.652  26.428  1.00 77.31           C  
ATOM     80  C   VAL A  11     -17.856  -0.955  24.990  1.00 77.31           C  
ATOM     81  CB  VAL A  11     -17.835  -1.823  27.355  1.00 77.31           C  
ATOM     82  O   VAL A  11     -17.037  -1.398  24.181  1.00 77.31           O  
ATOM     83  CG1 VAL A  11     -17.312  -3.148  26.804  1.00 77.31           C  
ATOM     84  CG2 VAL A  11     -17.309  -1.584  28.769  1.00 77.31           C  
ATOM     85  N   THR A  12     -19.052  -0.651  24.627  1.00 73.03           N  
ATOM     86  CA  THR A  12     -19.597  -0.838  23.287  1.00 73.03           C  
ATOM     87  C   THR A  12     -19.014   0.186  22.318  1.00 73.03           C  
ATOM     88  CB  THR A  12     -21.133  -0.731  23.289  1.00 73.03           C  
ATOM     89  O   THR A  12     -18.717  -0.139  21.166  1.00 73.03           O  
ATOM     90  CG2 THR A  12     -21.762  -1.855  24.104  1.00 73.03           C  
ATOM     91  OG1 THR A  12     -21.518   0.528  23.855  1.00 73.03           O  
ATOM     92  N   ILE A  13     -18.717   1.434  22.662  1.00 73.76           N  
ATOM     93  CA  ILE A  13     -18.122   2.512  21.879  1.00 73.76           C  
ATOM     94  C   ILE A  13     -16.635   2.234  21.666  1.00 73.76           C  
ATOM     95  CB  ILE A  13     -18.318   3.883  22.564  1.00 73.76           C  
ATOM     96  O   ILE A  13     -16.097   2.494  20.587  1.00 73.76           O  
ATOM     97  CG1 ILE A  13     -19.804   4.256  22.595  1.00 73.76           C  
ATOM     98  CG2 ILE A  13     -17.497   4.963  21.854  1.00 73.76           C  
ATOM     99  CD1 ILE A  13     -20.113   5.499  23.418  1.00 73.76           C  
ATOM    100  N   VAL A  14     -15.947   1.621  22.618  1.00 70.61           N  
ATOM    101  CA  VAL A  14     -14.534   1.258  22.597  1.00 70.61           C  
ATOM    102  C   VAL A  14     -14.326   0.040  21.701  1.00 70.61           C  
ATOM    103  CB  VAL A  14     -14.001   0.972  24.019  1.00 70.61           C  
ATOM    104  O   VAL A  14     -13.307  -0.067  21.014  1.00 70.61           O  
ATOM    105  CG1 VAL A  14     -12.569   0.443  23.962  1.00 70.61           C  
ATOM    106  CG2 VAL A  14     -14.074   2.232  24.880  1.00 70.61           C  
ATOM    107  N   TYR A  15     -15.422  -0.804  21.560  1.00 68.92           N  
ATOM    108  CA  TYR A  15     -15.381  -2.002  20.730  1.00 68.92           C  
ATOM    109  C   TYR A  15     -15.905  -1.713  19.328  1.00 68.92           C  
ATOM    110  CB  TYR A  15     -16.198  -3.129  21.370  1.00 68.92           C  
ATOM    111  O   TYR A  15     -15.770  -2.542  18.425  1.00 68.92           O  
ATOM    112  CG  TYR A  15     -15.453  -3.884  22.444  1.00 68.92           C  
ATOM    113  CD1 TYR A  15     -14.615  -4.949  22.120  1.00 68.92           C  
ATOM    114  CD2 TYR A  15     -15.586  -3.535  23.784  1.00 68.92           C  
ATOM    115  CE1 TYR A  15     -13.928  -5.649  23.107  1.00 68.92           C  
ATOM    116  CE2 TYR A  15     -14.904  -4.228  24.778  1.00 68.92           C  
ATOM    117  OH  TYR A  15     -13.401  -5.971  25.411  1.00 68.92           O  
ATOM    118  CZ  TYR A  15     -14.078  -5.281  24.430  1.00 68.92           C  
ATOM    119  N   LEU A  16     -16.605  -0.484  19.209  1.00 65.02           N  
ATOM    120  CA  LEU A  16     -17.040  -0.068  17.880  1.00 65.02           C  
ATOM    121  C   LEU A  16     -15.861   0.441  17.057  1.00 65.02           C  
ATOM    122  CB  LEU A  16     -18.113   1.020  17.983  1.00 65.02           C  
ATOM    123  O   LEU A  16     -15.096   1.289  17.519  1.00 65.02           O  
ATOM    124  CG  LEU A  16     -19.499   0.564  18.439  1.00 65.02           C  
ATOM    125  CD1 LEU A  16     -20.327   1.761  18.896  1.00 65.02           C  
ATOM    126  CD2 LEU A  16     -20.211  -0.188  17.320  1.00 65.02           C  
ATOM    127  N   ASP A  17     -15.057  -0.426  16.711  1.00 57.67           N  
ATOM    128  CA  ASP A  17     -13.992  -0.324  15.718  1.00 57.67           C  
ATOM    129  C   ASP A  17     -14.226   0.859  14.781  1.00 57.67           C  
ATOM    130  CB  ASP A  17     -13.884  -1.620  14.911  1.00 57.67           C  
ATOM    131  O   ASP A  17     -15.220   0.894  14.053  1.00 57.67           O  
ATOM    132  CG  ASP A  17     -12.450  -2.005  14.596  1.00 57.67           C  
ATOM    133  OD1 ASP A  17     -11.583  -1.108  14.506  1.00 57.67           O  
ATOM    134  OD2 ASP A  17     -12.184  -3.215  14.434  1.00 57.67           O  
ATOM    135  N   LEU A  18     -14.516   2.111  15.333  1.00 57.52           N  
ATOM    136  CA  LEU A  18     -14.458   3.343  14.553  1.00 57.52           C  
ATOM    137  C   LEU A  18     -13.685   3.130  13.256  1.00 57.52           C  
ATOM    138  CB  LEU A  18     -13.808   4.464  15.370  1.00 57.52           C  
ATOM    139  O   LEU A  18     -12.567   2.608  13.273  1.00 57.52           O  
ATOM    140  CG  LEU A  18     -14.748   5.547  15.902  1.00 57.52           C  
ATOM    141  CD1 LEU A  18     -14.858   5.454  17.421  1.00 57.52           C  
ATOM    142  CD2 LEU A  18     -14.265   6.930  15.480  1.00 57.52           C  
ATOM    143  N   GLY A  19     -14.218   2.293  12.327  1.00 58.06           N  
ATOM    144  CA  GLY A  19     -13.842   2.257  10.923  1.00 58.06           C  
ATOM    145  C   GLY A  19     -12.484   2.876  10.653  1.00 58.06           C  
ATOM    146  O   GLY A  19     -12.348   4.101  10.625  1.00 58.06           O  
ATOM    147  N   TYR A  20     -11.405   2.390  11.309  1.00 62.95           N  
ATOM    148  CA  TYR A  20     -10.027   2.856  11.206  1.00 62.95           C  
ATOM    149  C   TYR A  20      -9.582   2.925   9.750  1.00 62.95           C  
ATOM    150  CB  TYR A  20      -9.088   1.939  11.996  1.00 62.95           C  
ATOM    151  O   TYR A  20      -9.705   1.946   9.010  1.00 62.95           O  
ATOM    152  CG  TYR A  20      -9.144   2.154  13.489  1.00 62.95           C  
ATOM    153  CD1 TYR A  20      -8.432   3.189  14.091  1.00 62.95           C  
ATOM    154  CD2 TYR A  20      -9.908   1.322  14.301  1.00 62.95           C  
ATOM    155  CE1 TYR A  20      -8.479   3.389  15.466  1.00 62.95           C  
ATOM    156  CE2 TYR A  20      -9.962   1.513  15.677  1.00 62.95           C  
ATOM    157  OH  TYR A  20      -9.296   2.742  17.612  1.00 62.95           O  
ATOM    158  CZ  TYR A  20      -9.246   2.548  16.250  1.00 62.95           C  
ATOM    159  N   THR A  21     -10.034   4.092   9.152  1.00 77.12           N  
ATOM    160  CA  THR A  21      -9.416   4.332   7.853  1.00 77.12           C  
ATOM    161  C   THR A  21      -7.900   4.442   7.988  1.00 77.12           C  
ATOM    162  CB  THR A  21      -9.970   5.611   7.199  1.00 77.12           C  
ATOM    163  O   THR A  21      -7.395   4.914   9.009  1.00 77.12           O  
ATOM    164  CG2 THR A  21     -11.478   5.515   6.993  1.00 77.12           C  
ATOM    165  OG1 THR A  21      -9.684   6.734   8.041  1.00 77.12           O  
ATOM    166  N   THR A  22      -7.118   3.599   7.353  1.00 88.89           N  
ATOM    167  CA  THR A  22      -5.659   3.564   7.341  1.00 88.89           C  
ATOM    168  C   THR A  22      -5.104   4.512   6.282  1.00 88.89           C  
ATOM    169  CB  THR A  22      -5.137   2.139   7.082  1.00 88.89           C  
ATOM    170  O   THR A  22      -5.584   4.534   5.147  1.00 88.89           O  
ATOM    171  CG2 THR A  22      -3.614   2.092   7.143  1.00 88.89           C  
ATOM    172  OG1 THR A  22      -5.671   1.253   8.074  1.00 88.89           O  
ATOM    173  N   LYS A  23      -4.214   5.405   6.768  1.00 94.47           N  
ATOM    174  CA  LYS A  23      -3.515   6.311   5.861  1.00 94.47           C  
ATOM    175  C   LYS A  23      -2.225   5.682   5.341  1.00 94.47           C  
ATOM    176  CB  LYS A  23      -3.207   7.637   6.558  1.00 94.47           C  
ATOM    177  O   LYS A  23      -1.393   5.222   6.126  1.00 94.47           O  
ATOM    178  CG  LYS A  23      -2.688   8.721   5.624  1.00 94.47           C  
ATOM    179  CD  LYS A  23      -2.500  10.045   6.355  1.00 94.47           C  
ATOM    180  CE  LYS A  23      -2.023  11.142   5.412  1.00 94.47           C  
ATOM    181  NZ  LYS A  23      -1.878  12.451   6.115  1.00 94.47           N  
ATOM    182  N   CYS A  24      -2.016   5.713   3.919  1.00 96.06           N  
ATOM    183  CA  CYS A  24      -0.854   5.098   3.285  1.00 96.06           C  
ATOM    184  C   CYS A  24      -0.110   6.105   2.416  1.00 96.06           C  
ATOM    185  CB  CYS A  24      -1.278   3.896   2.441  1.00 96.06           C  
ATOM    186  O   CYS A  24      -0.711   7.046   1.896  1.00 96.06           O  
ATOM    187  SG  CYS A  24      -2.097   2.594   3.387  1.00 96.06           S  
ATOM    188  N   TYR A  25       1.188   5.857   2.306  1.00 97.49           N  
ATOM    189  CA  TYR A  25       1.885   6.585   1.251  1.00 97.49           C  
ATOM    190  C   TYR A  25       1.421   6.127  -0.126  1.00 97.49           C  
ATOM    191  CB  TYR A  25       3.400   6.398   1.380  1.00 97.49           C  
ATOM    192  O   TYR A  25       1.145   4.942  -0.333  1.00 97.49           O  
ATOM    193  CG  TYR A  25       4.012   7.174   2.521  1.00 97.49           C  
ATOM    194  CD1 TYR A  25       3.928   8.564   2.568  1.00 97.49           C  
ATOM    195  CD2 TYR A  25       4.675   6.520   3.554  1.00 97.49           C  
ATOM    196  CE1 TYR A  25       4.492   9.283   3.617  1.00 97.49           C  
ATOM    197  CE2 TYR A  25       5.243   7.229   4.607  1.00 97.49           C  
ATOM    198  OH  TYR A  25       5.706   9.315   5.670  1.00 97.49           O  
ATOM    199  CZ  TYR A  25       5.146   8.608   4.630  1.00 97.49           C  
ATOM    200  N   ASN A  26       1.340   7.151  -1.105  1.00 96.50           N  
ATOM    201  CA  ASN A  26       0.886   6.798  -2.446  1.00 96.50           C  
ATOM    202  C   ASN A  26       1.783   7.408  -3.520  1.00 96.50           C  
ATOM    203  CB  ASN A  26      -0.565   7.237  -2.654  1.00 96.50           C  
ATOM    204  O   ASN A  26       1.388   7.505  -4.683  1.00 96.50           O  
ATOM    205  CG  ASN A  26      -0.719   8.744  -2.700  1.00 96.50           C  
ATOM    206  ND2 ASN A  26      -1.906   9.208  -3.072  1.00 96.50           N  
ATOM    207  OD1 ASN A  26       0.221   9.486  -2.404  1.00 96.50           O  
ATOM    208  N   HIS A  27       2.935   7.865  -3.221  1.00 96.36           N  
ATOM    209  CA  HIS A  27       3.859   8.427  -4.200  1.00 96.36           C  
ATOM    210  C   HIS A  27       4.724   7.340  -4.829  1.00 96.36           C  
ATOM    211  CB  HIS A  27       4.745   9.492  -3.551  1.00 96.36           C  
ATOM    212  O   HIS A  27       4.904   6.268  -4.246  1.00 96.36           O  
ATOM    213  CG  HIS A  27       5.681   8.947  -2.519  1.00 96.36           C  
ATOM    214  CD2 HIS A  27       6.997   8.636  -2.589  1.00 96.36           C  
ATOM    215  ND1 HIS A  27       5.283   8.658  -1.232  1.00 96.36           N  
ATOM    216  CE1 HIS A  27       6.318   8.192  -0.552  1.00 96.36           C  
ATOM    217  NE2 HIS A  27       7.369   8.168  -1.353  1.00 96.36           N  
ATOM    218  N   GLN A  28       5.180   7.702  -5.989  1.00 94.52           N  
ATOM    219  CA  GLN A  28       6.042   6.788  -6.731  1.00 94.52           C  
ATOM    220  C   GLN A  28       7.497   7.248  -6.689  1.00 94.52           C  
ATOM    221  CB  GLN A  28       5.573   6.665  -8.182  1.00 94.52           C  
ATOM    222  O   GLN A  28       7.784   8.433  -6.875  1.00 94.52           O  
ATOM    223  CG  GLN A  28       4.168   6.096  -8.327  1.00 94.52           C  
ATOM    224  CD  GLN A  28       3.750   5.928  -9.776  1.00 94.52           C  
ATOM    225  NE2 GLN A  28       2.463   6.116 -10.047  1.00 94.52           N  
ATOM    226  OE1 GLN A  28       4.577   5.632 -10.644  1.00 94.52           O  
ATOM    227  N   SER A  29       8.453   6.282  -6.455  1.00 91.63           N  
ATOM    228  CA  SER A  29       9.888   6.519  -6.565  1.00 91.63           C  
ATOM    229  C   SER A  29      10.266   7.888  -6.011  1.00 91.63           C  
ATOM    230  CB  SER A  29      10.341   6.407  -8.022  1.00 91.63           C  
ATOM    231  O   SER A  29      10.020   8.179  -4.839  1.00 91.63           O  
ATOM    232  OG  SER A  29      10.100   5.104  -8.524  1.00 91.63           O  
ATOM    233  N   THR A  30      10.721   8.799  -6.878  1.00 92.06           N  
ATOM    234  CA  THR A  30      11.291  10.053  -6.399  1.00 92.06           C  
ATOM    235  C   THR A  30      10.255  11.173  -6.449  1.00 92.06           C  
ATOM    236  CB  THR A  30      12.527  10.457  -7.224  1.00 92.06           C  
ATOM    237  O   THR A  30      10.581  12.339  -6.217  1.00 92.06           O  
ATOM    238  CG2 THR A  30      13.651   9.439  -7.064  1.00 92.06           C  
ATOM    239  OG1 THR A  30      12.164  10.539  -8.608  1.00 92.06           O  
ATOM    240  N   THR A  31       9.036  10.751  -6.739  1.00 94.91           N  
ATOM    241  CA  THR A  31       7.990  11.768  -6.756  1.00 94.91           C  
ATOM    242  C   THR A  31       7.719  12.289  -5.347  1.00 94.91           C  
ATOM    243  CB  THR A  31       6.686  11.218  -7.363  1.00 94.91           C  
ATOM    244  O   THR A  31       8.032  11.618  -4.361  1.00 94.91           O  
ATOM    245  CG2 THR A  31       6.910  10.716  -8.785  1.00 94.91           C  
ATOM    246  OG1 THR A  31       6.209  10.135  -6.555  1.00 94.91           O  
ATOM    247  N   PRO A  32       7.252  13.503  -5.357  1.00 96.46           N  
ATOM    248  CA  PRO A  32       6.939  14.054  -4.036  1.00 96.46           C  
ATOM    249  C   PRO A  32       6.024  13.144  -3.219  1.00 96.46           C  
ATOM    250  CB  PRO A  32       6.242  15.377  -4.362  1.00 96.46           C  
ATOM    251  O   PRO A  32       5.142  12.487  -3.778  1.00 96.46           O  
ATOM    252  CG  PRO A  32       6.725  15.737  -5.730  1.00 96.46           C  
ATOM    253  CD  PRO A  32       6.948  14.470  -6.505  1.00 96.46           C  
ATOM    254  N   GLU A  33       6.295  13.209  -1.963  1.00 96.22           N  
ATOM    255  CA  GLU A  33       5.548  12.376  -1.025  1.00 96.22           C  
ATOM    256  C   GLU A  33       4.085  12.802  -0.953  1.00 96.22           C  
ATOM    257  CB  GLU A  33       6.182  12.435   0.368  1.00 96.22           C  
ATOM    258  O   GLU A  33       3.785  13.984  -0.772  1.00 96.22           O  
ATOM    259  CG  GLU A  33       5.569  11.461   1.364  1.00 96.22           C  
ATOM    260  CD  GLU A  33       6.273  11.458   2.711  1.00 96.22           C  
ATOM    261  OE1 GLU A  33       5.618  11.743   3.739  1.00 96.22           O  
ATOM    262  OE2 GLU A  33       7.491  11.169   2.738  1.00 96.22           O  
ATOM    263  N   THR A  34       3.282  11.815  -1.247  1.00 97.43           N  
ATOM    264  CA  THR A  34       1.845  12.009  -1.086  1.00 97.43           C  
ATOM    265  C   THR A  34       1.223  10.841  -0.327  1.00 97.43           C  
ATOM    266  CB  THR A  34       1.146  12.168  -2.450  1.00 97.43           C  
ATOM    267  O   THR A  34       1.803   9.755  -0.265  1.00 97.43           O  
ATOM    268  CG2 THR A  34       1.624  13.426  -3.169  1.00 97.43           C  
ATOM    269  OG1 THR A  34       1.436  11.026  -3.265  1.00 97.43           O  
ATOM    270  N   THR A  35       0.007  11.179   0.334  1.00 97.18           N  
ATOM    271  CA  THR A  35      -0.699  10.156   1.098  1.00 97.18           C  
ATOM    272  C   THR A  35      -2.150  10.042   0.637  1.00 97.18           C  
ATOM    273  CB  THR A  35      -0.659  10.458   2.607  1.00 97.18           C  
ATOM    274  O   THR A  35      -2.676  10.954  -0.004  1.00 97.18           O  
ATOM    275  CG2 THR A  35       0.776  10.518   3.118  1.00 97.18           C  
ATOM    276  OG1 THR A  35      -1.295  11.719   2.853  1.00 97.18           O  
ATOM    277  N   GLU A  36      -2.715   8.832   0.911  1.00 95.47           N  
ATOM    278  CA  GLU A  36      -4.129   8.590   0.643  1.00 95.47           C  
ATOM    279  C   GLU A  36      -4.780   7.808   1.780  1.00 95.47           C  
ATOM    280  CB  GLU A  36      -4.305   7.839  -0.680  1.00 95.47           C  
ATOM    281  O   GLU A  36      -4.115   7.028   2.465  1.00 95.47           O  
ATOM    282  CG  GLU A  36      -3.776   6.413  -0.653  1.00 95.47           C  
ATOM    283  CD  GLU A  36      -4.004   5.663  -1.956  1.00 95.47           C  
ATOM    284  OE1 GLU A  36      -3.214   4.747  -2.276  1.00 95.47           O  
ATOM    285  OE2 GLU A  36      -4.982   5.996  -2.663  1.00 95.47           O  
ATOM    286  N   ILE A  37      -6.102   8.124   2.011  1.00 95.00           N  
ATOM    287  CA  ILE A  37      -6.888   7.352   2.967  1.00 95.00           C  
ATOM    288  C   ILE A  37      -7.471   6.119   2.280  1.00 95.00           C  
ATOM    289  CB  ILE A  37      -8.017   8.204   3.590  1.00 95.00           C  
ATOM    290  O   ILE A  37      -8.127   6.232   1.242  1.00 95.00           O  
ATOM    291  CG1 ILE A  37      -7.429   9.407   4.336  1.00 95.00           C  
ATOM    292  CG2 ILE A  37      -8.885   7.352   4.521  1.00 95.00           C  
ATOM    293  CD1 ILE A  37      -8.473  10.390   4.846  1.00 95.00           C  
ATOM    294  N   CYS A  38      -7.278   4.852   2.848  1.00 92.07           N  
ATOM    295  CA  CYS A  38      -7.810   3.634   2.248  1.00 92.07           C  
ATOM    296  C   CYS A  38      -9.302   3.495   2.526  1.00 92.07           C  
ATOM    297  CB  CYS A  38      -7.068   2.407   2.777  1.00 92.07           C  
ATOM    298  O   CYS A  38      -9.790   3.952   3.561  1.00 92.07           O  
ATOM    299  SG  CYS A  38      -5.300   2.408   2.404  1.00 92.07           S  
ATOM    300  N   PRO A  39     -10.056   3.041   1.580  1.00 87.66           N  
ATOM    301  CA  PRO A  39     -11.520   3.016   1.541  1.00 87.66           C  
ATOM    302  C   PRO A  39     -12.129   2.266   2.724  1.00 87.66           C  
ATOM    303  CB  PRO A  39     -11.826   2.300   0.224  1.00 87.66           C  
ATOM    304  O   PRO A  39     -13.204   2.634   3.205  1.00 87.66           O  
ATOM    305  CG  PRO A  39     -10.576   2.438  -0.585  1.00 87.66           C  
ATOM    306  CD  PRO A  39      -9.411   2.561   0.355  1.00 87.66           C  
ATOM    307  N   ASP A  40     -11.399   1.241   3.301  1.00 83.63           N  
ATOM    308  CA  ASP A  40     -11.965   0.485   4.414  1.00 83.63           C  
ATOM    309  C   ASP A  40     -10.870  -0.220   5.212  1.00 83.63           C  
ATOM    310  CB  ASP A  40     -12.986  -0.535   3.907  1.00 83.63           C  
ATOM    311  O   ASP A  40      -9.695  -0.169   4.844  1.00 83.63           O  
ATOM    312  CG  ASP A  40     -12.368  -1.600   3.017  1.00 83.63           C  
ATOM    313  OD1 ASP A  40     -11.135  -1.797   3.068  1.00 83.63           O  
ATOM    314  OD2 ASP A  40     -13.121  -2.245   2.255  1.00 83.63           O  
ATOM    315  N   SER A  41     -11.228  -0.751   6.373  1.00 77.84           N  
ATOM    316  CA  SER A  41     -10.328  -1.389   7.328  1.00 77.84           C  
ATOM    317  C   SER A  41      -9.743  -2.678   6.760  1.00 77.84           C  
ATOM    318  CB  SER A  41     -11.058  -1.685   8.638  1.00 77.84           C  
ATOM    319  O   SER A  41      -8.764  -3.208   7.290  1.00 77.84           O  
ATOM    320  OG  SER A  41     -12.169  -2.536   8.414  1.00 77.84           O  
ATOM    321  N   GLY A  42     -10.239  -3.079   5.606  1.00 83.23           N  
ATOM    322  CA  GLY A  42      -9.792  -4.318   4.990  1.00 83.23           C  
ATOM    323  C   GLY A  42      -8.631  -4.124   4.033  1.00 83.23           C  
ATOM    324  O   GLY A  42      -8.064  -5.097   3.531  1.00 83.23           O  
ATOM    325  N   TYR A  43      -8.182  -2.856   3.857  1.00 90.52           N  
ATOM    326  CA  TYR A  43      -7.089  -2.532   2.946  1.00 90.52           C  
ATOM    327  C   TYR A  43      -5.749  -2.559   3.671  1.00 90.52           C  
ATOM    328  CB  TYR A  43      -7.310  -1.158   2.307  1.00 90.52           C  
ATOM    329  O   TYR A  43      -5.682  -2.301   4.875  1.00 90.52           O  
ATOM    330  CG  TYR A  43      -8.255  -1.180   1.130  1.00 90.52           C  
ATOM    331  CD1 TYR A  43      -7.793  -0.949  -0.163  1.00 90.52           C  
ATOM    332  CD2 TYR A  43      -9.611  -1.432   1.309  1.00 90.52           C  
ATOM    333  CE1 TYR A  43      -8.660  -0.967  -1.251  1.00 90.52           C  
ATOM    334  CE2 TYR A  43     -10.487  -1.452   0.229  1.00 90.52           C  
ATOM    335  OH  TYR A  43     -10.866  -1.238  -2.118  1.00 90.52           O  
ATOM    336  CZ  TYR A  43     -10.003  -1.219  -1.045  1.00 90.52           C  
ATOM    337  N   PHE A  44      -4.666  -2.908   2.932  1.00 91.92           N  
ATOM    338  CA  PHE A  44      -3.270  -2.846   3.349  1.00 91.92           C  
ATOM    339  C   PHE A  44      -2.560  -1.669   2.690  1.00 91.92           C  
ATOM    340  CB  PHE A  44      -2.547  -4.153   3.010  1.00 91.92           C  
ATOM    341  O   PHE A  44      -2.939  -1.242   1.597  1.00 91.92           O  
ATOM    342  CG  PHE A  44      -3.178  -5.373   3.625  1.00 91.92           C  
ATOM    343  CD1 PHE A  44      -2.833  -5.778   4.909  1.00 91.92           C  
ATOM    344  CD2 PHE A  44      -4.116  -6.115   2.920  1.00 91.92           C  
ATOM    345  CE1 PHE A  44      -3.415  -6.907   5.481  1.00 91.92           C  
ATOM    346  CE2 PHE A  44      -4.702  -7.244   3.485  1.00 91.92           C  
ATOM    347  CZ  PHE A  44      -4.349  -7.639   4.765  1.00 91.92           C  
ATOM    348  N   CYS A  45      -1.621  -1.171   3.457  1.00 94.26           N  
ATOM    349  CA  CYS A  45      -0.625  -0.371   2.754  1.00 94.26           C  
ATOM    350  C   CYS A  45       0.386  -1.262   2.042  1.00 94.26           C  
ATOM    351  CB  CYS A  45       0.098   0.561   3.726  1.00 94.26           C  
ATOM    352  O   CYS A  45       0.857  -2.249   2.609  1.00 94.26           O  
ATOM    353  SG  CYS A  45      -0.982   1.781   4.506  1.00 94.26           S  
ATOM    354  N   TYR A  46       0.648  -0.941   0.729  1.00 94.39           N  
ATOM    355  CA  TYR A  46       1.645  -1.763   0.052  1.00 94.39           C  
ATOM    356  C   TYR A  46       2.764  -0.901  -0.521  1.00 94.39           C  
ATOM    357  CB  TYR A  46       0.996  -2.586  -1.064  1.00 94.39           C  
ATOM    358  O   TYR A  46       2.549   0.269  -0.848  1.00 94.39           O  
ATOM    359  CG  TYR A  46       0.834  -1.829  -2.360  1.00 94.39           C  
ATOM    360  CD1 TYR A  46      -0.270  -1.007  -2.576  1.00 94.39           C  
ATOM    361  CD2 TYR A  46       1.783  -1.935  -3.371  1.00 94.39           C  
ATOM    362  CE1 TYR A  46      -0.424  -0.310  -3.770  1.00 94.39           C  
ATOM    363  CE2 TYR A  46       1.639  -1.242  -4.569  1.00 94.39           C  
ATOM    364  OH  TYR A  46       0.386   0.256  -5.942  1.00 94.39           O  
ATOM    365  CZ  TYR A  46       0.534  -0.433  -4.758  1.00 94.39           C  
ATOM    366  N   LYS A  47       3.922  -1.508  -0.563  1.00 93.98           N  
ATOM    367  CA  LYS A  47       5.108  -0.994  -1.243  1.00 93.98           C  
ATOM    368  C   LYS A  47       5.713  -2.048  -2.166  1.00 93.98           C  
ATOM    369  CB  LYS A  47       6.150  -0.528  -0.225  1.00 93.98           C  
ATOM    370  O   LYS A  47       6.104  -3.126  -1.713  1.00 93.98           O  
ATOM    371  CG  LYS A  47       7.413   0.044  -0.851  1.00 93.98           C  
ATOM    372  CD  LYS A  47       8.440   0.423   0.209  1.00 93.98           C  
ATOM    373  CE  LYS A  47       9.764   0.839  -0.418  1.00 93.98           C  
ATOM    374  NZ  LYS A  47      10.794   1.148   0.619  1.00 93.98           N  
ATOM    375  N   SER A  48       5.707  -1.628  -3.442  1.00 92.50           N  
ATOM    376  CA  SER A  48       6.266  -2.544  -4.431  1.00 92.50           C  
ATOM    377  C   SER A  48       7.529  -1.970  -5.065  1.00 92.50           C  
ATOM    378  CB  SER A  48       5.236  -2.853  -5.518  1.00 92.50           C  
ATOM    379  O   SER A  48       7.555  -0.803  -5.463  1.00 92.50           O  
ATOM    380  OG  SER A  48       5.743  -3.809  -6.434  1.00 92.50           O  
ATOM    381  N   SER A  49       8.534  -2.821  -5.120  1.00 91.70           N  
ATOM    382  CA  SER A  49       9.802  -2.392  -5.702  1.00 91.70           C  
ATOM    383  C   SER A  49      10.255  -3.343  -6.804  1.00 91.70           C  
ATOM    384  CB  SER A  49      10.882  -2.296  -4.624  1.00 91.70           C  
ATOM    385  O   SER A  49      10.106  -4.561  -6.680  1.00 91.70           O  
ATOM    386  OG  SER A  49      11.048  -3.541  -3.966  1.00 91.70           O  
ATOM    387  N   TRP A  50      10.660  -2.789  -7.939  1.00 91.27           N  
ATOM    388  CA  TRP A  50      11.143  -3.589  -9.060  1.00 91.27           C  
ATOM    389  C   TRP A  50      12.185  -2.822  -9.867  1.00 91.27           C  
ATOM    390  CB  TRP A  50       9.980  -4.002  -9.966  1.00 91.27           C  
ATOM    391  O   TRP A  50      12.343  -1.611  -9.697  1.00 91.27           O  
ATOM    392  CG  TRP A  50       9.344  -2.859 -10.700  1.00 91.27           C  
ATOM    393  CD1 TRP A  50       9.594  -2.464 -11.985  1.00 91.27           C  
ATOM    394  CD2 TRP A  50       8.355  -1.960 -10.189  1.00 91.27           C  
ATOM    395  CE2 TRP A  50       8.050  -1.044 -11.220  1.00 91.27           C  
ATOM    396  CE3 TRP A  50       7.696  -1.841  -8.958  1.00 91.27           C  
ATOM    397  NE1 TRP A  50       8.819  -1.373 -12.303  1.00 91.27           N  
ATOM    398  CH2 TRP A  50       6.482   0.073  -9.843  1.00 91.27           C  
ATOM    399  CZ2 TRP A  50       7.112  -0.021 -11.056  1.00 91.27           C  
ATOM    400  CZ3 TRP A  50       6.763  -0.823  -8.797  1.00 91.27           C  
ATOM    401  N   ILE A  51      12.946  -3.601 -10.658  1.00 90.30           N  
ATOM    402  CA  ILE A  51      13.952  -3.004 -11.529  1.00 90.30           C  
ATOM    403  C   ILE A  51      13.358  -2.766 -12.916  1.00 90.30           C  
ATOM    404  CB  ILE A  51      15.211  -3.894 -11.631  1.00 90.30           C  
ATOM    405  O   ILE A  51      12.802  -3.682 -13.525  1.00 90.30           O  
ATOM    406  CG1 ILE A  51      15.824  -4.114 -10.243  1.00 90.30           C  
ATOM    407  CG2 ILE A  51      16.234  -3.276 -12.589  1.00 90.30           C  
ATOM    408  CD1 ILE A  51      16.345  -2.842  -9.588  1.00 90.30           C  
ATOM    409  N   ASP A  52      13.295  -1.562 -13.373  1.00 88.45           N  
ATOM    410  CA  ASP A  52      12.914  -1.161 -14.724  1.00 88.45           C  
ATOM    411  C   ASP A  52      14.122  -0.647 -15.505  1.00 88.45           C  
ATOM    412  CB  ASP A  52      11.823  -0.089 -14.677  1.00 88.45           C  
ATOM    413  O   ASP A  52      14.544   0.496 -15.324  1.00 88.45           O  
ATOM    414  CG  ASP A  52      11.211   0.193 -16.038  1.00 88.45           C  
ATOM    415  OD1 ASP A  52      11.523  -0.530 -17.009  1.00 88.45           O  
ATOM    416  OD2 ASP A  52      10.413   1.149 -16.142  1.00 88.45           O  
ATOM    417  N   GLY A  53      14.754  -1.572 -16.347  1.00 88.79           N  
ATOM    418  CA  GLY A  53      16.043  -1.274 -16.952  1.00 88.79           C  
ATOM    419  C   GLY A  53      17.182  -1.256 -15.950  1.00 88.79           C  
ATOM    420  O   GLY A  53      17.403  -2.236 -15.236  1.00 88.79           O  
ATOM    421  N   ARG A  54      17.877  -0.033 -15.788  1.00 89.78           N  
ATOM    422  CA  ARG A  54      18.957   0.137 -14.821  1.00 89.78           C  
ATOM    423  C   ARG A  54      18.474   0.891 -13.587  1.00 89.78           C  
ATOM    424  CB  ARG A  54      20.137   0.874 -15.457  1.00 89.78           C  
ATOM    425  O   ARG A  54      19.250   1.142 -12.663  1.00 89.78           O  
ATOM    426  CG  ARG A  54      20.885   0.057 -16.499  1.00 89.78           C  
ATOM    427  CD  ARG A  54      22.106   0.798 -17.026  1.00 89.78           C  
ATOM    428  NE  ARG A  54      22.618   0.189 -18.251  1.00 89.78           N  
ATOM    429  NH1 ARG A  54      24.841   0.329 -17.637  1.00 89.78           N  
ATOM    430  NH2 ARG A  54      24.261  -0.580 -19.659  1.00 89.78           N  
ATOM    431  CZ  ARG A  54      23.905  -0.019 -18.513  1.00 89.78           C  
ATOM    432  N   GLU A  55      17.187   1.173 -13.668  1.00 89.81           N  
ATOM    433  CA  GLU A  55      16.657   2.008 -12.594  1.00 89.81           C  
ATOM    434  C   GLU A  55      15.727   1.211 -11.683  1.00 89.81           C  
ATOM    435  CB  GLU A  55      15.919   3.219 -13.169  1.00 89.81           C  
ATOM    436  O   GLU A  55      14.951   0.378 -12.155  1.00 89.81           O  
ATOM    437  CG  GLU A  55      16.836   4.255 -13.803  1.00 89.81           C  
ATOM    438  CD  GLU A  55      16.088   5.446 -14.379  1.00 89.81           C  
ATOM    439  OE1 GLU A  55      16.733   6.332 -14.986  1.00 89.81           O  
ATOM    440  OE2 GLU A  55      14.848   5.496 -14.222  1.00 89.81           O  
ATOM    441  N   GLY A  56      15.802   1.408 -10.349  1.00 90.72           N  
ATOM    442  CA  GLY A  56      14.863   0.880  -9.371  1.00 90.72           C  
ATOM    443  C   GLY A  56      13.587   1.694  -9.269  1.00 90.72           C  
ATOM    444  O   GLY A  56      13.624   2.925  -9.319  1.00 90.72           O  
ATOM    445  N   ARG A  57      12.432   0.960  -9.286  1.00 92.90           N  
ATOM    446  CA  ARG A  57      11.138   1.624  -9.167  1.00 92.90           C  
ATOM    447  C   ARG A  57      10.409   1.183  -7.903  1.00 92.90           C  
ATOM    448  CB  ARG A  57      10.273   1.340 -10.397  1.00 92.90           C  
ATOM    449  O   ARG A  57      10.576   0.049  -7.448  1.00 92.90           O  
ATOM    450  CG  ARG A  57      10.872   1.842 -11.701  1.00 92.90           C  
ATOM    451  CD  ARG A  57      10.685   3.344 -11.866  1.00 92.90           C  
ATOM    452  NE  ARG A  57      11.215   3.816 -13.143  1.00 92.90           N  
ATOM    453  NH1 ARG A  57       9.970   5.762 -13.176  1.00 92.90           N  
ATOM    454  NH2 ARG A  57      11.408   5.286 -14.896  1.00 92.90           N  
ATOM    455  CZ  ARG A  57      10.863   4.953 -13.735  1.00 92.90           C  
ATOM    456  N   ILE A  58       9.747   2.213  -7.309  1.00 93.91           N  
ATOM    457  CA  ILE A  58       8.931   1.935  -6.132  1.00 93.91           C  
ATOM    458  C   ILE A  58       7.508   2.440  -6.360  1.00 93.91           C  
ATOM    459  CB  ILE A  58       9.531   2.580  -4.863  1.00 93.91           C  
ATOM    460  O   ILE A  58       7.309   3.539  -6.883  1.00 93.91           O  
ATOM    461  CG1 ILE A  58      10.926   2.010  -4.582  1.00 93.91           C  
ATOM    462  CG2 ILE A  58       8.604   2.374  -3.662  1.00 93.91           C  
ATOM    463  CD1 ILE A  58      11.680   2.733  -3.475  1.00 93.91           C  
ATOM    464  N   GLU A  59       6.648   1.579  -5.982  1.00 93.98           N  
ATOM    465  CA  GLU A  59       5.228   1.916  -6.004  1.00 93.98           C  
ATOM    466  C   GLU A  59       4.579   1.662  -4.647  1.00 93.98           C  
ATOM    467  CB  GLU A  59       4.503   1.118  -7.091  1.00 93.98           C  
ATOM    468  O   GLU A  59       4.820   0.627  -4.022  1.00 93.98           O  
ATOM    469  CG  GLU A  59       3.031   1.475  -7.237  1.00 93.98           C  
ATOM    470  CD  GLU A  59       2.321   0.665  -8.311  1.00 93.98           C  
ATOM    471  OE1 GLU A  59       1.152   0.977  -8.633  1.00 93.98           O  
ATOM    472  OE2 GLU A  59       2.939  -0.289  -8.834  1.00 93.98           O  
ATOM    473  N   ARG A  60       3.725   2.654  -4.218  1.00 95.29           N  
ATOM    474  CA  ARG A  60       3.041   2.579  -2.930  1.00 95.29           C  
ATOM    475  C   ARG A  60       1.546   2.836  -3.088  1.00 95.29           C  
ATOM    476  CB  ARG A  60       3.644   3.580  -1.942  1.00 95.29           C  
ATOM    477  O   ARG A  60       1.121   3.489  -4.043  1.00 95.29           O  
ATOM    478  CG  ARG A  60       5.128   3.376  -1.687  1.00 95.29           C  
ATOM    479  CD  ARG A  60       5.685   4.421  -0.730  1.00 95.29           C  
ATOM    480  NE  ARG A  60       7.096   4.187  -0.437  1.00 95.29           N  
ATOM    481  NH1 ARG A  60       7.859   4.942  -2.483  1.00 95.29           N  
ATOM    482  NH2 ARG A  60       9.344   4.189  -0.908  1.00 95.29           N  
ATOM    483  CZ  ARG A  60       8.096   4.440  -1.277  1.00 95.29           C  
ATOM    484  N   GLY A  61       0.765   2.366  -2.104  1.00 94.80           N  
ATOM    485  CA  GLY A  61      -0.664   2.634  -2.126  1.00 94.80           C  
ATOM    486  C   GLY A  61      -1.460   1.699  -1.235  1.00 94.80           C  
ATOM    487  O   GLY A  61      -0.912   1.101  -0.307  1.00 94.80           O  
ATOM    488  N   CYS A  62      -2.778   1.765  -1.509  1.00 94.14           N  
ATOM    489  CA  CYS A  62      -3.718   0.907  -0.797  1.00 94.14           C  
ATOM    490  C   CYS A  62      -4.058  -0.331  -1.619  1.00 94.14           C  
ATOM    491  CB  CYS A  62      -4.997   1.674  -0.461  1.00 94.14           C  
ATOM    492  O   CYS A  62      -4.261  -0.239  -2.831  1.00 94.14           O  
ATOM    493  SG  CYS A  62      -4.728   3.105   0.608  1.00 94.14           S  
ATOM    494  N   THR A  63      -4.101  -1.429  -0.925  1.00 92.57           N  
ATOM    495  CA  THR A  63      -4.460  -2.653  -1.632  1.00 92.57           C  
ATOM    496  C   THR A  63      -5.297  -3.567  -0.742  1.00 92.57           C  
ATOM    497  CB  THR A  63      -3.207  -3.408  -2.114  1.00 92.57           C  
ATOM    498  O   THR A  63      -5.123  -3.583   0.479  1.00 92.57           O  
ATOM    499  CG2 THR A  63      -2.388  -3.922  -0.935  1.00 92.57           C  
ATOM    500  OG1 THR A  63      -3.609  -4.520  -2.924  1.00 92.57           O  
ATOM    501  N   PHE A  64      -6.211  -4.201  -1.442  1.00 90.18           N  
ATOM    502  CA  PHE A  64      -7.071  -5.127  -0.713  1.00 90.18           C  
ATOM    503  C   PHE A  64      -6.389  -6.479  -0.543  1.00 90.18           C  
ATOM    504  CB  PHE A  64      -8.410  -5.301  -1.436  1.00 90.18           C  
ATOM    505  O   PHE A  64      -6.616  -7.174   0.449  1.00 90.18           O  
ATOM    506  CG  PHE A  64      -9.413  -6.117  -0.666  1.00 90.18           C  
ATOM    507  CD1 PHE A  64      -9.778  -7.385  -1.102  1.00 90.18           C  
ATOM    508  CD2 PHE A  64      -9.991  -5.617   0.493  1.00 90.18           C  
ATOM    509  CE1 PHE A  64     -10.706  -8.144  -0.392  1.00 90.18           C  
ATOM    510  CE2 PHE A  64     -10.919  -6.368   1.208  1.00 90.18           C  
ATOM    511  CZ  PHE A  64     -11.276  -7.631   0.763  1.00 90.18           C  
ATOM    512  N   THR A  65      -5.501  -6.789  -1.442  1.00 88.89           N  
ATOM    513  CA  THR A  65      -4.741  -8.034  -1.422  1.00 88.89           C  
ATOM    514  C   THR A  65      -3.245  -7.752  -1.312  1.00 88.89           C  
ATOM    515  CB  THR A  65      -5.017  -8.877  -2.681  1.00 88.89           C  
ATOM    516  O   THR A  65      -2.778  -6.686  -1.718  1.00 88.89           O  
ATOM    517  CG2 THR A  65      -6.497  -9.223  -2.798  1.00 88.89           C  
ATOM    518  OG1 THR A  65      -4.618  -8.136  -3.841  1.00 88.89           O  
ATOM    519  N   CYS A  66      -2.510  -8.673  -0.423  1.00 85.56           N  
ATOM    520  CA  CYS A  66      -1.067  -8.503  -0.291  1.00 85.56           C  
ATOM    521  C   CYS A  66      -0.323  -9.719  -0.829  1.00 85.56           C  
ATOM    522  CB  CYS A  66      -0.687  -8.267   1.171  1.00 85.56           C  
ATOM    523  O   CYS A  66      -0.145 -10.709  -0.117  1.00 85.56           O  
ATOM    524  SG  CYS A  66       1.031  -7.761   1.404  1.00 85.56           S  
ATOM    525  N   PRO A  67       0.038  -9.711  -2.102  1.00 73.77           N  
ATOM    526  CA  PRO A  67       0.747 -10.907  -2.563  1.00 73.77           C  
ATOM    527  C   PRO A  67       2.199 -10.950  -2.093  1.00 73.77           C  
ATOM    528  CB  PRO A  67       0.669 -10.797  -4.087  1.00 73.77           C  
ATOM    529  O   PRO A  67       2.822  -9.902  -1.903  1.00 73.77           O  
ATOM    530  CG  PRO A  67       0.303  -9.372  -4.350  1.00 73.77           C  
ATOM    531  CD  PRO A  67      -0.241  -8.778  -3.082  1.00 73.77           C  
ATOM    532  N   GLU A  68       2.725 -11.971  -1.551  1.00 65.88           N  
ATOM    533  CA  GLU A  68       3.987 -12.255  -0.873  1.00 65.88           C  
ATOM    534  C   GLU A  68       5.100 -12.543  -1.876  1.00 65.88           C  
ATOM    535  CB  GLU A  68       3.827 -13.435   0.089  1.00 65.88           C  
ATOM    536  O   GLU A  68       6.252 -12.162  -1.660  1.00 65.88           O  
ATOM    537  CG  GLU A  68       3.422 -13.028   1.499  1.00 65.88           C  
ATOM    538  CD  GLU A  68       3.450 -14.183   2.487  1.00 65.88           C  
ATOM    539  OE1 GLU A  68       3.254 -13.948   3.701  1.00 65.88           O  
ATOM    540  OE2 GLU A  68       3.671 -15.332   2.045  1.00 65.88           O  
ATOM    541  N   LEU A  69       5.040 -11.821  -3.226  1.00 65.36           N  
ATOM    542  CA  LEU A  69       6.196 -11.966  -4.103  1.00 65.36           C  
ATOM    543  C   LEU A  69       5.767 -12.399  -5.501  1.00 65.36           C  
ATOM    544  CB  LEU A  69       7.185 -12.980  -3.523  1.00 65.36           C  
ATOM    545  O   LEU A  69       5.015 -13.365  -5.652  1.00 65.36           O  
ATOM    546  CG  LEU A  69       7.891 -12.575  -2.228  1.00 65.36           C  
ATOM    547  CD1 LEU A  69       8.569 -13.784  -1.592  1.00 65.36           C  
ATOM    548  CD2 LEU A  69       8.904 -11.467  -2.495  1.00 65.36           C  
ATOM    549  N   THR A  70       5.831 -11.474  -6.466  1.00 65.46           N  
ATOM    550  CA  THR A  70       5.515 -11.793  -7.854  1.00 65.46           C  
ATOM    551  C   THR A  70       6.720 -12.416  -8.553  1.00 65.46           C  
ATOM    552  CB  THR A  70       5.061 -10.541  -8.626  1.00 65.46           C  
ATOM    553  O   THR A  70       7.862 -12.205  -8.138  1.00 65.46           O  
ATOM    554  CG2 THR A  70       3.760  -9.985  -8.056  1.00 65.46           C  
ATOM    555  OG1 THR A  70       6.077  -9.535  -8.533  1.00 65.46           O  
ATOM    556  N   PRO A  71       6.586 -13.535  -9.296  1.00 62.69           N  
ATOM    557  CA  PRO A  71       7.591 -14.266 -10.071  1.00 62.69           C  
ATOM    558  C   PRO A  71       8.422 -13.353 -10.970  1.00 62.69           C  
ATOM    559  CB  PRO A  71       6.753 -15.239 -10.906  1.00 62.69           C  
ATOM    560  O   PRO A  71       9.525 -13.723 -11.380  1.00 62.69           O  
ATOM    561  CG  PRO A  71       5.336 -14.931 -10.544  1.00 62.69           C  
ATOM    562  CD  PRO A  71       5.332 -13.809  -9.545  1.00 62.69           C  
ATOM    563  N   ASN A  72       8.351 -12.025 -10.895  1.00 68.68           N  
ATOM    564  CA  ASN A  72       9.009 -11.172 -11.879  1.00 68.68           C  
ATOM    565  C   ASN A  72       9.988 -10.206 -11.218  1.00 68.68           C  
ATOM    566  CB  ASN A  72       7.973 -10.400 -12.699  1.00 68.68           C  
ATOM    567  O   ASN A  72      10.450  -9.254 -11.850  1.00 68.68           O  
ATOM    568  CG  ASN A  72       7.109 -11.307 -13.552  1.00 68.68           C  
ATOM    569  ND2 ASN A  72       6.025 -10.761 -14.088  1.00 68.68           N  
ATOM    570  OD1 ASN A  72       7.413 -12.490 -13.726  1.00 68.68           O  
ATOM    571  N   GLY A  73      10.532 -10.629  -9.917  1.00 67.40           N  
ATOM    572  CA  GLY A  73      11.553  -9.753  -9.366  1.00 67.40           C  
ATOM    573  C   GLY A  73      10.981  -8.527  -8.680  1.00 67.40           C  
ATOM    574  O   GLY A  73      11.715  -7.589  -8.361  1.00 67.40           O  
ATOM    575  N   LYS A  74       9.679  -8.550  -8.526  1.00 82.20           N  
ATOM    576  CA  LYS A  74       8.937  -7.508  -7.822  1.00 82.20           C  
ATOM    577  C   LYS A  74       8.734  -7.874  -6.355  1.00 82.20           C  
ATOM    578  CB  LYS A  74       7.584  -7.267  -8.494  1.00 82.20           C  
ATOM    579  O   LYS A  74       8.292  -8.980  -6.040  1.00 82.20           O  
ATOM    580  CG  LYS A  74       7.676  -6.537  -9.826  1.00 82.20           C  
ATOM    581  CD  LYS A  74       6.295  -6.214 -10.383  1.00 82.20           C  
ATOM    582  CE  LYS A  74       6.383  -5.573 -11.761  1.00 82.20           C  
ATOM    583  NZ  LYS A  74       5.031  -5.257 -12.312  1.00 82.20           N  
ATOM    584  N   TYR A  75       9.337  -7.083  -5.421  1.00 82.95           N  
ATOM    585  CA  TYR A  75       9.165  -7.237  -3.980  1.00 82.95           C  
ATOM    586  C   TYR A  75       7.981  -6.416  -3.482  1.00 82.95           C  
ATOM    587  CB  TYR A  75      10.439  -6.819  -3.239  1.00 82.95           C  
ATOM    588  O   TYR A  75       7.872  -5.226  -3.784  1.00 82.95           O  
ATOM    589  CG  TYR A  75      10.320  -6.899  -1.736  1.00 82.95           C  
ATOM    590  CD1 TYR A  75       9.976  -5.778  -0.985  1.00 82.95           C  
ATOM    591  CD2 TYR A  75      10.553  -8.094  -1.065  1.00 82.95           C  
ATOM    592  CE1 TYR A  75       9.867  -5.846   0.400  1.00 82.95           C  
ATOM    593  CE2 TYR A  75      10.448  -8.174   0.319  1.00 82.95           C  
ATOM    594  OH  TYR A  75       9.998  -7.120   2.413  1.00 82.95           O  
ATOM    595  CZ  TYR A  75      10.104  -7.047   1.042  1.00 82.95           C  
ATOM    596  N   VAL A  76       7.134  -7.162  -2.755  1.00 89.51           N  
ATOM    597  CA  VAL A  76       5.946  -6.474  -2.260  1.00 89.51           C  
ATOM    598  C   VAL A  76       5.912  -6.535  -0.734  1.00 89.51           C  
ATOM    599  CB  VAL A  76       4.652  -7.081  -2.847  1.00 89.51           C  
ATOM    600  O   VAL A  76       6.064  -7.608  -0.146  1.00 89.51           O  
ATOM    601  CG1 VAL A  76       3.420  -6.384  -2.272  1.00 89.51           C  
ATOM    602  CG2 VAL A  76       4.662  -6.984  -4.371  1.00 89.51           C  
ATOM    603  N   TYR A  77       5.930  -5.389  -0.084  1.00 91.18           N  
ATOM    604  CA  TYR A  77       5.756  -5.210   1.353  1.00 91.18           C  
ATOM    605  C   TYR A  77       4.359  -4.691   1.672  1.00 91.18           C  
ATOM    606  CB  TYR A  77       6.810  -4.247   1.907  1.00 91.18           C  
ATOM    607  O   TYR A  77       3.898  -3.719   1.070  1.00 91.18           O  
ATOM    608  CG  TYR A  77       6.605  -3.893   3.359  1.00 91.18           C  
ATOM    609  CD1 TYR A  77       6.036  -2.675   3.726  1.00 91.18           C  
ATOM    610  CD2 TYR A  77       6.981  -4.774   4.368  1.00 91.18           C  
ATOM    611  CE1 TYR A  77       5.847  -2.344   5.064  1.00 91.18           C  
ATOM    612  CE2 TYR A  77       6.797  -4.453   5.709  1.00 91.18           C  
ATOM    613  OH  TYR A  77       6.044  -2.915   7.372  1.00 91.18           O  
ATOM    614  CZ  TYR A  77       6.229  -3.238   6.046  1.00 91.18           C  
ATOM    615  N   CYS A  78       3.693  -5.417   2.638  1.00 92.63           N  
ATOM    616  CA  CYS A  78       2.366  -4.991   3.069  1.00 92.63           C  
ATOM    617  C   CYS A  78       2.323  -4.785   4.578  1.00 92.63           C  
ATOM    618  CB  CYS A  78       1.313  -6.017   2.654  1.00 92.63           C  
ATOM    619  O   CYS A  78       2.951  -5.533   5.329  1.00 92.63           O  
ATOM    620  SG  CYS A  78       1.090  -6.152   0.867  1.00 92.63           S  
ATOM    621  N   CYS A  79       1.560  -3.813   4.995  1.00 92.78           N  
ATOM    622  CA  CYS A  79       1.386  -3.516   6.412  1.00 92.78           C  
ATOM    623  C   CYS A  79       0.056  -2.814   6.664  1.00 92.78           C  
ATOM    624  CB  CYS A  79       2.535  -2.648   6.923  1.00 92.78           C  
ATOM    625  O   CYS A  79      -0.573  -2.315   5.730  1.00 92.78           O  
ATOM    626  SG  CYS A  79       2.608  -1.013   6.159  1.00 92.78           S  
ATOM    627  N   ARG A  80      -0.432  -2.708   7.911  1.00 89.89           N  
ATOM    628  CA  ARG A  80      -1.793  -2.272   8.206  1.00 89.89           C  
ATOM    629  C   ARG A  80      -1.791  -1.062   9.135  1.00 89.89           C  
ATOM    630  CB  ARG A  80      -2.600  -3.412   8.832  1.00 89.89           C  
ATOM    631  O   ARG A  80      -2.850  -0.517   9.456  1.00 89.89           O  
ATOM    632  CG  ARG A  80      -3.014  -4.489   7.842  1.00 89.89           C  
ATOM    633  CD  ARG A  80      -3.899  -5.543   8.493  1.00 89.89           C  
ATOM    634  NE  ARG A  80      -4.379  -6.519   7.519  1.00 89.89           N  
ATOM    635  NH1 ARG A  80      -5.625  -7.732   9.041  1.00 89.89           N  
ATOM    636  NH2 ARG A  80      -5.563  -8.365   6.839  1.00 89.89           N  
ATOM    637  CZ  ARG A  80      -5.188  -7.537   7.802  1.00 89.89           C  
ATOM    638  N   ARG A  81      -0.581  -0.527   9.288  1.00 90.92           N  
ATOM    639  CA  ARG A  81      -0.494   0.678  10.107  1.00 90.92           C  
ATOM    640  C   ARG A  81      -0.399   1.926   9.235  1.00 90.92           C  
ATOM    641  CB  ARG A  81       0.710   0.603  11.048  1.00 90.92           C  
ATOM    642  O   ARG A  81      -0.055   1.840   8.055  1.00 90.92           O  
ATOM    643  CG  ARG A  81       0.602  -0.488  12.101  1.00 90.92           C  
ATOM    644  CD  ARG A  81       1.752  -0.427  13.096  1.00 90.92           C  
ATOM    645  NE  ARG A  81       2.962  -1.043  12.560  1.00 90.92           N  
ATOM    646  NH1 ARG A  81       4.265  -0.587  14.412  1.00 90.92           N  
ATOM    647  NH2 ARG A  81       5.166  -1.689  12.615  1.00 90.92           N  
ATOM    648  CZ  ARG A  81       4.128  -1.105  13.197  1.00 90.92           C  
ATOM    649  N   ASP A  82      -0.726   3.143   9.863  1.00 93.12           N  
ATOM    650  CA  ASP A  82      -0.646   4.402   9.129  1.00 93.12           C  
ATOM    651  C   ASP A  82       0.764   4.634   8.590  1.00 93.12           C  
ATOM    652  CB  ASP A  82      -1.066   5.571  10.021  1.00 93.12           C  
ATOM    653  O   ASP A  82       1.743   4.528   9.331  1.00 93.12           O  
ATOM    654  CG  ASP A  82      -2.567   5.635  10.247  1.00 93.12           C  
ATOM    655  OD1 ASP A  82      -3.311   4.847   9.625  1.00 93.12           O  
ATOM    656  OD2 ASP A  82      -3.009   6.484  11.052  1.00 93.12           O  
ATOM    657  N   LYS A  83       0.691   4.814   7.258  1.00 94.79           N  
ATOM    658  CA  LYS A  83       1.932   5.177   6.578  1.00 94.79           C  
ATOM    659  C   LYS A  83       3.021   4.139   6.833  1.00 94.79           C  
ATOM    660  CB  LYS A  83       2.408   6.558   7.030  1.00 94.79           C  
ATOM    661  O   LYS A  83       4.192   4.489   7.000  1.00 94.79           O  
ATOM    662  CG  LYS A  83       1.433   7.683   6.714  1.00 94.79           C  
ATOM    663  CD  LYS A  83       1.931   9.021   7.246  1.00 94.79           C  
ATOM    664  CE  LYS A  83       0.892  10.119   7.060  1.00 94.79           C  
ATOM    665  NZ  LYS A  83       1.370  11.429   7.594  1.00 94.79           N  
ATOM    666  N   CYS A  84       2.860   2.926   6.948  1.00 94.62           N  
ATOM    667  CA  CYS A  84       3.765   1.828   7.268  1.00 94.62           C  
ATOM    668  C   CYS A  84       4.528   1.371   6.030  1.00 94.62           C  
ATOM    669  CB  CYS A  84       2.991   0.652   7.864  1.00 94.62           C  
ATOM    670  O   CYS A  84       5.496   0.616   6.136  1.00 94.62           O  
ATOM    671  SG  CYS A  84       1.867  -0.146   6.697  1.00 94.62           S  
ATOM    672  N   ASN A  85       4.092   1.873   4.900  1.00 94.59           N  
ATOM    673  CA  ASN A  85       4.732   1.458   3.656  1.00 94.59           C  
ATOM    674  C   ASN A  85       5.822   2.437   3.232  1.00 94.59           C  
ATOM    675  CB  ASN A  85       3.693   1.305   2.543  1.00 94.59           C  
ATOM    676  O   ASN A  85       5.962   2.741   2.046  1.00 94.59           O  
ATOM    677  CG  ASN A  85       2.948   2.595   2.259  1.00 94.59           C  
ATOM    678  ND2 ASN A  85       2.433   2.726   1.042  1.00 94.59           N  
ATOM    679  OD1 ASN A  85       2.837   3.466   3.125  1.00 94.59           O  
ATOM    680  N   GLN A  86       6.628   2.981   4.051  1.00 89.31           N  
ATOM    681  CA  GLN A  86       7.733   3.887   3.755  1.00 89.31           C  
ATOM    682  C   GLN A  86       8.788   3.203   2.890  1.00 89.31           C  
ATOM    683  CB  GLN A  86       8.367   4.401   5.048  1.00 89.31           C  
ATOM    684  O   GLN A  86       8.947   1.982   2.944  1.00 89.31           O  
ATOM    685  CG  GLN A  86       9.377   5.521   4.835  1.00 89.31           C  
ATOM    686  CD  GLN A  86       9.969   6.033   6.134  1.00 89.31           C  
ATOM    687  NE2 GLN A  86      11.006   6.857   6.030  1.00 89.31           N  
ATOM    688  OE1 GLN A  86       9.498   5.691   7.224  1.00 89.31           O  
TER     689      ALA A   1                                                      
ENDMDL                                                                          
END                                                                             
