# Supplementary material for: Domain loss enabled evolution of novel functions in the snake three-finger toxin gene superfamily
Source: Nat Commun. 2023 Aug 11;14:4861. doi: 10.1038/s41467-023-40550-0 (PMC10421932; doi:10.1038/s41467-023-40550-0)
Supplement: Supplementary file 5 — Supplementary Data 2 [file 41467_2023_40550_MOESM5_ESM.zip › SD2_structure_predictions/full_sequence/TR|A0A0H4J521|Micrurus_tener.pdb]

MODEL     1                                                                     
ATOM      1  N   MET A   1     -44.591  -9.233  12.302  1.00 63.55           N  
ATOM      2  CA  MET A   1     -43.354  -9.220  13.076  1.00 63.55           C  
ATOM      3  C   MET A   1     -42.186  -9.741  12.245  1.00 63.55           C  
ATOM      4  CB  MET A   1     -43.506 -10.058  14.347  1.00 63.55           C  
ATOM      5  O   MET A   1     -41.029  -9.626  12.653  1.00 63.55           O  
ATOM      6  CG  MET A   1     -44.750 -10.931  14.361  1.00 63.55           C  
ATOM      7  SD  MET A   1     -44.965 -11.823  15.950  1.00 63.55           S  
ATOM      8  CE  MET A   1     -45.999 -13.210  15.401  1.00 63.55           C  
ATOM      9  N   LYS A   2     -42.375 -10.154  10.970  1.00 74.33           N  
ATOM     10  CA  LYS A   2     -41.455 -10.723   9.990  1.00 74.33           C  
ATOM     11  C   LYS A   2     -40.919  -9.648   9.049  1.00 74.33           C  
ATOM     12  CB  LYS A   2     -42.142 -11.828   9.186  1.00 74.33           C  
ATOM     13  O   LYS A   2     -39.776  -9.727   8.594  1.00 74.33           O  
ATOM     14  CG  LYS A   2     -42.323 -13.130   9.953  1.00 74.33           C  
ATOM     15  CD  LYS A   2     -43.283 -14.071   9.237  1.00 74.33           C  
ATOM     16  CE  LYS A   2     -43.323 -15.441   9.901  1.00 74.33           C  
ATOM     17  NZ  LYS A   2     -44.723 -15.880  10.181  1.00 74.33           N  
ATOM     18  N   THR A   3     -41.748  -8.576   8.950  1.00 74.87           N  
ATOM     19  CA  THR A   3     -41.356  -7.469   8.084  1.00 74.87           C  
ATOM     20  C   THR A   3     -40.434  -6.505   8.824  1.00 74.87           C  
ATOM     21  CB  THR A   3     -42.587  -6.706   7.561  1.00 74.87           C  
ATOM     22  O   THR A   3     -39.586  -5.854   8.210  1.00 74.87           O  
ATOM     23  CG2 THR A   3     -43.404  -7.569   6.605  1.00 74.87           C  
ATOM     24  OG1 THR A   3     -43.413  -6.326   8.668  1.00 74.87           O  
ATOM     25  N   LEU A   4     -40.529  -6.506  10.106  1.00 76.06           N  
ATOM     26  CA  LEU A   4     -39.677  -5.720  10.990  1.00 76.06           C  
ATOM     27  C   LEU A   4     -38.308  -6.374  11.149  1.00 76.06           C  
ATOM     28  CB  LEU A   4     -40.337  -5.552  12.362  1.00 76.06           C  
ATOM     29  O   LEU A   4     -37.286  -5.684  11.179  1.00 76.06           O  
ATOM     30  CG  LEU A   4     -41.017  -4.208  12.627  1.00 76.06           C  
ATOM     31  CD1 LEU A   4     -42.149  -4.377  13.635  1.00 76.06           C  
ATOM     32  CD2 LEU A   4     -40.002  -3.183  13.120  1.00 76.06           C  
ATOM     33  N   LEU A   5     -38.238  -7.635  11.127  1.00 78.46           N  
ATOM     34  CA  LEU A   5     -37.019  -8.431  11.209  1.00 78.46           C  
ATOM     35  C   LEU A   5     -36.254  -8.392   9.891  1.00 78.46           C  
ATOM     36  CB  LEU A   5     -37.348  -9.880  11.580  1.00 78.46           C  
ATOM     37  O   LEU A   5     -35.023  -8.313   9.884  1.00 78.46           O  
ATOM     38  CG  LEU A   5     -37.349 -10.215  13.072  1.00 78.46           C  
ATOM     39  CD1 LEU A   5     -38.271 -11.398  13.349  1.00 78.46           C  
ATOM     40  CD2 LEU A   5     -35.933 -10.508  13.556  1.00 78.46           C  
ATOM     41  N   LEU A   6     -36.916  -8.267   8.776  1.00 78.78           N  
ATOM     42  CA  LEU A   6     -36.362  -8.212   7.427  1.00 78.78           C  
ATOM     43  C   LEU A   6     -35.783  -6.832   7.133  1.00 78.78           C  
ATOM     44  CB  LEU A   6     -37.435  -8.559   6.392  1.00 78.78           C  
ATOM     45  O   LEU A   6     -34.720  -6.719   6.519  1.00 78.78           O  
ATOM     46  CG  LEU A   6     -37.765 -10.044   6.229  1.00 78.78           C  
ATOM     47  CD1 LEU A   6     -39.079 -10.215   5.473  1.00 78.78           C  
ATOM     48  CD2 LEU A   6     -36.631 -10.768   5.511  1.00 78.78           C  
ATOM     49  N   THR A   7     -36.372  -5.834   7.635  1.00 79.88           N  
ATOM     50  CA  THR A   7     -35.915  -4.455   7.502  1.00 79.88           C  
ATOM     51  C   THR A   7     -34.714  -4.194   8.407  1.00 79.88           C  
ATOM     52  CB  THR A   7     -37.041  -3.459   7.838  1.00 79.88           C  
ATOM     53  O   THR A   7     -33.803  -3.451   8.038  1.00 79.88           O  
ATOM     54  CG2 THR A   7     -38.187  -3.567   6.838  1.00 79.88           C  
ATOM     55  OG1 THR A   7     -37.540  -3.737   9.152  1.00 79.88           O  
ATOM     56  N   LEU A   8     -34.548  -4.779   9.531  1.00 79.15           N  
ATOM     57  CA  LEU A   8     -33.444  -4.707  10.482  1.00 79.15           C  
ATOM     58  C   LEU A   8     -32.220  -5.444   9.951  1.00 79.15           C  
ATOM     59  CB  LEU A   8     -33.861  -5.293  11.833  1.00 79.15           C  
ATOM     60  O   LEU A   8     -31.091  -4.969  10.097  1.00 79.15           O  
ATOM     61  CG  LEU A   8     -32.929  -5.011  13.012  1.00 79.15           C  
ATOM     62  CD1 LEU A   8     -33.353  -3.733  13.729  1.00 79.15           C  
ATOM     63  CD2 LEU A   8     -32.913  -6.192  13.977  1.00 79.15           C  
ATOM     64  N   VAL A   9     -32.379  -6.499   9.230  1.00 80.64           N  
ATOM     65  CA  VAL A   9     -31.330  -7.295   8.601  1.00 80.64           C  
ATOM     66  C   VAL A   9     -30.785  -6.558   7.380  1.00 80.64           C  
ATOM     67  CB  VAL A   9     -31.847  -8.693   8.193  1.00 80.64           C  
ATOM     68  O   VAL A   9     -29.572  -6.522   7.160  1.00 80.64           O  
ATOM     69  CG1 VAL A   9     -30.779  -9.456   7.411  1.00 80.64           C  
ATOM     70  CG2 VAL A   9     -32.276  -9.483   9.427  1.00 80.64           C  
ATOM     71  N   VAL A  10     -31.631  -5.823   6.649  1.00 75.89           N  
ATOM     72  CA  VAL A  10     -31.286  -5.053   5.458  1.00 75.89           C  
ATOM     73  C   VAL A  10     -30.537  -3.785   5.861  1.00 75.89           C  
ATOM     74  CB  VAL A  10     -32.541  -4.691   4.633  1.00 75.89           C  
ATOM     75  O   VAL A  10     -29.554  -3.407   5.220  1.00 75.89           O  
ATOM     76  CG1 VAL A  10     -32.174  -3.779   3.464  1.00 75.89           C  
ATOM     77  CG2 VAL A  10     -33.231  -5.958   4.130  1.00 75.89           C  
ATOM     78  N   VAL A  11     -30.804  -3.121   6.986  1.00 73.58           N  
ATOM     79  CA  VAL A  11     -30.170  -1.942   7.567  1.00 73.58           C  
ATOM     80  C   VAL A  11     -28.823  -2.326   8.176  1.00 73.58           C  
ATOM     81  CB  VAL A  11     -31.070  -1.282   8.636  1.00 73.58           C  
ATOM     82  O   VAL A  11     -27.845  -1.586   8.050  1.00 73.58           O  
ATOM     83  CG1 VAL A  11     -30.323  -0.158   9.351  1.00 73.58           C  
ATOM     84  CG2 VAL A  11     -32.355  -0.756   8.000  1.00 73.58           C  
ATOM     85  N   THR A  12     -28.662  -3.482   8.749  1.00 69.50           N  
ATOM     86  CA  THR A  12     -27.439  -4.026   9.327  1.00 69.50           C  
ATOM     87  C   THR A  12     -26.465  -4.450   8.231  1.00 69.50           C  
ATOM     88  CB  THR A  12     -27.740  -5.227  10.243  1.00 69.50           C  
ATOM     89  O   THR A  12     -25.254  -4.264   8.364  1.00 69.50           O  
ATOM     90  CG2 THR A  12     -28.589  -4.808  11.439  1.00 69.50           C  
ATOM     91  OG1 THR A  12     -28.447  -6.225   9.496  1.00 69.50           O  
ATOM     92  N   ILE A  13     -26.845  -4.891   7.054  1.00 69.75           N  
ATOM     93  CA  ILE A  13     -26.063  -5.325   5.902  1.00 69.75           C  
ATOM     94  C   ILE A  13     -25.620  -4.109   5.091  1.00 69.75           C  
ATOM     95  CB  ILE A  13     -26.864  -6.301   5.010  1.00 69.75           C  
ATOM     96  O   ILE A  13     -24.497  -4.068   4.585  1.00 69.75           O  
ATOM     97  CG1 ILE A  13     -27.157  -7.599   5.770  1.00 69.75           C  
ATOM     98  CG2 ILE A  13     -26.109  -6.587   3.709  1.00 69.75           C  
ATOM     99  CD1 ILE A  13     -28.130  -8.528   5.056  1.00 69.75           C  
ATOM    100  N   VAL A  14     -26.431  -3.054   4.970  1.00 66.66           N  
ATOM    101  CA  VAL A  14     -26.182  -1.789   4.286  1.00 66.66           C  
ATOM    102  C   VAL A  14     -25.242  -0.924   5.124  1.00 66.66           C  
ATOM    103  CB  VAL A  14     -27.497  -1.028   4.004  1.00 66.66           C  
ATOM    104  O   VAL A  14     -24.410  -0.195   4.580  1.00 66.66           O  
ATOM    105  CG1 VAL A  14     -27.207   0.363   3.443  1.00 66.66           C  
ATOM    106  CG2 VAL A  14     -28.377  -1.823   3.041  1.00 66.66           C  
ATOM    107  N   CYS A  15     -25.191  -1.175   6.435  1.00 64.88           N  
ATOM    108  CA  CYS A  15     -24.305  -0.477   7.361  1.00 64.88           C  
ATOM    109  C   CYS A  15     -23.001  -1.243   7.550  1.00 64.88           C  
ATOM    110  CB  CYS A  15     -24.991  -0.279   8.712  1.00 64.88           C  
ATOM    111  O   CYS A  15     -22.067  -0.740   8.177  1.00 64.88           O  
ATOM    112  SG  CYS A  15     -26.294   0.971   8.691  1.00 64.88           S  
ATOM    113  N   LEU A  16     -22.930  -2.490   7.047  1.00 61.39           N  
ATOM    114  CA  LEU A  16     -21.681  -3.244   7.073  1.00 61.39           C  
ATOM    115  C   LEU A  16     -20.759  -2.806   5.940  1.00 61.39           C  
ATOM    116  CB  LEU A  16     -21.959  -4.745   6.969  1.00 61.39           C  
ATOM    117  O   LEU A  16     -21.113  -2.923   4.765  1.00 61.39           O  
ATOM    118  CG  LEU A  16     -22.419  -5.440   8.252  1.00 61.39           C  
ATOM    119  CD1 LEU A  16     -23.292  -6.645   7.918  1.00 61.39           C  
ATOM    120  CD2 LEU A  16     -21.218  -5.860   9.092  1.00 61.39           C  
ATOM    121  N   ASP A  17     -20.564  -1.523   5.804  1.00 56.61           N  
ATOM    122  CA  ASP A  17     -19.412  -1.099   5.014  1.00 56.61           C  
ATOM    123  C   ASP A  17     -18.326  -2.171   5.006  1.00 56.61           C  
ATOM    124  CB  ASP A  17     -18.848   0.218   5.552  1.00 56.61           C  
ATOM    125  O   ASP A  17     -17.780  -2.518   6.056  1.00 56.61           O  
ATOM    126  CG  ASP A  17     -18.384   1.157   4.453  1.00 56.61           C  
ATOM    127  OD1 ASP A  17     -17.813   0.684   3.447  1.00 56.61           O  
ATOM    128  OD2 ASP A  17     -18.589   2.382   4.596  1.00 56.61           O  
ATOM    129  N   LEU A  18     -18.686  -3.409   4.727  1.00 57.65           N  
ATOM    130  CA  LEU A  18     -17.605  -4.376   4.566  1.00 57.65           C  
ATOM    131  C   LEU A  18     -16.312  -3.682   4.153  1.00 57.65           C  
ATOM    132  CB  LEU A  18     -17.984  -5.435   3.528  1.00 57.65           C  
ATOM    133  O   LEU A  18     -16.213  -3.153   3.043  1.00 57.65           O  
ATOM    134  CG  LEU A  18     -18.616  -6.719   4.068  1.00 57.65           C  
ATOM    135  CD1 LEU A  18     -20.136  -6.650   3.954  1.00 57.65           C  
ATOM    136  CD2 LEU A  18     -18.074  -7.936   3.327  1.00 57.65           C  
ATOM    137  N   GLY A  19     -15.948  -2.542   4.882  1.00 59.90           N  
ATOM    138  CA  GLY A  19     -14.609  -1.977   4.931  1.00 59.90           C  
ATOM    139  C   GLY A  19     -13.577  -2.825   4.210  1.00 59.90           C  
ATOM    140  O   GLY A  19     -13.146  -3.858   4.726  1.00 59.90           O  
ATOM    141  N   HIS A  20     -13.875  -3.249   3.018  1.00 63.65           N  
ATOM    142  CA  HIS A  20     -12.828  -3.925   2.260  1.00 63.65           C  
ATOM    143  C   HIS A  20     -11.459  -3.319   2.551  1.00 63.65           C  
ATOM    144  CB  HIS A  20     -13.124  -3.858   0.761  1.00 63.65           C  
ATOM    145  O   HIS A  20     -11.260  -2.114   2.381  1.00 63.65           O  
ATOM    146  CG  HIS A  20     -13.972  -4.987   0.266  1.00 63.65           C  
ATOM    147  CD2 HIS A  20     -15.103  -4.989  -0.477  1.00 63.65           C  
ATOM    148  ND1 HIS A  20     -13.682  -6.307   0.532  1.00 63.65           N  
ATOM    149  CE1 HIS A  20     -14.602  -7.075  -0.028  1.00 63.65           C  
ATOM    150  NE2 HIS A  20     -15.476  -6.300  -0.647  1.00 63.65           N  
ATOM    151  N   THR A  21     -10.983  -3.848   3.761  1.00 77.80           N  
ATOM    152  CA  THR A  21      -9.612  -3.427   4.026  1.00 77.80           C  
ATOM    153  C   THR A  21      -8.674  -3.915   2.926  1.00 77.80           C  
ATOM    154  CB  THR A  21      -9.122  -3.946   5.390  1.00 77.80           C  
ATOM    155  O   THR A  21      -8.705  -5.089   2.552  1.00 77.80           O  
ATOM    156  CG2 THR A  21      -9.979  -3.400   6.527  1.00 77.80           C  
ATOM    157  OG1 THR A  21      -9.188  -5.378   5.402  1.00 77.80           O  
ATOM    158  N   ARG A  22      -8.295  -3.105   2.100  1.00 90.48           N  
ATOM    159  CA  ARG A  22      -7.341  -3.350   1.024  1.00 90.48           C  
ATOM    160  C   ARG A  22      -5.964  -3.696   1.581  1.00 90.48           C  
ATOM    161  CB  ARG A  22      -7.243  -2.132   0.104  1.00 90.48           C  
ATOM    162  O   ARG A  22      -5.438  -2.981   2.437  1.00 90.48           O  
ATOM    163  CG  ARG A  22      -6.403  -2.366  -1.142  1.00 90.48           C  
ATOM    164  CD  ARG A  22      -7.166  -3.157  -2.195  1.00 90.48           C  
ATOM    165  NE  ARG A  22      -8.450  -2.538  -2.510  1.00 90.48           N  
ATOM    166  NH1 ARG A  22      -9.301  -4.377  -3.619  1.00 90.48           N  
ATOM    167  NH2 ARG A  22     -10.562  -2.475  -3.410  1.00 90.48           N  
ATOM    168  CZ  ARG A  22      -9.435  -3.131  -3.179  1.00 90.48           C  
ATOM    169  N   GLN A  23      -5.484  -4.912   0.992  1.00 95.03           N  
ATOM    170  CA  GLN A  23      -4.132  -5.315   1.366  1.00 95.03           C  
ATOM    171  C   GLN A  23      -3.151  -5.074   0.222  1.00 95.03           C  
ATOM    172  CB  GLN A  23      -4.106  -6.787   1.780  1.00 95.03           C  
ATOM    173  O   GLN A  23      -3.406  -5.471  -0.916  1.00 95.03           O  
ATOM    174  CG  GLN A  23      -4.925  -7.090   3.027  1.00 95.03           C  
ATOM    175  CD  GLN A  23      -4.780  -8.528   3.489  1.00 95.03           C  
ATOM    176  NE2 GLN A  23      -5.798  -9.035   4.175  1.00 95.03           N  
ATOM    177  OE1 GLN A  23      -3.762  -9.177   3.231  1.00 95.03           O  
ATOM    178  N   CYS A  24      -1.977  -4.447   0.611  1.00 96.29           N  
ATOM    179  CA  CYS A  24      -0.962  -4.130  -0.388  1.00 96.29           C  
ATOM    180  C   CYS A  24       0.427  -4.517   0.104  1.00 96.29           C  
ATOM    181  CB  CYS A  24      -0.995  -2.641  -0.731  1.00 96.29           C  
ATOM    182  O   CYS A  24       0.691  -4.499   1.308  1.00 96.29           O  
ATOM    183  SG  CYS A  24      -2.572  -2.085  -1.414  1.00 96.29           S  
ATOM    184  N   TYR A  25       1.261  -4.929  -0.843  1.00 96.50           N  
ATOM    185  CA  TYR A  25       2.670  -5.075  -0.495  1.00 96.50           C  
ATOM    186  C   TYR A  25       3.290  -3.726  -0.151  1.00 96.50           C  
ATOM    187  CB  TYR A  25       3.444  -5.728  -1.644  1.00 96.50           C  
ATOM    188  O   TYR A  25       2.942  -2.706  -0.751  1.00 96.50           O  
ATOM    189  CG  TYR A  25       3.072  -7.171  -1.883  1.00 96.50           C  
ATOM    190  CD1 TYR A  25       3.254  -8.131  -0.890  1.00 96.50           C  
ATOM    191  CD2 TYR A  25       2.540  -7.578  -3.102  1.00 96.50           C  
ATOM    192  CE1 TYR A  25       2.915  -9.463  -1.106  1.00 96.50           C  
ATOM    193  CE2 TYR A  25       2.198  -8.907  -3.329  1.00 96.50           C  
ATOM    194  OH  TYR A  25       2.051 -11.157  -2.547  1.00 96.50           O  
ATOM    195  CZ  TYR A  25       2.388  -9.841  -2.327  1.00 96.50           C  
ATOM    196  N   VAL A  26       4.247  -3.766   0.932  1.00 94.65           N  
ATOM    197  CA  VAL A  26       4.876  -2.523   1.364  1.00 94.65           C  
ATOM    198  C   VAL A  26       6.394  -2.692   1.388  1.00 94.65           C  
ATOM    199  CB  VAL A  26       4.367  -2.083   2.755  1.00 94.65           C  
ATOM    200  O   VAL A  26       6.898  -3.813   1.490  1.00 94.65           O  
ATOM    201  CG1 VAL A  26       2.869  -1.787   2.713  1.00 94.65           C  
ATOM    202  CG2 VAL A  26       4.674  -3.155   3.799  1.00 94.65           C  
ATOM    203  N   GLY A  27       6.931  -1.563   1.157  1.00 90.39           N  
ATOM    204  CA  GLY A  27       8.383  -1.538   1.223  1.00 90.39           C  
ATOM    205  C   GLY A  27       9.048  -1.990  -0.063  1.00 90.39           C  
ATOM    206  O   GLY A  27       8.504  -1.792  -1.152  1.00 90.39           O  
ATOM    207  N   TYR A  28      10.189  -2.682   0.110  1.00 88.13           N  
ATOM    208  CA  TYR A  28      10.998  -3.088  -1.035  1.00 88.13           C  
ATOM    209  C   TYR A  28      10.909  -4.592  -1.260  1.00 88.13           C  
ATOM    210  CB  TYR A  28      12.459  -2.676  -0.833  1.00 88.13           C  
ATOM    211  O   TYR A  28      11.313  -5.093  -2.312  1.00 88.13           O  
ATOM    212  CG  TYR A  28      12.643  -1.202  -0.566  1.00 88.13           C  
ATOM    213  CD1 TYR A  28      12.585  -0.273  -1.602  1.00 88.13           C  
ATOM    214  CD2 TYR A  28      12.876  -0.735   0.723  1.00 88.13           C  
ATOM    215  CE1 TYR A  28      12.756   1.086  -1.361  1.00 88.13           C  
ATOM    216  CE2 TYR A  28      13.048   0.622   0.977  1.00 88.13           C  
ATOM    217  OH  TYR A  28      13.156   2.868   0.175  1.00 88.13           O  
ATOM    218  CZ  TYR A  28      12.986   1.524  -0.070  1.00 88.13           C  
ATOM    219  N   ASP A  29      10.356  -5.275  -0.301  1.00 81.75           N  
ATOM    220  CA  ASP A  29      10.244  -6.730  -0.328  1.00 81.75           C  
ATOM    221  C   ASP A  29       8.830  -7.165  -0.704  1.00 81.75           C  
ATOM    222  CB  ASP A  29      10.634  -7.324   1.027  1.00 81.75           C  
ATOM    223  O   ASP A  29       7.851  -6.548  -0.278  1.00 81.75           O  
ATOM    224  CG  ASP A  29      12.087  -7.071   1.390  1.00 81.75           C  
ATOM    225  OD1 ASP A  29      12.938  -6.990   0.478  1.00 81.75           O  
ATOM    226  OD2 ASP A  29      12.384  -6.955   2.598  1.00 81.75           O  
ATOM    227  N   ALA A  30       8.676  -8.204  -1.478  1.00 83.96           N  
ATOM    228  CA  ALA A  30       7.381  -8.698  -1.939  1.00 83.96           C  
ATOM    229  C   ALA A  30       6.747  -9.624  -0.905  1.00 83.96           C  
ATOM    230  CB  ALA A  30       7.532  -9.422  -3.274  1.00 83.96           C  
ATOM    231  O   ALA A  30       5.663 -10.168  -1.131  1.00 83.96           O  
ATOM    232  N   SER A  31       7.312  -9.721   0.303  1.00 88.22           N  
ATOM    233  CA  SER A  31       6.839 -10.694   1.283  1.00 88.22           C  
ATOM    234  C   SER A  31       6.067 -10.015   2.409  1.00 88.22           C  
ATOM    235  CB  SER A  31       8.013 -11.483   1.864  1.00 88.22           C  
ATOM    236  O   SER A  31       5.352 -10.676   3.165  1.00 88.22           O  
ATOM    237  OG  SER A  31       8.943 -10.616   2.489  1.00 88.22           O  
ATOM    238  N   LYS A  32       6.234  -8.615   2.415  1.00 93.81           N  
ATOM    239  CA  LYS A  32       5.542  -7.874   3.465  1.00 93.81           C  
ATOM    240  C   LYS A  32       4.298  -7.179   2.919  1.00 93.81           C  
ATOM    241  CB  LYS A  32       6.478  -6.848   4.105  1.00 93.81           C  
ATOM    242  O   LYS A  32       4.323  -6.625   1.818  1.00 93.81           O  
ATOM    243  CG  LYS A  32       7.635  -7.463   4.878  1.00 93.81           C  
ATOM    244  CD  LYS A  32       8.448  -6.400   5.606  1.00 93.81           C  
ATOM    245  CE  LYS A  32       9.617  -7.013   6.366  1.00 93.81           C  
ATOM    246  NZ  LYS A  32      10.426  -5.973   7.071  1.00 93.81           N  
ATOM    247  N   PHE A  33       3.167  -7.312   3.711  1.00 95.40           N  
ATOM    248  CA  PHE A  33       1.951  -6.598   3.339  1.00 95.40           C  
ATOM    249  C   PHE A  33       1.247  -6.047   4.574  1.00 95.40           C  
ATOM    250  CB  PHE A  33       1.004  -7.516   2.561  1.00 95.40           C  
ATOM    251  O   PHE A  33       1.470  -6.527   5.688  1.00 95.40           O  
ATOM    252  CG  PHE A  33       0.508  -8.693   3.357  1.00 95.40           C  
ATOM    253  CD1 PHE A  33       1.201  -9.897   3.347  1.00 95.40           C  
ATOM    254  CD2 PHE A  33      -0.651  -8.595   4.115  1.00 95.40           C  
ATOM    255  CE1 PHE A  33       0.745 -10.988   4.083  1.00 95.40           C  
ATOM    256  CE2 PHE A  33      -1.113  -9.681   4.853  1.00 95.40           C  
ATOM    257  CZ  PHE A  33      -0.414 -10.877   4.835  1.00 95.40           C  
ATOM    258  N   VAL A  34       0.450  -4.898   4.166  1.00 95.42           N  
ATOM    259  CA  VAL A  34      -0.308  -4.248   5.230  1.00 95.42           C  
ATOM    260  C   VAL A  34      -1.741  -3.999   4.766  1.00 95.42           C  
ATOM    261  CB  VAL A  34       0.350  -2.920   5.665  1.00 95.42           C  
ATOM    262  O   VAL A  34      -2.022  -4.010   3.565  1.00 95.42           O  
ATOM    263  CG1 VAL A  34       1.783  -3.157   6.141  1.00 95.42           C  
ATOM    264  CG2 VAL A  34       0.325  -1.911   4.518  1.00 95.42           C  
ATOM    265  N   THR A  35      -2.626  -3.894   5.755  1.00 95.53           N  
ATOM    266  CA  THR A  35      -3.950  -3.350   5.475  1.00 95.53           C  
ATOM    267  C   THR A  35      -3.885  -1.837   5.286  1.00 95.53           C  
ATOM    268  CB  THR A  35      -4.942  -3.687   6.604  1.00 95.53           C  
ATOM    269  O   THR A  35      -3.359  -1.122   6.141  1.00 95.53           O  
ATOM    270  CG2 THR A  35      -6.334  -3.149   6.291  1.00 95.53           C  
ATOM    271  OG1 THR A  35      -5.015  -5.110   6.759  1.00 95.53           O  
ATOM    272  N   CYS A  36      -4.468  -1.343   4.071  1.00 93.86           N  
ATOM    273  CA  CYS A  36      -4.369   0.080   3.769  1.00 93.86           C  
ATOM    274  C   CYS A  36      -5.251   0.898   4.705  1.00 93.86           C  
ATOM    275  CB  CYS A  36      -4.763   0.350   2.317  1.00 93.86           C  
ATOM    276  O   CYS A  36      -6.339   0.459   5.082  1.00 93.86           O  
ATOM    277  SG  CYS A  36      -3.657  -0.411   1.109  1.00 93.86           S  
ATOM    278  N   PRO A  37      -4.663   2.059   5.128  1.00 92.73           N  
ATOM    279  CA  PRO A  37      -5.496   2.945   5.944  1.00 92.73           C  
ATOM    280  C   PRO A  37      -6.767   3.390   5.223  1.00 92.73           C  
ATOM    281  CB  PRO A  37      -4.578   4.139   6.218  1.00 92.73           C  
ATOM    282  O   PRO A  37      -6.853   3.287   3.997  1.00 92.73           O  
ATOM    283  CG  PRO A  37      -3.219   3.680   5.798  1.00 92.73           C  
ATOM    284  CD  PRO A  37      -3.377   2.515   4.863  1.00 92.73           C  
ATOM    285  N   GLU A  38      -7.687   3.831   5.980  1.00 89.85           N  
ATOM    286  CA  GLU A  38      -8.911   4.367   5.393  1.00 89.85           C  
ATOM    287  C   GLU A  38      -8.603   5.479   4.395  1.00 89.85           C  
ATOM    288  CB  GLU A  38      -9.849   4.885   6.486  1.00 89.85           C  
ATOM    289  O   GLU A  38      -7.749   6.331   4.650  1.00 89.85           O  
ATOM    290  CG  GLU A  38     -11.276   5.119   6.011  1.00 89.85           C  
ATOM    291  CD  GLU A  38     -12.196   5.634   7.107  1.00 89.85           C  
ATOM    292  OE1 GLU A  38     -13.362   5.980   6.808  1.00 89.85           O  
ATOM    293  OE2 GLU A  38     -11.747   5.694   8.273  1.00 89.85           O  
ATOM    294  N   GLY A  39      -9.256   5.407   3.168  1.00 89.24           N  
ATOM    295  CA  GLY A  39      -9.046   6.481   2.210  1.00 89.24           C  
ATOM    296  C   GLY A  39      -7.942   6.183   1.213  1.00 89.24           C  
ATOM    297  O   GLY A  39      -7.759   6.921   0.243  1.00 89.24           O  
ATOM    298  N   GLU A  40      -7.191   5.084   1.420  1.00 93.66           N  
ATOM    299  CA  GLU A  40      -6.176   4.587   0.496  1.00 93.66           C  
ATOM    300  C   GLU A  40      -6.612   3.274  -0.149  1.00 93.66           C  
ATOM    301  CB  GLU A  40      -4.838   4.400   1.217  1.00 93.66           C  
ATOM    302  O   GLU A  40      -6.272   2.194   0.338  1.00 93.66           O  
ATOM    303  CG  GLU A  40      -4.248   5.692   1.763  1.00 93.66           C  
ATOM    304  CD  GLU A  40      -2.829   5.530   2.283  1.00 93.66           C  
ATOM    305  OE1 GLU A  40      -2.304   6.473   2.919  1.00 93.66           O  
ATOM    306  OE2 GLU A  40      -2.236   4.453   2.052  1.00 93.66           O  
ATOM    307  N   ASN A  41      -7.233   3.423  -1.268  1.00 92.10           N  
ATOM    308  CA  ASN A  41      -7.937   2.290  -1.858  1.00 92.10           C  
ATOM    309  C   ASN A  41      -7.156   1.690  -3.023  1.00 92.10           C  
ATOM    310  CB  ASN A  41      -9.337   2.706  -2.314  1.00 92.10           C  
ATOM    311  O   ASN A  41      -7.679   0.853  -3.761  1.00 92.10           O  
ATOM    312  CG  ASN A  41     -10.221   3.142  -1.163  1.00 92.10           C  
ATOM    313  ND2 ASN A  41     -10.954   4.232  -1.358  1.00 92.10           N  
ATOM    314  OD1 ASN A  41     -10.245   2.505  -0.107  1.00 92.10           O  
ATOM    315  N   HIS A  42      -5.918   2.123  -3.202  1.00 95.30           N  
ATOM    316  CA  HIS A  42      -5.101   1.637  -4.309  1.00 95.30           C  
ATOM    317  C   HIS A  42      -3.756   1.117  -3.815  1.00 95.30           C  
ATOM    318  CB  HIS A  42      -4.888   2.743  -5.344  1.00 95.30           C  
ATOM    319  O   HIS A  42      -3.205   1.635  -2.841  1.00 95.30           O  
ATOM    320  CG  HIS A  42      -6.156   3.231  -5.970  1.00 95.30           C  
ATOM    321  CD2 HIS A  42      -6.669   4.479  -6.083  1.00 95.30           C  
ATOM    322  ND1 HIS A  42      -7.061   2.385  -6.574  1.00 95.30           N  
ATOM    323  CE1 HIS A  42      -8.078   3.094  -7.033  1.00 95.30           C  
ATOM    324  NE2 HIS A  42      -7.866   4.367  -6.748  1.00 95.30           N  
ATOM    325  N   CYS A  43      -3.293   0.061  -4.495  1.00 96.39           N  
ATOM    326  CA  CYS A  43      -1.921  -0.404  -4.327  1.00 96.39           C  
ATOM    327  C   CYS A  43      -1.010   0.189  -5.395  1.00 96.39           C  
ATOM    328  CB  CYS A  43      -1.862  -1.930  -4.383  1.00 96.39           C  
ATOM    329  O   CYS A  43      -1.422   0.361  -6.544  1.00 96.39           O  
ATOM    330  SG  CYS A  43      -2.789  -2.743  -3.064  1.00 96.39           S  
ATOM    331  N   TYR A  44       0.227   0.541  -4.970  1.00 96.32           N  
ATOM    332  CA  TYR A  44       1.133   1.076  -5.980  1.00 96.32           C  
ATOM    333  C   TYR A  44       2.506   0.421  -5.883  1.00 96.32           C  
ATOM    334  CB  TYR A  44       1.267   2.595  -5.832  1.00 96.32           C  
ATOM    335  O   TYR A  44       2.900  -0.052  -4.815  1.00 96.32           O  
ATOM    336  CG  TYR A  44       2.170   3.016  -4.697  1.00 96.32           C  
ATOM    337  CD1 TYR A  44       1.651   3.290  -3.434  1.00 96.32           C  
ATOM    338  CD2 TYR A  44       3.541   3.143  -4.887  1.00 96.32           C  
ATOM    339  CE1 TYR A  44       2.478   3.680  -2.386  1.00 96.32           C  
ATOM    340  CE2 TYR A  44       4.378   3.533  -3.847  1.00 96.32           C  
ATOM    341  OH  TYR A  44       4.662   4.185  -1.568  1.00 96.32           O  
ATOM    342  CZ  TYR A  44       3.838   3.799  -2.602  1.00 96.32           C  
ATOM    343  N   SER A  45       3.208   0.301  -6.997  1.00 95.37           N  
ATOM    344  CA  SER A  45       4.634   0.000  -7.066  1.00 95.37           C  
ATOM    345  C   SER A  45       5.368   1.001  -7.953  1.00 95.37           C  
ATOM    346  CB  SER A  45       4.859  -1.419  -7.590  1.00 95.37           C  
ATOM    347  O   SER A  45       4.815   1.481  -8.945  1.00 95.37           O  
ATOM    348  OG  SER A  45       4.464  -1.522  -8.947  1.00 95.37           O  
ATOM    349  N   ASN A  46       6.483   1.372  -7.423  1.00 92.91           N  
ATOM    350  CA  ASN A  46       7.320   2.322  -8.148  1.00 92.91           C  
ATOM    351  C   ASN A  46       8.784   1.892  -8.151  1.00 92.91           C  
ATOM    352  CB  ASN A  46       7.180   3.725  -7.552  1.00 92.91           C  
ATOM    353  O   ASN A  46       9.235   1.205  -7.233  1.00 92.91           O  
ATOM    354  CG  ASN A  46       7.816   4.793  -8.418  1.00 92.91           C  
ATOM    355  ND2 ASN A  46       8.071   5.958  -7.833  1.00 92.91           N  
ATOM    356  OD1 ASN A  46       8.077   4.575  -9.604  1.00 92.91           O  
ATOM    357  N   VAL A  47       9.479   2.185  -9.280  1.00 88.90           N  
ATOM    358  CA  VAL A  47      10.899   1.867  -9.400  1.00 88.90           C  
ATOM    359  C   VAL A  47      11.735   3.090  -9.030  1.00 88.90           C  
ATOM    360  CB  VAL A  47      11.255   1.389 -10.825  1.00 88.90           C  
ATOM    361  O   VAL A  47      11.544   4.173  -9.589  1.00 88.90           O  
ATOM    362  CG1 VAL A  47      12.747   1.081 -10.934  1.00 88.90           C  
ATOM    363  CG2 VAL A  47      10.424   0.163 -11.199  1.00 88.90           C  
ATOM    364  N   ILE A  48      12.489   2.924  -7.957  1.00 84.64           N  
ATOM    365  CA  ILE A  48      13.396   3.994  -7.555  1.00 84.64           C  
ATOM    366  C   ILE A  48      14.821   3.650  -7.983  1.00 84.64           C  
ATOM    367  CB  ILE A  48      13.339   4.240  -6.031  1.00 84.64           C  
ATOM    368  O   ILE A  48      15.339   2.584  -7.640  1.00 84.64           O  
ATOM    369  CG1 ILE A  48      11.896   4.505  -5.586  1.00 84.64           C  
ATOM    370  CG2 ILE A  48      14.256   5.402  -5.637  1.00 84.64           C  
ATOM    371  CD1 ILE A  48      11.687   4.423  -4.081  1.00 84.64           C  
ATOM    372  N   GLY A  49      15.287   4.389  -9.035  1.00 81.93           N  
ATOM    373  CA  GLY A  49      16.645   4.170  -9.506  1.00 81.93           C  
ATOM    374  C   GLY A  49      17.699   4.735  -8.572  1.00 81.93           C  
ATOM    375  O   GLY A  49      17.587   5.877  -8.120  1.00 81.93           O  
ATOM    376  N   LEU A  50      18.595   3.846  -8.009  1.00 77.11           N  
ATOM    377  CA  LEU A  50      19.807   4.316  -7.346  1.00 77.11           C  
ATOM    378  C   LEU A  50      21.047   3.933  -8.147  1.00 77.11           C  
ATOM    379  CB  LEU A  50      19.902   3.740  -5.931  1.00 77.11           C  
ATOM    380  O   LEU A  50      21.262   2.755  -8.442  1.00 77.11           O  
ATOM    381  CG  LEU A  50      18.913   4.297  -4.905  1.00 77.11           C  
ATOM    382  CD1 LEU A  50      18.638   3.263  -3.819  1.00 77.11           C  
ATOM    383  CD2 LEU A  50      19.445   5.590  -4.297  1.00 77.11           C  
ATOM    384  N   ARG A  51      21.583   4.889  -8.952  1.00 71.83           N  
ATOM    385  CA  ARG A  51      22.812   4.874  -9.739  1.00 71.83           C  
ATOM    386  C   ARG A  51      22.974   3.550 -10.477  1.00 71.83           C  
ATOM    387  CB  ARG A  51      24.027   5.127  -8.843  1.00 71.83           C  
ATOM    388  O   ARG A  51      22.809   3.489 -11.697  1.00 71.83           O  
ATOM    389  CG  ARG A  51      24.108   6.544  -8.300  1.00 71.83           C  
ATOM    390  CD  ARG A  51      25.543   6.951  -7.996  1.00 71.83           C  
ATOM    391  NE  ARG A  51      25.634   8.357  -7.610  1.00 71.83           N  
ATOM    392  NH1 ARG A  51      27.941   8.388  -7.490  1.00 71.83           N  
ATOM    393  NH2 ARG A  51      26.740  10.285  -7.033  1.00 71.83           N  
ATOM    394  CZ  ARG A  51      26.772   9.007  -7.378  1.00 71.83           C  
ATOM    395  N   ARG A  52      23.146   2.305  -9.951  1.00 77.43           N  
ATOM    396  CA  ARG A  52      23.432   1.042 -10.624  1.00 77.43           C  
ATOM    397  C   ARG A  52      22.441  -0.038 -10.204  1.00 77.43           C  
ATOM    398  CB  ARG A  52      24.862   0.586 -10.327  1.00 77.43           C  
ATOM    399  O   ARG A  52      22.545  -1.187 -10.640  1.00 77.43           O  
ATOM    400  CG  ARG A  52      25.932   1.475 -10.940  1.00 77.43           C  
ATOM    401  CD  ARG A  52      27.325   0.891 -10.753  1.00 77.43           C  
ATOM    402  NE  ARG A  52      28.355   1.764 -11.310  1.00 77.43           N  
ATOM    403  NH1 ARG A  52      29.969   0.118 -11.448  1.00 77.43           N  
ATOM    404  NH2 ARG A  52      30.444   2.255 -12.128  1.00 77.43           N  
ATOM    405  CZ  ARG A  52      29.587   1.377 -11.627  1.00 77.43           C  
ATOM    406  N   SER A  53      21.388   0.391  -9.324  1.00 77.92           N  
ATOM    407  CA  SER A  53      20.397  -0.562  -8.837  1.00 77.92           C  
ATOM    408  C   SER A  53      19.006   0.062  -8.789  1.00 77.92           C  
ATOM    409  CB  SER A  53      20.783  -1.074  -7.448  1.00 77.92           C  
ATOM    410  O   SER A  53      18.868   1.287  -8.816  1.00 77.92           O  
ATOM    411  OG  SER A  53      20.779  -0.018  -6.503  1.00 77.92           O  
ATOM    412  N   HIS A  54      18.039  -0.812  -9.184  1.00 82.41           N  
ATOM    413  CA  HIS A  54      16.654  -0.382  -9.030  1.00 82.41           C  
ATOM    414  C   HIS A  54      15.994  -1.063  -7.836  1.00 82.41           C  
ATOM    415  CB  HIS A  54      15.859  -0.671 -10.305  1.00 82.41           C  
ATOM    416  O   HIS A  54      16.316  -2.210  -7.515  1.00 82.41           O  
ATOM    417  CG  HIS A  54      16.508  -0.149 -11.548  1.00 82.41           C  
ATOM    418  CD2 HIS A  54      17.189  -0.785 -12.530  1.00 82.41           C  
ATOM    419  ND1 HIS A  54      16.498   1.187 -11.888  1.00 82.41           N  
ATOM    420  CE1 HIS A  54      17.146   1.349 -13.029  1.00 82.41           C  
ATOM    421  NE2 HIS A  54      17.575   0.168 -13.440  1.00 82.41           N  
ATOM    422  N   VAL A  55      15.365  -0.171  -7.029  1.00 85.36           N  
ATOM    423  CA  VAL A  55      14.557  -0.717  -5.944  1.00 85.36           C  
ATOM    424  C   VAL A  55      13.077  -0.461  -6.222  1.00 85.36           C  
ATOM    425  CB  VAL A  55      14.955  -0.111  -4.579  1.00 85.36           C  
ATOM    426  O   VAL A  55      12.714   0.582  -6.772  1.00 85.36           O  
ATOM    427  CG1 VAL A  55      14.118  -0.717  -3.454  1.00 85.36           C  
ATOM    428  CG2 VAL A  55      16.445  -0.326  -4.315  1.00 85.36           C  
ATOM    429  N   ILE A  56      12.262  -1.562  -6.043  1.00 89.84           N  
ATOM    430  CA  ILE A  56      10.817  -1.427  -6.192  1.00 89.84           C  
ATOM    431  C   ILE A  56      10.189  -1.079  -4.844  1.00 89.84           C  
ATOM    432  CB  ILE A  56      10.185  -2.718  -6.759  1.00 89.84           C  
ATOM    433  O   ILE A  56      10.409  -1.776  -3.851  1.00 89.84           O  
ATOM    434  CG1 ILE A  56      10.774  -3.040  -8.138  1.00 89.84           C  
ATOM    435  CG2 ILE A  56       8.661  -2.586  -6.833  1.00 89.84           C  
ATOM    436  CD1 ILE A  56      10.325  -4.379  -8.705  1.00 89.84           C  
ATOM    437  N   SER A  57       9.618   0.118  -4.889  1.00 92.40           N  
ATOM    438  CA  SER A  57       8.857   0.528  -3.714  1.00 92.40           C  
ATOM    439  C   SER A  57       7.368   0.252  -3.895  1.00 92.40           C  
ATOM    440  CB  SER A  57       9.077   2.013  -3.424  1.00 92.40           C  
ATOM    441  O   SER A  57       6.808   0.515  -4.961  1.00 92.40           O  
ATOM    442  OG  SER A  57       8.273   2.438  -2.336  1.00 92.40           O  
ATOM    443  N   ARG A  58       6.740  -0.314  -2.841  1.00 95.18           N  
ATOM    444  CA  ARG A  58       5.326  -0.676  -2.848  1.00 95.18           C  
ATOM    445  C   ARG A  58       4.586  -0.018  -1.689  1.00 95.18           C  
ATOM    446  CB  ARG A  58       5.160  -2.196  -2.781  1.00 95.18           C  
ATOM    447  O   ARG A  58       5.182   0.272  -0.649  1.00 95.18           O  
ATOM    448  CG  ARG A  58       5.893  -2.945  -3.882  1.00 95.18           C  
ATOM    449  CD  ARG A  58       5.798  -4.453  -3.697  1.00 95.18           C  
ATOM    450  NE  ARG A  58       6.482  -5.172  -4.769  1.00 95.18           N  
ATOM    451  NH1 ARG A  58       8.587  -4.978  -3.837  1.00 95.18           N  
ATOM    452  NH2 ARG A  58       8.309  -6.069  -5.834  1.00 95.18           N  
ATOM    453  CZ  ARG A  58       7.791  -5.404  -4.811  1.00 95.18           C  
ATOM    454  N   GLY A  59       3.221   0.140  -1.892  1.00 95.27           N  
ATOM    455  CA  GLY A  59       2.444   0.695  -0.795  1.00 95.27           C  
ATOM    456  C   GLY A  59       1.011   1.013  -1.180  1.00 95.27           C  
ATOM    457  O   GLY A  59       0.521   0.545  -2.210  1.00 95.27           O  
ATOM    458  N   CYS A  60       0.337   1.707  -0.249  1.00 95.92           N  
ATOM    459  CA  CYS A  60      -1.050   2.133  -0.407  1.00 95.92           C  
ATOM    460  C   CYS A  60      -1.126   3.588  -0.854  1.00 95.92           C  
ATOM    461  CB  CYS A  60      -1.819   1.951   0.902  1.00 95.92           C  
ATOM    462  O   CYS A  60      -0.304   4.411  -0.447  1.00 95.92           O  
ATOM    463  SG  CYS A  60      -1.827   0.251   1.511  1.00 95.92           S  
ATOM    464  N   ALA A  61      -2.150   3.826  -1.666  1.00 95.90           N  
ATOM    465  CA  ALA A  61      -2.326   5.192  -2.151  1.00 95.90           C  
ATOM    466  C   ALA A  61      -3.805   5.553  -2.251  1.00 95.90           C  
ATOM    467  CB  ALA A  61      -1.646   5.367  -3.507  1.00 95.90           C  
ATOM    468  O   ALA A  61      -4.651   4.679  -2.454  1.00 95.90           O  
ATOM    469  N   SER A  62      -4.023   6.812  -2.022  1.00 95.11           N  
ATOM    470  CA  SER A  62      -5.391   7.304  -2.143  1.00 95.11           C  
ATOM    471  C   SER A  62      -5.798   7.450  -3.606  1.00 95.11           C  
ATOM    472  CB  SER A  62      -5.544   8.647  -1.427  1.00 95.11           C  
ATOM    473  O   SER A  62      -6.985   7.390  -3.934  1.00 95.11           O  
ATOM    474  OG  SER A  62      -4.660   9.611  -1.971  1.00 95.11           O  
ATOM    475  N   SER A  63      -4.805   7.635  -4.438  1.00 95.01           N  
ATOM    476  CA  SER A  63      -5.015   7.794  -5.873  1.00 95.01           C  
ATOM    477  C   SER A  63      -3.833   7.250  -6.668  1.00 95.01           C  
ATOM    478  CB  SER A  63      -5.241   9.266  -6.222  1.00 95.01           C  
ATOM    479  O   SER A  63      -2.773   6.973  -6.104  1.00 95.01           O  
ATOM    480  OG  SER A  63      -4.087  10.035  -5.929  1.00 95.01           O  
ATOM    481  N   CYS A  64      -4.065   7.083  -7.949  1.00 94.66           N  
ATOM    482  CA  CYS A  64      -3.018   6.584  -8.834  1.00 94.66           C  
ATOM    483  C   CYS A  64      -2.272   7.735  -9.499  1.00 94.66           C  
ATOM    484  CB  CYS A  64      -3.611   5.664  -9.900  1.00 94.66           C  
ATOM    485  O   CYS A  64      -2.881   8.570 -10.170  1.00 94.66           O  
ATOM    486  SG  CYS A  64      -4.195   4.082  -9.254  1.00 94.66           S  
ATOM    487  N   SER A  65      -0.936   7.769  -9.186  1.00 92.52           N  
ATOM    488  CA  SER A  65      -0.047   8.732  -9.829  1.00 92.52           C  
ATOM    489  C   SER A  65       0.495   8.188 -11.147  1.00 92.52           C  
ATOM    490  CB  SER A  65       1.113   9.093  -8.901  1.00 92.52           C  
ATOM    491  O   SER A  65       0.765   6.991 -11.266  1.00 92.52           O  
ATOM    492  OG  SER A  65       2.062   9.903  -9.574  1.00 92.52           O  
ATOM    493  N   PRO A  66       0.640   9.048 -12.076  1.00 90.47           N  
ATOM    494  CA  PRO A  66       1.218   8.611 -13.349  1.00 90.47           C  
ATOM    495  C   PRO A  66       2.657   8.121 -13.206  1.00 90.47           C  
ATOM    496  CB  PRO A  66       1.153   9.870 -14.217  1.00 90.47           C  
ATOM    497  O   PRO A  66       3.168   7.429 -14.090  1.00 90.47           O  
ATOM    498  CG  PRO A  66       1.053  11.000 -13.243  1.00 90.47           C  
ATOM    499  CD  PRO A  66       0.374  10.500 -12.000  1.00 90.47           C  
ATOM    500  N   PHE A  67       3.258   8.366 -12.115  1.00 88.64           N  
ATOM    501  CA  PHE A  67       4.651   8.006 -11.876  1.00 88.64           C  
ATOM    502  C   PHE A  67       4.757   6.585 -11.334  1.00 88.64           C  
ATOM    503  CB  PHE A  67       5.302   8.990 -10.899  1.00 88.64           C  
ATOM    504  O   PHE A  67       5.851   6.021 -11.267  1.00 88.64           O  
ATOM    505  CG  PHE A  67       5.331  10.410 -11.398  1.00 88.64           C  
ATOM    506  CD1 PHE A  67       6.153  10.773 -12.458  1.00 88.64           C  
ATOM    507  CD2 PHE A  67       4.536  11.383 -10.806  1.00 88.64           C  
ATOM    508  CE1 PHE A  67       6.182  12.086 -12.921  1.00 88.64           C  
ATOM    509  CE2 PHE A  67       4.559  12.697 -11.263  1.00 88.64           C  
ATOM    510  CZ  PHE A  67       5.384  13.047 -12.321  1.00 88.64           C  
ATOM    511  N   TYR A  68       3.643   5.989 -11.014  1.00 93.50           N  
ATOM    512  CA  TYR A  68       3.612   4.618 -10.517  1.00 93.50           C  
ATOM    513  C   TYR A  68       3.724   3.620 -11.662  1.00 93.50           C  
ATOM    514  CB  TYR A  68       2.326   4.362  -9.725  1.00 93.50           C  
ATOM    515  O   TYR A  68       3.050   3.761 -12.686  1.00 93.50           O  
ATOM    516  CG  TYR A  68       2.177   5.243  -8.508  1.00 93.50           C  
ATOM    517  CD1 TYR A  68       3.295   5.699  -7.813  1.00 93.50           C  
ATOM    518  CD2 TYR A  68       0.919   5.619  -8.050  1.00 93.50           C  
ATOM    519  CE1 TYR A  68       3.163   6.509  -6.690  1.00 93.50           C  
ATOM    520  CE2 TYR A  68       0.775   6.428  -6.928  1.00 93.50           C  
ATOM    521  OH  TYR A  68       1.764   7.670  -5.145  1.00 93.50           O  
ATOM    522  CZ  TYR A  68       1.901   6.868  -6.256  1.00 93.50           C  
ATOM    523  N   ARG A  69       4.541   2.720 -11.511  1.00 92.13           N  
ATOM    524  CA  ARG A  69       4.638   1.635 -12.482  1.00 92.13           C  
ATOM    525  C   ARG A  69       3.374   0.782 -12.479  1.00 92.13           C  
ATOM    526  CB  ARG A  69       5.860   0.761 -12.191  1.00 92.13           C  
ATOM    527  O   ARG A  69       2.871   0.405 -13.540  1.00 92.13           O  
ATOM    528  CG  ARG A  69       6.120  -0.305 -13.243  1.00 92.13           C  
ATOM    529  CD  ARG A  69       7.353  -1.135 -12.913  1.00 92.13           C  
ATOM    530  NE  ARG A  69       7.664  -2.085 -13.977  1.00 92.13           N  
ATOM    531  NH1 ARG A  69       7.707  -3.936 -12.595  1.00 92.13           N  
ATOM    532  NH2 ARG A  69       8.106  -4.167 -14.840  1.00 92.13           N  
ATOM    533  CZ  ARG A  69       7.825  -3.394 -13.802  1.00 92.13           C  
ATOM    534  N   THR A  70       2.880   0.404 -11.247  1.00 94.32           N  
ATOM    535  CA  THR A  70       1.645  -0.340 -11.025  1.00 94.32           C  
ATOM    536  C   THR A  70       0.722   0.416 -10.073  1.00 94.32           C  
ATOM    537  CB  THR A  70       1.932  -1.743 -10.461  1.00 94.32           C  
ATOM    538  O   THR A  70       1.177   0.972  -9.071  1.00 94.32           O  
ATOM    539  CG2 THR A  70       0.641  -2.531 -10.262  1.00 94.32           C  
ATOM    540  OG1 THR A  70       2.777  -2.455 -11.373  1.00 94.32           O  
ATOM    541  N   CYS A  71      -0.478   0.453 -10.459  1.00 95.81           N  
ATOM    542  CA  CYS A  71      -1.565   0.983  -9.643  1.00 95.81           C  
ATOM    543  C   CYS A  71      -2.851   0.198  -9.871  1.00 95.81           C  
ATOM    544  CB  CYS A  71      -1.796   2.461  -9.952  1.00 95.81           C  
ATOM    545  O   CYS A  71      -3.358   0.143 -10.993  1.00 95.81           O  
ATOM    546  SG  CYS A  71      -2.923   3.279  -8.801  1.00 95.81           S  
ATOM    547  N   CYS A  72      -3.314  -0.338  -8.784  1.00 95.39           N  
ATOM    548  CA  CYS A  72      -4.462  -1.222  -8.954  1.00 95.39           C  
ATOM    549  C   CYS A  72      -5.335  -1.228  -7.705  1.00 95.39           C  
ATOM    550  CB  CYS A  72      -4.000  -2.644  -9.271  1.00 95.39           C  
ATOM    551  O   CYS A  72      -4.904  -0.786  -6.639  1.00 95.39           O  
ATOM    552  SG  CYS A  72      -2.946  -3.370  -7.996  1.00 95.39           S  
ATOM    553  N   GLY A  73      -6.582  -1.711  -7.790  1.00 93.41           N  
ATOM    554  CA  GLY A  73      -7.570  -1.600  -6.728  1.00 93.41           C  
ATOM    555  C   GLY A  73      -7.939  -2.938  -6.115  1.00 93.41           C  
ATOM    556  O   GLY A  73      -8.953  -3.051  -5.423  1.00 93.41           O  
ATOM    557  N   THR A  74      -7.078  -3.946  -6.430  1.00 92.99           N  
ATOM    558  CA  THR A  74      -7.336  -5.251  -5.830  1.00 92.99           C  
ATOM    559  C   THR A  74      -6.259  -5.598  -4.807  1.00 92.99           C  
ATOM    560  CB  THR A  74      -7.406  -6.355  -6.901  1.00 92.99           C  
ATOM    561  O   THR A  74      -5.198  -4.971  -4.777  1.00 92.99           O  
ATOM    562  CG2 THR A  74      -8.509  -6.068  -7.915  1.00 92.99           C  
ATOM    563  OG1 THR A  74      -6.150  -6.428  -7.586  1.00 92.99           O  
ATOM    564  N   ASP A  75      -6.477  -6.659  -3.894  1.00 93.98           N  
ATOM    565  CA  ASP A  75      -5.548  -7.042  -2.835  1.00 93.98           C  
ATOM    566  C   ASP A  75      -4.231  -7.551  -3.416  1.00 93.98           C  
ATOM    567  CB  ASP A  75      -6.173  -8.108  -1.933  1.00 93.98           C  
ATOM    568  O   ASP A  75      -4.229  -8.384  -4.325  1.00 93.98           O  
ATOM    569  CG  ASP A  75      -7.251  -7.554  -1.018  1.00 93.98           C  
ATOM    570  OD1 ASP A  75      -7.393  -6.316  -0.923  1.00 93.98           O  
ATOM    571  OD2 ASP A  75      -7.962  -8.363  -0.384  1.00 93.98           O  
ATOM    572  N   LYS A  76      -3.193  -6.951  -2.852  1.00 93.92           N  
ATOM    573  CA  LYS A  76      -1.840  -7.402  -3.163  1.00 93.92           C  
ATOM    574  C   LYS A  76      -1.586  -7.384  -4.667  1.00 93.92           C  
ATOM    575  CB  LYS A  76      -1.601  -8.807  -2.608  1.00 93.92           C  
ATOM    576  O   LYS A  76      -0.915  -8.271  -5.200  1.00 93.92           O  
ATOM    577  CG  LYS A  76      -1.732  -8.906  -1.095  1.00 93.92           C  
ATOM    578  CD  LYS A  76      -1.553 -10.339  -0.610  1.00 93.92           C  
ATOM    579  CE  LYS A  76      -1.848 -10.468   0.878  1.00 93.92           C  
ATOM    580  NZ  LYS A  76      -1.673 -11.871   1.358  1.00 93.92           N  
ATOM    581  N   CYS A  77      -2.005  -6.506  -5.456  1.00 94.37           N  
ATOM    582  CA  CYS A  77      -1.932  -6.383  -6.907  1.00 94.37           C  
ATOM    583  C   CYS A  77      -0.645  -5.686  -7.332  1.00 94.37           C  
ATOM    584  CB  CYS A  77      -3.139  -5.613  -7.442  1.00 94.37           C  
ATOM    585  O   CYS A  77      -0.324  -5.635  -8.521  1.00 94.37           O  
ATOM    586  SG  CYS A  77      -3.191  -3.886  -6.916  1.00 94.37           S  
ATOM    587  N   ASN A  78       0.064  -5.175  -6.325  1.00 93.96           N  
ATOM    588  CA  ASN A  78       1.279  -4.430  -6.634  1.00 93.96           C  
ATOM    589  C   ASN A  78       2.515  -5.323  -6.571  1.00 93.96           C  
ATOM    590  CB  ASN A  78       1.436  -3.240  -5.685  1.00 93.96           C  
ATOM    591  O   ASN A  78       3.569  -4.900  -6.092  1.00 93.96           O  
ATOM    592  CG  ASN A  78       1.448  -3.654  -4.227  1.00 93.96           C  
ATOM    593  ND2 ASN A  78       2.146  -2.886  -3.398  1.00 93.96           N  
ATOM    594  OD1 ASN A  78       0.837  -4.656  -3.848  1.00 93.96           O  
ATOM    595  N   ASP A  79       2.522  -6.640  -6.905  1.00 86.25           N  
ATOM    596  CA  ASP A  79       3.661  -7.548  -6.992  1.00 86.25           C  
ATOM    597  C   ASP A  79       4.484  -7.279  -8.250  1.00 86.25           C  
ATOM    598  CB  ASP A  79       3.191  -9.004  -6.972  1.00 86.25           C  
ATOM    599  O   ASP A  79       3.957  -6.780  -9.247  1.00 86.25           O  
ATOM    600  CG  ASP A  79       4.313  -9.986  -6.686  1.00 86.25           C  
ATOM    601  OD1 ASP A  79       5.445  -9.549  -6.386  1.00 86.25           O  
ATOM    602  OD2 ASP A  79       4.063 -11.209  -6.763  1.00 86.25           O  
TER     603      ALA A   1                                                      
ENDMDL                                                                          
END                                                                             
