# Supplementary material for: Domain loss enabled evolution of novel functions in the snake three-finger toxin gene superfamily
Source: Nat Commun. 2023 Aug 11;14:4861. doi: 10.1038/s41467-023-40550-0 (PMC10421932; doi:10.1038/s41467-023-40550-0)
Supplement: Supplementary file 5 — Supplementary Data 2 [file 41467_2023_40550_MOESM5_ESM.zip › SD2_structure_predictions/full_sequence/TR|A0A194ATB0|Micrurus_tener.pdb]

MODEL     1                                                                     
ATOM      1  N   MET A   1     -29.076  -3.147  38.636  1.00 62.61           N  
ATOM      2  CA  MET A   1     -28.541  -1.986  37.931  1.00 62.61           C  
ATOM      3  C   MET A   1     -27.099  -2.229  37.497  1.00 62.61           C  
ATOM      4  CB  MET A   1     -28.618  -0.738  38.813  1.00 62.61           C  
ATOM      5  O   MET A   1     -26.543  -1.454  36.716  1.00 62.61           O  
ATOM      6  CG  MET A   1     -28.564  -1.036  40.302  1.00 62.61           C  
ATOM      7  SD  MET A   1     -28.788   0.469  41.329  1.00 62.61           S  
ATOM      8  CE  MET A   1     -27.909  -0.037  42.833  1.00 62.61           C  
ATOM      9  N   LYS A   2     -26.509  -3.403  37.745  1.00 67.04           N  
ATOM     10  CA  LYS A   2     -25.146  -3.852  37.480  1.00 67.04           C  
ATOM     11  C   LYS A   2     -25.091  -4.739  36.240  1.00 67.04           C  
ATOM     12  CB  LYS A   2     -24.584  -4.605  38.688  1.00 67.04           C  
ATOM     13  O   LYS A   2     -24.084  -4.758  35.528  1.00 67.04           O  
ATOM     14  CG  LYS A   2     -24.094  -3.699  39.808  1.00 67.04           C  
ATOM     15  CD  LYS A   2     -23.723  -4.498  41.050  1.00 67.04           C  
ATOM     16  CE  LYS A   2     -23.021  -3.630  42.086  1.00 67.04           C  
ATOM     17  NZ  LYS A   2     -23.899  -3.352  43.262  1.00 67.04           N  
ATOM     18  N   THR A   3     -26.312  -5.307  35.923  1.00 65.49           N  
ATOM     19  CA  THR A   3     -26.430  -6.166  34.750  1.00 65.49           C  
ATOM     20  C   THR A   3     -26.700  -5.338  33.497  1.00 65.49           C  
ATOM     21  CB  THR A   3     -27.550  -7.208  34.931  1.00 65.49           C  
ATOM     22  O   THR A   3     -26.306  -5.724  32.395  1.00 65.49           O  
ATOM     23  CG2 THR A   3     -27.154  -8.269  35.952  1.00 65.49           C  
ATOM     24  OG1 THR A   3     -28.740  -6.548  35.381  1.00 65.49           O  
ATOM     25  N   LEU A   4     -27.206  -4.156  33.686  1.00 65.98           N  
ATOM     26  CA  LEU A   4     -27.453  -3.169  32.641  1.00 65.98           C  
ATOM     27  C   LEU A   4     -26.172  -2.421  32.286  1.00 65.98           C  
ATOM     28  CB  LEU A   4     -28.531  -2.177  33.085  1.00 65.98           C  
ATOM     29  O   LEU A   4     -25.933  -2.113  31.116  1.00 65.98           O  
ATOM     30  CG  LEU A   4     -29.933  -2.398  32.515  1.00 65.98           C  
ATOM     31  CD1 LEU A   4     -30.990  -2.048  33.557  1.00 65.98           C  
ATOM     32  CD2 LEU A   4     -30.131  -1.574  31.248  1.00 65.98           C  
ATOM     33  N   LEU A   5     -25.276  -2.253  33.230  1.00 66.03           N  
ATOM     34  CA  LEU A   5     -23.982  -1.599  33.071  1.00 66.03           C  
ATOM     35  C   LEU A   5     -22.967  -2.548  32.440  1.00 66.03           C  
ATOM     36  CB  LEU A   5     -23.462  -1.103  34.423  1.00 66.03           C  
ATOM     37  O   LEU A   5     -22.151  -2.131  31.615  1.00 66.03           O  
ATOM     38  CG  LEU A   5     -23.994   0.249  34.899  1.00 66.03           C  
ATOM     39  CD1 LEU A   5     -23.847   0.374  36.412  1.00 66.03           C  
ATOM     40  CD2 LEU A   5     -23.270   1.389  34.191  1.00 66.03           C  
ATOM     41  N   LEU A   6     -23.131  -3.844  32.626  1.00 63.69           N  
ATOM     42  CA  LEU A   6     -22.283  -4.900  32.086  1.00 63.69           C  
ATOM     43  C   LEU A   6     -22.677  -5.234  30.651  1.00 63.69           C  
ATOM     44  CB  LEU A   6     -22.371  -6.156  32.957  1.00 63.69           C  
ATOM     45  O   LEU A   6     -21.814  -5.493  29.810  1.00 63.69           O  
ATOM     46  CG  LEU A   6     -21.553  -6.144  34.249  1.00 63.69           C  
ATOM     47  CD1 LEU A   6     -22.092  -7.182  35.228  1.00 63.69           C  
ATOM     48  CD2 LEU A   6     -20.079  -6.396  33.952  1.00 63.69           C  
ATOM     49  N   THR A   7     -23.871  -5.083  30.256  1.00 67.31           N  
ATOM     50  CA  THR A   7     -24.405  -5.261  28.910  1.00 67.31           C  
ATOM     51  C   THR A   7     -24.110  -4.039  28.045  1.00 67.31           C  
ATOM     52  CB  THR A   7     -25.923  -5.517  28.941  1.00 67.31           C  
ATOM     53  O   THR A   7     -23.852  -4.168  26.847  1.00 67.31           O  
ATOM     54  CG2 THR A   7     -26.242  -6.857  29.594  1.00 67.31           C  
ATOM     55  OG1 THR A   7     -26.563  -4.472  29.683  1.00 67.31           O  
ATOM     56  N   LEU A   8     -23.945  -2.898  28.548  1.00 63.65           N  
ATOM     57  CA  LEU A   8     -23.602  -1.631  27.911  1.00 63.65           C  
ATOM     58  C   LEU A   8     -22.103  -1.546  27.642  1.00 63.65           C  
ATOM     59  CB  LEU A   8     -24.043  -0.455  28.786  1.00 63.65           C  
ATOM     60  O   LEU A   8     -21.684  -1.051  26.593  1.00 63.65           O  
ATOM     61  CG  LEU A   8     -24.024   0.925  28.126  1.00 63.65           C  
ATOM     62  CD1 LEU A   8     -25.303   1.146  27.325  1.00 63.65           C  
ATOM     63  CD2 LEU A   8     -23.849   2.018  29.176  1.00 63.65           C  
ATOM     64  N   VAL A   9     -21.214  -2.204  28.353  1.00 65.78           N  
ATOM     65  CA  VAL A   9     -19.764  -2.303  28.222  1.00 65.78           C  
ATOM     66  C   VAL A   9     -19.411  -3.376  27.194  1.00 65.78           C  
ATOM     67  CB  VAL A   9     -19.092  -2.621  29.576  1.00 65.78           C  
ATOM     68  O   VAL A   9     -18.501  -3.192  26.382  1.00 65.78           O  
ATOM     69  CG1 VAL A   9     -17.597  -2.873  29.391  1.00 65.78           C  
ATOM     70  CG2 VAL A   9     -19.327  -1.483  30.567  1.00 65.78           C  
ATOM     71  N   VAL A  10     -20.278  -4.389  27.048  1.00 63.88           N  
ATOM     72  CA  VAL A  10     -20.119  -5.505  26.121  1.00 63.88           C  
ATOM     73  C   VAL A  10     -20.616  -5.100  24.735  1.00 63.88           C  
ATOM     74  CB  VAL A  10     -20.872  -6.762  26.611  1.00 63.88           C  
ATOM     75  O   VAL A  10     -20.002  -5.447  23.723  1.00 63.88           O  
ATOM     76  CG1 VAL A  10     -20.787  -7.881  25.574  1.00 63.88           C  
ATOM     77  CG2 VAL A  10     -20.312  -7.229  27.953  1.00 63.88           C  
ATOM     78  N   VAL A  11     -21.537  -4.123  24.447  1.00 62.07           N  
ATOM     79  CA  VAL A  11     -22.071  -3.515  23.233  1.00 62.07           C  
ATOM     80  C   VAL A  11     -21.151  -2.387  22.771  1.00 62.07           C  
ATOM     81  CB  VAL A  11     -23.504  -2.980  23.449  1.00 62.07           C  
ATOM     82  O   VAL A  11     -20.940  -2.202  21.571  1.00 62.07           O  
ATOM     83  CG1 VAL A  11     -23.963  -2.162  22.244  1.00 62.07           C  
ATOM     84  CG2 VAL A  11     -24.470  -4.133  23.715  1.00 62.07           C  
ATOM     85  N   THR A  12     -20.378  -1.808  23.618  1.00 61.57           N  
ATOM     86  CA  THR A  12     -19.417  -0.748  23.337  1.00 61.57           C  
ATOM     87  C   THR A  12     -18.071  -1.334  22.920  1.00 61.57           C  
ATOM     88  CB  THR A  12     -19.224   0.170  24.559  1.00 61.57           C  
ATOM     89  O   THR A  12     -17.373  -0.762  22.080  1.00 61.57           O  
ATOM     90  CG2 THR A  12     -20.519   0.893  24.914  1.00 61.57           C  
ATOM     91  OG1 THR A  12     -18.808  -0.619  25.680  1.00 61.57           O  
ATOM     92  N   ILE A  13     -17.679  -2.579  23.169  1.00 61.72           N  
ATOM     93  CA  ILE A  13     -16.459  -3.324  22.878  1.00 61.72           C  
ATOM     94  C   ILE A  13     -16.649  -4.152  21.609  1.00 61.72           C  
ATOM     95  CB  ILE A  13     -16.060  -4.238  24.059  1.00 61.72           C  
ATOM     96  O   ILE A  13     -15.712  -4.324  20.826  1.00 61.72           O  
ATOM     97  CG1 ILE A  13     -15.698  -3.396  25.287  1.00 61.72           C  
ATOM     98  CG2 ILE A  13     -14.899  -5.156  23.663  1.00 61.72           C  
ATOM     99  CD1 ILE A  13     -15.513  -4.208  26.562  1.00 61.72           C  
ATOM    100  N   VAL A  14     -17.859  -4.546  21.180  1.00 59.41           N  
ATOM    101  CA  VAL A  14     -18.250  -5.299  19.993  1.00 59.41           C  
ATOM    102  C   VAL A  14     -18.473  -4.343  18.823  1.00 59.41           C  
ATOM    103  CB  VAL A  14     -19.523  -6.137  20.247  1.00 59.41           C  
ATOM    104  O   VAL A  14     -18.214  -4.693  17.670  1.00 59.41           O  
ATOM    105  CG1 VAL A  14     -19.998  -6.803  18.957  1.00 59.41           C  
ATOM    106  CG2 VAL A  14     -19.266  -7.184  21.329  1.00 59.41           C  
ATOM    107  N   CYS A  15     -18.482  -2.995  19.041  1.00 58.38           N  
ATOM    108  CA  CYS A  15     -18.549  -1.938  18.038  1.00 58.38           C  
ATOM    109  C   CYS A  15     -17.183  -1.295  17.831  1.00 58.38           C  
ATOM    110  CB  CYS A  15     -19.567  -0.874  18.448  1.00 58.38           C  
ATOM    111  O   CYS A  15     -17.013  -0.461  16.941  1.00 58.38           O  
ATOM    112  SG  CYS A  15     -21.283  -1.422  18.324  1.00 58.38           S  
ATOM    113  N   LEU A  16     -16.130  -1.684  18.588  1.00 56.34           N  
ATOM    114  CA  LEU A  16     -14.772  -1.155  18.518  1.00 56.34           C  
ATOM    115  C   LEU A  16     -13.912  -1.986  17.571  1.00 56.34           C  
ATOM    116  CB  LEU A  16     -14.136  -1.125  19.911  1.00 56.34           C  
ATOM    117  O   LEU A  16     -12.718  -1.722  17.418  1.00 56.34           O  
ATOM    118  CG  LEU A  16     -14.680  -0.077  20.883  1.00 56.34           C  
ATOM    119  CD1 LEU A  16     -14.225  -0.386  22.305  1.00 56.34           C  
ATOM    120  CD2 LEU A  16     -14.237   1.321  20.465  1.00 56.34           C  
ATOM    121  N   ASP A  17     -14.608  -2.827  16.788  1.00 54.18           N  
ATOM    122  CA  ASP A  17     -13.850  -3.425  15.694  1.00 54.18           C  
ATOM    123  C   ASP A  17     -14.059  -2.653  14.393  1.00 54.18           C  
ATOM    124  CB  ASP A  17     -14.248  -4.891  15.504  1.00 54.18           C  
ATOM    125  O   ASP A  17     -14.560  -3.204  13.411  1.00 54.18           O  
ATOM    126  CG  ASP A  17     -13.053  -5.827  15.449  1.00 54.18           C  
ATOM    127  OD1 ASP A  17     -11.964  -5.401  15.007  1.00 54.18           O  
ATOM    128  OD2 ASP A  17     -13.203  -7.002  15.849  1.00 54.18           O  
ATOM    129  N   PHE A  18     -14.361  -1.358  14.470  1.00 56.62           N  
ATOM    130  CA  PHE A  18     -14.301  -0.533  13.269  1.00 56.62           C  
ATOM    131  C   PHE A  18     -13.007  -0.783  12.505  1.00 56.62           C  
ATOM    132  CB  PHE A  18     -14.420   0.952  13.629  1.00 56.62           C  
ATOM    133  O   PHE A  18     -11.915  -0.595  13.044  1.00 56.62           O  
ATOM    134  CG  PHE A  18     -15.748   1.560  13.267  1.00 56.62           C  
ATOM    135  CD1 PHE A  18     -15.932   2.182  12.038  1.00 56.62           C  
ATOM    136  CD2 PHE A  18     -16.813   1.508  14.156  1.00 56.62           C  
ATOM    137  CE1 PHE A  18     -17.160   2.746  11.701  1.00 56.62           C  
ATOM    138  CE2 PHE A  18     -18.044   2.069  13.826  1.00 56.62           C  
ATOM    139  CZ  PHE A  18     -18.215   2.688  12.599  1.00 56.62           C  
ATOM    140  N   GLY A  19     -12.779  -2.059  12.219  1.00 62.05           N  
ATOM    141  CA  GLY A  19     -11.803  -2.408  11.199  1.00 62.05           C  
ATOM    142  C   GLY A  19     -11.102  -1.200  10.607  1.00 62.05           C  
ATOM    143  O   GLY A  19     -11.753  -0.271  10.125  1.00 62.05           O  
ATOM    144  N   HIS A  20     -10.261  -0.464  11.339  1.00 68.48           N  
ATOM    145  CA  HIS A  20      -9.448   0.613  10.786  1.00 68.48           C  
ATOM    146  C   HIS A  20      -9.194   0.403   9.297  1.00 68.48           C  
ATOM    147  CB  HIS A  20      -8.119   0.720  11.536  1.00 68.48           C  
ATOM    148  O   HIS A  20      -8.569  -0.584   8.903  1.00 68.48           O  
ATOM    149  CG  HIS A  20      -8.229   1.411  12.857  1.00 68.48           C  
ATOM    150  CD2 HIS A  20      -7.769   1.065  14.083  1.00 68.48           C  
ATOM    151  ND1 HIS A  20      -8.883   2.614  13.015  1.00 68.48           N  
ATOM    152  CE1 HIS A  20      -8.820   2.979  14.285  1.00 68.48           C  
ATOM    153  NE2 HIS A  20      -8.150   2.056  14.954  1.00 68.48           N  
ATOM    154  N   THR A  21     -10.247   0.886   8.506  1.00 84.84           N  
ATOM    155  CA  THR A  21     -10.035   0.855   7.063  1.00 84.84           C  
ATOM    156  C   THR A  21      -9.256   2.084   6.604  1.00 84.84           C  
ATOM    157  CB  THR A  21     -11.373   0.780   6.304  1.00 84.84           C  
ATOM    158  O   THR A  21      -9.241   3.108   7.291  1.00 84.84           O  
ATOM    159  CG2 THR A  21     -12.167  -0.457   6.711  1.00 84.84           C  
ATOM    160  OG1 THR A  21     -12.148   1.949   6.597  1.00 84.84           O  
ATOM    161  N   MET A  22      -8.328   1.902   5.768  1.00 92.34           N  
ATOM    162  CA  MET A  22      -7.468   2.957   5.240  1.00 92.34           C  
ATOM    163  C   MET A  22      -7.584   3.045   3.722  1.00 92.34           C  
ATOM    164  CB  MET A  22      -6.011   2.715   5.640  1.00 92.34           C  
ATOM    165  O   MET A  22      -7.759   2.028   3.048  1.00 92.34           O  
ATOM    166  CG  MET A  22      -5.059   3.805   5.175  1.00 92.34           C  
ATOM    167  SD  MET A  22      -3.416   3.695   5.985  1.00 92.34           S  
ATOM    168  CE  MET A  22      -2.883   2.060   5.407  1.00 92.34           C  
ATOM    169  N   ILE A  23      -7.542   4.319   3.223  1.00 96.23           N  
ATOM    170  CA  ILE A  23      -7.618   4.566   1.787  1.00 96.23           C  
ATOM    171  C   ILE A  23      -6.213   4.576   1.189  1.00 96.23           C  
ATOM    172  CB  ILE A  23      -8.340   5.898   1.481  1.00 96.23           C  
ATOM    173  O   ILE A  23      -5.340   5.316   1.650  1.00 96.23           O  
ATOM    174  CG1 ILE A  23      -9.757   5.883   2.064  1.00 96.23           C  
ATOM    175  CG2 ILE A  23      -8.371   6.161  -0.028  1.00 96.23           C  
ATOM    176  CD1 ILE A  23     -10.453   7.237   2.034  1.00 96.23           C  
ATOM    177  N   CYS A  24      -5.983   3.729   0.027  1.00 97.44           N  
ATOM    178  CA  CYS A  24      -4.680   3.594  -0.614  1.00 97.44           C  
ATOM    179  C   CYS A  24      -4.781   3.851  -2.113  1.00 97.44           C  
ATOM    180  CB  CYS A  24      -4.102   2.202  -0.364  1.00 97.44           C  
ATOM    181  O   CYS A  24      -5.830   3.623  -2.717  1.00 97.44           O  
ATOM    182  SG  CYS A  24      -3.900   1.801   1.386  1.00 97.44           S  
ATOM    183  N   HIS A  25      -3.709   4.405  -2.635  1.00 97.56           N  
ATOM    184  CA  HIS A  25      -3.613   4.329  -4.088  1.00 97.56           C  
ATOM    185  C   HIS A  25      -3.531   2.882  -4.561  1.00 97.56           C  
ATOM    186  CB  HIS A  25      -2.397   5.114  -4.586  1.00 97.56           C  
ATOM    187  O   HIS A  25      -2.891   2.049  -3.915  1.00 97.56           O  
ATOM    188  CG  HIS A  25      -2.549   6.597  -4.464  1.00 97.56           C  
ATOM    189  CD2 HIS A  25      -1.929   7.490  -3.657  1.00 97.56           C  
ATOM    190  ND1 HIS A  25      -3.433   7.321  -5.234  1.00 97.56           N  
ATOM    191  CE1 HIS A  25      -3.349   8.599  -4.905  1.00 97.56           C  
ATOM    192  NE2 HIS A  25      -2.444   8.728  -3.951  1.00 97.56           N  
ATOM    193  N   ASN A  26      -4.281   2.659  -5.738  1.00 96.54           N  
ATOM    194  CA  ASN A  26      -4.369   1.303  -6.269  1.00 96.54           C  
ATOM    195  C   ASN A  26      -4.243   1.287  -7.789  1.00 96.54           C  
ATOM    196  CB  ASN A  26      -5.680   0.642  -5.837  1.00 96.54           C  
ATOM    197  O   ASN A  26      -5.246   1.187  -8.499  1.00 96.54           O  
ATOM    198  CG  ASN A  26      -5.803  -0.787  -6.328  1.00 96.54           C  
ATOM    199  ND2 ASN A  26      -6.951  -1.119  -6.907  1.00 96.54           N  
ATOM    200  OD1 ASN A  26      -4.874  -1.587  -6.187  1.00 96.54           O  
ATOM    201  N   GLN A  27      -3.090   1.452  -8.196  1.00 96.44           N  
ATOM    202  CA  GLN A  27      -2.825   1.485  -9.630  1.00 96.44           C  
ATOM    203  C   GLN A  27      -1.356   1.193  -9.925  1.00 96.44           C  
ATOM    204  CB  GLN A  27      -3.220   2.840 -10.218  1.00 96.44           C  
ATOM    205  O   GLN A  27      -0.501   1.341  -9.049  1.00 96.44           O  
ATOM    206  CG  GLN A  27      -2.301   3.981  -9.804  1.00 96.44           C  
ATOM    207  CD  GLN A  27      -2.721   4.629  -8.498  1.00 96.44           C  
ATOM    208  NE2 GLN A  27      -1.959   5.624  -8.057  1.00 96.44           N  
ATOM    209  OE1 GLN A  27      -3.723   4.238  -7.890  1.00 96.44           O  
ATOM    210  N   GLN A  28      -1.109   0.908 -11.091  1.00 95.14           N  
ATOM    211  CA  GLN A  28       0.239   0.838 -11.647  1.00 95.14           C  
ATOM    212  C   GLN A  28       0.565   2.088 -12.458  1.00 95.14           C  
ATOM    213  CB  GLN A  28       0.396  -0.409 -12.519  1.00 95.14           C  
ATOM    214  O   GLN A  28      -0.338   2.796 -12.909  1.00 95.14           O  
ATOM    215  CG  GLN A  28       1.832  -0.687 -12.942  1.00 95.14           C  
ATOM    216  CD  GLN A  28       1.980  -1.998 -13.691  1.00 95.14           C  
ATOM    217  NE2 GLN A  28       3.180  -2.258 -14.200  1.00 95.14           N  
ATOM    218  OE1 GLN A  28       1.024  -2.772 -13.810  1.00 95.14           O  
ATOM    219  N   SER A  29       1.903   2.435 -12.444  1.00 88.47           N  
ATOM    220  CA  SER A  29       2.376   3.702 -12.990  1.00 88.47           C  
ATOM    221  C   SER A  29       1.669   4.039 -14.298  1.00 88.47           C  
ATOM    222  CB  SER A  29       3.888   3.658 -13.215  1.00 88.47           C  
ATOM    223  O   SER A  29       1.304   5.193 -14.533  1.00 88.47           O  
ATOM    224  OG  SER A  29       4.242   2.560 -14.039  1.00 88.47           O  
ATOM    225  N   SER A  30       1.402   3.037 -15.265  1.00 88.16           N  
ATOM    226  CA  SER A  30       0.869   3.280 -16.601  1.00 88.16           C  
ATOM    227  C   SER A  30      -0.653   3.374 -16.580  1.00 88.16           C  
ATOM    228  CB  SER A  30       1.306   2.173 -17.562  1.00 88.16           C  
ATOM    229  O   SER A  30      -1.271   3.751 -17.578  1.00 88.16           O  
ATOM    230  OG  SER A  30       0.899   0.902 -17.084  1.00 88.16           O  
ATOM    231  N   GLN A  31      -1.219   3.298 -15.357  1.00 93.95           N  
ATOM    232  CA  GLN A  31      -2.672   3.333 -15.224  1.00 93.95           C  
ATOM    233  C   GLN A  31      -3.131   4.612 -14.531  1.00 93.95           C  
ATOM    234  CB  GLN A  31      -3.170   2.110 -14.453  1.00 93.95           C  
ATOM    235  O   GLN A  31      -2.376   5.214 -13.765  1.00 93.95           O  
ATOM    236  CG  GLN A  31      -2.861   0.784 -15.135  1.00 93.95           C  
ATOM    237  CD  GLN A  31      -3.266  -0.415 -14.298  1.00 93.95           C  
ATOM    238  NE2 GLN A  31      -3.146  -1.607 -14.873  1.00 93.95           N  
ATOM    239  OE1 GLN A  31      -3.684  -0.272 -13.145  1.00 93.95           O  
ATOM    240  N   PRO A  32      -4.308   5.011 -14.869  1.00 95.29           N  
ATOM    241  CA  PRO A  32      -4.873   6.140 -14.125  1.00 95.29           C  
ATOM    242  C   PRO A  32      -4.954   5.876 -12.624  1.00 95.29           C  
ATOM    243  CB  PRO A  32      -6.271   6.296 -14.729  1.00 95.29           C  
ATOM    244  O   PRO A  32      -5.143   4.731 -12.204  1.00 95.29           O  
ATOM    245  CG  PRO A  32      -6.209   5.561 -16.029  1.00 95.29           C  
ATOM    246  CD  PRO A  32      -5.172   4.481 -15.918  1.00 95.29           C  
ATOM    247  N   PRO A  33      -4.717   7.016 -11.878  1.00 94.09           N  
ATOM    248  CA  PRO A  33      -4.770   6.840 -10.425  1.00 94.09           C  
ATOM    249  C   PRO A  33      -6.135   6.361  -9.937  1.00 94.09           C  
ATOM    250  CB  PRO A  33      -4.459   8.241  -9.890  1.00 94.09           C  
ATOM    251  O   PRO A  33      -7.166   6.892 -10.359  1.00 94.09           O  
ATOM    252  CG  PRO A  33      -3.769   8.937 -11.018  1.00 94.09           C  
ATOM    253  CD  PRO A  33      -4.275   8.365 -12.312  1.00 94.09           C  
ATOM    254  N   THR A  34      -6.081   5.297  -9.194  1.00 97.16           N  
ATOM    255  CA  THR A  34      -7.270   4.777  -8.527  1.00 97.16           C  
ATOM    256  C   THR A  34      -6.996   4.532  -7.046  1.00 97.16           C  
ATOM    257  CB  THR A  34      -7.754   3.472  -9.186  1.00 97.16           C  
ATOM    258  O   THR A  34      -5.848   4.327  -6.647  1.00 97.16           O  
ATOM    259  CG2 THR A  34      -8.128   3.698 -10.647  1.00 97.16           C  
ATOM    260  OG1 THR A  34      -6.709   2.493  -9.118  1.00 97.16           O  
ATOM    261  N   THR A  35      -8.072   4.638  -6.227  1.00 97.20           N  
ATOM    262  CA  THR A  35      -7.959   4.370  -4.797  1.00 97.20           C  
ATOM    263  C   THR A  35      -8.883   3.226  -4.387  1.00 97.20           C  
ATOM    264  CB  THR A  35      -8.289   5.623  -3.965  1.00 97.20           C  
ATOM    265  O   THR A  35      -9.857   2.928  -5.082  1.00 97.20           O  
ATOM    266  CG2 THR A  35      -7.328   6.763  -4.284  1.00 97.20           C  
ATOM    267  OG1 THR A  35      -9.627   6.045  -4.257  1.00 97.20           O  
ATOM    268  N   LYS A  36      -8.449   2.594  -3.275  1.00 95.80           N  
ATOM    269  CA  LYS A  36      -9.293   1.542  -2.717  1.00 95.80           C  
ATOM    270  C   LYS A  36      -9.197   1.508  -1.195  1.00 95.80           C  
ATOM    271  CB  LYS A  36      -8.907   0.180  -3.297  1.00 95.80           C  
ATOM    272  O   LYS A  36      -8.197   1.946  -0.621  1.00 95.80           O  
ATOM    273  CG  LYS A  36      -7.558  -0.337  -2.817  1.00 95.80           C  
ATOM    274  CD  LYS A  36      -7.253  -1.716  -3.387  1.00 95.80           C  
ATOM    275  CE  LYS A  36      -6.201  -2.443  -2.560  1.00 95.80           C  
ATOM    276  NZ  LYS A  36      -5.928  -3.812  -3.091  1.00 95.80           N  
ATOM    277  N   THR A  37     -10.324   1.150  -0.500  1.00 96.02           N  
ATOM    278  CA  THR A  37     -10.371   0.978   0.948  1.00 96.02           C  
ATOM    279  C   THR A  37      -9.745  -0.352   1.355  1.00 96.02           C  
ATOM    280  CB  THR A  37     -11.818   1.050   1.472  1.00 96.02           C  
ATOM    281  O   THR A  37     -10.155  -1.410   0.874  1.00 96.02           O  
ATOM    282  CG2 THR A  37     -11.857   0.947   2.993  1.00 96.02           C  
ATOM    283  OG1 THR A  37     -12.403   2.296   1.073  1.00 96.02           O  
ATOM    284  N   CYS A  38      -8.629  -0.252   2.345  1.00 92.62           N  
ATOM    285  CA  CYS A  38      -7.901  -1.441   2.774  1.00 92.62           C  
ATOM    286  C   CYS A  38      -8.316  -1.857   4.180  1.00 92.62           C  
ATOM    287  CB  CYS A  38      -6.394  -1.193   2.729  1.00 92.62           C  
ATOM    288  O   CYS A  38      -8.528  -1.007   5.046  1.00 92.62           O  
ATOM    289  SG  CYS A  38      -5.785  -0.701   1.101  1.00 92.62           S  
ATOM    290  N   SER A  39      -8.478  -3.120   4.361  1.00 87.62           N  
ATOM    291  CA  SER A  39      -8.991  -3.709   5.594  1.00 87.62           C  
ATOM    292  C   SER A  39      -7.907  -3.786   6.664  1.00 87.62           C  
ATOM    293  CB  SER A  39      -9.555  -5.106   5.327  1.00 87.62           C  
ATOM    294  O   SER A  39      -8.196  -3.677   7.857  1.00 87.62           O  
ATOM    295  OG  SER A  39     -10.617  -5.049   4.391  1.00 87.62           O  
ATOM    296  N   GLU A  40      -6.595  -3.705   6.306  1.00 80.33           N  
ATOM    297  CA  GLU A  40      -5.460  -4.050   7.158  1.00 80.33           C  
ATOM    298  C   GLU A  40      -4.609  -2.822   7.467  1.00 80.33           C  
ATOM    299  CB  GLU A  40      -4.602  -5.132   6.498  1.00 80.33           C  
ATOM    300  O   GLU A  40      -3.603  -2.919   8.173  1.00 80.33           O  
ATOM    301  CG  GLU A  40      -5.292  -6.484   6.391  1.00 80.33           C  
ATOM    302  CD  GLU A  40      -4.385  -7.580   5.855  1.00 80.33           C  
ATOM    303  OE1 GLU A  40      -4.804  -8.760   5.834  1.00 80.33           O  
ATOM    304  OE2 GLU A  40      -3.245  -7.257   5.453  1.00 80.33           O  
ATOM    305  N   GLY A  41      -5.226  -1.601   7.137  1.00 88.06           N  
ATOM    306  CA  GLY A  41      -4.641  -0.328   7.529  1.00 88.06           C  
ATOM    307  C   GLY A  41      -3.222  -0.144   7.025  1.00 88.06           C  
ATOM    308  O   GLY A  41      -2.400   0.491   7.688  1.00 88.06           O  
ATOM    309  N   GLN A  42      -2.794  -0.652   5.925  1.00 93.94           N  
ATOM    310  CA  GLN A  42      -1.474  -0.455   5.335  1.00 93.94           C  
ATOM    311  C   GLN A  42      -1.572  -0.239   3.827  1.00 93.94           C  
ATOM    312  CB  GLN A  42      -0.567  -1.649   5.636  1.00 93.94           C  
ATOM    313  O   GLN A  42      -2.407  -0.853   3.160  1.00 93.94           O  
ATOM    314  CG  GLN A  42      -0.227  -1.806   7.112  1.00 93.94           C  
ATOM    315  CD  GLN A  42       0.725  -2.958   7.376  1.00 93.94           C  
ATOM    316  NE2 GLN A  42       1.970  -2.634   7.707  1.00 93.94           N  
ATOM    317  OE1 GLN A  42       0.344  -4.129   7.284  1.00 93.94           O  
ATOM    318  N   CYS A  43      -0.649   0.669   3.347  1.00 96.67           N  
ATOM    319  CA  CYS A  43      -0.466   0.933   1.924  1.00 96.67           C  
ATOM    320  C   CYS A  43       0.966   0.639   1.494  1.00 96.67           C  
ATOM    321  CB  CYS A  43      -0.817   2.385   1.599  1.00 96.67           C  
ATOM    322  O   CYS A  43       1.886   0.681   2.313  1.00 96.67           O  
ATOM    323  SG  CYS A  43      -2.493   2.854   2.082  1.00 96.67           S  
ATOM    324  N   TYR A  44       1.105   0.257   0.242  1.00 97.84           N  
ATOM    325  CA  TYR A  44       2.477   0.086  -0.223  1.00 97.84           C  
ATOM    326  C   TYR A  44       2.690   0.782  -1.562  1.00 97.84           C  
ATOM    327  CB  TYR A  44       2.820  -1.402  -0.348  1.00 97.84           C  
ATOM    328  O   TYR A  44       1.737   1.004  -2.312  1.00 97.84           O  
ATOM    329  CG  TYR A  44       2.222  -2.063  -1.566  1.00 97.84           C  
ATOM    330  CD1 TYR A  44       1.004  -2.735  -1.490  1.00 97.84           C  
ATOM    331  CD2 TYR A  44       2.873  -2.018  -2.794  1.00 97.84           C  
ATOM    332  CE1 TYR A  44       0.449  -3.347  -2.609  1.00 97.84           C  
ATOM    333  CE2 TYR A  44       2.328  -2.626  -3.920  1.00 97.84           C  
ATOM    334  OH  TYR A  44       0.573  -3.891  -4.929  1.00 97.84           O  
ATOM    335  CZ  TYR A  44       1.117  -3.287  -3.818  1.00 97.84           C  
ATOM    336  N   LYS A  45       3.924   1.157  -1.874  1.00 97.85           N  
ATOM    337  CA  LYS A  45       4.488   1.585  -3.152  1.00 97.85           C  
ATOM    338  C   LYS A  45       5.702   0.740  -3.526  1.00 97.85           C  
ATOM    339  CB  LYS A  45       4.874   3.064  -3.100  1.00 97.85           C  
ATOM    340  O   LYS A  45       6.710   0.743  -2.816  1.00 97.85           O  
ATOM    341  CG  LYS A  45       5.410   3.609  -4.416  1.00 97.85           C  
ATOM    342  CD  LYS A  45       5.810   5.074  -4.292  1.00 97.85           C  
ATOM    343  CE  LYS A  45       6.479   5.581  -5.562  1.00 97.85           C  
ATOM    344  NZ  LYS A  45       6.861   7.021  -5.450  1.00 97.85           N  
ATOM    345  N   LYS A  46       5.489   0.010  -4.578  1.00 96.88           N  
ATOM    346  CA  LYS A  46       6.528  -0.900  -5.050  1.00 96.88           C  
ATOM    347  C   LYS A  46       7.086  -0.448  -6.396  1.00 96.88           C  
ATOM    348  CB  LYS A  46       5.985  -2.326  -5.160  1.00 96.88           C  
ATOM    349  O   LYS A  46       6.327  -0.095  -7.301  1.00 96.88           O  
ATOM    350  CG  LYS A  46       6.975  -3.322  -5.746  1.00 96.88           C  
ATOM    351  CD  LYS A  46       6.392  -4.729  -5.789  1.00 96.88           C  
ATOM    352  CE  LYS A  46       6.022  -5.138  -7.209  1.00 96.88           C  
ATOM    353  NZ  LYS A  46       5.453  -6.518  -7.257  1.00 96.88           N  
ATOM    354  N   THR A  47       8.510  -0.390  -6.459  1.00 97.32           N  
ATOM    355  CA  THR A  47       9.171   0.077  -7.673  1.00 97.32           C  
ATOM    356  C   THR A  47      10.188  -0.949  -8.163  1.00 97.32           C  
ATOM    357  CB  THR A  47       9.870   1.429  -7.444  1.00 97.32           C  
ATOM    358  O   THR A  47      10.978  -1.474  -7.375  1.00 97.32           O  
ATOM    359  CG2 THR A  47      10.443   1.979  -8.746  1.00 97.32           C  
ATOM    360  OG1 THR A  47       8.924   2.367  -6.917  1.00 97.32           O  
ATOM    361  N   TRP A  48      10.072  -1.292  -9.477  1.00 96.16           N  
ATOM    362  CA  TRP A  48      11.054  -2.172 -10.101  1.00 96.16           C  
ATOM    363  C   TRP A  48      11.286  -1.784 -11.557  1.00 96.16           C  
ATOM    364  CB  TRP A  48      10.598  -3.632 -10.016  1.00 96.16           C  
ATOM    365  O   TRP A  48      10.509  -1.019 -12.134  1.00 96.16           O  
ATOM    366  CG  TRP A  48       9.459  -3.969 -10.930  1.00 96.16           C  
ATOM    367  CD1 TRP A  48       9.538  -4.557 -12.162  1.00 96.16           C  
ATOM    368  CD2 TRP A  48       8.069  -3.733 -10.687  1.00 96.16           C  
ATOM    369  CE2 TRP A  48       7.361  -4.204 -11.814  1.00 96.16           C  
ATOM    370  CE3 TRP A  48       7.353  -3.168  -9.623  1.00 96.16           C  
ATOM    371  NE1 TRP A  48       8.280  -4.702 -12.699  1.00 96.16           N  
ATOM    372  CH2 TRP A  48       5.293  -3.571 -10.853  1.00 96.16           C  
ATOM    373  CZ2 TRP A  48       5.970  -4.128 -11.908  1.00 96.16           C  
ATOM    374  CZ3 TRP A  48       5.968  -3.093  -9.718  1.00 96.16           C  
ATOM    375  N   ARG A  49      12.476  -2.249 -12.065  1.00 95.16           N  
ATOM    376  CA  ARG A  49      12.833  -1.955 -13.449  1.00 95.16           C  
ATOM    377  C   ARG A  49      12.637  -3.180 -14.336  1.00 95.16           C  
ATOM    378  CB  ARG A  49      14.280  -1.469 -13.539  1.00 95.16           C  
ATOM    379  O   ARG A  49      13.033  -4.288 -13.970  1.00 95.16           O  
ATOM    380  CG  ARG A  49      14.460  -0.001 -13.185  1.00 95.16           C  
ATOM    381  CD  ARG A  49      15.875   0.480 -13.473  1.00 95.16           C  
ATOM    382  NE  ARG A  49      16.195   1.694 -12.727  1.00 95.16           N  
ATOM    383  NH1 ARG A  49      17.871   2.381 -14.161  1.00 95.16           N  
ATOM    384  NH2 ARG A  49      17.342   3.641 -12.320  1.00 95.16           N  
ATOM    385  CZ  ARG A  49      17.135   2.569 -13.071  1.00 95.16           C  
ATOM    386  N   ASP A  50      11.885  -3.026 -15.479  1.00 91.11           N  
ATOM    387  CA  ASP A  50      11.801  -4.072 -16.493  1.00 91.11           C  
ATOM    388  C   ASP A  50      12.167  -3.531 -17.873  1.00 91.11           C  
ATOM    389  CB  ASP A  50      10.396  -4.680 -16.522  1.00 91.11           C  
ATOM    390  O   ASP A  50      12.719  -2.435 -17.989  1.00 91.11           O  
ATOM    391  CG  ASP A  50       9.353  -3.734 -17.090  1.00 91.11           C  
ATOM    392  OD1 ASP A  50       9.724  -2.665 -17.622  1.00 91.11           O  
ATOM    393  OD2 ASP A  50       8.149  -4.059 -17.002  1.00 91.11           O  
ATOM    394  N   HIS A  51      11.945  -4.377 -18.961  1.00 92.58           N  
ATOM    395  CA  HIS A  51      12.340  -4.014 -20.317  1.00 92.58           C  
ATOM    396  C   HIS A  51      11.613  -2.758 -20.786  1.00 92.58           C  
ATOM    397  CB  HIS A  51      12.066  -5.169 -21.282  1.00 92.58           C  
ATOM    398  O   HIS A  51      12.082  -2.065 -21.691  1.00 92.58           O  
ATOM    399  CG  HIS A  51      10.621  -5.540 -21.380  1.00 92.58           C  
ATOM    400  CD2 HIS A  51       9.717  -5.341 -22.369  1.00 92.58           C  
ATOM    401  ND1 HIS A  51       9.951  -6.197 -20.371  1.00 92.58           N  
ATOM    402  CE1 HIS A  51       8.694  -6.387 -20.736  1.00 92.58           C  
ATOM    403  NE2 HIS A  51       8.527  -5.877 -21.944  1.00 92.58           N  
ATOM    404  N   ARG A  52      10.595  -2.375 -20.129  1.00 89.74           N  
ATOM    405  CA  ARG A  52       9.736  -1.258 -20.509  1.00 89.74           C  
ATOM    406  C   ARG A  52      10.065  -0.012 -19.694  1.00 89.74           C  
ATOM    407  CB  ARG A  52       8.262  -1.627 -20.331  1.00 89.74           C  
ATOM    408  O   ARG A  52       9.556   1.074 -19.978  1.00 89.74           O  
ATOM    409  CG  ARG A  52       7.790  -2.740 -21.254  1.00 89.74           C  
ATOM    410  CD  ARG A  52       6.320  -3.070 -21.032  1.00 89.74           C  
ATOM    411  NE  ARG A  52       5.896  -4.208 -21.843  1.00 89.74           N  
ATOM    412  NH1 ARG A  52       3.670  -3.593 -21.913  1.00 89.74           N  
ATOM    413  NH2 ARG A  52       4.371  -5.498 -22.977  1.00 89.74           N  
ATOM    414  CZ  ARG A  52       4.647  -4.430 -22.242  1.00 89.74           C  
ATOM    415  N   GLY A  53      10.988  -0.147 -18.681  1.00 93.09           N  
ATOM    416  CA  GLY A  53      11.328   0.967 -17.810  1.00 93.09           C  
ATOM    417  C   GLY A  53      10.963   0.722 -16.358  1.00 93.09           C  
ATOM    418  O   GLY A  53      10.924  -0.424 -15.907  1.00 93.09           O  
ATOM    419  N   THR A  54      10.899   1.872 -15.637  1.00 95.10           N  
ATOM    420  CA  THR A  54      10.557   1.827 -14.220  1.00 95.10           C  
ATOM    421  C   THR A  54       9.063   1.580 -14.032  1.00 95.10           C  
ATOM    422  CB  THR A  54      10.959   3.132 -13.507  1.00 95.10           C  
ATOM    423  O   THR A  54       8.234   2.286 -14.610  1.00 95.10           O  
ATOM    424  CG2 THR A  54      10.594   3.085 -12.027  1.00 95.10           C  
ATOM    425  OG1 THR A  54      12.373   3.323 -13.633  1.00 95.10           O  
ATOM    426  N   ILE A  55       8.735   0.472 -13.254  1.00 95.39           N  
ATOM    427  CA  ILE A  55       7.350   0.135 -12.943  1.00 95.39           C  
ATOM    428  C   ILE A  55       7.048   0.481 -11.487  1.00 95.39           C  
ATOM    429  CB  ILE A  55       7.058  -1.359 -13.211  1.00 95.39           C  
ATOM    430  O   ILE A  55       7.831   0.156 -10.591  1.00 95.39           O  
ATOM    431  CG1 ILE A  55       7.441  -1.728 -14.649  1.00 95.39           C  
ATOM    432  CG2 ILE A  55       5.585  -1.679 -12.938  1.00 95.39           C  
ATOM    433  CD1 ILE A  55       6.637  -0.993 -15.712  1.00 95.39           C  
ATOM    434  N   ILE A  56       5.894   1.182 -11.308  1.00 96.80           N  
ATOM    435  CA  ILE A  56       5.445   1.530  -9.964  1.00 96.80           C  
ATOM    436  C   ILE A  56       4.078   0.905  -9.698  1.00 96.80           C  
ATOM    437  CB  ILE A  56       5.381   3.062  -9.769  1.00 96.80           C  
ATOM    438  O   ILE A  56       3.152   1.058 -10.497  1.00 96.80           O  
ATOM    439  CG1 ILE A  56       6.760   3.689 -10.006  1.00 96.80           C  
ATOM    440  CG2 ILE A  56       4.855   3.407  -8.373  1.00 96.80           C  
ATOM    441  CD1 ILE A  56       6.751   5.211 -10.038  1.00 96.80           C  
ATOM    442  N   GLU A  57       4.101   0.184  -8.647  1.00 97.03           N  
ATOM    443  CA  GLU A  57       2.862  -0.460  -8.222  1.00 97.03           C  
ATOM    444  C   GLU A  57       2.453  -0.001  -6.826  1.00 97.03           C  
ATOM    445  CB  GLU A  57       3.008  -1.983  -8.254  1.00 97.03           C  
ATOM    446  O   GLU A  57       3.276   0.024  -5.909  1.00 97.03           O  
ATOM    447  CG  GLU A  57       1.729  -2.731  -7.908  1.00 97.03           C  
ATOM    448  CD  GLU A  57       1.901  -4.242  -7.897  1.00 97.03           C  
ATOM    449  OE1 GLU A  57       0.889  -4.967  -7.766  1.00 97.03           O  
ATOM    450  OE2 GLU A  57       3.058  -4.703  -8.020  1.00 97.03           O  
ATOM    451  N   ARG A  58       1.163   0.325  -6.672  1.00 97.70           N  
ATOM    452  CA  ARG A  58       0.595   0.776  -5.405  1.00 97.70           C  
ATOM    453  C   ARG A  58      -0.575  -0.107  -4.985  1.00 97.70           C  
ATOM    454  CB  ARG A  58       0.141   2.234  -5.508  1.00 97.70           C  
ATOM    455  O   ARG A  58      -1.296  -0.636  -5.833  1.00 97.70           O  
ATOM    456  CG  ARG A  58       1.251   3.199  -5.893  1.00 97.70           C  
ATOM    457  CD  ARG A  58       0.723   4.613  -6.097  1.00 97.70           C  
ATOM    458  NE  ARG A  58       1.799   5.550  -6.408  1.00 97.70           N  
ATOM    459  NH1 ARG A  58       2.118   4.789  -8.565  1.00 97.70           N  
ATOM    460  NH2 ARG A  58       3.401   6.504  -7.749  1.00 97.70           N  
ATOM    461  CZ  ARG A  58       2.437   5.612  -7.573  1.00 97.70           C  
ATOM    462  N   GLY A  59      -0.748  -0.258  -3.660  1.00 96.83           N  
ATOM    463  CA  GLY A  59      -1.847  -1.105  -3.227  1.00 96.83           C  
ATOM    464  C   GLY A  59      -1.955  -1.220  -1.718  1.00 96.83           C  
ATOM    465  O   GLY A  59      -1.415  -0.387  -0.987  1.00 96.83           O  
ATOM    466  N   CYS A  60      -2.828  -2.188  -1.337  1.00 95.89           N  
ATOM    467  CA  CYS A  60      -3.098  -2.433   0.075  1.00 95.89           C  
ATOM    468  C   CYS A  60      -2.121  -3.452   0.649  1.00 95.89           C  
ATOM    469  CB  CYS A  60      -4.532  -2.922   0.270  1.00 95.89           C  
ATOM    470  O   CYS A  60      -1.713  -4.386  -0.045  1.00 95.89           O  
ATOM    471  SG  CYS A  60      -5.785  -1.728  -0.246  1.00 95.89           S  
ATOM    472  N   GLY A  61      -1.793  -3.184   1.898  1.00 94.89           N  
ATOM    473  CA  GLY A  61      -0.863  -4.079   2.568  1.00 94.89           C  
ATOM    474  C   GLY A  61       0.591  -3.729   2.313  1.00 94.89           C  
ATOM    475  O   GLY A  61       0.888  -2.729   1.655  1.00 94.89           O  
ATOM    476  N   CYS A  62       1.436  -4.476   2.964  1.00 94.96           N  
ATOM    477  CA  CYS A  62       2.870  -4.337   2.735  1.00 94.96           C  
ATOM    478  C   CYS A  62       3.498  -5.679   2.379  1.00 94.96           C  
ATOM    479  CB  CYS A  62       3.556  -3.754   3.970  1.00 94.96           C  
ATOM    480  O   CYS A  62       3.847  -6.460   3.266  1.00 94.96           O  
ATOM    481  SG  CYS A  62       5.210  -3.105   3.646  1.00 94.96           S  
ATOM    482  N   PRO A  63       3.637  -5.906   1.006  1.00 94.74           N  
ATOM    483  CA  PRO A  63       4.110  -7.210   0.534  1.00 94.74           C  
ATOM    484  C   PRO A  63       5.605  -7.415   0.766  1.00 94.74           C  
ATOM    485  CB  PRO A  63       3.788  -7.180  -0.962  1.00 94.74           C  
ATOM    486  O   PRO A  63       6.347  -6.443   0.930  1.00 94.74           O  
ATOM    487  CG  PRO A  63       3.879  -5.738  -1.344  1.00 94.74           C  
ATOM    488  CD  PRO A  63       3.409  -4.907  -0.185  1.00 94.74           C  
ATOM    489  N   THR A  64       5.941  -8.690   0.881  1.00 96.08           N  
ATOM    490  CA  THR A  64       7.350  -9.056   0.796  1.00 96.08           C  
ATOM    491  C   THR A  64       7.830  -9.026  -0.652  1.00 96.08           C  
ATOM    492  CB  THR A  64       7.602 -10.453   1.394  1.00 96.08           C  
ATOM    493  O   THR A  64       7.109  -9.446  -1.560  1.00 96.08           O  
ATOM    494  CG2 THR A  64       9.093 -10.764   1.457  1.00 96.08           C  
ATOM    495  OG1 THR A  64       7.057 -10.504   2.718  1.00 96.08           O  
ATOM    496  N   VAL A  65       9.010  -8.458  -0.882  1.00 96.11           N  
ATOM    497  CA  VAL A  65       9.452  -8.325  -2.266  1.00 96.11           C  
ATOM    498  C   VAL A  65      10.774  -9.065  -2.459  1.00 96.11           C  
ATOM    499  CB  VAL A  65       9.607  -6.842  -2.672  1.00 96.11           C  
ATOM    500  O   VAL A  65      11.515  -9.287  -1.498  1.00 96.11           O  
ATOM    501  CG1 VAL A  65       8.262  -6.121  -2.609  1.00 96.11           C  
ATOM    502  CG2 VAL A  65      10.632  -6.148  -1.776  1.00 96.11           C  
ATOM    503  N   LYS A  66      11.040  -9.483  -3.712  1.00 94.92           N  
ATOM    504  CA  LYS A  66      12.313 -10.072  -4.117  1.00 94.92           C  
ATOM    505  C   LYS A  66      13.419  -9.021  -4.147  1.00 94.92           C  
ATOM    506  CB  LYS A  66      12.186 -10.738  -5.487  1.00 94.92           C  
ATOM    507  O   LYS A  66      13.143  -7.824  -4.244  1.00 94.92           O  
ATOM    508  CG  LYS A  66      11.215 -11.910  -5.518  1.00 94.92           C  
ATOM    509  CD  LYS A  66      11.134 -12.532  -6.906  1.00 94.92           C  
ATOM    510  CE  LYS A  66      10.158 -13.700  -6.940  1.00 94.92           C  
ATOM    511  NZ  LYS A  66      10.014 -14.262  -8.316  1.00 94.92           N  
ATOM    512  N   PRO A  67      14.719  -9.486  -4.134  1.00 94.23           N  
ATOM    513  CA  PRO A  67      15.819  -8.534  -4.308  1.00 94.23           C  
ATOM    514  C   PRO A  67      15.725  -7.756  -5.618  1.00 94.23           C  
ATOM    515  CB  PRO A  67      17.063  -9.426  -4.290  1.00 94.23           C  
ATOM    516  O   PRO A  67      15.309  -8.309  -6.640  1.00 94.23           O  
ATOM    517  CG  PRO A  67      16.654 -10.636  -3.513  1.00 94.23           C  
ATOM    518  CD  PRO A  67      15.207 -10.920  -3.798  1.00 94.23           C  
ATOM    519  N   GLY A  68      15.969  -6.454  -5.509  1.00 93.16           N  
ATOM    520  CA  GLY A  68      15.929  -5.678  -6.738  1.00 93.16           C  
ATOM    521  C   GLY A  68      14.637  -4.902  -6.912  1.00 93.16           C  
ATOM    522  O   GLY A  68      14.483  -4.149  -7.875  1.00 93.16           O  
ATOM    523  N   ILE A  69      13.710  -5.073  -5.943  1.00 96.96           N  
ATOM    524  CA  ILE A  69      12.450  -4.341  -5.880  1.00 96.96           C  
ATOM    525  C   ILE A  69      12.448  -3.423  -4.660  1.00 96.96           C  
ATOM    526  CB  ILE A  69      11.240  -5.300  -5.831  1.00 96.96           C  
ATOM    527  O   ILE A  69      12.735  -3.862  -3.544  1.00 96.96           O  
ATOM    528  CG1 ILE A  69      11.210  -6.187  -7.082  1.00 96.96           C  
ATOM    529  CG2 ILE A  69       9.933  -4.514  -5.686  1.00 96.96           C  
ATOM    530  CD1 ILE A  69      10.126  -7.255  -7.058  1.00 96.96           C  
ATOM    531  N   HIS A  70      12.190  -2.171  -4.950  1.00 97.24           N  
ATOM    532  CA  HIS A  70      12.065  -1.206  -3.863  1.00 97.24           C  
ATOM    533  C   HIS A  70      10.633  -1.147  -3.342  1.00 97.24           C  
ATOM    534  CB  HIS A  70      12.513   0.181  -4.325  1.00 97.24           C  
ATOM    535  O   HIS A  70       9.686  -1.044  -4.125  1.00 97.24           O  
ATOM    536  CG  HIS A  70      12.534   1.200  -3.231  1.00 97.24           C  
ATOM    537  CD2 HIS A  70      13.450   1.449  -2.265  1.00 97.24           C  
ATOM    538  ND1 HIS A  70      11.517   2.111  -3.042  1.00 97.24           N  
ATOM    539  CE1 HIS A  70      11.808   2.878  -2.005  1.00 97.24           C  
ATOM    540  NE2 HIS A  70      12.975   2.497  -1.515  1.00 97.24           N  
ATOM    541  N   ILE A  71      10.546  -1.246  -1.950  1.00 97.54           N  
ATOM    542  CA  ILE A  71       9.203  -1.247  -1.380  1.00 97.54           C  
ATOM    543  C   ILE A  71       9.120  -0.218  -0.254  1.00 97.54           C  
ATOM    544  CB  ILE A  71       8.812  -2.647  -0.856  1.00 97.54           C  
ATOM    545  O   ILE A  71      10.021  -0.130   0.583  1.00 97.54           O  
ATOM    546  CG1 ILE A  71       7.389  -2.627  -0.288  1.00 97.54           C  
ATOM    547  CG2 ILE A  71       9.815  -3.130   0.197  1.00 97.54           C  
ATOM    548  CD1 ILE A  71       6.307  -2.411  -1.337  1.00 97.54           C  
ATOM    549  N   SER A  72       7.996   0.646  -0.286  1.00 97.29           N  
ATOM    550  CA  SER A  72       7.645   1.574   0.784  1.00 97.29           C  
ATOM    551  C   SER A  72       6.253   1.283   1.334  1.00 97.29           C  
ATOM    552  CB  SER A  72       7.714   3.018   0.286  1.00 97.29           C  
ATOM    553  O   SER A  72       5.281   1.222   0.578  1.00 97.29           O  
ATOM    554  OG  SER A  72       9.025   3.340  -0.145  1.00 97.29           O  
ATOM    555  N   CYS A  73       6.240   1.069   2.580  1.00 96.92           N  
ATOM    556  CA  CYS A  73       4.974   0.818   3.259  1.00 96.92           C  
ATOM    557  C   CYS A  73       4.611   1.975   4.182  1.00 96.92           C  
ATOM    558  CB  CYS A  73       5.043  -0.483   4.058  1.00 96.92           C  
ATOM    559  O   CYS A  73       5.481   2.539   4.848  1.00 96.92           O  
ATOM    560  SG  CYS A  73       5.472  -1.927   3.063  1.00 96.92           S  
ATOM    561  N   CYS A  74       3.330   2.238   4.184  1.00 95.81           N  
ATOM    562  CA  CYS A  74       2.907   3.321   5.064  1.00 95.81           C  
ATOM    563  C   CYS A  74       1.517   3.053   5.630  1.00 95.81           C  
ATOM    564  CB  CYS A  74       2.914   4.654   4.316  1.00 95.81           C  
ATOM    565  O   CYS A  74       0.795   2.188   5.130  1.00 95.81           O  
ATOM    566  SG  CYS A  74       1.755   4.718   2.933  1.00 95.81           S  
ATOM    567  N   THR A  75       1.151   3.813   6.796  1.00 94.85           N  
ATOM    568  CA  THR A  75      -0.057   3.472   7.539  1.00 94.85           C  
ATOM    569  C   THR A  75      -1.009   4.663   7.600  1.00 94.85           C  
ATOM    570  CB  THR A  75       0.279   3.007   8.968  1.00 94.85           C  
ATOM    571  O   THR A  75      -1.885   4.720   8.465  1.00 94.85           O  
ATOM    572  CG2 THR A  75       1.018   1.672   8.953  1.00 94.85           C  
ATOM    573  OG1 THR A  75       1.107   3.991   9.602  1.00 94.85           O  
ATOM    574  N   SER A  76      -0.869   5.588   6.673  1.00 94.17           N  
ATOM    575  CA  SER A  76      -1.788   6.719   6.588  1.00 94.17           C  
ATOM    576  C   SER A  76      -2.536   6.725   5.259  1.00 94.17           C  
ATOM    577  CB  SER A  76      -1.032   8.038   6.763  1.00 94.17           C  
ATOM    578  O   SER A  76      -2.149   6.026   4.320  1.00 94.17           O  
ATOM    579  OG  SER A  76      -0.160   8.266   5.670  1.00 94.17           O  
ATOM    580  N   ASP A  77      -3.690   7.385   5.175  1.00 95.57           N  
ATOM    581  CA  ASP A  77      -4.490   7.455   3.956  1.00 95.57           C  
ATOM    582  C   ASP A  77      -3.670   8.007   2.792  1.00 95.57           C  
ATOM    583  CB  ASP A  77      -5.734   8.318   4.179  1.00 95.57           C  
ATOM    584  O   ASP A  77      -3.017   9.045   2.923  1.00 95.57           O  
ATOM    585  CG  ASP A  77      -6.785   7.633   5.035  1.00 95.57           C  
ATOM    586  OD1 ASP A  77      -6.853   6.385   5.036  1.00 95.57           O  
ATOM    587  OD2 ASP A  77      -7.554   8.349   5.713  1.00 95.57           O  
ATOM    588  N   LYS A  78      -3.724   7.154   1.738  1.00 96.11           N  
ATOM    589  CA  LYS A  78      -3.121   7.602   0.485  1.00 96.11           C  
ATOM    590  C   LYS A  78      -1.646   7.942   0.676  1.00 96.11           C  
ATOM    591  CB  LYS A  78      -3.871   8.815  -0.067  1.00 96.11           C  
ATOM    592  O   LYS A  78      -1.119   8.837   0.012  1.00 96.11           O  
ATOM    593  CG  LYS A  78      -5.323   8.534  -0.425  1.00 96.11           C  
ATOM    594  CD  LYS A  78      -6.034   9.793  -0.905  1.00 96.11           C  
ATOM    595  CE  LYS A  78      -7.526   9.555  -1.098  1.00 96.11           C  
ATOM    596  NZ  LYS A  78      -8.234  10.798  -1.528  1.00 96.11           N  
ATOM    597  N   CYS A  79      -0.889   7.457   1.486  1.00 96.56           N  
ATOM    598  CA  CYS A  79       0.508   7.715   1.815  1.00 96.56           C  
ATOM    599  C   CYS A  79       1.436   7.111   0.768  1.00 96.56           C  
ATOM    600  CB  CYS A  79       0.846   7.153   3.195  1.00 96.56           C  
ATOM    601  O   CYS A  79       2.623   7.436   0.722  1.00 96.56           O  
ATOM    602  SG  CYS A  79       0.880   5.348   3.257  1.00 96.56           S  
ATOM    603  N   ASN A  80       0.828   6.220  -0.018  1.00 96.29           N  
ATOM    604  CA  ASN A  80       1.627   5.516  -1.016  1.00 96.29           C  
ATOM    605  C   ASN A  80       1.624   6.249  -2.355  1.00 96.29           C  
ATOM    606  CB  ASN A  80       1.122   4.083  -1.194  1.00 96.29           C  
ATOM    607  O   ASN A  80       1.677   5.618  -3.412  1.00 96.29           O  
ATOM    608  CG  ASN A  80      -0.332   4.024  -1.618  1.00 96.29           C  
ATOM    609  ND2 ASN A  80      -0.698   2.969  -2.336  1.00 96.29           N  
ATOM    610  OD1 ASN A  80      -1.120   4.920  -1.304  1.00 96.29           O  
ATOM    611  N   ALA A  81       1.406   7.577  -2.256  1.00 90.77           N  
ATOM    612  CA  ALA A  81       1.487   8.371  -3.479  1.00 90.77           C  
ATOM    613  C   ALA A  81       2.860   8.235  -4.131  1.00 90.77           C  
ATOM    614  CB  ALA A  81       1.186   9.838  -3.182  1.00 90.77           C  
ATOM    615  O   ALA A  81       3.864   8.035  -3.443  1.00 90.77           O  
TER     616      ALA A   1                                                      
ENDMDL                                                                          
END                                                                             
