# Supplementary material for: Domain loss enabled evolution of novel functions in the snake three-finger toxin gene superfamily
Source: Nat Commun. 2023 Aug 11;14:4861. doi: 10.1038/s41467-023-40550-0 (PMC10421932; doi:10.1038/s41467-023-40550-0)
Supplement: Supplementary file 5 — Supplementary Data 2 [file 41467_2023_40550_MOESM5_ESM.zip › SD2_structure_predictions/full_sequence/SP|P15816|Bungarus_multicinctus.pdb]

MODEL     1                                                                     
ATOM      1  N   MET A   1     -39.138   3.840  29.781  1.00 63.05           N  
ATOM      2  CA  MET A   1     -38.793   4.636  28.607  1.00 63.05           C  
ATOM      3  C   MET A   1     -37.306   4.973  28.596  1.00 63.05           C  
ATOM      4  CB  MET A   1     -39.621   5.921  28.565  1.00 63.05           C  
ATOM      5  O   MET A   1     -36.802   5.544  27.627  1.00 63.05           O  
ATOM      6  CG  MET A   1     -39.748   6.613  29.913  1.00 63.05           C  
ATOM      7  SD  MET A   1     -40.779   8.129  29.831  1.00 63.05           S  
ATOM      8  CE  MET A   1     -40.495   8.799  31.493  1.00 63.05           C  
ATOM      9  N   LYS A   2     -36.496   4.446  29.567  1.00 70.31           N  
ATOM     10  CA  LYS A   2     -35.072   4.663  29.803  1.00 70.31           C  
ATOM     11  C   LYS A   2     -34.245   3.482  29.303  1.00 70.31           C  
ATOM     12  CB  LYS A   2     -34.804   4.899  31.290  1.00 70.31           C  
ATOM     13  O   LYS A   2     -33.103   3.654  28.873  1.00 70.31           O  
ATOM     14  CG  LYS A   2     -35.146   6.303  31.766  1.00 70.31           C  
ATOM     15  CD  LYS A   2     -35.032   6.423  33.281  1.00 70.31           C  
ATOM     16  CE  LYS A   2     -35.129   7.872  33.736  1.00 70.31           C  
ATOM     17  NZ  LYS A   2     -36.422   8.150  34.430  1.00 70.31           N  
ATOM     18  N   THR A   3     -34.939   2.324  29.194  1.00 68.63           N  
ATOM     19  CA  THR A   3     -34.287   1.117  28.699  1.00 68.63           C  
ATOM     20  C   THR A   3     -34.315   1.073  27.174  1.00 68.63           C  
ATOM     21  CB  THR A   3     -34.953  -0.151  29.265  1.00 68.63           C  
ATOM     22  O   THR A   3     -33.408   0.522  26.547  1.00 68.63           O  
ATOM     23  CG2 THR A   3     -34.681  -0.296  30.758  1.00 68.63           C  
ATOM     24  OG1 THR A   3     -36.369  -0.074  29.054  1.00 68.63           O  
ATOM     25  N   LEU A   4     -35.252   1.752  26.605  1.00 68.52           N  
ATOM     26  CA  LEU A   4     -35.394   1.899  25.160  1.00 68.52           C  
ATOM     27  C   LEU A   4     -34.407   2.927  24.619  1.00 68.52           C  
ATOM     28  CB  LEU A   4     -36.824   2.309  24.801  1.00 68.52           C  
ATOM     29  O   LEU A   4     -33.849   2.747  23.534  1.00 68.52           O  
ATOM     30  CG  LEU A   4     -37.648   1.283  24.020  1.00 68.52           C  
ATOM     31  CD1 LEU A   4     -39.090   1.274  24.516  1.00 68.52           C  
ATOM     32  CD2 LEU A   4     -37.594   1.579  22.525  1.00 68.52           C  
ATOM     33  N   LEU A   5     -34.056   3.883  25.433  1.00 68.64           N  
ATOM     34  CA  LEU A   5     -33.101   4.939  25.115  1.00 68.64           C  
ATOM     35  C   LEU A   5     -31.668   4.432  25.243  1.00 68.64           C  
ATOM     36  CB  LEU A   5     -33.311   6.146  26.034  1.00 68.64           C  
ATOM     37  O   LEU A   5     -30.806   4.785  24.434  1.00 68.64           O  
ATOM     38  CG  LEU A   5     -34.475   7.072  25.679  1.00 68.64           C  
ATOM     39  CD1 LEU A   5     -34.796   7.992  26.852  1.00 68.64           C  
ATOM     40  CD2 LEU A   5     -34.152   7.884  24.429  1.00 68.64           C  
ATOM     41  N   LEU A   6     -31.436   3.481  26.128  1.00 66.36           N  
ATOM     42  CA  LEU A   6     -30.129   2.887  26.386  1.00 66.36           C  
ATOM     43  C   LEU A   6     -29.796   1.831  25.337  1.00 66.36           C  
ATOM     44  CB  LEU A   6     -30.090   2.264  27.784  1.00 66.36           C  
ATOM     45  O   LEU A   6     -28.647   1.723  24.903  1.00 66.36           O  
ATOM     46  CG  LEU A   6     -30.012   3.240  28.959  1.00 66.36           C  
ATOM     47  CD1 LEU A   6     -30.248   2.505  30.275  1.00 66.36           C  
ATOM     48  CD2 LEU A   6     -28.665   3.954  28.973  1.00 66.36           C  
ATOM     49  N   THR A   7     -30.716   1.189  24.807  1.00 69.03           N  
ATOM     50  CA  THR A   7     -30.595   0.194  23.748  1.00 69.03           C  
ATOM     51  C   THR A   7     -30.421   0.868  22.390  1.00 69.03           C  
ATOM     52  CB  THR A   7     -31.824  -0.734  23.710  1.00 69.03           C  
ATOM     53  O   THR A   7     -29.691   0.368  21.532  1.00 69.03           O  
ATOM     54  CG2 THR A   7     -31.936  -1.551  24.993  1.00 69.03           C  
ATOM     55  OG1 THR A   7     -33.008   0.058  23.556  1.00 69.03           O  
ATOM     56  N   LEU A   8     -30.943   2.007  22.120  1.00 66.19           N  
ATOM     57  CA  LEU A   8     -30.837   2.829  20.919  1.00 66.19           C  
ATOM     58  C   LEU A   8     -29.478   3.516  20.850  1.00 66.19           C  
ATOM     59  CB  LEU A   8     -31.954   3.876  20.886  1.00 66.19           C  
ATOM     60  O   LEU A   8     -28.882   3.617  19.775  1.00 66.19           O  
ATOM     61  CG  LEU A   8     -32.167   4.598  19.554  1.00 66.19           C  
ATOM     62  CD1 LEU A   8     -33.129   3.810  18.672  1.00 66.19           C  
ATOM     63  CD2 LEU A   8     -32.685   6.012  19.790  1.00 66.19           C  
ATOM     64  N   VAL A   9     -28.847   3.836  21.929  1.00 67.60           N  
ATOM     65  CA  VAL A   9     -27.531   4.451  22.071  1.00 67.60           C  
ATOM     66  C   VAL A   9     -26.444   3.395  21.883  1.00 67.60           C  
ATOM     67  CB  VAL A   9     -27.372   5.141  23.444  1.00 67.60           C  
ATOM     68  O   VAL A   9     -25.436   3.644  21.217  1.00 67.60           O  
ATOM     69  CG1 VAL A   9     -25.937   5.628  23.641  1.00 67.60           C  
ATOM     70  CG2 VAL A   9     -28.356   6.302  23.575  1.00 67.60           C  
ATOM     71  N   VAL A  10     -26.688   2.179  22.245  1.00 65.92           N  
ATOM     72  CA  VAL A  10     -25.777   1.045  22.133  1.00 65.92           C  
ATOM     73  C   VAL A  10     -25.791   0.509  20.703  1.00 65.92           C  
ATOM     74  CB  VAL A  10     -26.146  -0.080  23.126  1.00 65.92           C  
ATOM     75  O   VAL A  10     -24.745   0.153  20.156  1.00 65.92           O  
ATOM     76  CG1 VAL A  10     -25.254  -1.301  22.915  1.00 65.92           C  
ATOM     77  CG2 VAL A  10     -26.036   0.423  24.565  1.00 65.92           C  
ATOM     78  N   VAL A  11     -26.916   0.583  19.892  1.00 63.34           N  
ATOM     79  CA  VAL A  11     -27.120   0.191  18.501  1.00 63.34           C  
ATOM     80  C   VAL A  11     -26.551   1.263  17.574  1.00 63.34           C  
ATOM     81  CB  VAL A  11     -28.615  -0.043  18.191  1.00 63.34           C  
ATOM     82  O   VAL A  11     -25.960   0.946  16.538  1.00 63.34           O  
ATOM     83  CG1 VAL A  11     -28.821  -0.317  16.702  1.00 63.34           C  
ATOM     84  CG2 VAL A  11     -29.159  -1.198  19.030  1.00 63.34           C  
ATOM     85  N   THR A  12     -26.544   2.499  17.934  1.00 62.60           N  
ATOM     86  CA  THR A  12     -25.974   3.629  17.208  1.00 62.60           C  
ATOM     87  C   THR A  12     -24.461   3.684  17.394  1.00 62.60           C  
ATOM     88  CB  THR A  12     -26.599   4.960  17.666  1.00 62.60           C  
ATOM     89  O   THR A  12     -23.730   4.056  16.473  1.00 62.60           O  
ATOM     90  CG2 THR A  12     -28.092   5.003  17.355  1.00 62.60           C  
ATOM     91  OG1 THR A  12     -26.413   5.107  19.080  1.00 62.60           O  
ATOM     92  N   ILE A  13     -23.870   3.215  18.456  1.00 63.28           N  
ATOM     93  CA  ILE A  13     -22.456   3.160  18.811  1.00 63.28           C  
ATOM     94  C   ILE A  13     -21.822   1.909  18.208  1.00 63.28           C  
ATOM     95  CB  ILE A  13     -22.257   3.177  20.343  1.00 63.28           C  
ATOM     96  O   ILE A  13     -20.670   1.941  17.767  1.00 63.28           O  
ATOM     97  CG1 ILE A  13     -22.740   4.508  20.930  1.00 63.28           C  
ATOM     98  CG2 ILE A  13     -20.789   2.922  20.699  1.00 63.28           C  
ATOM     99  CD1 ILE A  13     -22.803   4.528  22.451  1.00 63.28           C  
ATOM    100  N   VAL A  14     -22.555   0.788  18.014  1.00 61.02           N  
ATOM    101  CA  VAL A  14     -22.166  -0.472  17.389  1.00 61.02           C  
ATOM    102  C   VAL A  14     -22.309  -0.364  15.873  1.00 61.02           C  
ATOM    103  CB  VAL A  14     -23.009  -1.653  17.921  1.00 61.02           C  
ATOM    104  O   VAL A  14     -21.527  -0.955  15.126  1.00 61.02           O  
ATOM    105  CG1 VAL A  14     -22.671  -2.939  17.169  1.00 61.02           C  
ATOM    106  CG2 VAL A  14     -22.786  -1.833  19.422  1.00 61.02           C  
ATOM    107  N   CYS A  15     -23.190   0.571  15.367  1.00 59.54           N  
ATOM    108  CA  CYS A  15     -23.365   0.842  13.944  1.00 59.54           C  
ATOM    109  C   CYS A  15     -22.416   1.938  13.477  1.00 59.54           C  
ATOM    110  CB  CYS A  15     -24.810   1.245  13.650  1.00 59.54           C  
ATOM    111  O   CYS A  15     -22.289   2.185  12.276  1.00 59.54           O  
ATOM    112  SG  CYS A  15     -25.954  -0.151  13.572  1.00 59.54           S  
ATOM    113  N   LEU A  16     -21.809   2.684  14.410  1.00 54.89           N  
ATOM    114  CA  LEU A  16     -20.722   3.619  14.140  1.00 54.89           C  
ATOM    115  C   LEU A  16     -19.403   2.878  13.949  1.00 54.89           C  
ATOM    116  CB  LEU A  16     -20.591   4.633  15.280  1.00 54.89           C  
ATOM    117  O   LEU A  16     -18.823   2.376  14.915  1.00 54.89           O  
ATOM    118  CG  LEU A  16     -21.606   5.777  15.289  1.00 54.89           C  
ATOM    119  CD1 LEU A  16     -21.886   6.226  16.719  1.00 54.89           C  
ATOM    120  CD2 LEU A  16     -21.103   6.944  14.446  1.00 54.89           C  
ATOM    121  N   ASP A  17     -19.505   1.601  13.685  1.00 53.65           N  
ATOM    122  CA  ASP A  17     -18.261   1.003  13.212  1.00 53.65           C  
ATOM    123  C   ASP A  17     -17.249   2.077  12.819  1.00 53.65           C  
ATOM    124  CB  ASP A  17     -18.528   0.073  12.027  1.00 53.65           C  
ATOM    125  O   ASP A  17     -17.521   2.903  11.946  1.00 53.65           O  
ATOM    126  CG  ASP A  17     -18.287  -1.390  12.355  1.00 53.65           C  
ATOM    127  OD1 ASP A  17     -17.224  -1.721  12.922  1.00 53.65           O  
ATOM    128  OD2 ASP A  17     -19.167  -2.220  12.040  1.00 53.65           O  
ATOM    129  N   LEU A  18     -17.094   3.137  13.623  1.00 54.88           N  
ATOM    130  CA  LEU A  18     -15.801   3.813  13.589  1.00 54.88           C  
ATOM    131  C   LEU A  18     -15.011   3.414  12.347  1.00 54.88           C  
ATOM    132  CB  LEU A  18     -14.994   3.487  14.848  1.00 54.88           C  
ATOM    133  O   LEU A  18     -14.597   2.260  12.213  1.00 54.88           O  
ATOM    134  CG  LEU A  18     -15.032   4.529  15.967  1.00 54.88           C  
ATOM    135  CD1 LEU A  18     -16.109   4.172  16.987  1.00 54.88           C  
ATOM    136  CD2 LEU A  18     -13.669   4.642  16.640  1.00 54.88           C  
ATOM    137  N   GLY A  19     -15.701   3.478  11.144  1.00 58.41           N  
ATOM    138  CA  GLY A  19     -15.032   3.575   9.857  1.00 58.41           C  
ATOM    139  C   GLY A  19     -13.519   3.611   9.971  1.00 58.41           C  
ATOM    140  O   GLY A  19     -12.937   4.663  10.243  1.00 58.41           O  
ATOM    141  N   TYR A  20     -12.891   2.723  10.848  1.00 65.51           N  
ATOM    142  CA  TYR A  20     -11.432   2.704  10.864  1.00 65.51           C  
ATOM    143  C   TYR A  20     -10.871   2.748   9.447  1.00 65.51           C  
ATOM    144  CB  TYR A  20     -10.918   1.459  11.591  1.00 65.51           C  
ATOM    145  O   TYR A  20     -11.253   1.940   8.597  1.00 65.51           O  
ATOM    146  CG  TYR A  20     -11.170   1.477  13.079  1.00 65.51           C  
ATOM    147  CD1 TYR A  20     -10.331   2.183  13.939  1.00 65.51           C  
ATOM    148  CD2 TYR A  20     -12.246   0.788  13.629  1.00 65.51           C  
ATOM    149  CE1 TYR A  20     -10.558   2.202  15.311  1.00 65.51           C  
ATOM    150  CE2 TYR A  20     -12.483   0.800  14.999  1.00 65.51           C  
ATOM    151  OH  TYR A  20     -11.865   1.523  17.189  1.00 65.51           O  
ATOM    152  CZ  TYR A  20     -11.635   1.508  15.831  1.00 65.51           C  
ATOM    153  N   THR A  21     -10.749   4.063   9.076  1.00 80.46           N  
ATOM    154  CA  THR A  21     -10.102   4.231   7.780  1.00 80.46           C  
ATOM    155  C   THR A  21      -8.705   3.616   7.789  1.00 80.46           C  
ATOM    156  CB  THR A  21     -10.009   5.717   7.390  1.00 80.46           C  
ATOM    157  O   THR A  21      -7.955   3.780   8.754  1.00 80.46           O  
ATOM    158  CG2 THR A  21     -11.395   6.337   7.249  1.00 80.46           C  
ATOM    159  OG1 THR A  21      -9.281   6.426   8.401  1.00 80.46           O  
ATOM    160  N   LYS A  22      -8.451   2.532   7.141  1.00 91.92           N  
ATOM    161  CA  LYS A  22      -7.167   1.865   6.951  1.00 91.92           C  
ATOM    162  C   LYS A  22      -6.215   2.729   6.129  1.00 91.92           C  
ATOM    163  CB  LYS A  22      -7.362   0.508   6.272  1.00 91.92           C  
ATOM    164  O   LYS A  22      -6.612   3.306   5.114  1.00 91.92           O  
ATOM    165  CG  LYS A  22      -6.123  -0.376   6.289  1.00 91.92           C  
ATOM    166  CD  LYS A  22      -5.933  -1.044   7.645  1.00 91.92           C  
ATOM    167  CE  LYS A  22      -4.770  -2.028   7.626  1.00 91.92           C  
ATOM    168  NZ  LYS A  22      -4.668  -2.789   8.906  1.00 91.92           N  
ATOM    169  N   THR A  23      -4.962   2.880   6.727  1.00 96.37           N  
ATOM    170  CA  THR A  23      -3.942   3.601   5.975  1.00 96.37           C  
ATOM    171  C   THR A  23      -2.823   2.659   5.541  1.00 96.37           C  
ATOM    172  CB  THR A  23      -3.350   4.758   6.802  1.00 96.37           C  
ATOM    173  O   THR A  23      -2.374   1.817   6.323  1.00 96.37           O  
ATOM    174  CG2 THR A  23      -4.417   5.794   7.140  1.00 96.37           C  
ATOM    175  OG1 THR A  23      -2.805   4.236   8.020  1.00 96.37           O  
ATOM    176  N   CYS A  24      -2.327   2.791   4.258  1.00 97.81           N  
ATOM    177  CA  CYS A  24      -1.263   1.983   3.672  1.00 97.81           C  
ATOM    178  C   CYS A  24      -0.248   2.860   2.948  1.00 97.81           C  
ATOM    179  CB  CYS A  24      -1.844   0.953   2.703  1.00 97.81           C  
ATOM    180  O   CYS A  24      -0.564   3.981   2.548  1.00 97.81           O  
ATOM    181  SG  CYS A  24      -2.975  -0.221   3.480  1.00 97.81           S  
ATOM    182  N   LEU A  25       0.994   2.344   2.838  1.00 97.84           N  
ATOM    183  CA  LEU A  25       1.977   2.991   1.976  1.00 97.84           C  
ATOM    184  C   LEU A  25       1.652   2.751   0.505  1.00 97.84           C  
ATOM    185  CB  LEU A  25       3.385   2.480   2.289  1.00 97.84           C  
ATOM    186  O   LEU A  25       1.311   1.632   0.116  1.00 97.84           O  
ATOM    187  CG  LEU A  25       3.855   2.632   3.737  1.00 97.84           C  
ATOM    188  CD1 LEU A  25       5.206   1.951   3.930  1.00 97.84           C  
ATOM    189  CD2 LEU A  25       3.932   4.105   4.123  1.00 97.84           C  
ATOM    190  N   LYS A  26       1.761   3.827  -0.329  1.00 96.29           N  
ATOM    191  CA  LYS A  26       1.426   3.737  -1.747  1.00 96.29           C  
ATOM    192  C   LYS A  26       2.606   4.158  -2.619  1.00 96.29           C  
ATOM    193  CB  LYS A  26       0.205   4.601  -2.067  1.00 96.29           C  
ATOM    194  O   LYS A  26       3.325   5.102  -2.285  1.00 96.29           O  
ATOM    195  CG  LYS A  26      -1.123   3.958  -1.693  1.00 96.29           C  
ATOM    196  CD  LYS A  26      -2.299   4.708  -2.306  1.00 96.29           C  
ATOM    197  CE  LYS A  26      -3.623   4.025  -1.992  1.00 96.29           C  
ATOM    198  NZ  LYS A  26      -4.781   4.766  -2.576  1.00 96.29           N  
ATOM    199  N   THR A  27       2.884   3.379  -3.651  1.00 94.46           N  
ATOM    200  CA  THR A  27       3.860   3.746  -4.671  1.00 94.46           C  
ATOM    201  C   THR A  27       3.403   4.984  -5.436  1.00 94.46           C  
ATOM    202  CB  THR A  27       4.098   2.588  -5.658  1.00 94.46           C  
ATOM    203  O   THR A  27       2.213   5.143  -5.718  1.00 94.46           O  
ATOM    204  CG2 THR A  27       5.281   2.881  -6.574  1.00 94.46           C  
ATOM    205  OG1 THR A  27       4.363   1.387  -4.922  1.00 94.46           O  
ATOM    206  N   PRO A  28       4.274   5.821  -5.916  1.00 91.43           N  
ATOM    207  CA  PRO A  28       5.731   5.675  -5.877  1.00 91.43           C  
ATOM    208  C   PRO A  28       6.357   6.324  -4.645  1.00 91.43           C  
ATOM    209  CB  PRO A  28       6.190   6.379  -7.157  1.00 91.43           C  
ATOM    210  O   PRO A  28       7.524   6.073  -4.336  1.00 91.43           O  
ATOM    211  CG  PRO A  28       5.153   7.425  -7.410  1.00 91.43           C  
ATOM    212  CD  PRO A  28       3.841   6.939  -6.865  1.00 91.43           C  
ATOM    213  N   SER A  29       5.713   7.145  -3.908  1.00 89.62           N  
ATOM    214  CA  SER A  29       6.231   8.010  -2.854  1.00 89.62           C  
ATOM    215  C   SER A  29       6.286   7.280  -1.516  1.00 89.62           C  
ATOM    216  CB  SER A  29       5.374   9.269  -2.723  1.00 89.62           C  
ATOM    217  O   SER A  29       6.958   7.729  -0.585  1.00 89.62           O  
ATOM    218  OG  SER A  29       4.038   8.935  -2.387  1.00 89.62           O  
ATOM    219  N   SER A  30       5.692   5.955  -1.430  1.00 92.85           N  
ATOM    220  CA  SER A  30       5.669   5.162  -0.205  1.00 92.85           C  
ATOM    221  C   SER A  30       5.177   5.988   0.979  1.00 92.85           C  
ATOM    222  CB  SER A  30       7.059   4.601   0.097  1.00 92.85           C  
ATOM    223  O   SER A  30       5.707   5.872   2.086  1.00 92.85           O  
ATOM    224  OG  SER A  30       7.481   3.721  -0.931  1.00 92.85           O  
ATOM    225  N   THR A  31       4.257   6.870   0.691  1.00 95.19           N  
ATOM    226  CA  THR A  31       3.644   7.688   1.732  1.00 95.19           C  
ATOM    227  C   THR A  31       2.312   7.090   2.176  1.00 95.19           C  
ATOM    228  CB  THR A  31       3.426   9.134   1.251  1.00 95.19           C  
ATOM    229  O   THR A  31       1.601   6.481   1.374  1.00 95.19           O  
ATOM    230  CG2 THR A  31       4.749   9.798   0.887  1.00 95.19           C  
ATOM    231  OG1 THR A  31       2.576   9.124   0.097  1.00 95.19           O  
ATOM    232  N   PRO A  32       2.084   7.201   3.443  1.00 96.46           N  
ATOM    233  CA  PRO A  32       0.817   6.686   3.967  1.00 96.46           C  
ATOM    234  C   PRO A  32      -0.400   7.380   3.360  1.00 96.46           C  
ATOM    235  CB  PRO A  32       0.915   6.971   5.468  1.00 96.46           C  
ATOM    236  O   PRO A  32      -0.429   8.610   3.263  1.00 96.46           O  
ATOM    237  CG  PRO A  32       2.378   7.132   5.731  1.00 96.46           C  
ATOM    238  CD  PRO A  32       3.023   7.708   4.504  1.00 96.46           C  
ATOM    239  N   GLN A  33      -1.386   6.613   2.927  1.00 95.68           N  
ATOM    240  CA  GLN A  33      -2.645   7.101   2.374  1.00 95.68           C  
ATOM    241  C   GLN A  33      -3.823   6.267   2.868  1.00 95.68           C  
ATOM    242  CB  GLN A  33      -2.599   7.092   0.845  1.00 95.68           C  
ATOM    243  O   GLN A  33      -3.685   5.063   3.098  1.00 95.68           O  
ATOM    244  CG  GLN A  33      -1.549   8.023   0.256  1.00 95.68           C  
ATOM    245  CD  GLN A  33      -1.591   8.071  -1.260  1.00 95.68           C  
ATOM    246  NE2 GLN A  33      -0.422   8.175  -1.883  1.00 95.68           N  
ATOM    247  OE1 GLN A  33      -2.665   8.013  -1.867  1.00 95.68           O  
ATOM    248  N   THR A  34      -4.979   6.998   3.031  1.00 95.59           N  
ATOM    249  CA  THR A  34      -6.200   6.312   3.440  1.00 95.59           C  
ATOM    250  C   THR A  34      -6.717   5.414   2.320  1.00 95.59           C  
ATOM    251  CB  THR A  34      -7.296   7.315   3.845  1.00 95.59           C  
ATOM    252  O   THR A  34      -6.809   5.841   1.167  1.00 95.59           O  
ATOM    253  CG2 THR A  34      -8.551   6.594   4.324  1.00 95.59           C  
ATOM    254  OG1 THR A  34      -6.805   8.150   4.902  1.00 95.59           O  
ATOM    255  N   CYS A  35      -7.091   4.087   2.731  1.00 94.88           N  
ATOM    256  CA  CYS A  35      -7.605   3.155   1.734  1.00 94.88           C  
ATOM    257  C   CYS A  35      -9.082   3.410   1.459  1.00 94.88           C  
ATOM    258  CB  CYS A  35      -7.404   1.712   2.195  1.00 94.88           C  
ATOM    259  O   CYS A  35      -9.827   3.801   2.359  1.00 94.88           O  
ATOM    260  SG  CYS A  35      -5.669   1.231   2.345  1.00 94.88           S  
ATOM    261  N   PRO A  36      -9.436   3.269   0.165  1.00 93.72           N  
ATOM    262  CA  PRO A  36     -10.867   3.347  -0.138  1.00 93.72           C  
ATOM    263  C   PRO A  36     -11.693   2.331   0.648  1.00 93.72           C  
ATOM    264  CB  PRO A  36     -10.926   3.055  -1.639  1.00 93.72           C  
ATOM    265  O   PRO A  36     -11.155   1.328   1.123  1.00 93.72           O  
ATOM    266  CG  PRO A  36      -9.531   3.280  -2.128  1.00 93.72           C  
ATOM    267  CD  PRO A  36      -8.581   3.016  -0.995  1.00 93.72           C  
ATOM    268  N   GLN A  37     -12.960   2.593   0.776  1.00 91.19           N  
ATOM    269  CA  GLN A  37     -13.853   1.663   1.459  1.00 91.19           C  
ATOM    270  C   GLN A  37     -13.798   0.278   0.819  1.00 91.19           C  
ATOM    271  CB  GLN A  37     -15.289   2.190   1.448  1.00 91.19           C  
ATOM    272  O   GLN A  37     -13.793   0.155  -0.407  1.00 91.19           O  
ATOM    273  CG  GLN A  37     -16.231   1.427   2.369  1.00 91.19           C  
ATOM    274  CD  GLN A  37     -17.629   2.015   2.397  1.00 91.19           C  
ATOM    275  NE2 GLN A  37     -18.470   1.505   3.291  1.00 91.19           N  
ATOM    276  OE1 GLN A  37     -17.951   2.922   1.622  1.00 91.19           O  
ATOM    277  N   GLY A  38     -13.695  -0.765   1.676  1.00 90.21           N  
ATOM    278  CA  GLY A  38     -13.720  -2.109   1.120  1.00 90.21           C  
ATOM    279  C   GLY A  38     -12.339  -2.644   0.791  1.00 90.21           C  
ATOM    280  O   GLY A  38     -12.194  -3.805   0.402  1.00 90.21           O  
ATOM    281  N   GLN A  39     -11.274  -1.783   0.966  1.00 94.86           N  
ATOM    282  CA  GLN A  39      -9.878  -2.171   0.794  1.00 94.86           C  
ATOM    283  C   GLN A  39      -9.130  -2.140   2.123  1.00 94.86           C  
ATOM    284  CB  GLN A  39      -9.187  -1.257  -0.219  1.00 94.86           C  
ATOM    285  O   GLN A  39      -8.458  -1.156   2.441  1.00 94.86           O  
ATOM    286  CG  GLN A  39      -9.764  -1.349  -1.625  1.00 94.86           C  
ATOM    287  CD  GLN A  39      -8.937  -0.596  -2.650  1.00 94.86           C  
ATOM    288  NE2 GLN A  39      -9.522  -0.345  -3.816  1.00 94.86           N  
ATOM    289  OE1 GLN A  39      -7.781  -0.241  -2.395  1.00 94.86           O  
ATOM    290  N   ASP A  40      -9.159  -3.219   2.814  1.00 93.60           N  
ATOM    291  CA  ASP A  40      -8.694  -3.263   4.196  1.00 93.60           C  
ATOM    292  C   ASP A  40      -7.359  -3.997   4.303  1.00 93.60           C  
ATOM    293  CB  ASP A  40      -9.737  -3.934   5.093  1.00 93.60           C  
ATOM    294  O   ASP A  40      -6.909  -4.321   5.404  1.00 93.60           O  
ATOM    295  CG  ASP A  40     -11.033  -3.149   5.184  1.00 93.60           C  
ATOM    296  OD1 ASP A  40     -10.988  -1.917   5.392  1.00 93.60           O  
ATOM    297  OD2 ASP A  40     -12.111  -3.768   5.049  1.00 93.60           O  
ATOM    298  N   ILE A  41      -6.754  -4.260   3.159  1.00 96.48           N  
ATOM    299  CA  ILE A  41      -5.482  -4.972   3.111  1.00 96.48           C  
ATOM    300  C   ILE A  41      -4.407  -4.069   2.509  1.00 96.48           C  
ATOM    301  CB  ILE A  41      -5.597  -6.282   2.300  1.00 96.48           C  
ATOM    302  O   ILE A  41      -4.631  -3.430   1.479  1.00 96.48           O  
ATOM    303  CG1 ILE A  41      -6.576  -7.247   2.980  1.00 96.48           C  
ATOM    304  CG2 ILE A  41      -4.222  -6.932   2.125  1.00 96.48           C  
ATOM    305  CD1 ILE A  41      -6.857  -8.510   2.178  1.00 96.48           C  
ATOM    306  N   CYS A  42      -3.267  -3.995   3.238  1.00 98.01           N  
ATOM    307  CA  CYS A  42      -2.076  -3.368   2.674  1.00 98.01           C  
ATOM    308  C   CYS A  42      -1.187  -4.401   1.992  1.00 98.01           C  
ATOM    309  CB  CYS A  42      -1.287  -2.642   3.763  1.00 98.01           C  
ATOM    310  O   CYS A  42      -1.003  -5.505   2.508  1.00 98.01           O  
ATOM    311  SG  CYS A  42      -2.199  -1.296   4.548  1.00 98.01           S  
ATOM    312  N   PHE A  43      -0.662  -4.032   0.802  1.00 98.26           N  
ATOM    313  CA  PHE A  43       0.215  -4.992   0.142  1.00 98.26           C  
ATOM    314  C   PHE A  43       1.500  -4.319  -0.324  1.00 98.26           C  
ATOM    315  CB  PHE A  43      -0.497  -5.644  -1.047  1.00 98.26           C  
ATOM    316  O   PHE A  43       1.508  -3.123  -0.622  1.00 98.26           O  
ATOM    317  CG  PHE A  43      -0.622  -4.745  -2.248  1.00 98.26           C  
ATOM    318  CD1 PHE A  43      -1.743  -3.942  -2.418  1.00 98.26           C  
ATOM    319  CD2 PHE A  43       0.382  -4.703  -3.206  1.00 98.26           C  
ATOM    320  CE1 PHE A  43      -1.862  -3.109  -3.529  1.00 98.26           C  
ATOM    321  CE2 PHE A  43       0.271  -3.873  -4.318  1.00 98.26           C  
ATOM    322  CZ  PHE A  43      -0.852  -3.077  -4.478  1.00 98.26           C  
ATOM    323  N   LEU A  44       2.569  -5.038  -0.347  1.00 98.03           N  
ATOM    324  CA  LEU A  44       3.863  -4.736  -0.949  1.00 98.03           C  
ATOM    325  C   LEU A  44       4.296  -5.852  -1.894  1.00 98.03           C  
ATOM    326  CB  LEU A  44       4.924  -4.529   0.135  1.00 98.03           C  
ATOM    327  O   LEU A  44       4.390  -7.013  -1.488  1.00 98.03           O  
ATOM    328  CG  LEU A  44       6.331  -4.181  -0.351  1.00 98.03           C  
ATOM    329  CD1 LEU A  44       6.944  -3.098   0.531  1.00 98.03           C  
ATOM    330  CD2 LEU A  44       7.214  -5.424  -0.372  1.00 98.03           C  
ATOM    331  N   LYS A  45       4.456  -5.444  -3.090  1.00 97.09           N  
ATOM    332  CA  LYS A  45       4.827  -6.404  -4.126  1.00 97.09           C  
ATOM    333  C   LYS A  45       6.116  -5.984  -4.828  1.00 97.09           C  
ATOM    334  CB  LYS A  45       3.699  -6.555  -5.148  1.00 97.09           C  
ATOM    335  O   LYS A  45       6.236  -4.846  -5.286  1.00 97.09           O  
ATOM    336  CG  LYS A  45       3.951  -7.631  -6.193  1.00 97.09           C  
ATOM    337  CD  LYS A  45       2.707  -7.899  -7.031  1.00 97.09           C  
ATOM    338  CE  LYS A  45       2.350  -6.703  -7.903  1.00 97.09           C  
ATOM    339  NZ  LYS A  45       1.140  -6.966  -8.737  1.00 97.09           N  
ATOM    340  N   VAL A  46       7.033  -6.955  -4.876  1.00 96.01           N  
ATOM    341  CA  VAL A  46       8.297  -6.760  -5.578  1.00 96.01           C  
ATOM    342  C   VAL A  46       8.363  -7.684  -6.791  1.00 96.01           C  
ATOM    343  CB  VAL A  46       9.506  -7.012  -4.649  1.00 96.01           C  
ATOM    344  O   VAL A  46       8.224  -8.902  -6.659  1.00 96.01           O  
ATOM    345  CG1 VAL A  46      10.817  -6.744  -5.386  1.00 96.01           C  
ATOM    346  CG2 VAL A  46       9.406  -6.144  -3.396  1.00 96.01           C  
ATOM    347  N   SER A  47       8.490  -7.080  -7.983  1.00 95.53           N  
ATOM    348  CA  SER A  47       8.505  -7.869  -9.211  1.00 95.53           C  
ATOM    349  C   SER A  47       9.741  -7.561 -10.050  1.00 95.53           C  
ATOM    350  CB  SER A  47       7.242  -7.608 -10.032  1.00 95.53           C  
ATOM    351  O   SER A  47      10.330  -6.486  -9.926  1.00 95.53           O  
ATOM    352  OG  SER A  47       7.122  -6.231 -10.346  1.00 95.53           O  
ATOM    353  N   CYS A  48      10.135  -8.557 -10.737  1.00 94.89           N  
ATOM    354  CA  CYS A  48      11.266  -8.413 -11.646  1.00 94.89           C  
ATOM    355  C   CYS A  48      10.901  -8.881 -13.050  1.00 94.89           C  
ATOM    356  CB  CYS A  48      12.470  -9.203 -11.132  1.00 94.89           C  
ATOM    357  O   CYS A  48      10.508 -10.034 -13.242  1.00 94.89           O  
ATOM    358  SG  CYS A  48      13.441  -8.322  -9.890  1.00 94.89           S  
ATOM    359  N   GLU A  49      11.010  -7.960 -14.015  1.00 89.43           N  
ATOM    360  CA  GLU A  49      10.779  -8.308 -15.414  1.00 89.43           C  
ATOM    361  C   GLU A  49      12.097  -8.481 -16.164  1.00 89.43           C  
ATOM    362  CB  GLU A  49       9.919  -7.244 -16.099  1.00 89.43           C  
ATOM    363  O   GLU A  49      13.162  -8.556 -15.549  1.00 89.43           O  
ATOM    364  CG  GLU A  49       8.530  -7.094 -15.496  1.00 89.43           C  
ATOM    365  CD  GLU A  49       7.723  -5.966 -16.120  1.00 89.43           C  
ATOM    366  OE1 GLU A  49       6.521  -5.829 -15.797  1.00 89.43           O  
ATOM    367  OE2 GLU A  49       8.298  -5.213 -16.938  1.00 89.43           O  
ATOM    368  N   GLN A  50      11.981  -8.680 -17.476  1.00 89.09           N  
ATOM    369  CA  GLN A  50      13.096  -9.009 -18.358  1.00 89.09           C  
ATOM    370  C   GLN A  50      14.225  -7.991 -18.221  1.00 89.09           C  
ATOM    371  CB  GLN A  50      12.627  -9.079 -19.813  1.00 89.09           C  
ATOM    372  O   GLN A  50      15.402  -8.349 -18.297  1.00 89.09           O  
ATOM    373  CG  GLN A  50      13.709  -9.528 -20.786  1.00 89.09           C  
ATOM    374  CD  GLN A  50      13.195  -9.679 -22.206  1.00 89.09           C  
ATOM    375  NE2 GLN A  50      14.086  -9.520 -23.179  1.00 89.09           N  
ATOM    376  OE1 GLN A  50      12.007  -9.936 -22.426  1.00 89.09           O  
ATOM    377  N   PHE A  51      13.954  -6.717 -17.824  1.00 88.73           N  
ATOM    378  CA  PHE A  51      14.966  -5.670 -17.744  1.00 88.73           C  
ATOM    379  C   PHE A  51      15.373  -5.419 -16.297  1.00 88.73           C  
ATOM    380  CB  PHE A  51      14.451  -4.374 -18.378  1.00 88.73           C  
ATOM    381  O   PHE A  51      15.949  -4.376 -15.981  1.00 88.73           O  
ATOM    382  CG  PHE A  51      14.184  -4.485 -19.854  1.00 88.73           C  
ATOM    383  CD1 PHE A  51      15.233  -4.519 -20.765  1.00 88.73           C  
ATOM    384  CD2 PHE A  51      12.882  -4.555 -20.333  1.00 88.73           C  
ATOM    385  CE1 PHE A  51      14.989  -4.621 -22.132  1.00 88.73           C  
ATOM    386  CE2 PHE A  51      12.629  -4.657 -21.698  1.00 88.73           C  
ATOM    387  CZ  PHE A  51      13.684  -4.689 -22.596  1.00 88.73           C  
ATOM    388  N   CYS A  52      15.090  -6.239 -15.377  1.00 92.65           N  
ATOM    389  CA  CYS A  52      15.340  -6.097 -13.947  1.00 92.65           C  
ATOM    390  C   CYS A  52      16.829  -5.928 -13.669  1.00 92.65           C  
ATOM    391  CB  CYS A  52      14.805  -7.310 -13.187  1.00 92.65           C  
ATOM    392  O   CYS A  52      17.219  -5.105 -12.838  1.00 92.65           O  
ATOM    393  SG  CYS A  52      14.824  -7.110 -11.392  1.00 92.65           S  
ATOM    394  N   PRO A  53      17.652  -6.575 -14.459  1.00 90.04           N  
ATOM    395  CA  PRO A  53      19.090  -6.409 -14.238  1.00 90.04           C  
ATOM    396  C   PRO A  53      19.576  -4.995 -14.548  1.00 90.04           C  
ATOM    397  CB  PRO A  53      19.714  -7.424 -15.200  1.00 90.04           C  
ATOM    398  O   PRO A  53      20.543  -4.525 -13.945  1.00 90.04           O  
ATOM    399  CG  PRO A  53      18.630  -8.418 -15.463  1.00 90.04           C  
ATOM    400  CD  PRO A  53      17.305  -7.721 -15.347  1.00 90.04           C  
ATOM    401  N   ILE A  54      18.882  -4.323 -15.331  1.00 93.25           N  
ATOM    402  CA  ILE A  54      19.268  -2.978 -15.743  1.00 93.25           C  
ATOM    403  C   ILE A  54      18.476  -1.946 -14.942  1.00 93.25           C  
ATOM    404  CB  ILE A  54      19.047  -2.765 -17.257  1.00 93.25           C  
ATOM    405  O   ILE A  54      19.044  -0.974 -14.438  1.00 93.25           O  
ATOM    406  CG1 ILE A  54      19.822  -3.814 -18.063  1.00 93.25           C  
ATOM    407  CG2 ILE A  54      19.454  -1.347 -17.668  1.00 93.25           C  
ATOM    408  CD1 ILE A  54      19.433  -3.877 -19.533  1.00 93.25           C  
ATOM    409  N   ARG A  55      17.124  -2.192 -14.633  1.00 91.09           N  
ATOM    410  CA  ARG A  55      16.212  -1.197 -14.079  1.00 91.09           C  
ATOM    411  C   ARG A  55      15.915  -1.483 -12.611  1.00 91.09           C  
ATOM    412  CB  ARG A  55      14.909  -1.157 -14.879  1.00 91.09           C  
ATOM    413  O   ARG A  55      15.484  -0.594 -11.874  1.00 91.09           O  
ATOM    414  CG  ARG A  55      15.073  -0.640 -16.300  1.00 91.09           C  
ATOM    415  CD  ARG A  55      13.734  -0.513 -17.012  1.00 91.09           C  
ATOM    416  NE  ARG A  55      13.896  -0.039 -18.384  1.00 91.09           N  
ATOM    417  NH1 ARG A  55      11.632   0.126 -18.814  1.00 91.09           N  
ATOM    418  NH2 ARG A  55      13.155   0.677 -20.436  1.00 91.09           N  
ATOM    419  CZ  ARG A  55      12.894   0.253 -19.208  1.00 91.09           C  
ATOM    420  N   GLY A  56      16.416  -2.674 -12.219  1.00 93.10           N  
ATOM    421  CA  GLY A  56      16.080  -3.063 -10.859  1.00 93.10           C  
ATOM    422  C   GLY A  56      14.654  -3.560 -10.715  1.00 93.10           C  
ATOM    423  O   GLY A  56      13.899  -3.588 -11.689  1.00 93.10           O  
ATOM    424  N   PRO A  57      14.289  -4.011  -9.521  1.00 94.12           N  
ATOM    425  CA  PRO A  57      12.943  -4.531  -9.271  1.00 94.12           C  
ATOM    426  C   PRO A  57      11.882  -3.433  -9.237  1.00 94.12           C  
ATOM    427  CB  PRO A  57      13.074  -5.206  -7.902  1.00 94.12           C  
ATOM    428  O   PRO A  57      12.199  -2.272  -8.966  1.00 94.12           O  
ATOM    429  CG  PRO A  57      14.163  -4.452  -7.208  1.00 94.12           C  
ATOM    430  CD  PRO A  57      15.154  -3.990  -8.238  1.00 94.12           C  
ATOM    431  N   VAL A  58      10.690  -3.807  -9.569  1.00 93.84           N  
ATOM    432  CA  VAL A  58       9.515  -2.949  -9.467  1.00 93.84           C  
ATOM    433  C   VAL A  58       8.815  -3.187  -8.130  1.00 93.84           C  
ATOM    434  CB  VAL A  58       8.531  -3.192 -10.634  1.00 93.84           C  
ATOM    435  O   VAL A  58       8.489  -4.326  -7.787  1.00 93.84           O  
ATOM    436  CG1 VAL A  58       7.302  -2.296 -10.500  1.00 93.84           C  
ATOM    437  CG2 VAL A  58       9.226  -2.956 -11.974  1.00 93.84           C  
ATOM    438  N   ILE A  59       8.697  -2.075  -7.396  1.00 94.69           N  
ATOM    439  CA  ILE A  59       8.029  -2.166  -6.103  1.00 94.69           C  
ATOM    440  C   ILE A  59       6.638  -1.541  -6.195  1.00 94.69           C  
ATOM    441  CB  ILE A  59       8.853  -1.478  -4.991  1.00 94.69           C  
ATOM    442  O   ILE A  59       6.494  -0.393  -6.623  1.00 94.69           O  
ATOM    443  CG1 ILE A  59      10.229  -2.141  -4.859  1.00 94.69           C  
ATOM    444  CG2 ILE A  59       8.098  -1.513  -3.659  1.00 94.69           C  
ATOM    445  CD1 ILE A  59      11.181  -1.409  -3.923  1.00 94.69           C  
ATOM    446  N   GLU A  60       5.666  -2.313  -5.782  1.00 96.20           N  
ATOM    447  CA  GLU A  60       4.279  -1.859  -5.738  1.00 96.20           C  
ATOM    448  C   GLU A  60       3.699  -1.990  -4.333  1.00 96.20           C  
ATOM    449  CB  GLU A  60       3.424  -2.644  -6.736  1.00 96.20           C  
ATOM    450  O   GLU A  60       3.815  -3.044  -3.704  1.00 96.20           O  
ATOM    451  CG  GLU A  60       3.794  -2.397  -8.191  1.00 96.20           C  
ATOM    452  CD  GLU A  60       2.902  -3.142  -9.171  1.00 96.20           C  
ATOM    453  OE1 GLU A  60       3.107  -3.010 -10.399  1.00 96.20           O  
ATOM    454  OE2 GLU A  60       1.991  -3.863  -8.708  1.00 96.20           O  
ATOM    455  N   GLN A  61       3.254  -0.897  -3.881  1.00 97.35           N  
ATOM    456  CA  GLN A  61       2.578  -0.867  -2.589  1.00 97.35           C  
ATOM    457  C   GLN A  61       1.228  -0.162  -2.690  1.00 97.35           C  
ATOM    458  CB  GLN A  61       3.453  -0.178  -1.540  1.00 97.35           C  
ATOM    459  O   GLN A  61       1.073   0.783  -3.466  1.00 97.35           O  
ATOM    460  CG  GLN A  61       4.811  -0.837  -1.342  1.00 97.35           C  
ATOM    461  CD  GLN A  61       5.731  -0.029  -0.447  1.00 97.35           C  
ATOM    462  NE2 GLN A  61       6.364  -0.698   0.511  1.00 97.35           N  
ATOM    463  OE1 GLN A  61       5.873   1.186  -0.615  1.00 97.35           O  
ATOM    464  N   GLY A  62       0.253  -0.657  -1.847  1.00 97.39           N  
ATOM    465  CA  GLY A  62      -1.049  -0.009  -1.872  1.00 97.39           C  
ATOM    466  C   GLY A  62      -2.106  -0.764  -1.089  1.00 97.39           C  
ATOM    467  O   GLY A  62      -1.783  -1.535  -0.183  1.00 97.39           O  
ATOM    468  N   CYS A  63      -3.316  -0.346  -1.352  1.00 97.17           N  
ATOM    469  CA  CYS A  63      -4.499  -0.910  -0.713  1.00 97.17           C  
ATOM    470  C   CYS A  63      -5.186  -1.917  -1.627  1.00 97.17           C  
ATOM    471  CB  CYS A  63      -5.481   0.197  -0.330  1.00 97.17           C  
ATOM    472  O   CYS A  63      -5.273  -1.704  -2.838  1.00 97.17           O  
ATOM    473  SG  CYS A  63      -4.762   1.475   0.724  1.00 97.17           S  
ATOM    474  N   ALA A  64      -5.751  -2.983  -0.967  1.00 97.28           N  
ATOM    475  CA  ALA A  64      -6.484  -3.975  -1.749  1.00 97.28           C  
ATOM    476  C   ALA A  64      -7.614  -4.593  -0.930  1.00 97.28           C  
ATOM    477  CB  ALA A  64      -5.538  -5.063  -2.250  1.00 97.28           C  
ATOM    478  O   ALA A  64      -7.539  -4.649   0.300  1.00 97.28           O  
ATOM    479  N   ALA A  65      -8.648  -4.910  -1.665  1.00 96.66           N  
ATOM    480  CA  ALA A  65      -9.737  -5.635  -1.017  1.00 96.66           C  
ATOM    481  C   ALA A  65      -9.291  -7.030  -0.590  1.00 96.66           C  
ATOM    482  CB  ALA A  65     -10.944  -5.727  -1.948  1.00 96.66           C  
ATOM    483  O   ALA A  65      -9.695  -7.523   0.466  1.00 96.66           O  
ATOM    484  N   THR A  66      -8.569  -7.631  -1.473  1.00 97.30           N  
ATOM    485  CA  THR A  66      -7.933  -8.924  -1.246  1.00 97.30           C  
ATOM    486  C   THR A  66      -6.451  -8.868  -1.607  1.00 97.30           C  
ATOM    487  CB  THR A  66      -8.621 -10.036  -2.059  1.00 97.30           C  
ATOM    488  O   THR A  66      -6.034  -8.032  -2.411  1.00 97.30           O  
ATOM    489  CG2 THR A  66     -10.091 -10.168  -1.676  1.00 97.30           C  
ATOM    490  OG1 THR A  66      -8.528  -9.725  -3.455  1.00 97.30           O  
ATOM    491  N   CYS A  67      -5.688  -9.789  -0.872  1.00 97.16           N  
ATOM    492  CA  CYS A  67      -4.263  -9.852  -1.178  1.00 97.16           C  
ATOM    493  C   CYS A  67      -4.034 -10.255  -2.630  1.00 97.16           C  
ATOM    494  CB  CYS A  67      -3.559 -10.839  -0.248  1.00 97.16           C  
ATOM    495  O   CYS A  67      -4.592 -11.248  -3.098  1.00 97.16           O  
ATOM    496  SG  CYS A  67      -1.756 -10.778  -0.351  1.00 97.16           S  
ATOM    497  N   PRO A  68      -3.259  -9.427  -3.419  1.00 96.61           N  
ATOM    498  CA  PRO A  68      -2.967  -9.769  -4.813  1.00 96.61           C  
ATOM    499  C   PRO A  68      -2.342 -11.153  -4.963  1.00 96.61           C  
ATOM    500  CB  PRO A  68      -1.986  -8.676  -5.247  1.00 96.61           C  
ATOM    501  O   PRO A  68      -1.734 -11.666  -4.019  1.00 96.61           O  
ATOM    502  CG  PRO A  68      -2.188  -7.569  -4.263  1.00 96.61           C  
ATOM    503  CD  PRO A  68      -2.622  -8.167  -2.955  1.00 96.61           C  
ATOM    504  N   GLU A  69      -2.537 -11.621  -6.180  1.00 96.75           N  
ATOM    505  CA  GLU A  69      -1.961 -12.925  -6.495  1.00 96.75           C  
ATOM    506  C   GLU A  69      -0.456 -12.822  -6.727  1.00 96.75           C  
ATOM    507  CB  GLU A  69      -2.642 -13.532  -7.724  1.00 96.75           C  
ATOM    508  O   GLU A  69       0.019 -11.863  -7.339  1.00 96.75           O  
ATOM    509  CG  GLU A  69      -4.100 -13.906  -7.497  1.00 96.75           C  
ATOM    510  CD  GLU A  69      -4.751 -14.547  -8.712  1.00 96.75           C  
ATOM    511  OE1 GLU A  69      -5.945 -14.917  -8.636  1.00 96.75           O  
ATOM    512  OE2 GLU A  69      -4.062 -14.680  -9.748  1.00 96.75           O  
ATOM    513  N   PHE A  70       0.155 -13.789  -6.228  1.00 95.31           N  
ATOM    514  CA  PHE A  70       1.584 -13.898  -6.501  1.00 95.31           C  
ATOM    515  C   PHE A  70       1.827 -14.450  -7.900  1.00 95.31           C  
ATOM    516  CB  PHE A  70       2.265 -14.790  -5.459  1.00 95.31           C  
ATOM    517  O   PHE A  70       1.396 -15.560  -8.220  1.00 95.31           O  
ATOM    518  CG  PHE A  70       3.765 -14.670  -5.443  1.00 95.31           C  
ATOM    519  CD1 PHE A  70       4.554 -15.539  -6.186  1.00 95.31           C  
ATOM    520  CD2 PHE A  70       4.386 -13.686  -4.685  1.00 95.31           C  
ATOM    521  CE1 PHE A  70       5.942 -15.430  -6.174  1.00 95.31           C  
ATOM    522  CE2 PHE A  70       5.773 -13.570  -4.667  1.00 95.31           C  
ATOM    523  CZ  PHE A  70       6.549 -14.444  -5.411  1.00 95.31           C  
ATOM    524  N   ARG A  71       2.626 -13.709  -8.785  1.00 94.02           N  
ATOM    525  CA  ARG A  71       2.901 -14.122 -10.158  1.00 94.02           C  
ATOM    526  C   ARG A  71       4.348 -14.576 -10.314  1.00 94.02           C  
ATOM    527  CB  ARG A  71       2.601 -12.981 -11.133  1.00 94.02           C  
ATOM    528  O   ARG A  71       5.168 -14.373  -9.417  1.00 94.02           O  
ATOM    529  CG  ARG A  71       1.153 -12.520 -11.116  1.00 94.02           C  
ATOM    530  CD  ARG A  71       0.874 -11.494 -12.205  1.00 94.02           C  
ATOM    531  NE  ARG A  71      -0.536 -11.119 -12.245  1.00 94.02           N  
ATOM    532  NH1 ARG A  71      -0.301  -9.612 -13.980  1.00 94.02           N  
ATOM    533  NH2 ARG A  71      -2.359  -9.968 -13.036  1.00 94.02           N  
ATOM    534  CZ  ARG A  71      -1.062 -10.234 -13.087  1.00 94.02           C  
ATOM    535  N   SER A  72       4.590 -15.192 -11.453  1.00 92.32           N  
ATOM    536  CA  SER A  72       5.876 -15.823 -11.730  1.00 92.32           C  
ATOM    537  C   SER A  72       7.007 -14.801 -11.721  1.00 92.32           C  
ATOM    538  CB  SER A  72       5.840 -16.543 -13.079  1.00 92.32           C  
ATOM    539  O   SER A  72       8.113 -15.096 -11.264  1.00 92.32           O  
ATOM    540  OG  SER A  72       5.731 -15.613 -14.143  1.00 92.32           O  
ATOM    541  N   ASN A  73       6.765 -13.588 -11.999  1.00 93.65           N  
ATOM    542  CA  ASN A  73       7.799 -12.560 -12.058  1.00 93.65           C  
ATOM    543  C   ASN A  73       7.947 -11.836 -10.723  1.00 93.65           C  
ATOM    544  CB  ASN A  73       7.497 -11.558 -13.174  1.00 93.65           C  
ATOM    545  O   ASN A  73       8.792 -10.951 -10.582  1.00 93.65           O  
ATOM    546  CG  ASN A  73       6.144 -10.895 -13.014  1.00 93.65           C  
ATOM    547  ND2 ASN A  73       5.931  -9.800 -13.734  1.00 93.65           N  
ATOM    548  OD1 ASN A  73       5.296 -11.363 -12.248  1.00 93.65           O  
ATOM    549  N   ASP A  74       7.150 -12.242  -9.722  1.00 95.80           N  
ATOM    550  CA  ASP A  74       7.206 -11.621  -8.402  1.00 95.80           C  
ATOM    551  C   ASP A  74       8.326 -12.225  -7.558  1.00 95.80           C  
ATOM    552  CB  ASP A  74       5.865 -11.769  -7.681  1.00 95.80           C  
ATOM    553  O   ASP A  74       8.498 -13.445  -7.527  1.00 95.80           O  
ATOM    554  CG  ASP A  74       4.757 -10.946  -8.314  1.00 95.80           C  
ATOM    555  OD1 ASP A  74       5.058  -9.987  -9.058  1.00 95.80           O  
ATOM    556  OD2 ASP A  74       3.572 -11.258  -8.066  1.00 95.80           O  
ATOM    557  N   ARG A  75       9.000 -11.478  -6.894  1.00 95.30           N  
ATOM    558  CA  ARG A  75      10.051 -11.916  -5.981  1.00 95.30           C  
ATOM    559  C   ARG A  75       9.516 -12.067  -4.561  1.00 95.30           C  
ATOM    560  CB  ARG A  75      11.222 -10.931  -5.997  1.00 95.30           C  
ATOM    561  O   ARG A  75       9.910 -12.985  -3.839  1.00 95.30           O  
ATOM    562  CG  ARG A  75      12.008 -10.929  -7.299  1.00 95.30           C  
ATOM    563  CD  ARG A  75      13.356 -10.240  -7.143  1.00 95.30           C  
ATOM    564  NE  ARG A  75      14.095 -10.211  -8.402  1.00 95.30           N  
ATOM    565  NH1 ARG A  75      15.926  -9.096  -7.540  1.00 95.30           N  
ATOM    566  NH2 ARG A  75      15.881  -9.697  -9.752  1.00 95.30           N  
ATOM    567  CZ  ARG A  75      15.299  -9.668  -8.562  1.00 95.30           C  
ATOM    568  N   SER A  76       8.602 -11.190  -4.253  1.00 96.67           N  
ATOM    569  CA  SER A  76       7.995 -11.226  -2.926  1.00 96.67           C  
ATOM    570  C   SER A  76       6.642 -10.522  -2.918  1.00 96.67           C  
ATOM    571  CB  SER A  76       8.921 -10.579  -1.895  1.00 96.67           C  
ATOM    572  O   SER A  76       6.377  -9.664  -3.763  1.00 96.67           O  
ATOM    573  OG  SER A  76       9.044  -9.187  -2.133  1.00 96.67           O  
ATOM    574  N   LEU A  77       5.783 -11.016  -1.973  1.00 97.79           N  
ATOM    575  CA  LEU A  77       4.476 -10.415  -1.732  1.00 97.79           C  
ATOM    576  C   LEU A  77       4.153 -10.397  -0.242  1.00 97.79           C  
ATOM    577  CB  LEU A  77       3.387 -11.175  -2.493  1.00 97.79           C  
ATOM    578  O   LEU A  77       4.197 -11.437   0.420  1.00 97.79           O  
ATOM    579  CG  LEU A  77       1.948 -10.714  -2.259  1.00 97.79           C  
ATOM    580  CD1 LEU A  77       1.769  -9.276  -2.733  1.00 97.79           C  
ATOM    581  CD2 LEU A  77       0.967 -11.642  -2.968  1.00 97.79           C  
ATOM    582  N   LEU A  78       3.941  -9.178   0.286  1.00 97.78           N  
ATOM    583  CA  LEU A  78       3.517  -8.982   1.668  1.00 97.78           C  
ATOM    584  C   LEU A  78       2.099  -8.423   1.727  1.00 97.78           C  
ATOM    585  CB  LEU A  78       4.480  -8.040   2.395  1.00 97.78           C  
ATOM    586  O   LEU A  78       1.779  -7.457   1.031  1.00 97.78           O  
ATOM    587  CG  LEU A  78       4.068  -7.603   3.802  1.00 97.78           C  
ATOM    588  CD1 LEU A  78       4.209  -8.765   4.780  1.00 97.78           C  
ATOM    589  CD2 LEU A  78       4.902  -6.410   4.257  1.00 97.78           C  
ATOM    590  N   CYS A  79       1.254  -9.050   2.543  1.00 98.12           N  
ATOM    591  CA  CYS A  79      -0.085  -8.551   2.840  1.00 98.12           C  
ATOM    592  C   CYS A  79      -0.309  -8.453   4.344  1.00 98.12           C  
ATOM    593  CB  CYS A  79      -1.145  -9.457   2.215  1.00 98.12           C  
ATOM    594  O   CYS A  79      -0.003  -9.390   5.084  1.00 98.12           O  
ATOM    595  SG  CYS A  79      -1.064  -9.537   0.413  1.00 98.12           S  
ATOM    596  N   CYS A  80      -0.821  -7.382   4.721  1.00 97.74           N  
ATOM    597  CA  CYS A  80      -1.075  -7.190   6.144  1.00 97.74           C  
ATOM    598  C   CYS A  80      -2.299  -6.309   6.366  1.00 97.74           C  
ATOM    599  CB  CYS A  80       0.143  -6.567   6.826  1.00 97.74           C  
ATOM    600  O   CYS A  80      -2.764  -5.642   5.440  1.00 97.74           O  
ATOM    601  SG  CYS A  80       0.564  -4.924   6.206  1.00 97.74           S  
ATOM    602  N   THR A  81      -2.898  -6.330   7.597  1.00 95.47           N  
ATOM    603  CA  THR A  81      -4.197  -5.705   7.821  1.00 95.47           C  
ATOM    604  C   THR A  81      -4.085  -4.572   8.836  1.00 95.47           C  
ATOM    605  CB  THR A  81      -5.235  -6.733   8.308  1.00 95.47           C  
ATOM    606  O   THR A  81      -5.096  -4.014   9.266  1.00 95.47           O  
ATOM    607  CG2 THR A  81      -5.552  -7.753   7.219  1.00 95.47           C  
ATOM    608  OG1 THR A  81      -4.717  -7.421   9.454  1.00 95.47           O  
ATOM    609  N   THR A  82      -2.807  -4.293   9.223  1.00 95.22           N  
ATOM    610  CA  THR A  82      -2.623  -3.166  10.130  1.00 95.22           C  
ATOM    611  C   THR A  82      -2.152  -1.930   9.368  1.00 95.22           C  
ATOM    612  CB  THR A  82      -1.612  -3.503  11.242  1.00 95.22           C  
ATOM    613  O   THR A  82      -1.686  -2.035   8.232  1.00 95.22           O  
ATOM    614  CG2 THR A  82      -2.068  -4.712  12.052  1.00 95.22           C  
ATOM    615  OG1 THR A  82      -0.339  -3.790  10.650  1.00 95.22           O  
ATOM    616  N   ASP A  83      -2.301  -0.717   9.939  1.00 95.93           N  
ATOM    617  CA  ASP A  83      -1.947   0.539   9.284  1.00 95.93           C  
ATOM    618  C   ASP A  83      -0.463   0.572   8.926  1.00 95.93           C  
ATOM    619  CB  ASP A  83      -2.299   1.729  10.180  1.00 95.93           C  
ATOM    620  O   ASP A  83       0.389   0.255   9.758  1.00 95.93           O  
ATOM    621  CG  ASP A  83      -3.794   1.982  10.268  1.00 95.93           C  
ATOM    622  OD1 ASP A  83      -4.549   1.488   9.404  1.00 95.93           O  
ATOM    623  OD2 ASP A  83      -4.220   2.686  11.210  1.00 95.93           O  
ATOM    624  N   ASN A  84      -0.219   0.939   7.605  1.00 96.18           N  
ATOM    625  CA  ASN A  84       1.133   1.161   7.106  1.00 96.18           C  
ATOM    626  C   ASN A  84       2.028  -0.051   7.353  1.00 96.18           C  
ATOM    627  CB  ASN A  84       1.744   2.411   7.744  1.00 96.18           C  
ATOM    628  O   ASN A  84       3.215   0.099   7.647  1.00 96.18           O  
ATOM    629  CG  ASN A  84       0.883   3.644   7.552  1.00 96.18           C  
ATOM    630  ND2 ASN A  84       0.648   4.377   8.634  1.00 96.18           N  
ATOM    631  OD1 ASN A  84       0.431   3.934   6.442  1.00 96.18           O  
ATOM    632  N   CYS A  85       1.637  -1.204   7.346  1.00 97.02           N  
ATOM    633  CA  CYS A  85       2.345  -2.445   7.640  1.00 97.02           C  
ATOM    634  C   CYS A  85       3.128  -2.927   6.424  1.00 97.02           C  
ATOM    635  CB  CYS A  85       1.365  -3.528   8.089  1.00 97.02           C  
ATOM    636  O   CYS A  85       3.894  -3.888   6.515  1.00 97.02           O  
ATOM    637  SG  CYS A  85       0.198  -4.032   6.806  1.00 97.02           S  
ATOM    638  N   ASN A  86       2.933  -2.244   5.341  1.00 96.68           N  
ATOM    639  CA  ASN A  86       3.569  -2.674   4.100  1.00 96.68           C  
ATOM    640  C   ASN A  86       4.893  -1.953   3.869  1.00 96.68           C  
ATOM    641  CB  ASN A  86       2.630  -2.455   2.912  1.00 96.68           C  
ATOM    642  O   ASN A  86       5.046  -1.226   2.885  1.00 96.68           O  
ATOM    643  CG  ASN A  86       2.122  -1.030   2.824  1.00 96.68           C  
ATOM    644  ND2 ASN A  86       2.016  -0.512   1.607  1.00 96.68           N  
ATOM    645  OD1 ASN A  86       1.827  -0.399   3.843  1.00 96.68           O  
ATOM    646  N   HIS A  87       6.021  -1.927   4.799  1.00 90.51           N  
ATOM    647  CA  HIS A  87       7.368  -1.375   4.711  1.00 90.51           C  
ATOM    648  C   HIS A  87       8.355  -2.411   4.184  1.00 90.51           C  
ATOM    649  CB  HIS A  87       7.827  -0.859   6.076  1.00 90.51           C  
ATOM    650  O   HIS A  87       8.103  -3.615   4.271  1.00 90.51           O  
ATOM    651  CG  HIS A  87       6.948   0.213   6.638  1.00 90.51           C  
ATOM    652  CD2 HIS A  87       5.955   0.158   7.557  1.00 90.51           C  
ATOM    653  ND1 HIS A  87       7.045   1.533   6.252  1.00 90.51           N  
ATOM    654  CE1 HIS A  87       6.146   2.245   6.911  1.00 90.51           C  
ATOM    655  NE2 HIS A  87       5.472   1.435   7.709  1.00 90.51           N  
TER     656      ALA A   1                                                      
ENDMDL                                                                          
END                                                                             
