# Supplementary material for: Domain loss enabled evolution of novel functions in the snake three-finger toxin gene superfamily
Source: Nat Commun. 2023 Aug 11;14:4861. doi: 10.1038/s41467-023-40550-0 (PMC10421932; doi:10.1038/s41467-023-40550-0)
Supplement: Supplementary file 5 — Supplementary Data 2 [file 41467_2023_40550_MOESM5_ESM.zip › SD2_structure_predictions/full_sequence/None|Oran_dn5|Ornithorhynchus_anatinus.pdb]

MODEL     1                                                                     
ATOM      1  N   MET A   1     -41.029   2.890  30.555  1.00 63.34           N  
ATOM      2  CA  MET A   1     -39.851   2.037  30.676  1.00 63.34           C  
ATOM      3  C   MET A   1     -39.497   1.404  29.334  1.00 63.34           C  
ATOM      4  CB  MET A   1     -40.080   0.946  31.723  1.00 63.34           C  
ATOM      5  O   MET A   1     -38.383   0.909  29.151  1.00 63.34           O  
ATOM      6  CG  MET A   1     -41.302   1.182  32.596  1.00 63.34           C  
ATOM      7  SD  MET A   1     -41.768  -0.301  33.571  1.00 63.34           S  
ATOM      8  CE  MET A   1     -41.692   0.382  35.250  1.00 63.34           C  
ATOM      9  N   MET A   2     -40.343   1.619  28.227  1.00 70.65           N  
ATOM     10  CA  MET A   2     -40.180   1.164  26.849  1.00 70.65           C  
ATOM     11  C   MET A   2     -39.549   2.253  25.987  1.00 70.65           C  
ATOM     12  CB  MET A   2     -41.528   0.746  26.258  1.00 70.65           C  
ATOM     13  O   MET A   2     -38.836   1.955  25.028  1.00 70.65           O  
ATOM     14  CG  MET A   2     -42.649   1.737  26.526  1.00 70.65           C  
ATOM     15  SD  MET A   2     -44.157   1.374  25.545  1.00 70.65           S  
ATOM     16  CE  MET A   2     -45.061   0.329  26.722  1.00 70.65           C  
ATOM     17  N   ARG A   3     -39.532   3.487  26.422  1.00 75.09           N  
ATOM     18  CA  ARG A   3     -39.025   4.645  25.693  1.00 75.09           C  
ATOM     19  C   ARG A   3     -37.526   4.819  25.917  1.00 75.09           C  
ATOM     20  CB  ARG A   3     -39.769   5.914  26.113  1.00 75.09           C  
ATOM     21  O   ARG A   3     -36.794   5.188  24.996  1.00 75.09           O  
ATOM     22  CG  ARG A   3     -40.915   6.291  25.189  1.00 75.09           C  
ATOM     23  CD  ARG A   3     -41.682   7.500  25.706  1.00 75.09           C  
ATOM     24  NE  ARG A   3     -42.518   8.093  24.665  1.00 75.09           N  
ATOM     25  NH1 ARG A   3     -43.642   9.520  26.093  1.00 75.09           N  
ATOM     26  NH2 ARG A   3     -44.136   9.507  23.854  1.00 75.09           N  
ATOM     27  CZ  ARG A   3     -43.430   9.039  24.873  1.00 75.09           C  
ATOM     28  N   LEU A   4     -37.176   4.331  27.120  1.00 78.08           N  
ATOM     29  CA  LEU A   4     -35.759   4.379  27.466  1.00 78.08           C  
ATOM     30  C   LEU A   4     -34.982   3.295  26.727  1.00 78.08           C  
ATOM     31  CB  LEU A   4     -35.570   4.219  28.976  1.00 78.08           C  
ATOM     32  O   LEU A   4     -33.881   3.543  26.231  1.00 78.08           O  
ATOM     33  CG  LEU A   4     -34.147   4.405  29.505  1.00 78.08           C  
ATOM     34  CD1 LEU A   4     -33.889   5.873  29.830  1.00 78.08           C  
ATOM     35  CD2 LEU A   4     -33.914   3.531  30.733  1.00 78.08           C  
ATOM     36  N   LEU A   5     -35.635   2.183  26.547  1.00 78.72           N  
ATOM     37  CA  LEU A   5     -35.013   1.058  25.859  1.00 78.72           C  
ATOM     38  C   LEU A   5     -34.890   1.335  24.364  1.00 78.72           C  
ATOM     39  CB  LEU A   5     -35.820  -0.223  26.087  1.00 78.72           C  
ATOM     40  O   LEU A   5     -33.876   0.999  23.748  1.00 78.72           O  
ATOM     41  CG  LEU A   5     -35.736  -0.838  27.485  1.00 78.72           C  
ATOM     42  CD1 LEU A   5     -36.722  -1.993  27.616  1.00 78.72           C  
ATOM     43  CD2 LEU A   5     -34.314  -1.306  27.778  1.00 78.72           C  
ATOM     44  N   LEU A   6     -35.895   2.055  23.856  1.00 78.12           N  
ATOM     45  CA  LEU A   6     -35.890   2.412  22.442  1.00 78.12           C  
ATOM     46  C   LEU A   6     -34.776   3.407  22.136  1.00 78.12           C  
ATOM     47  CB  LEU A   6     -37.243   3.001  22.032  1.00 78.12           C  
ATOM     48  O   LEU A   6     -34.087   3.281  21.121  1.00 78.12           O  
ATOM     49  CG  LEU A   6     -37.509   3.109  20.530  1.00 78.12           C  
ATOM     50  CD1 LEU A   6     -38.702   2.244  20.139  1.00 78.12           C  
ATOM     51  CD2 LEU A   6     -37.741   4.563  20.131  1.00 78.12           C  
ATOM     52  N   THR A   7     -34.576   4.330  23.053  1.00 79.74           N  
ATOM     53  CA  THR A   7     -33.530   5.329  22.867  1.00 79.74           C  
ATOM     54  C   THR A   7     -32.148   4.686  22.944  1.00 79.74           C  
ATOM     55  CB  THR A   7     -33.636   6.450  23.918  1.00 79.74           C  
ATOM     56  O   THR A   7     -31.252   5.035  22.173  1.00 79.74           O  
ATOM     57  CG2 THR A   7     -34.898   7.281  23.709  1.00 79.74           C  
ATOM     58  OG1 THR A   7     -33.671   5.869  25.227  1.00 79.74           O  
ATOM     59  N   ILE A   8     -31.936   3.792  23.794  1.00 80.41           N  
ATOM     60  CA  ILE A   8     -30.677   3.073  23.953  1.00 80.41           C  
ATOM     61  C   ILE A   8     -30.403   2.230  22.710  1.00 80.41           C  
ATOM     62  CB  ILE A   8     -30.691   2.180  25.214  1.00 80.41           C  
ATOM     63  O   ILE A   8     -29.273   2.185  22.219  1.00 80.41           O  
ATOM     64  CG1 ILE A   8     -30.756   3.043  26.479  1.00 80.41           C  
ATOM     65  CG2 ILE A   8     -29.466   1.261  25.240  1.00 80.41           C  
ATOM     66  CD1 ILE A   8     -30.886   2.243  27.768  1.00 80.41           C  
ATOM     67  N   PHE A   9     -31.416   1.570  22.183  1.00 77.55           N  
ATOM     68  CA  PHE A   9     -31.296   0.755  20.980  1.00 77.55           C  
ATOM     69  C   PHE A   9     -30.922   1.614  19.778  1.00 77.55           C  
ATOM     70  CB  PHE A   9     -32.604   0.007  20.703  1.00 77.55           C  
ATOM     71  O   PHE A   9     -30.039   1.250  18.999  1.00 77.55           O  
ATOM     72  CG  PHE A   9     -32.417  -1.293  19.968  1.00 77.55           C  
ATOM     73  CD1 PHE A   9     -32.513  -1.344  18.583  1.00 77.55           C  
ATOM     74  CD2 PHE A   9     -32.143  -2.464  20.663  1.00 77.55           C  
ATOM     75  CE1 PHE A   9     -32.340  -2.546  17.900  1.00 77.55           C  
ATOM     76  CE2 PHE A   9     -31.969  -3.668  19.987  1.00 77.55           C  
ATOM     77  CZ  PHE A   9     -32.068  -3.707  18.606  1.00 77.55           C  
ATOM     78  N   LEU A  10     -31.586   2.776  19.626  1.00 75.20           N  
ATOM     79  CA  LEU A  10     -31.293   3.673  18.514  1.00 75.20           C  
ATOM     80  C   LEU A  10     -29.886   4.249  18.636  1.00 75.20           C  
ATOM     81  CB  LEU A  10     -32.319   4.808  18.457  1.00 75.20           C  
ATOM     82  O   LEU A  10     -29.184   4.401  17.634  1.00 75.20           O  
ATOM     83  CG  LEU A  10     -33.549   4.567  17.581  1.00 75.20           C  
ATOM     84  CD1 LEU A  10     -34.805   4.487  18.442  1.00 75.20           C  
ATOM     85  CD2 LEU A  10     -33.683   5.666  16.532  1.00 75.20           C  
ATOM     86  N   GLY A  11     -29.468   4.612  19.924  1.00 78.95           N  
ATOM     87  CA  GLY A  11     -28.105   5.053  20.171  1.00 78.95           C  
ATOM     88  C   GLY A  11     -27.066   4.002  19.827  1.00 78.95           C  
ATOM     89  O   GLY A  11     -26.036   4.314  19.225  1.00 78.95           O  
ATOM     90  N   ALA A  12     -27.397   2.706  20.207  1.00 75.40           N  
ATOM     91  CA  ALA A  12     -26.492   1.591  19.938  1.00 75.40           C  
ATOM     92  C   ALA A  12     -26.384   1.322  18.440  1.00 75.40           C  
ATOM     93  CB  ALA A  12     -26.964   0.336  20.667  1.00 75.40           C  
ATOM     94  O   ALA A  12     -25.296   1.043  17.930  1.00 75.40           O  
ATOM     95  N   ALA A  13     -27.556   1.349  17.728  1.00 71.37           N  
ATOM     96  CA  ALA A  13     -27.564   1.105  16.288  1.00 71.37           C  
ATOM     97  C   ALA A  13     -26.788   2.188  15.544  1.00 71.37           C  
ATOM     98  CB  ALA A  13     -28.997   1.030  15.769  1.00 71.37           C  
ATOM     99  O   ALA A  13     -26.111   1.906  14.553  1.00 71.37           O  
ATOM    100  N   ALA A  14     -26.913   3.470  16.093  1.00 70.09           N  
ATOM    101  CA  ALA A  14     -26.198   4.582  15.472  1.00 70.09           C  
ATOM    102  C   ALA A  14     -24.692   4.453  15.685  1.00 70.09           C  
ATOM    103  CB  ALA A  14     -26.699   5.913  16.027  1.00 70.09           C  
ATOM    104  O   ALA A  14     -23.901   4.910  14.857  1.00 70.09           O  
ATOM    105  N   GLY A  15     -24.317   3.660  16.808  1.00 68.38           N  
ATOM    106  CA  GLY A  15     -22.894   3.476  17.046  1.00 68.38           C  
ATOM    107  C   GLY A  15     -22.284   2.378  16.196  1.00 68.38           C  
ATOM    108  O   GLY A  15     -21.060   2.241  16.135  1.00 68.38           O  
ATOM    109  N   LEU A  16     -23.199   1.564  15.508  1.00 68.38           N  
ATOM    110  CA  LEU A  16     -22.644   0.472  14.716  1.00 68.38           C  
ATOM    111  C   LEU A  16     -22.031   0.995  13.421  1.00 68.38           C  
ATOM    112  CB  LEU A  16     -23.726  -0.564  14.400  1.00 68.38           C  
ATOM    113  O   LEU A  16     -22.710   1.655  12.630  1.00 68.38           O  
ATOM    114  CG  LEU A  16     -23.379  -2.022  14.705  1.00 68.38           C  
ATOM    115  CD1 LEU A  16     -23.313  -2.246  16.212  1.00 68.38           C  
ATOM    116  CD2 LEU A  16     -24.396  -2.960  14.064  1.00 68.38           C  
ATOM    117  N   GLN A  17     -20.977   1.643  13.459  1.00 62.65           N  
ATOM    118  CA  GLN A  17     -20.200   2.029  12.286  1.00 62.65           C  
ATOM    119  C   GLN A  17     -20.194   0.917  11.240  1.00 62.65           C  
ATOM    120  CB  GLN A  17     -18.767   2.384  12.684  1.00 62.65           C  
ATOM    121  O   GLN A  17     -19.823  -0.220  11.538  1.00 62.65           O  
ATOM    122  CG  GLN A  17     -18.634   3.744  13.355  1.00 62.65           C  
ATOM    123  CD  GLN A  17     -17.283   3.943  14.016  1.00 62.65           C  
ATOM    124  NE2 GLN A  17     -16.633   5.062  13.712  1.00 62.65           N  
ATOM    125  OE1 GLN A  17     -16.828   3.099  14.794  1.00 62.65           O  
ATOM    126  N   LEU A  18     -21.265   0.622  10.601  1.00 66.06           N  
ATOM    127  CA  LEU A  18     -21.284  -0.273   9.450  1.00 66.06           C  
ATOM    128  C   LEU A  18     -19.948  -0.240   8.714  1.00 66.06           C  
ATOM    129  CB  LEU A  18     -22.416   0.107   8.493  1.00 66.06           C  
ATOM    130  O   LEU A  18     -19.446   0.835   8.377  1.00 66.06           O  
ATOM    131  CG  LEU A  18     -23.720  -0.680   8.638  1.00 66.06           C  
ATOM    132  CD1 LEU A  18     -24.552  -0.120   9.787  1.00 66.06           C  
ATOM    133  CD2 LEU A  18     -24.510  -0.651   7.335  1.00 66.06           C  
ATOM    134  N   ALA A  19     -18.920  -0.927   9.135  1.00 69.00           N  
ATOM    135  CA  ALA A  19     -17.642  -1.080   8.443  1.00 69.00           C  
ATOM    136  C   ALA A  19     -17.852  -1.327   6.952  1.00 69.00           C  
ATOM    137  CB  ALA A  19     -16.837  -2.221   9.061  1.00 69.00           C  
ATOM    138  O   ALA A  19     -18.503  -2.299   6.563  1.00 69.00           O  
ATOM    139  N   HIS A  20     -18.074  -0.313   6.168  1.00 78.04           N  
ATOM    140  CA  HIS A  20     -18.148  -0.462   4.719  1.00 78.04           C  
ATOM    141  C   HIS A  20     -16.801  -0.881   4.139  1.00 78.04           C  
ATOM    142  CB  HIS A  20     -18.617   0.842   4.070  1.00 78.04           C  
ATOM    143  O   HIS A  20     -15.754  -0.611   4.732  1.00 78.04           O  
ATOM    144  CG  HIS A  20     -20.021   1.216   4.422  1.00 78.04           C  
ATOM    145  CD2 HIS A  20     -20.688   1.158   5.599  1.00 78.04           C  
ATOM    146  ND1 HIS A  20     -20.912   1.717   3.498  1.00 78.04           N  
ATOM    147  CE1 HIS A  20     -22.069   1.954   4.093  1.00 78.04           C  
ATOM    148  NE2 HIS A  20     -21.959   1.623   5.369  1.00 78.04           N  
ATOM    149  N   ALA A  21     -16.888  -1.887   3.216  1.00 88.33           N  
ATOM    150  CA  ALA A  21     -15.730  -2.315   2.434  1.00 88.33           C  
ATOM    151  C   ALA A  21     -15.164  -1.158   1.615  1.00 88.33           C  
ATOM    152  CB  ALA A  21     -16.107  -3.477   1.518  1.00 88.33           C  
ATOM    153  O   ALA A  21     -15.914  -0.306   1.132  1.00 88.33           O  
ATOM    154  N   LEU A  22     -13.846  -0.943   1.563  1.00 94.64           N  
ATOM    155  CA  LEU A  22     -13.102   0.080   0.837  1.00 94.64           C  
ATOM    156  C   LEU A  22     -13.348  -0.030  -0.664  1.00 94.64           C  
ATOM    157  CB  LEU A  22     -11.604  -0.037   1.131  1.00 94.64           C  
ATOM    158  O   LEU A  22     -13.339  -1.131  -1.219  1.00 94.64           O  
ATOM    159  CG  LEU A  22     -10.702   1.016   0.484  1.00 94.64           C  
ATOM    160  CD1 LEU A  22     -11.008   2.398   1.053  1.00 94.64           C  
ATOM    161  CD2 LEU A  22      -9.233   0.661   0.689  1.00 94.64           C  
ATOM    162  N   GLN A  23     -13.654   1.039  -1.324  1.00 96.39           N  
ATOM    163  CA  GLN A  23     -13.803   1.129  -2.772  1.00 96.39           C  
ATOM    164  C   GLN A  23     -12.610   1.840  -3.405  1.00 96.39           C  
ATOM    165  CB  GLN A  23     -15.100   1.856  -3.135  1.00 96.39           C  
ATOM    166  O   GLN A  23     -12.239   2.937  -2.982  1.00 96.39           O  
ATOM    167  CG  GLN A  23     -16.360   1.091  -2.753  1.00 96.39           C  
ATOM    168  CD  GLN A  23     -17.626   1.759  -3.255  1.00 96.39           C  
ATOM    169  NE2 GLN A  23     -18.222   1.192  -4.299  1.00 96.39           N  
ATOM    170  OE1 GLN A  23     -18.066   2.776  -2.709  1.00 96.39           O  
ATOM    171  N   CYS A  24     -12.034   1.167  -4.442  1.00 97.62           N  
ATOM    172  CA  CYS A  24     -10.888   1.716  -5.159  1.00 97.62           C  
ATOM    173  C   CYS A  24     -11.098   1.632  -6.666  1.00 97.62           C  
ATOM    174  CB  CYS A  24      -9.608   0.976  -4.771  1.00 97.62           C  
ATOM    175  O   CYS A  24     -11.962   0.891  -7.137  1.00 97.62           O  
ATOM    176  SG  CYS A  24      -9.235   1.043  -3.005  1.00 97.62           S  
ATOM    177  N   HIS A  25     -10.426   2.470  -7.414  1.00 97.68           N  
ATOM    178  CA  HIS A  25     -10.309   2.236  -8.849  1.00 97.68           C  
ATOM    179  C   HIS A  25      -9.303   1.129  -9.146  1.00 97.68           C  
ATOM    180  CB  HIS A  25      -9.903   3.523  -9.569  1.00 97.68           C  
ATOM    181  O   HIS A  25      -8.190   1.137  -8.615  1.00 97.68           O  
ATOM    182  CG  HIS A  25     -10.933   4.604  -9.494  1.00 97.68           C  
ATOM    183  CD2 HIS A  25     -10.940   5.781  -8.825  1.00 97.68           C  
ATOM    184  ND1 HIS A  25     -12.136   4.533 -10.163  1.00 97.68           N  
ATOM    185  CE1 HIS A  25     -12.840   5.624  -9.908  1.00 97.68           C  
ATOM    186  NE2 HIS A  25     -12.136   6.397  -9.099  1.00 97.68           N  
ATOM    187  N   VAL A  26      -9.733   0.103  -9.978  1.00 97.82           N  
ATOM    188  CA  VAL A  26      -8.893  -1.031 -10.348  1.00 97.82           C  
ATOM    189  C   VAL A  26      -8.826  -1.151 -11.869  1.00 97.82           C  
ATOM    190  CB  VAL A  26      -9.414  -2.348  -9.732  1.00 97.82           C  
ATOM    191  O   VAL A  26      -9.825  -1.474 -12.516  1.00 97.82           O  
ATOM    192  CG1 VAL A  26      -8.475  -3.507 -10.061  1.00 97.82           C  
ATOM    193  CG2 VAL A  26      -9.578  -2.202  -8.220  1.00 97.82           C  
ATOM    194  N   CYS A  27      -7.689  -0.860 -12.427  1.00 97.05           N  
ATOM    195  CA  CYS A  27      -7.499  -0.840 -13.873  1.00 97.05           C  
ATOM    196  C   CYS A  27      -6.025  -0.686 -14.228  1.00 97.05           C  
ATOM    197  CB  CYS A  27      -8.306   0.295 -14.504  1.00 97.05           C  
ATOM    198  O   CYS A  27      -5.195  -0.429 -13.354  1.00 97.05           O  
ATOM    199  SG  CYS A  27      -7.832   1.937 -13.918  1.00 97.05           S  
ATOM    200  N   SER A  28      -5.723  -1.023 -15.465  1.00 96.58           N  
ATOM    201  CA  SER A  28      -4.407  -0.828 -16.063  1.00 96.58           C  
ATOM    202  C   SER A  28      -4.518  -0.239 -17.465  1.00 96.58           C  
ATOM    203  CB  SER A  28      -3.641  -2.150 -16.116  1.00 96.58           C  
ATOM    204  O   SER A  28      -5.071  -0.872 -18.368  1.00 96.58           O  
ATOM    205  OG  SER A  28      -2.322  -1.949 -16.594  1.00 96.58           O  
ATOM    206  N   HIS A  29      -3.938   0.966 -17.567  1.00 94.84           N  
ATOM    207  CA  HIS A  29      -4.065   1.710 -18.815  1.00 94.84           C  
ATOM    208  C   HIS A  29      -2.907   2.686 -18.995  1.00 94.84           C  
ATOM    209  CB  HIS A  29      -5.396   2.463 -18.856  1.00 94.84           C  
ATOM    210  O   HIS A  29      -2.279   3.099 -18.017  1.00 94.84           O  
ATOM    211  CG  HIS A  29      -5.941   2.643 -20.237  1.00 94.84           C  
ATOM    212  CD2 HIS A  29      -6.386   3.749 -20.880  1.00 94.84           C  
ATOM    213  ND1 HIS A  29      -6.078   1.598 -21.125  1.00 94.84           N  
ATOM    214  CE1 HIS A  29      -6.585   2.055 -22.258  1.00 94.84           C  
ATOM    215  NE2 HIS A  29      -6.781   3.357 -22.135  1.00 94.84           N  
ATOM    216  N   PRO A  30      -2.527   2.928 -20.348  1.00 91.99           N  
ATOM    217  CA  PRO A  30      -1.435   3.868 -20.609  1.00 91.99           C  
ATOM    218  C   PRO A  30      -1.715   5.265 -20.060  1.00 91.99           C  
ATOM    219  CB  PRO A  30      -1.346   3.890 -22.138  1.00 91.99           C  
ATOM    220  O   PRO A  30      -0.791   6.067 -19.901  1.00 91.99           O  
ATOM    221  CG  PRO A  30      -2.050   2.647 -22.579  1.00 91.99           C  
ATOM    222  CD  PRO A  30      -3.017   2.240 -21.504  1.00 91.99           C  
ATOM    223  N   ASN A  31      -2.867   5.522 -19.680  1.00 88.21           N  
ATOM    224  CA  ASN A  31      -3.300   6.775 -19.071  1.00 88.21           C  
ATOM    225  C   ASN A  31      -4.018   6.535 -17.746  1.00 88.21           C  
ATOM    226  CB  ASN A  31      -4.201   7.555 -20.030  1.00 88.21           C  
ATOM    227  O   ASN A  31      -4.102   5.398 -17.278  1.00 88.21           O  
ATOM    228  CG  ASN A  31      -3.494   7.938 -21.315  1.00 88.21           C  
ATOM    229  ND2 ASN A  31      -4.229   7.934 -22.420  1.00 88.21           N  
ATOM    230  OD1 ASN A  31      -2.296   8.234 -21.314  1.00 88.21           O  
ATOM    231  N   ASN A  32      -4.405   7.649 -17.172  1.00 89.23           N  
ATOM    232  CA  ASN A  32      -5.232   7.516 -15.978  1.00 89.23           C  
ATOM    233  C   ASN A  32      -6.547   6.804 -16.283  1.00 89.23           C  
ATOM    234  CB  ASN A  32      -5.504   8.889 -15.358  1.00 89.23           C  
ATOM    235  O   ASN A  32      -7.065   6.899 -17.397  1.00 89.23           O  
ATOM    236  CG  ASN A  32      -5.979   8.796 -13.921  1.00 89.23           C  
ATOM    237  ND2 ASN A  32      -6.908   9.668 -13.547  1.00 89.23           N  
ATOM    238  OD1 ASN A  32      -5.514   7.950 -13.154  1.00 89.23           O  
ATOM    239  N   CYS A  33      -6.924   5.835 -15.478  1.00 92.67           N  
ATOM    240  CA  CYS A  33      -8.165   5.083 -15.634  1.00 92.67           C  
ATOM    241  C   CYS A  33      -9.005   5.147 -14.365  1.00 92.67           C  
ATOM    242  CB  CYS A  33      -7.867   3.626 -15.988  1.00 92.67           C  
ATOM    243  O   CYS A  33      -8.470   5.325 -13.269  1.00 92.67           O  
ATOM    244  SG  CYS A  33      -6.907   2.754 -14.731  1.00 92.67           S  
ATOM    245  N   MET A  34     -10.413   5.107 -14.589  1.00 94.95           N  
ATOM    246  CA  MET A  34     -11.391   5.153 -13.505  1.00 94.95           C  
ATOM    247  C   MET A  34     -12.339   3.960 -13.577  1.00 94.95           C  
ATOM    248  CB  MET A  34     -12.188   6.457 -13.554  1.00 94.95           C  
ATOM    249  O   MET A  34     -13.289   3.963 -14.362  1.00 94.95           O  
ATOM    250  CG  MET A  34     -11.324   7.706 -13.491  1.00 94.95           C  
ATOM    251  SD  MET A  34     -10.549   7.943 -11.845  1.00 94.95           S  
ATOM    252  CE  MET A  34      -8.911   8.541 -12.344  1.00 94.95           C  
ATOM    253  N   GLN A  35     -12.058   2.948 -12.797  1.00 96.66           N  
ATOM    254  CA  GLN A  35     -12.883   1.746 -12.729  1.00 96.66           C  
ATOM    255  C   GLN A  35     -13.156   1.347 -11.282  1.00 96.66           C  
ATOM    256  CB  GLN A  35     -12.211   0.591 -13.474  1.00 96.66           C  
ATOM    257  O   GLN A  35     -12.392   0.583 -10.689  1.00 96.66           O  
ATOM    258  CG  GLN A  35     -13.101  -0.632 -13.642  1.00 96.66           C  
ATOM    259  CD  GLN A  35     -14.202  -0.422 -14.666  1.00 96.66           C  
ATOM    260  NE2 GLN A  35     -13.943  -0.822 -15.906  1.00 96.66           N  
ATOM    261  OE1 GLN A  35     -15.276   0.095 -14.344  1.00 96.66           O  
ATOM    262  N   PRO A  36     -14.237   2.022 -10.715  1.00 96.73           N  
ATOM    263  CA  PRO A  36     -14.543   1.763  -9.306  1.00 96.73           C  
ATOM    264  C   PRO A  36     -14.912   0.305  -9.041  1.00 96.73           C  
ATOM    265  CB  PRO A  36     -15.732   2.686  -9.028  1.00 96.73           C  
ATOM    266  O   PRO A  36     -15.657  -0.298  -9.818  1.00 96.73           O  
ATOM    267  CG  PRO A  36     -16.354   2.921 -10.366  1.00 96.73           C  
ATOM    268  CD  PRO A  36     -15.290   2.791 -11.417  1.00 96.73           C  
ATOM    269  N   MET A  37     -14.339  -0.195  -7.980  1.00 96.48           N  
ATOM    270  CA  MET A  37     -14.609  -1.568  -7.563  1.00 96.48           C  
ATOM    271  C   MET A  37     -14.546  -1.698  -6.045  1.00 96.48           C  
ATOM    272  CB  MET A  37     -13.615  -2.533  -8.212  1.00 96.48           C  
ATOM    273  O   MET A  37     -13.764  -1.005  -5.390  1.00 96.48           O  
ATOM    274  CG  MET A  37     -13.824  -3.986  -7.816  1.00 96.48           C  
ATOM    275  SD  MET A  37     -12.594  -5.108  -8.587  1.00 96.48           S  
ATOM    276  CE  MET A  37     -13.500  -6.678  -8.509  1.00 96.48           C  
ATOM    277  N   ARG A  38     -15.472  -2.565  -5.533  1.00 96.49           N  
ATOM    278  CA  ARG A  38     -15.415  -2.902  -4.114  1.00 96.49           C  
ATOM    279  C   ARG A  38     -14.249  -3.840  -3.821  1.00 96.49           C  
ATOM    280  CB  ARG A  38     -16.729  -3.542  -3.660  1.00 96.49           C  
ATOM    281  O   ARG A  38     -14.119  -4.893  -4.450  1.00 96.49           O  
ATOM    282  CG  ARG A  38     -16.877  -3.641  -2.150  1.00 96.49           C  
ATOM    283  CD  ARG A  38     -18.265  -4.123  -1.750  1.00 96.49           C  
ATOM    284  NE  ARG A  38     -18.372  -4.317  -0.307  1.00 96.49           N  
ATOM    285  NH1 ARG A  38     -20.680  -4.424  -0.285  1.00 96.49           N  
ATOM    286  NH2 ARG A  38     -19.500  -4.626   1.670  1.00 96.49           N  
ATOM    287  CZ  ARG A  38     -19.517  -4.455   0.356  1.00 96.49           C  
ATOM    288  N   CYS A  39     -13.331  -3.394  -2.838  1.00 96.10           N  
ATOM    289  CA  CYS A  39     -12.165  -4.205  -2.504  1.00 96.10           C  
ATOM    290  C   CYS A  39     -12.557  -5.388  -1.626  1.00 96.10           C  
ATOM    291  CB  CYS A  39     -11.109  -3.358  -1.794  1.00 96.10           C  
ATOM    292  O   CYS A  39     -13.546  -5.322  -0.894  1.00 96.10           O  
ATOM    293  SG  CYS A  39     -10.414  -2.048  -2.824  1.00 96.10           S  
ATOM    294  N   PRO A  40     -11.913  -6.500  -1.827  1.00 94.47           N  
ATOM    295  CA  PRO A  40     -12.155  -7.640  -0.939  1.00 94.47           C  
ATOM    296  C   PRO A  40     -11.902  -7.309   0.530  1.00 94.47           C  
ATOM    297  CB  PRO A  40     -11.163  -8.694  -1.440  1.00 94.47           C  
ATOM    298  O   PRO A  40     -11.350  -6.250   0.841  1.00 94.47           O  
ATOM    299  CG  PRO A  40     -10.737  -8.207  -2.787  1.00 94.47           C  
ATOM    300  CD  PRO A  40     -10.926  -6.718  -2.839  1.00 94.47           C  
ATOM    301  N   ALA A  41     -12.342  -8.216   1.386  1.00 90.40           N  
ATOM    302  CA  ALA A  41     -12.130  -8.066   2.823  1.00 90.40           C  
ATOM    303  C   ALA A  41     -10.642  -8.017   3.156  1.00 90.40           C  
ATOM    304  CB  ALA A  41     -12.806  -9.205   3.582  1.00 90.40           C  
ATOM    305  O   ALA A  41      -9.815  -8.552   2.414  1.00 90.40           O  
ATOM    306  N   LEU A  42     -10.221  -7.145   4.119  1.00 88.75           N  
ATOM    307  CA  LEU A  42      -8.879  -7.067   4.686  1.00 88.75           C  
ATOM    308  C   LEU A  42      -8.008  -6.102   3.889  1.00 88.75           C  
ATOM    309  CB  LEU A  42      -8.229  -8.453   4.717  1.00 88.75           C  
ATOM    310  O   LEU A  42      -6.838  -5.896   4.222  1.00 88.75           O  
ATOM    311  CG  LEU A  42      -8.882  -9.487   5.636  1.00 88.75           C  
ATOM    312  CD1 LEU A  42      -8.313 -10.875   5.361  1.00 88.75           C  
ATOM    313  CD2 LEU A  42      -8.685  -9.104   7.099  1.00 88.75           C  
ATOM    314  N   VAL A  43      -8.552  -5.658   2.697  1.00 95.16           N  
ATOM    315  CA  VAL A  43      -7.842  -4.622   1.955  1.00 95.16           C  
ATOM    316  C   VAL A  43      -8.050  -3.268   2.630  1.00 95.16           C  
ATOM    317  CB  VAL A  43      -8.304  -4.560   0.482  1.00 95.16           C  
ATOM    318  O   VAL A  43      -9.184  -2.884   2.927  1.00 95.16           O  
ATOM    319  CG1 VAL A  43      -7.675  -3.365  -0.232  1.00 95.16           C  
ATOM    320  CG2 VAL A  43      -7.957  -5.861  -0.240  1.00 95.16           C  
ATOM    321  N   THR A  44      -6.846  -2.576   2.786  1.00 95.49           N  
ATOM    322  CA  THR A  44      -6.961  -1.345   3.561  1.00 95.49           C  
ATOM    323  C   THR A  44      -6.475  -0.148   2.749  1.00 95.49           C  
ATOM    324  CB  THR A  44      -6.162  -1.436   4.875  1.00 95.49           C  
ATOM    325  O   THR A  44      -6.598   0.997   3.188  1.00 95.49           O  
ATOM    326  CG2 THR A  44      -6.736  -2.509   5.794  1.00 95.49           C  
ATOM    327  OG1 THR A  44      -4.798  -1.757   4.577  1.00 95.49           O  
ATOM    328  N   HIS A  45      -5.988  -0.458   1.428  1.00 97.11           N  
ATOM    329  CA  HIS A  45      -5.381   0.642   0.687  1.00 97.11           C  
ATOM    330  C   HIS A  45      -5.786   0.605  -0.783  1.00 97.11           C  
ATOM    331  CB  HIS A  45      -3.858   0.597   0.814  1.00 97.11           C  
ATOM    332  O   HIS A  45      -6.004  -0.471  -1.344  1.00 97.11           O  
ATOM    333  CG  HIS A  45      -3.363   0.861   2.200  1.00 97.11           C  
ATOM    334  CD2 HIS A  45      -2.774   1.953   2.741  1.00 97.11           C  
ATOM    335  ND1 HIS A  45      -3.448  -0.072   3.211  1.00 97.11           N  
ATOM    336  CE1 HIS A  45      -2.932   0.438   4.317  1.00 97.11           C  
ATOM    337  NE2 HIS A  45      -2.516   1.665   4.059  1.00 97.11           N  
ATOM    338  N   CYS A  46      -5.940   1.726  -1.335  1.00 97.39           N  
ATOM    339  CA  CYS A  46      -5.940   1.905  -2.783  1.00 97.39           C  
ATOM    340  C   CYS A  46      -4.547   2.259  -3.289  1.00 97.39           C  
ATOM    341  CB  CYS A  46      -6.932   2.995  -3.189  1.00 97.39           C  
ATOM    342  O   CYS A  46      -3.882   3.133  -2.729  1.00 97.39           O  
ATOM    343  SG  CYS A  46      -8.631   2.659  -2.677  1.00 97.39           S  
ATOM    344  N   MET A  47      -4.074   1.548  -4.289  1.00 97.11           N  
ATOM    345  CA  MET A  47      -2.718   1.743  -4.794  1.00 97.11           C  
ATOM    346  C   MET A  47      -2.740   2.213  -6.245  1.00 97.11           C  
ATOM    347  CB  MET A  47      -1.909   0.450  -4.677  1.00 97.11           C  
ATOM    348  O   MET A  47      -3.536   1.725  -7.048  1.00 97.11           O  
ATOM    349  CG  MET A  47      -0.478   0.574  -5.176  1.00 97.11           C  
ATOM    350  SD  MET A  47       0.432  -1.017  -5.104  1.00 97.11           S  
ATOM    351  CE  MET A  47       1.929  -0.572  -6.028  1.00 97.11           C  
ATOM    352  N   THR A  48      -1.931   3.222  -6.535  1.00 96.27           N  
ATOM    353  CA  THR A  48      -1.665   3.671  -7.897  1.00 96.27           C  
ATOM    354  C   THR A  48      -0.187   3.509  -8.240  1.00 96.27           C  
ATOM    355  CB  THR A  48      -2.082   5.141  -8.092  1.00 96.27           C  
ATOM    356  O   THR A  48       0.680   4.036  -7.539  1.00 96.27           O  
ATOM    357  CG2 THR A  48      -1.861   5.588  -9.533  1.00 96.27           C  
ATOM    358  OG1 THR A  48      -3.469   5.285  -7.766  1.00 96.27           O  
ATOM    359  N   THR A  49       0.093   2.753  -9.307  1.00 94.82           N  
ATOM    360  CA  THR A  49       1.457   2.566  -9.788  1.00 94.82           C  
ATOM    361  C   THR A  49       1.635   3.196 -11.167  1.00 94.82           C  
ATOM    362  CB  THR A  49       1.827   1.072  -9.852  1.00 94.82           C  
ATOM    363  O   THR A  49       0.903   2.871 -12.103  1.00 94.82           O  
ATOM    364  CG2 THR A  49       3.283   0.884 -10.267  1.00 94.82           C  
ATOM    365  OG1 THR A  49       1.630   0.482  -8.562  1.00 94.82           O  
ATOM    366  N   ARG A  50       2.589   4.059 -11.237  1.00 92.89           N  
ATOM    367  CA  ARG A  50       2.965   4.665 -12.510  1.00 92.89           C  
ATOM    368  C   ARG A  50       4.339   4.181 -12.963  1.00 92.89           C  
ATOM    369  CB  ARG A  50       2.958   6.192 -12.402  1.00 92.89           C  
ATOM    370  O   ARG A  50       5.342   4.422 -12.287  1.00 92.89           O  
ATOM    371  CG  ARG A  50       1.590   6.780 -12.094  1.00 92.89           C  
ATOM    372  CD  ARG A  50       1.633   8.301 -12.028  1.00 92.89           C  
ATOM    373  NE  ARG A  50       0.298   8.871 -11.869  1.00 92.89           N  
ATOM    374  NH1 ARG A  50       1.040  10.939 -11.157  1.00 92.89           N  
ATOM    375  NH2 ARG A  50      -1.207  10.527 -11.351  1.00 92.89           N  
ATOM    376  CZ  ARG A  50       0.047  10.111 -11.459  1.00 92.89           C  
ATOM    377  N   THR A  51       4.321   3.465 -14.034  1.00 91.79           N  
ATOM    378  CA  THR A  51       5.547   2.899 -14.585  1.00 91.79           C  
ATOM    379  C   THR A  51       5.947   3.620 -15.869  1.00 91.79           C  
ATOM    380  CB  THR A  51       5.390   1.393 -14.867  1.00 91.79           C  
ATOM    381  O   THR A  51       5.169   3.679 -16.823  1.00 91.79           O  
ATOM    382  CG2 THR A  51       6.704   0.782 -15.341  1.00 91.79           C  
ATOM    383  OG1 THR A  51       4.972   0.729 -13.668  1.00 91.79           O  
ATOM    384  N   TYR A  52       7.152   4.168 -15.869  1.00 89.46           N  
ATOM    385  CA  TYR A  52       7.674   4.884 -17.027  1.00 89.46           C  
ATOM    386  C   TYR A  52       8.461   3.949 -17.938  1.00 89.46           C  
ATOM    387  CB  TYR A  52       8.563   6.050 -16.583  1.00 89.46           C  
ATOM    388  O   TYR A  52       9.526   3.456 -17.560  1.00 89.46           O  
ATOM    389  CG  TYR A  52       7.832   7.098 -15.779  1.00 89.46           C  
ATOM    390  CD1 TYR A  52       7.273   8.214 -16.397  1.00 89.46           C  
ATOM    391  CD2 TYR A  52       7.701   6.975 -14.400  1.00 89.46           C  
ATOM    392  CE1 TYR A  52       6.600   9.183 -15.660  1.00 89.46           C  
ATOM    393  CE2 TYR A  52       7.031   7.938 -13.653  1.00 89.46           C  
ATOM    394  OH  TYR A  52       5.820   9.993 -13.556  1.00 89.46           O  
ATOM    395  CZ  TYR A  52       6.484   9.037 -14.291  1.00 89.46           C  
ATOM    396  N   GLN A  53       7.856   3.408 -19.006  1.00 85.25           N  
ATOM    397  CA  GLN A  53       8.521   2.559 -19.990  1.00 85.25           C  
ATOM    398  C   GLN A  53       9.484   3.368 -20.854  1.00 85.25           C  
ATOM    399  CB  GLN A  53       7.491   1.853 -20.873  1.00 85.25           C  
ATOM    400  O   GLN A  53      10.564   2.889 -21.204  1.00 85.25           O  
ATOM    401  CG  GLN A  53       6.599   0.877 -20.118  1.00 85.25           C  
ATOM    402  CD  GLN A  53       5.570   0.210 -21.011  1.00 85.25           C  
ATOM    403  NE2 GLN A  53       5.148  -0.992 -20.636  1.00 85.25           N  
ATOM    404  OE1 GLN A  53       5.156   0.772 -22.031  1.00 85.25           O  
ATOM    405  N   THR A  54       9.190   4.552 -21.197  1.00 84.08           N  
ATOM    406  CA  THR A  54       9.954   5.617 -21.835  1.00 84.08           C  
ATOM    407  C   THR A  54       9.630   6.968 -21.204  1.00 84.08           C  
ATOM    408  CB  THR A  54       9.676   5.675 -23.349  1.00 84.08           C  
ATOM    409  O   THR A  54       8.741   7.066 -20.356  1.00 84.08           O  
ATOM    410  CG2 THR A  54       9.837   4.301 -23.990  1.00 84.08           C  
ATOM    411  OG1 THR A  54       8.338   6.138 -23.566  1.00 84.08           O  
ATOM    412  N   PRO A  55      10.558   7.968 -21.472  1.00 80.08           N  
ATOM    413  CA  PRO A  55      10.269   9.294 -20.920  1.00 80.08           C  
ATOM    414  C   PRO A  55       8.882   9.804 -21.302  1.00 80.08           C  
ATOM    415  CB  PRO A  55      11.362  10.175 -21.531  1.00 80.08           C  
ATOM    416  O   PRO A  55       8.300  10.621 -20.584  1.00 80.08           O  
ATOM    417  CG  PRO A  55      12.444   9.223 -21.927  1.00 80.08           C  
ATOM    418  CD  PRO A  55      11.825   7.880 -22.188  1.00 80.08           C  
ATOM    419  N   THR A  56       8.232   9.220 -22.307  1.00 83.72           N  
ATOM    420  CA  THR A  56       6.959   9.730 -22.803  1.00 83.72           C  
ATOM    421  C   THR A  56       5.849   8.703 -22.600  1.00 83.72           C  
ATOM    422  CB  THR A  56       7.049  10.103 -24.294  1.00 83.72           C  
ATOM    423  O   THR A  56       4.665   9.036 -22.682  1.00 83.72           O  
ATOM    424  CG2 THR A  56       8.034  11.247 -24.516  1.00 83.72           C  
ATOM    425  OG1 THR A  56       7.485   8.961 -25.041  1.00 83.72           O  
ATOM    426  N   ARG A  57       6.207   7.452 -22.403  1.00 88.17           N  
ATOM    427  CA  ARG A  57       5.212   6.392 -22.273  1.00 88.17           C  
ATOM    428  C   ARG A  57       5.115   5.905 -20.832  1.00 88.17           C  
ATOM    429  CB  ARG A  57       5.550   5.222 -23.200  1.00 88.17           C  
ATOM    430  O   ARG A  57       6.102   5.435 -20.262  1.00 88.17           O  
ATOM    431  CG  ARG A  57       4.420   4.218 -23.362  1.00 88.17           C  
ATOM    432  CD  ARG A  57       4.818   3.061 -24.267  1.00 88.17           C  
ATOM    433  NE  ARG A  57       3.693   2.168 -24.526  1.00 88.17           N  
ATOM    434  NH1 ARG A  57       4.950   0.564 -25.614  1.00 88.17           N  
ATOM    435  NH2 ARG A  57       2.693   0.268 -25.342  1.00 88.17           N  
ATOM    436  CZ  ARG A  57       3.781   1.002 -25.160  1.00 88.17           C  
ATOM    437  N   ILE A  58       3.839   6.037 -20.346  1.00 90.74           N  
ATOM    438  CA  ILE A  58       3.631   5.637 -18.959  1.00 90.74           C  
ATOM    439  C   ILE A  58       2.499   4.615 -18.880  1.00 90.74           C  
ATOM    440  CB  ILE A  58       3.318   6.855 -18.061  1.00 90.74           C  
ATOM    441  O   ILE A  58       1.569   4.646 -19.689  1.00 90.74           O  
ATOM    442  CG1 ILE A  58       4.476   7.858 -18.098  1.00 90.74           C  
ATOM    443  CG2 ILE A  58       3.028   6.406 -16.625  1.00 90.74           C  
ATOM    444  CD1 ILE A  58       4.173   9.179 -17.405  1.00 90.74           C  
ATOM    445  N   LEU A  59       2.618   3.686 -18.056  1.00 92.89           N  
ATOM    446  CA  LEU A  59       1.551   2.759 -17.694  1.00 92.89           C  
ATOM    447  C   LEU A  59       1.056   3.026 -16.277  1.00 92.89           C  
ATOM    448  CB  LEU A  59       2.035   1.311 -17.813  1.00 92.89           C  
ATOM    449  O   LEU A  59       1.848   3.048 -15.332  1.00 92.89           O  
ATOM    450  CG  LEU A  59       1.015   0.225 -17.468  1.00 92.89           C  
ATOM    451  CD1 LEU A  59      -0.105   0.202 -18.503  1.00 92.89           C  
ATOM    452  CD2 LEU A  59       1.695  -1.137 -17.378  1.00 92.89           C  
ATOM    453  N   VAL A  60      -0.246   3.242 -16.160  1.00 94.85           N  
ATOM    454  CA  VAL A  60      -0.880   3.492 -14.870  1.00 94.85           C  
ATOM    455  C   VAL A  60      -1.688   2.268 -14.444  1.00 94.85           C  
ATOM    456  CB  VAL A  60      -1.790   4.741 -14.917  1.00 94.85           C  
ATOM    457  O   VAL A  60      -2.554   1.800 -15.187  1.00 94.85           O  
ATOM    458  CG1 VAL A  60      -2.472   4.963 -13.568  1.00 94.85           C  
ATOM    459  CG2 VAL A  60      -0.982   5.973 -15.320  1.00 94.85           C  
ATOM    460  N   SER A  61      -1.333   1.757 -13.294  1.00 96.72           N  
ATOM    461  CA  SER A  61      -2.058   0.625 -12.725  1.00 96.72           C  
ATOM    462  C   SER A  61      -2.630   0.968 -11.353  1.00 96.72           C  
ATOM    463  CB  SER A  61      -1.144  -0.596 -12.615  1.00 96.72           C  
ATOM    464  O   SER A  61      -1.915   1.472 -10.485  1.00 96.72           O  
ATOM    465  OG  SER A  61      -1.856  -1.713 -12.110  1.00 96.72           O  
ATOM    466  N   LYS A  62      -3.917   0.690 -11.156  1.00 97.43           N  
ATOM    467  CA  LYS A  62      -4.621   0.899  -9.894  1.00 97.43           C  
ATOM    468  C   LYS A  62      -5.147  -0.419  -9.333  1.00 97.43           C  
ATOM    469  CB  LYS A  62      -5.774   1.887 -10.078  1.00 97.43           C  
ATOM    470  O   LYS A  62      -5.666  -1.253 -10.077  1.00 97.43           O  
ATOM    471  CG  LYS A  62      -5.338   3.264 -10.557  1.00 97.43           C  
ATOM    472  CD  LYS A  62      -6.517   4.225 -10.644  1.00 97.43           C  
ATOM    473  CE  LYS A  62      -6.055   5.660 -10.855  1.00 97.43           C  
ATOM    474  NZ  LYS A  62      -7.076   6.468 -11.587  1.00 97.43           N  
ATOM    475  N   SER A  63      -5.066  -0.612  -8.042  1.00 97.69           N  
ATOM    476  CA  SER A  63      -5.443  -1.886  -7.439  1.00 97.69           C  
ATOM    477  C   SER A  63      -5.814  -1.715  -5.970  1.00 97.69           C  
ATOM    478  CB  SER A  63      -4.304  -2.899  -7.571  1.00 97.69           C  
ATOM    479  O   SER A  63      -5.614  -0.643  -5.395  1.00 97.69           O  
ATOM    480  OG  SER A  63      -3.141  -2.438  -6.905  1.00 97.69           O  
ATOM    481  N   CYS A  64      -6.423  -2.736  -5.432  1.00 97.78           N  
ATOM    482  CA  CYS A  64      -6.687  -2.913  -4.009  1.00 97.78           C  
ATOM    483  C   CYS A  64      -5.603  -3.760  -3.354  1.00 97.78           C  
ATOM    484  CB  CYS A  64      -8.054  -3.562  -3.794  1.00 97.78           C  
ATOM    485  O   CYS A  64      -5.341  -4.884  -3.786  1.00 97.78           O  
ATOM    486  SG  CYS A  64      -9.426  -2.619  -4.495  1.00 97.78           S  
ATOM    487  N   VAL A  65      -4.994  -3.183  -2.226  1.00 97.41           N  
ATOM    488  CA  VAL A  65      -3.921  -3.954  -1.607  1.00 97.41           C  
ATOM    489  C   VAL A  65      -4.050  -3.894  -0.087  1.00 97.41           C  
ATOM    490  CB  VAL A  65      -2.529  -3.442  -2.044  1.00 97.41           C  
ATOM    491  O   VAL A  65      -4.548  -2.907   0.461  1.00 97.41           O  
ATOM    492  CG1 VAL A  65      -2.301  -3.704  -3.532  1.00 97.41           C  
ATOM    493  CG2 VAL A  65      -2.387  -1.954  -1.732  1.00 97.41           C  
ATOM    494  N   PRO A  66      -3.661  -4.962   0.625  1.00 96.61           N  
ATOM    495  CA  PRO A  66      -3.696  -4.959   2.090  1.00 96.61           C  
ATOM    496  C   PRO A  66      -2.647  -4.034   2.703  1.00 96.61           C  
ATOM    497  CB  PRO A  66      -3.415  -6.420   2.452  1.00 96.61           C  
ATOM    498  O   PRO A  66      -2.870  -3.469   3.777  1.00 96.61           O  
ATOM    499  CG  PRO A  66      -2.744  -6.990   1.244  1.00 96.61           C  
ATOM    500  CD  PRO A  66      -3.227  -6.244   0.033  1.00 96.61           C  
ATOM    501  N   LYS A  67      -1.558  -3.955   2.057  1.00 96.04           N  
ATOM    502  CA  LYS A  67      -0.434  -3.111   2.453  1.00 96.04           C  
ATOM    503  C   LYS A  67       0.122  -2.341   1.259  1.00 96.04           C  
ATOM    504  CB  LYS A  67       0.670  -3.954   3.094  1.00 96.04           C  
ATOM    505  O   LYS A  67       0.135  -2.850   0.137  1.00 96.04           O  
ATOM    506  CG  LYS A  67       0.268  -4.605   4.409  1.00 96.04           C  
ATOM    507  CD  LYS A  67       1.416  -5.404   5.011  1.00 96.04           C  
ATOM    508  CE  LYS A  67       0.999  -6.099   6.300  1.00 96.04           C  
ATOM    509  NZ  LYS A  67       2.124  -6.879   6.898  1.00 96.04           N  
ATOM    510  N   CYS A  68       0.554  -1.169   1.538  1.00 95.20           N  
ATOM    511  CA  CYS A  68       1.080  -0.318   0.476  1.00 95.20           C  
ATOM    512  C   CYS A  68       2.378   0.353   0.908  1.00 95.20           C  
ATOM    513  CB  CYS A  68       0.054   0.743   0.081  1.00 95.20           C  
ATOM    514  O   CYS A  68       2.455   0.923   1.999  1.00 95.20           O  
ATOM    515  SG  CYS A  68       0.589   1.802  -1.280  1.00 95.20           S  
ATOM    516  N   TYR A  69       3.370   0.361  -0.043  1.00 93.43           N  
ATOM    517  CA  TYR A  69       4.661   1.000   0.184  1.00 93.43           C  
ATOM    518  C   TYR A  69       4.926   2.080  -0.858  1.00 93.43           C  
ATOM    519  CB  TYR A  69       5.787  -0.038   0.157  1.00 93.43           C  
ATOM    520  O   TYR A  69       5.334   1.781  -1.982  1.00 93.43           O  
ATOM    521  CG  TYR A  69       5.606  -1.156   1.154  1.00 93.43           C  
ATOM    522  CD1 TYR A  69       6.008  -1.005   2.480  1.00 93.43           C  
ATOM    523  CD2 TYR A  69       5.034  -2.366   0.775  1.00 93.43           C  
ATOM    524  CE1 TYR A  69       5.846  -2.033   3.402  1.00 93.43           C  
ATOM    525  CE2 TYR A  69       4.866  -3.401   1.689  1.00 93.43           C  
ATOM    526  OH  TYR A  69       5.110  -4.246   3.907  1.00 93.43           O  
ATOM    527  CZ  TYR A  69       5.274  -3.225   2.998  1.00 93.43           C  
ATOM    528  N   PRO A  70       4.637   3.335  -0.489  1.00 91.07           N  
ATOM    529  CA  PRO A  70       4.818   4.419  -1.457  1.00 91.07           C  
ATOM    530  C   PRO A  70       6.284   4.651  -1.816  1.00 91.07           C  
ATOM    531  CB  PRO A  70       4.233   5.636  -0.736  1.00 91.07           C  
ATOM    532  O   PRO A  70       7.175   4.331  -1.025  1.00 91.07           O  
ATOM    533  CG  PRO A  70       4.365   5.319   0.718  1.00 91.07           C  
ATOM    534  CD  PRO A  70       4.298   3.828   0.889  1.00 91.07           C  
ATOM    535  N   THR A  71       6.432   4.913  -3.054  1.00 87.44           N  
ATOM    536  CA  THR A  71       7.770   5.299  -3.488  1.00 87.44           C  
ATOM    537  C   THR A  71       8.171   6.639  -2.877  1.00 87.44           C  
ATOM    538  CB  THR A  71       7.856   5.385  -5.023  1.00 87.44           C  
ATOM    539  O   THR A  71       7.365   7.570  -2.826  1.00 87.44           O  
ATOM    540  CG2 THR A  71       9.297   5.582  -5.483  1.00 87.44           C  
ATOM    541  OG1 THR A  71       7.346   4.174  -5.593  1.00 87.44           O  
ATOM    542  N   VAL A  72       9.396   6.661  -2.246  1.00 77.68           N  
ATOM    543  CA  VAL A  72       9.981   7.900  -1.744  1.00 77.68           C  
ATOM    544  C   VAL A  72      11.014   8.424  -2.739  1.00 77.68           C  
ATOM    545  CB  VAL A  72      10.631   7.699  -0.357  1.00 77.68           C  
ATOM    546  O   VAL A  72      11.900   7.682  -3.173  1.00 77.68           O  
ATOM    547  CG1 VAL A  72      11.164   9.024   0.186  1.00 77.68           C  
ATOM    548  CG2 VAL A  72       9.628   7.084   0.617  1.00 77.68           C  
ATOM    549  N   GLU A  73      10.625   9.411  -3.458  1.00 70.89           N  
ATOM    550  CA  GLU A  73      11.584  10.033  -4.367  1.00 70.89           C  
ATOM    551  C   GLU A  73      12.868  10.415  -3.637  1.00 70.89           C  
ATOM    552  CB  GLU A  73      10.971  11.267  -5.033  1.00 70.89           C  
ATOM    553  O   GLU A  73      12.822  10.992  -2.548  1.00 70.89           O  
ATOM    554  CG  GLU A  73       9.881  10.942  -6.044  1.00 70.89           C  
ATOM    555  CD  GLU A  73       9.361  12.167  -6.780  1.00 70.89           C  
ATOM    556  OE1 GLU A  73       8.607  12.007  -7.767  1.00 70.89           O  
ATOM    557  OE2 GLU A  73       9.710  13.295  -6.367  1.00 70.89           O  
ATOM    558  N   ASP A  74      14.051   9.687  -3.944  1.00 65.47           N  
ATOM    559  CA  ASP A  74      15.362  10.163  -3.513  1.00 65.47           C  
ATOM    560  C   ASP A  74      16.063  10.929  -4.632  1.00 65.47           C  
ATOM    561  CB  ASP A  74      16.233   8.992  -3.051  1.00 65.47           C  
ATOM    562  O   ASP A  74      15.706  10.793  -5.804  1.00 65.47           O  
ATOM    563  CG  ASP A  74      17.561   9.436  -2.465  1.00 65.47           C  
ATOM    564  OD1 ASP A  74      17.819  10.657  -2.395  1.00 65.47           O  
ATOM    565  OD2 ASP A  74      18.358   8.557  -2.072  1.00 65.47           O  
ATOM    566  N   ILE A  75      16.535  12.180  -4.361  1.00 65.17           N  
ATOM    567  CA  ILE A  75      17.191  13.125  -5.257  1.00 65.17           C  
ATOM    568  C   ILE A  75      18.114  12.374  -6.214  1.00 65.17           C  
ATOM    569  CB  ILE A  75      17.987  14.190  -4.471  1.00 65.17           C  
ATOM    570  O   ILE A  75      18.310  12.795  -7.356  1.00 65.17           O  
ATOM    571  CG1 ILE A  75      17.056  14.970  -3.535  1.00 65.17           C  
ATOM    572  CG2 ILE A  75      18.717  15.136  -5.430  1.00 65.17           C  
ATOM    573  CD1 ILE A  75      17.785  15.840  -2.520  1.00 65.17           C  
ATOM    574  N   TYR A  76      18.332  11.110  -6.060  1.00 59.82           N  
ATOM    575  CA  TYR A  76      19.374  10.458  -6.845  1.00 59.82           C  
ATOM    576  C   TYR A  76      18.792   9.344  -7.707  1.00 59.82           C  
ATOM    577  CB  TYR A  76      20.464   9.894  -5.929  1.00 59.82           C  
ATOM    578  O   TYR A  76      19.348   9.006  -8.754  1.00 59.82           O  
ATOM    579  CG  TYR A  76      21.285  10.954  -5.236  1.00 59.82           C  
ATOM    580  CD1 TYR A  76      22.344  11.581  -5.890  1.00 59.82           C  
ATOM    581  CD2 TYR A  76      21.004  11.332  -3.928  1.00 59.82           C  
ATOM    582  CE1 TYR A  76      23.104  12.557  -5.255  1.00 59.82           C  
ATOM    583  CE2 TYR A  76      21.758  12.308  -3.283  1.00 59.82           C  
ATOM    584  OH  TYR A  76      23.553  13.880  -3.321  1.00 59.82           O  
ATOM    585  CZ  TYR A  76      22.804  12.914  -3.954  1.00 59.82           C  
ATOM    586  N   THR A  77      17.495   8.969  -7.379  1.00 58.64           N  
ATOM    587  CA  THR A  77      16.968   7.828  -8.119  1.00 58.64           C  
ATOM    588  C   THR A  77      15.725   8.223  -8.911  1.00 58.64           C  
ATOM    589  CB  THR A  77      16.629   6.659  -7.176  1.00 58.64           C  
ATOM    590  O   THR A  77      14.871   8.958  -8.409  1.00 58.64           O  
ATOM    591  CG2 THR A  77      17.895   5.963  -6.686  1.00 58.64           C  
ATOM    592  OG1 THR A  77      15.905   7.160  -6.045  1.00 58.64           O  
ATOM    593  N   LYS A  78      15.841   8.562 -10.167  1.00 64.34           N  
ATOM    594  CA  LYS A  78      14.656   8.573 -11.020  1.00 64.34           C  
ATOM    595  C   LYS A  78      14.088   7.167 -11.189  1.00 64.34           C  
ATOM    596  CB  LYS A  78      14.985   9.173 -12.388  1.00 64.34           C  
ATOM    597  O   LYS A  78      14.808   6.242 -11.569  1.00 64.34           O  
ATOM    598  CG  LYS A  78      15.276  10.666 -12.355  1.00 64.34           C  
ATOM    599  CD  LYS A  78      15.403  11.242 -13.759  1.00 64.34           C  
ATOM    600  CE  LYS A  78      15.752  12.724 -13.727  1.00 64.34           C  
ATOM    601  NZ  LYS A  78      15.577  13.364 -15.065  1.00 64.34           N  
ATOM    602  N   TYR A  79      13.115   6.770 -10.308  1.00 64.37           N  
ATOM    603  CA  TYR A  79      12.526   5.444 -10.460  1.00 64.37           C  
ATOM    604  C   TYR A  79      11.653   5.375 -11.708  1.00 64.37           C  
ATOM    605  CB  TYR A  79      11.698   5.078  -9.224  1.00 64.37           C  
ATOM    606  O   TYR A  79      11.008   6.359 -12.077  1.00 64.37           O  
ATOM    607  CG  TYR A  79      12.519   4.931  -7.966  1.00 64.37           C  
ATOM    608  CD1 TYR A  79      13.244   3.768  -7.716  1.00 64.37           C  
ATOM    609  CD2 TYR A  79      12.571   5.954  -7.026  1.00 64.37           C  
ATOM    610  CE1 TYR A  79      14.000   3.627  -6.557  1.00 64.37           C  
ATOM    611  CE2 TYR A  79      13.324   5.824  -5.863  1.00 64.37           C  
ATOM    612  OH  TYR A  79      14.781   4.526  -4.489  1.00 64.37           O  
ATOM    613  CZ  TYR A  79      14.034   4.659  -5.638  1.00 64.37           C  
ATOM    614  N   ALA A  80      11.820   4.372 -12.411  1.00 82.25           N  
ATOM    615  CA  ALA A  80      10.985   4.008 -13.552  1.00 82.25           C  
ATOM    616  C   ALA A  80       9.541   3.769 -13.121  1.00 82.25           C  
ATOM    617  CB  ALA A  80      11.542   2.767 -14.245  1.00 82.25           C  
ATOM    618  O   ALA A  80       8.611   3.965 -13.908  1.00 82.25           O  
ATOM    619  N   THR A  81       9.410   3.707 -11.720  1.00 88.13           N  
ATOM    620  CA  THR A  81       8.088   3.383 -11.195  1.00 88.13           C  
ATOM    621  C   THR A  81       7.770   4.235  -9.969  1.00 88.13           C  
ATOM    622  CB  THR A  81       7.983   1.891 -10.828  1.00 88.13           C  
ATOM    623  O   THR A  81       8.596   4.359  -9.062  1.00 88.13           O  
ATOM    624  CG2 THR A  81       6.583   1.545 -10.330  1.00 88.13           C  
ATOM    625  OG1 THR A  81       8.275   1.099 -11.986  1.00 88.13           O  
ATOM    626  N   HIS A  82       6.564   4.831  -9.890  1.00 90.95           N  
ATOM    627  CA  HIS A  82       6.053   5.648  -8.795  1.00 90.95           C  
ATOM    628  C   HIS A  82       4.767   5.061  -8.223  1.00 90.95           C  
ATOM    629  CB  HIS A  82       5.811   7.083  -9.265  1.00 90.95           C  
ATOM    630  O   HIS A  82       3.810   4.816  -8.961  1.00 90.95           O  
ATOM    631  CG  HIS A  82       5.547   8.043  -8.150  1.00 90.95           C  
ATOM    632  CD2 HIS A  82       6.385   8.631  -7.264  1.00 90.95           C  
ATOM    633  ND1 HIS A  82       4.282   8.499  -7.845  1.00 90.95           N  
ATOM    634  CE1 HIS A  82       4.356   9.329  -6.818  1.00 90.95           C  
ATOM    635  NE2 HIS A  82       5.621   9.426  -6.447  1.00 90.95           N  
ATOM    636  N   VAL A  83       4.834   4.844  -6.882  1.00 93.55           N  
ATOM    637  CA  VAL A  83       3.691   4.233  -6.212  1.00 93.55           C  
ATOM    638  C   VAL A  83       3.085   5.221  -5.218  1.00 93.55           C  
ATOM    639  CB  VAL A  83       4.089   2.926  -5.490  1.00 93.55           C  
ATOM    640  O   VAL A  83       3.806   5.839  -4.430  1.00 93.55           O  
ATOM    641  CG1 VAL A  83       2.909   2.365  -4.699  1.00 93.55           C  
ATOM    642  CG2 VAL A  83       4.601   1.896  -6.495  1.00 93.55           C  
ATOM    643  N   THR A  84       1.721   5.400  -5.229  1.00 94.09           N  
ATOM    644  CA  THR A  84       0.973   6.191  -4.258  1.00 94.09           C  
ATOM    645  C   THR A  84      -0.123   5.352  -3.606  1.00 94.09           C  
ATOM    646  CB  THR A  84       0.349   7.437  -4.913  1.00 94.09           C  
ATOM    647  O   THR A  84      -0.703   4.473  -4.247  1.00 94.09           O  
ATOM    648  CG2 THR A  84       1.426   8.371  -5.454  1.00 94.09           C  
ATOM    649  OG1 THR A  84      -0.499   7.027  -5.993  1.00 94.09           O  
ATOM    650  N   CYS A  85      -0.296   5.688  -2.281  1.00 95.24           N  
ATOM    651  CA  CYS A  85      -1.271   4.928  -1.507  1.00 95.24           C  
ATOM    652  C   CYS A  85      -2.233   5.858  -0.778  1.00 95.24           C  
ATOM    653  CB  CYS A  85      -0.565   4.019  -0.501  1.00 95.24           C  
ATOM    654  O   CYS A  85      -1.865   6.975  -0.410  1.00 95.24           O  
ATOM    655  SG  CYS A  85       0.666   2.927  -1.245  1.00 95.24           S  
ATOM    656  N   CYS A  86      -3.496   5.417  -0.594  1.00 95.18           N  
ATOM    657  CA  CYS A  86      -4.495   6.133   0.191  1.00 95.18           C  
ATOM    658  C   CYS A  86      -5.502   5.168   0.803  1.00 95.18           C  
ATOM    659  CB  CYS A  86      -5.221   7.161  -0.676  1.00 95.18           C  
ATOM    660  O   CYS A  86      -5.555   3.996   0.425  1.00 95.18           O  
ATOM    661  SG  CYS A  86      -6.148   6.435  -2.045  1.00 95.18           S  
ATOM    662  N   GLN A  87      -6.297   5.573   1.898  1.00 95.00           N  
ATOM    663  CA  GLN A  87      -7.113   4.632   2.658  1.00 95.00           C  
ATOM    664  C   GLN A  87      -8.564   5.098   2.734  1.00 95.00           C  
ATOM    665  CB  GLN A  87      -6.546   4.445   4.066  1.00 95.00           C  
ATOM    666  O   GLN A  87      -9.298   4.712   3.646  1.00 95.00           O  
ATOM    667  CG  GLN A  87      -5.179   3.776   4.095  1.00 95.00           C  
ATOM    668  CD  GLN A  87      -4.602   3.680   5.495  1.00 95.00           C  
ATOM    669  NE2 GLN A  87      -4.116   2.498   5.857  1.00 95.00           N  
ATOM    670  OE1 GLN A  87      -4.592   4.662   6.245  1.00 95.00           O  
ATOM    671  N   TYR A  88      -9.075   5.860   1.704  1.00 92.84           N  
ATOM    672  CA  TYR A  88     -10.490   6.214   1.691  1.00 92.84           C  
ATOM    673  C   TYR A  88     -11.118   5.902   0.338  1.00 92.84           C  
ATOM    674  CB  TYR A  88     -10.676   7.698   2.023  1.00 92.84           C  
ATOM    675  O   TYR A  88     -10.409   5.639  -0.637  1.00 92.84           O  
ATOM    676  CG  TYR A  88      -9.911   8.625   1.109  1.00 92.84           C  
ATOM    677  CD1 TYR A  88      -8.603   9.002   1.405  1.00 92.84           C  
ATOM    678  CD2 TYR A  88     -10.495   9.125  -0.050  1.00 92.84           C  
ATOM    679  CE1 TYR A  88      -7.895   9.858   0.567  1.00 92.84           C  
ATOM    680  CE2 TYR A  88      -9.796   9.981  -0.895  1.00 92.84           C  
ATOM    681  OH  TYR A  88      -7.803  11.188  -1.412  1.00 92.84           O  
ATOM    682  CZ  TYR A  88      -8.499  10.341  -0.579  1.00 92.84           C  
ATOM    683  N   ASP A  89     -12.357   5.806   0.263  1.00 94.35           N  
ATOM    684  CA  ASP A  89     -13.071   5.349  -0.925  1.00 94.35           C  
ATOM    685  C   ASP A  89     -12.665   6.157  -2.155  1.00 94.35           C  
ATOM    686  CB  ASP A  89     -14.583   5.442  -0.711  1.00 94.35           C  
ATOM    687  O   ASP A  89     -12.611   7.388  -2.106  1.00 94.35           O  
ATOM    688  CG  ASP A  89     -15.117   4.371   0.225  1.00 94.35           C  
ATOM    689  OD1 ASP A  89     -14.431   3.347   0.434  1.00 94.35           O  
ATOM    690  OD2 ASP A  89     -16.234   4.552   0.755  1.00 94.35           O  
ATOM    691  N   LEU A  90     -12.279   5.401  -3.154  1.00 95.43           N  
ATOM    692  CA  LEU A  90     -12.014   5.941  -4.483  1.00 95.43           C  
ATOM    693  C   LEU A  90     -10.917   6.998  -4.431  1.00 95.43           C  
ATOM    694  CB  LEU A  90     -13.289   6.540  -5.082  1.00 95.43           C  
ATOM    695  O   LEU A  90     -10.910   7.932  -5.237  1.00 95.43           O  
ATOM    696  CG  LEU A  90     -14.492   5.602  -5.193  1.00 95.43           C  
ATOM    697  CD1 LEU A  90     -15.701   6.354  -5.742  1.00 95.43           C  
ATOM    698  CD2 LEU A  90     -14.156   4.404  -6.073  1.00 95.43           C  
ATOM    699  N   CYS A  91     -10.091   7.026  -3.460  1.00 94.73           N  
ATOM    700  CA  CYS A  91      -9.044   8.013  -3.223  1.00 94.73           C  
ATOM    701  C   CYS A  91      -7.978   7.951  -4.311  1.00 94.73           C  
ATOM    702  CB  CYS A  91      -8.400   7.793  -1.854  1.00 94.73           C  
ATOM    703  O   CYS A  91      -7.250   8.921  -4.529  1.00 94.73           O  
ATOM    704  SG  CYS A  91      -7.495   6.237  -1.716  1.00 94.73           S  
ATOM    705  N   ASN A  92      -7.863   6.737  -4.925  1.00 95.44           N  
ATOM    706  CA  ASN A  92      -6.830   6.627  -5.950  1.00 95.44           C  
ATOM    707  C   ASN A  92      -7.320   7.150  -7.297  1.00 95.44           C  
ATOM    708  CB  ASN A  92      -6.358   5.178  -6.082  1.00 95.44           C  
ATOM    709  O   ASN A  92      -6.834   6.725  -8.347  1.00 95.44           O  
ATOM    710  CG  ASN A  92      -7.457   4.247  -6.555  1.00 95.44           C  
ATOM    711  ND2 ASN A  92      -7.069   3.124  -7.148  1.00 95.44           N  
ATOM    712  OD1 ASN A  92      -8.645   4.534  -6.389  1.00 95.44           O  
ATOM    713  N   GLY A  93      -8.354   7.926  -7.245  1.00 90.09           N  
ATOM    714  CA  GLY A  93      -8.881   8.661  -8.384  1.00 90.09           C  
ATOM    715  C   GLY A  93      -8.263  10.036  -8.545  1.00 90.09           C  
ATOM    716  O   GLY A  93      -7.487  10.477  -7.695  1.00 90.09           O  
ATOM    717  N   ALA A  94      -7.795  10.463  -9.768  1.00 75.09           N  
ATOM    718  CA  ALA A  94      -7.143  11.728 -10.098  1.00 75.09           C  
ATOM    719  C   ALA A  94      -6.979  12.601  -8.858  1.00 75.09           C  
ATOM    720  CB  ALA A  94      -7.938  12.472 -11.168  1.00 75.09           C  
ATOM    721  O   ALA A  94      -7.790  12.532  -7.931  1.00 75.09           O  
ATOM    722  N   THR A  95      -5.725  13.095  -8.404  1.00 58.79           N  
ATOM    723  CA  THR A  95      -5.022  13.949  -7.452  1.00 58.79           C  
ATOM    724  C   THR A  95      -5.997  14.879  -6.737  1.00 58.79           C  
ATOM    725  CB  THR A  95      -3.931  14.782  -8.149  1.00 58.79           C  
ATOM    726  O   THR A  95      -6.971  15.343  -7.333  1.00 58.79           O  
ATOM    727  CG2 THR A  95      -2.732  13.916  -8.523  1.00 58.79           C  
ATOM    728  OG1 THR A  95      -4.472  15.368  -9.340  1.00 58.79           O  
ATOM    729  N   PRO A  96      -5.926  14.962  -5.460  1.00 50.66           N  
ATOM    730  CA  PRO A  96      -6.818  15.416  -4.391  1.00 50.66           C  
ATOM    731  C   PRO A  96      -7.419  16.792  -4.668  1.00 50.66           C  
ATOM    732  CB  PRO A  96      -5.905  15.457  -3.163  1.00 50.66           C  
ATOM    733  O   PRO A  96      -6.689  17.738  -4.977  1.00 50.66           O  
ATOM    734  CG  PRO A  96      -4.540  15.157  -3.692  1.00 50.66           C  
ATOM    735  CD  PRO A  96      -4.614  15.085  -5.190  1.00 50.66           C  
ATOM    736  N   ALA A  97      -8.475  17.042  -5.443  1.00 48.44           N  
ATOM    737  CA  ALA A  97      -9.261  18.253  -5.226  1.00 48.44           C  
ATOM    738  C   ALA A  97      -9.617  18.419  -3.751  1.00 48.44           C  
ATOM    739  CB  ALA A  97     -10.529  18.224  -6.076  1.00 48.44           C  
ATOM    740  O   ALA A  97     -10.022  17.459  -3.092  1.00 48.44           O  
ATOM    741  N   GLN A  98      -8.647  18.626  -2.860  1.00 44.28           N  
ATOM    742  CA  GLN A  98      -8.816  19.372  -1.617  1.00 44.28           C  
ATOM    743  C   GLN A  98     -10.276  19.382  -1.176  1.00 44.28           C  
ATOM    744  CB  GLN A  98      -8.306  20.805  -1.778  1.00 44.28           C  
ATOM    745  O   GLN A  98     -11.132  19.951  -1.856  1.00 44.28           O  
ATOM    746  CG  GLN A  98      -6.790  20.912  -1.876  1.00 44.28           C  
ATOM    747  CD  GLN A  98      -6.305  22.348  -1.928  1.00 44.28           C  
ATOM    748  NE2 GLN A  98      -5.552  22.682  -2.971  1.00 44.28           N  
ATOM    749  OE1 GLN A  98      -6.605  23.152  -1.040  1.00 44.28           O  
ATOM    750  N   SER A  99     -10.935  18.259  -1.059  1.00 46.16           N  
ATOM    751  CA  SER A  99     -12.226  18.301  -0.380  1.00 46.16           C  
ATOM    752  C   SER A  99     -12.107  18.946   0.997  1.00 46.16           C  
ATOM    753  CB  SER A  99     -12.806  16.892  -0.243  1.00 46.16           C  
ATOM    754  O   SER A  99     -11.181  18.642   1.752  1.00 46.16           O  
ATOM    755  OG  SER A  99     -11.851  16.007   0.315  1.00 46.16           O  
ATOM    756  N   SER A 100     -11.950  20.260   1.135  1.00 47.99           N  
ATOM    757  CA  SER A 100     -12.191  21.223   2.205  1.00 47.99           C  
ATOM    758  C   SER A 100     -13.086  20.633   3.289  1.00 47.99           C  
ATOM    759  CB  SER A 100     -12.827  22.497   1.646  1.00 47.99           C  
ATOM    760  O   SER A 100     -14.089  19.983   2.988  1.00 47.99           O  
ATOM    761  OG  SER A 100     -14.144  22.661   2.142  1.00 47.99           O  
ATOM    762  N   PRO A 101     -12.478  20.152   4.420  1.00 50.87           N  
ATOM    763  CA  PRO A 101     -13.184  19.755   5.640  1.00 50.87           C  
ATOM    764  C   PRO A 101     -14.302  20.725   6.017  1.00 50.87           C  
ATOM    765  CB  PRO A 101     -12.081  19.755   6.701  1.00 50.87           C  
ATOM    766  O   PRO A 101     -14.968  20.538   7.039  1.00 50.87           O  
ATOM    767  CG  PRO A 101     -10.977  20.567   6.105  1.00 50.87           C  
ATOM    768  CD  PRO A 101     -11.342  20.900   4.686  1.00 50.87           C  
ATOM    769  N   VAL A 102     -14.950  21.426   5.099  1.00 53.62           N  
ATOM    770  CA  VAL A 102     -16.036  22.251   5.619  1.00 53.62           C  
ATOM    771  C   VAL A 102     -17.370  21.535   5.419  1.00 53.62           C  
ATOM    772  CB  VAL A 102     -16.069  23.639   4.941  1.00 53.62           C  
ATOM    773  O   VAL A 102     -18.342  21.811   6.126  1.00 53.62           O  
ATOM    774  CG1 VAL A 102     -17.233  24.473   5.474  1.00 53.62           C  
ATOM    775  CG2 VAL A 102     -14.744  24.367   5.153  1.00 53.62           C  
ATOM    776  N   THR A 103     -17.350  20.249   5.097  1.00 55.13           N  
ATOM    777  CA  THR A 103     -18.718  19.745   5.045  1.00 55.13           C  
ATOM    778  C   THR A 103     -18.977  18.765   6.186  1.00 55.13           C  
ATOM    779  CB  THR A 103     -19.008  19.056   3.698  1.00 55.13           C  
ATOM    780  O   THR A 103     -20.127  18.417   6.462  1.00 55.13           O  
ATOM    781  CG2 THR A 103     -20.217  19.681   3.010  1.00 55.13           C  
ATOM    782  OG1 THR A 103     -17.865  19.190   2.844  1.00 55.13           O  
ATOM    783  N   LEU A 104     -18.029  18.542   7.116  1.00 52.47           N  
ATOM    784  CA  LEU A 104     -18.390  17.675   8.232  1.00 52.47           C  
ATOM    785  C   LEU A 104     -18.707  18.496   9.478  1.00 52.47           C  
ATOM    786  CB  LEU A 104     -17.259  16.687   8.531  1.00 52.47           C  
ATOM    787  O   LEU A 104     -19.203  17.959  10.470  1.00 52.47           O  
ATOM    788  CG  LEU A 104     -17.082  15.538   7.537  1.00 52.47           C  
ATOM    789  CD1 LEU A 104     -15.713  14.891   7.714  1.00 52.47           C  
ATOM    790  CD2 LEU A 104     -18.193  14.507   7.708  1.00 52.47           C  
ATOM    791  N   GLY A 105     -18.678  19.771   9.462  1.00 52.59           N  
ATOM    792  CA  GLY A 105     -19.049  20.508  10.660  1.00 52.59           C  
ATOM    793  C   GLY A 105     -20.477  21.019  10.628  1.00 52.59           C  
ATOM    794  O   GLY A 105     -21.041  21.368  11.667  1.00 52.59           O  
ATOM    795  N   LEU A 106     -21.206  20.703   9.598  1.00 58.25           N  
ATOM    796  CA  LEU A 106     -22.558  21.238   9.716  1.00 58.25           C  
ATOM    797  C   LEU A 106     -23.539  20.149  10.137  1.00 58.25           C  
ATOM    798  CB  LEU A 106     -23.006  21.860   8.391  1.00 58.25           C  
ATOM    799  O   LEU A 106     -24.632  20.447  10.624  1.00 58.25           O  
ATOM    800  CG  LEU A 106     -22.342  23.183   8.004  1.00 58.25           C  
ATOM    801  CD1 LEU A 106     -22.594  23.492   6.532  1.00 58.25           C  
ATOM    802  CD2 LEU A 106     -22.852  24.316   8.888  1.00 58.25           C  
ATOM    803  N   GLY A 107     -23.168  18.944  10.243  1.00 54.64           N  
ATOM    804  CA  GLY A 107     -24.183  17.995  10.668  1.00 54.64           C  
ATOM    805  C   GLY A 107     -24.149  17.712  12.158  1.00 54.64           C  
ATOM    806  O   GLY A 107     -25.190  17.476  12.775  1.00 54.64           O  
ATOM    807  N   VAL A 108     -23.029  17.993  12.780  1.00 57.44           N  
ATOM    808  CA  VAL A 108     -23.011  17.728  14.215  1.00 57.44           C  
ATOM    809  C   VAL A 108     -23.577  18.930  14.969  1.00 57.44           C  
ATOM    810  CB  VAL A 108     -21.585  17.408  14.716  1.00 57.44           C  
ATOM    811  O   VAL A 108     -24.287  18.768  15.964  1.00 57.44           O  
ATOM    812  CG1 VAL A 108     -21.581  17.184  16.227  1.00 57.44           C  
ATOM    813  CG2 VAL A 108     -21.027  16.185  13.990  1.00 57.44           C  
ATOM    814  N   PHE A 109     -23.699  20.094  14.323  1.00 56.44           N  
ATOM    815  CA  PHE A 109     -24.247  21.228  15.060  1.00 56.44           C  
ATOM    816  C   PHE A 109     -25.761  21.293  14.905  1.00 56.44           C  
ATOM    817  CB  PHE A 109     -23.613  22.538  14.581  1.00 56.44           C  
ATOM    818  O   PHE A 109     -26.469  21.687  15.835  1.00 56.44           O  
ATOM    819  CG  PHE A 109     -22.212  22.755  15.087  1.00 56.44           C  
ATOM    820  CD1 PHE A 109     -21.989  23.208  16.381  1.00 56.44           C  
ATOM    821  CD2 PHE A 109     -21.119  22.505  14.268  1.00 56.44           C  
ATOM    822  CE1 PHE A 109     -20.693  23.410  16.853  1.00 56.44           C  
ATOM    823  CE2 PHE A 109     -19.822  22.705  14.732  1.00 56.44           C  
ATOM    824  CZ  PHE A 109     -19.611  23.158  16.024  1.00 56.44           C  
ATOM    825  N   ALA A 110     -26.270  20.678  13.891  1.00 58.44           N  
ATOM    826  CA  ALA A 110     -27.722  20.742  13.748  1.00 58.44           C  
ATOM    827  C   ALA A 110     -28.407  19.711  14.640  1.00 58.44           C  
ATOM    828  CB  ALA A 110     -28.122  20.530  12.290  1.00 58.44           C  
ATOM    829  O   ALA A 110     -29.472  19.977  15.202  1.00 58.44           O  
ATOM    830  N   SER A 111     -27.707  18.666  15.037  1.00 59.93           N  
ATOM    831  CA  SER A 111     -28.366  17.706  15.917  1.00 59.93           C  
ATOM    832  C   SER A 111     -28.238  18.119  17.380  1.00 59.93           C  
ATOM    833  CB  SER A 111     -27.780  16.308  15.720  1.00 59.93           C  
ATOM    834  O   SER A 111     -29.167  17.930  18.167  1.00 59.93           O  
ATOM    835  OG  SER A 111     -26.364  16.351  15.723  1.00 59.93           O  
ATOM    836  N   LEU A 112     -27.114  18.929  17.721  1.00 56.33           N  
ATOM    837  CA  LEU A 112     -27.012  19.369  19.108  1.00 56.33           C  
ATOM    838  C   LEU A 112     -27.944  20.546  19.375  1.00 56.33           C  
ATOM    839  CB  LEU A 112     -25.569  19.760  19.442  1.00 56.33           C  
ATOM    840  O   LEU A 112     -28.528  20.648  20.457  1.00 56.33           O  
ATOM    841  CG  LEU A 112     -24.584  18.608  19.643  1.00 56.33           C  
ATOM    842  CD1 LEU A 112     -23.149  19.123  19.597  1.00 56.33           C  
ATOM    843  CD2 LEU A 112     -24.858  17.893  20.962  1.00 56.33           C  
ATOM    844  N   LEU A 113     -28.295  21.280  18.320  1.00 59.72           N  
ATOM    845  CA  LEU A 113     -29.225  22.387  18.519  1.00 59.72           C  
ATOM    846  C   LEU A 113     -30.666  21.889  18.539  1.00 59.72           C  
ATOM    847  CB  LEU A 113     -29.051  23.437  17.419  1.00 59.72           C  
ATOM    848  O   LEU A 113     -31.494  22.400  19.297  1.00 59.72           O  
ATOM    849  CG  LEU A 113     -28.455  24.778  17.851  1.00 59.72           C  
ATOM    850  CD1 LEU A 113     -27.152  25.044  17.104  1.00 59.72           C  
ATOM    851  CD2 LEU A 113     -29.452  25.908  17.616  1.00 59.72           C  
ATOM    852  N   CYS A 114     -30.905  20.733  17.940  1.00 61.77           N  
ATOM    853  CA  CYS A 114     -32.264  20.206  17.973  1.00 61.77           C  
ATOM    854  C   CYS A 114     -32.541  19.494  19.292  1.00 61.77           C  
ATOM    855  CB  CYS A 114     -32.495  19.246  16.807  1.00 61.77           C  
ATOM    856  O   CYS A 114     -33.638  19.605  19.843  1.00 61.77           O  
ATOM    857  SG  CYS A 114     -33.670  19.860  15.580  1.00 61.77           S  
ATOM    858  N   THR A 115     -31.485  19.019  19.934  1.00 64.38           N  
ATOM    859  CA  THR A 115     -31.767  18.399  21.224  1.00 64.38           C  
ATOM    860  C   THR A 115     -31.783  19.445  22.335  1.00 64.38           C  
ATOM    861  CB  THR A 115     -30.732  17.308  21.558  1.00 64.38           C  
ATOM    862  O   THR A 115     -32.537  19.319  23.302  1.00 64.38           O  
ATOM    863  CG2 THR A 115     -30.827  16.143  20.579  1.00 64.38           C  
ATOM    864  OG1 THR A 115     -29.416  17.870  21.489  1.00 64.38           O  
ATOM    865  N   LEU A 116     -31.108  20.546  22.175  1.00 61.03           N  
ATOM    866  CA  LEU A 116     -31.165  21.535  23.246  1.00 61.03           C  
ATOM    867  C   LEU A 116     -32.437  22.370  23.148  1.00 61.03           C  
ATOM    868  CB  LEU A 116     -29.936  22.447  23.199  1.00 61.03           C  
ATOM    869  O   LEU A 116     -32.966  22.825  24.165  1.00 61.03           O  
ATOM    870  CG  LEU A 116     -28.599  21.803  23.567  1.00 61.03           C  
ATOM    871  CD1 LEU A 116     -27.454  22.777  23.313  1.00 61.03           C  
ATOM    872  CD2 LEU A 116     -28.607  21.347  25.022  1.00 61.03           C  
ATOM    873  N   LEU A 117     -33.034  22.407  21.979  1.00 65.07           N  
ATOM    874  CA  LEU A 117     -34.280  23.163  21.928  1.00 65.07           C  
ATOM    875  C   LEU A 117     -35.451  22.315  22.411  1.00 65.07           C  
ATOM    876  CB  LEU A 117     -34.548  23.661  20.505  1.00 65.07           C  
ATOM    877  O   LEU A 117     -36.394  22.835  23.011  1.00 65.07           O  
ATOM    878  CG  LEU A 117     -33.652  24.795  20.004  1.00 65.07           C  
ATOM    879  CD1 LEU A 117     -33.837  24.993  18.503  1.00 65.07           C  
ATOM    880  CD2 LEU A 117     -33.950  26.086  20.759  1.00 65.07           C  
ATOM    881  N   TRP A 118     -35.325  21.052  22.500  1.00 57.29           N  
ATOM    882  CA  TRP A 118     -36.438  20.299  23.068  1.00 57.29           C  
ATOM    883  C   TRP A 118     -36.245  20.090  24.566  1.00 57.29           C  
ATOM    884  CB  TRP A 118     -36.586  18.946  22.366  1.00 57.29           C  
ATOM    885  O   TRP A 118     -37.217  19.911  25.304  1.00 57.29           O  
ATOM    886  CG  TRP A 118     -37.655  18.920  21.315  1.00 57.29           C  
ATOM    887  CD1 TRP A 118     -37.711  19.677  20.178  1.00 57.29           C  
ATOM    888  CD2 TRP A 118     -38.824  18.096  21.307  1.00 57.29           C  
ATOM    889  CE2 TRP A 118     -39.546  18.406  20.133  1.00 57.29           C  
ATOM    890  CE3 TRP A 118     -39.333  17.124  22.179  1.00 57.29           C  
ATOM    891  NE1 TRP A 118     -38.846  19.373  19.463  1.00 57.29           N  
ATOM    892  CH2 TRP A 118     -41.226  16.830  20.679  1.00 57.29           C  
ATOM    893  CZ2 TRP A 118     -40.751  17.777  19.809  1.00 57.29           C  
ATOM    894  CZ3 TRP A 118     -40.532  16.499  21.855  1.00 57.29           C  
ATOM    895  N   ALA A 119     -35.031  20.236  25.050  1.00 62.01           N  
ATOM    896  CA  ALA A 119     -34.849  20.075  26.491  1.00 62.01           C  
ATOM    897  C   ALA A 119     -35.160  21.373  27.231  1.00 62.01           C  
ATOM    898  CB  ALA A 119     -33.425  19.619  26.799  1.00 62.01           C  
ATOM    899  O   ALA A 119     -35.464  21.356  28.426  1.00 62.01           O  
ATOM    900  N   GLY A 120     -35.340  22.497  26.605  1.00 56.98           N  
ATOM    901  CA  GLY A 120     -35.737  23.683  27.347  1.00 56.98           C  
ATOM    902  C   GLY A 120     -37.218  23.992  27.231  1.00 56.98           C  
ATOM    903  O   GLY A 120     -37.708  24.946  27.839  1.00 56.98           O  
ATOM    904  N   GLN A 121     -38.085  23.146  26.838  1.00 57.50           N  
ATOM    905  CA  GLN A 121     -39.525  23.284  27.024  1.00 57.50           C  
ATOM    906  C   GLN A 121     -40.053  22.255  28.019  1.00 57.50           C  
ATOM    907  CB  GLN A 121     -40.256  23.145  25.687  1.00 57.50           C  
ATOM    908  O   GLN A 121     -40.877  22.578  28.877  1.00 57.50           O  
ATOM    909  CG  GLN A 121     -41.626  23.808  25.663  1.00 57.50           C  
ATOM    910  CD  GLN A 121     -41.627  25.126  24.913  1.00 57.50           C  
ATOM    911  NE2 GLN A 121     -42.783  25.779  24.862  1.00 57.50           N  
ATOM    912  OE1 GLN A 121     -40.597  25.555  24.383  1.00 57.50           O  
TER     913      ALA A   1                                                      
ENDMDL                                                                          
END                                                                             
