# Supplementary material for: Domain loss enabled evolution of novel functions in the snake three-finger toxin gene superfamily
Source: Nat Commun. 2023 Aug 11;14:4861. doi: 10.1038/s41467-023-40550-0 (PMC10421932; doi:10.1038/s41467-023-40550-0)
Supplement: Supplementary file 5 — Supplementary Data 2 [file 41467_2023_40550_MOESM5_ESM.zip › SD2_structure_predictions/full_sequence/SP|A7X4Q3|Oxyuranus_microlepidotus.pdb]

MODEL     1                                                                     
ATOM      1  N   MET A   1     -38.717   5.681  30.064  1.00 63.79           N  
ATOM      2  CA  MET A   1     -38.655   4.981  28.785  1.00 63.79           C  
ATOM      3  C   MET A   1     -37.853   5.781  27.764  1.00 63.79           C  
ATOM      4  CB  MET A   1     -40.063   4.712  28.250  1.00 63.79           C  
ATOM      5  O   MET A   1     -37.502   5.265  26.701  1.00 63.79           O  
ATOM      6  CG  MET A   1     -41.030   5.865  28.463  1.00 63.79           C  
ATOM      7  SD  MET A   1     -42.727   5.476  27.883  1.00 63.79           S  
ATOM      8  CE  MET A   1     -43.432   7.146  27.813  1.00 63.79           C  
ATOM      9  N   LYS A   2     -37.307   6.943  28.149  1.00 73.63           N  
ATOM     10  CA  LYS A   2     -36.562   7.902  27.340  1.00 73.63           C  
ATOM     11  C   LYS A   2     -35.057   7.732  27.532  1.00 73.63           C  
ATOM     12  CB  LYS A   2     -36.976   9.333  27.687  1.00 73.63           C  
ATOM     13  O   LYS A   2     -34.279   7.951  26.602  1.00 73.63           O  
ATOM     14  CG  LYS A   2     -38.338   9.733  27.141  1.00 73.63           C  
ATOM     15  CD  LYS A   2     -38.784  11.085  27.684  1.00 73.63           C  
ATOM     16  CE  LYS A   2     -40.046  11.579  26.990  1.00 73.63           C  
ATOM     17  NZ  LYS A   2     -41.200  11.665  27.934  1.00 73.63           N  
ATOM     18  N   THR A   3     -34.718   7.157  28.717  1.00 73.93           N  
ATOM     19  CA  THR A   3     -33.314   6.914  29.030  1.00 73.93           C  
ATOM     20  C   THR A   3     -32.849   5.587  28.438  1.00 73.93           C  
ATOM     21  CB  THR A   3     -33.074   6.913  30.551  1.00 73.93           C  
ATOM     22  O   THR A   3     -31.677   5.434  28.088  1.00 73.93           O  
ATOM     23  CG2 THR A   3     -33.283   8.304  31.142  1.00 73.93           C  
ATOM     24  OG1 THR A   3     -33.986   6.000  31.173  1.00 73.93           O  
ATOM     25  N   LEU A   4     -33.770   4.686  28.255  1.00 74.17           N  
ATOM     26  CA  LEU A   4     -33.534   3.396  27.616  1.00 74.17           C  
ATOM     27  C   LEU A   4     -33.402   3.553  26.105  1.00 74.17           C  
ATOM     28  CB  LEU A   4     -34.669   2.421  27.942  1.00 74.17           C  
ATOM     29  O   LEU A   4     -32.569   2.895  25.478  1.00 74.17           O  
ATOM     30  CG  LEU A   4     -34.423   1.459  29.105  1.00 74.17           C  
ATOM     31  CD1 LEU A   4     -35.742   1.083  29.771  1.00 74.17           C  
ATOM     32  CD2 LEU A   4     -33.688   0.213  28.622  1.00 74.17           C  
ATOM     33  N   LEU A   5     -34.086   4.464  25.532  1.00 76.07           N  
ATOM     34  CA  LEU A   5     -34.051   4.790  24.111  1.00 76.07           C  
ATOM     35  C   LEU A   5     -32.787   5.569  23.763  1.00 76.07           C  
ATOM     36  CB  LEU A   5     -35.289   5.599  23.716  1.00 76.07           C  
ATOM     37  O   LEU A   5     -32.184   5.345  22.711  1.00 76.07           O  
ATOM     38  CG  LEU A   5     -36.586   4.809  23.536  1.00 76.07           C  
ATOM     39  CD1 LEU A   5     -37.777   5.758  23.455  1.00 76.07           C  
ATOM     40  CD2 LEU A   5     -36.510   3.931  22.293  1.00 76.07           C  
ATOM     41  N   LEU A   6     -32.261   6.351  24.686  1.00 76.84           N  
ATOM     42  CA  LEU A   6     -31.053   7.152  24.525  1.00 76.84           C  
ATOM     43  C   LEU A   6     -29.805   6.286  24.655  1.00 76.84           C  
ATOM     44  CB  LEU A   6     -31.016   8.280  25.560  1.00 76.84           C  
ATOM     45  O   LEU A   6     -28.839   6.466  23.909  1.00 76.84           O  
ATOM     46  CG  LEU A   6     -31.983   9.443  25.331  1.00 76.84           C  
ATOM     47  CD1 LEU A   6     -31.980  10.380  26.534  1.00 76.84           C  
ATOM     48  CD2 LEU A   6     -31.620  10.198  24.057  1.00 76.84           C  
ATOM     49  N   THR A   7     -29.864   5.295  25.453  1.00 77.53           N  
ATOM     50  CA  THR A   7     -28.783   4.335  25.648  1.00 77.53           C  
ATOM     51  C   THR A   7     -28.715   3.352  24.482  1.00 77.53           C  
ATOM     52  CB  THR A   7     -28.956   3.559  26.967  1.00 77.53           C  
ATOM     53  O   THR A   7     -27.627   2.950  24.065  1.00 77.53           O  
ATOM     54  CG2 THR A   7     -28.852   4.491  28.170  1.00 77.53           C  
ATOM     55  OG1 THR A   7     -30.241   2.925  26.977  1.00 77.53           O  
ATOM     56  N   LEU A   8     -29.774   2.978  23.885  1.00 76.05           N  
ATOM     57  CA  LEU A   8     -29.897   2.119  22.713  1.00 76.05           C  
ATOM     58  C   LEU A   8     -29.416   2.840  21.458  1.00 76.05           C  
ATOM     59  CB  LEU A   8     -31.348   1.666  22.530  1.00 76.05           C  
ATOM     60  O   LEU A   8     -28.737   2.246  20.617  1.00 76.05           O  
ATOM     61  CG  LEU A   8     -31.579   0.504  21.562  1.00 76.05           C  
ATOM     62  CD1 LEU A   8     -31.760  -0.799  22.333  1.00 76.05           C  
ATOM     63  CD2 LEU A   8     -32.787   0.779  20.674  1.00 76.05           C  
ATOM     64  N   VAL A   9     -29.545   4.111  21.366  1.00 76.50           N  
ATOM     65  CA  VAL A   9     -29.108   4.964  20.265  1.00 76.50           C  
ATOM     66  C   VAL A   9     -27.603   5.204  20.363  1.00 76.50           C  
ATOM     67  CB  VAL A   9     -29.864   6.312  20.258  1.00 76.50           C  
ATOM     68  O   VAL A   9     -26.893   5.149  19.357  1.00 76.50           O  
ATOM     69  CG1 VAL A   9     -29.278   7.253  19.207  1.00 76.50           C  
ATOM     70  CG2 VAL A   9     -31.353   6.086  20.006  1.00 76.50           C  
ATOM     71  N   VAL A  10     -27.022   5.299  21.558  1.00 71.22           N  
ATOM     72  CA  VAL A  10     -25.605   5.513  21.830  1.00 71.22           C  
ATOM     73  C   VAL A  10     -24.832   4.217  21.599  1.00 71.22           C  
ATOM     74  CB  VAL A  10     -25.374   6.021  23.272  1.00 71.22           C  
ATOM     75  O   VAL A  10     -23.739   4.232  21.026  1.00 71.22           O  
ATOM     76  CG1 VAL A  10     -23.880   6.114  23.579  1.00 71.22           C  
ATOM     77  CG2 VAL A  10     -26.050   7.376  23.474  1.00 71.22           C  
ATOM     78  N   VAL A  11     -25.380   3.024  21.893  1.00 68.95           N  
ATOM     79  CA  VAL A  11     -24.819   1.692  21.687  1.00 68.95           C  
ATOM     80  C   VAL A  11     -24.867   1.335  20.203  1.00 68.95           C  
ATOM     81  CB  VAL A  11     -25.569   0.626  22.517  1.00 68.95           C  
ATOM     82  O   VAL A  11     -23.919   0.756  19.667  1.00 68.95           O  
ATOM     83  CG1 VAL A  11     -25.066  -0.775  22.176  1.00 68.95           C  
ATOM     84  CG2 VAL A  11     -25.412   0.905  24.010  1.00 68.95           C  
ATOM     85  N   THR A  12     -25.876   1.794  19.484  1.00 68.55           N  
ATOM     86  CA  THR A  12     -26.044   1.599  18.048  1.00 68.55           C  
ATOM     87  C   THR A  12     -25.106   2.514  17.265  1.00 68.55           C  
ATOM     88  CB  THR A  12     -27.499   1.859  17.615  1.00 68.55           C  
ATOM     89  O   THR A  12     -24.566   2.118  16.230  1.00 68.55           O  
ATOM     90  CG2 THR A  12     -28.453   0.866  18.270  1.00 68.55           C  
ATOM     91  OG1 THR A  12     -27.874   3.188  17.997  1.00 68.55           O  
ATOM     92  N   ILE A  13     -24.722   3.676  17.737  1.00 67.25           N  
ATOM     93  CA  ILE A  13     -23.830   4.659  17.131  1.00 67.25           C  
ATOM     94  C   ILE A  13     -22.378   4.287  17.421  1.00 67.25           C  
ATOM     95  CB  ILE A  13     -24.131   6.085  17.643  1.00 67.25           C  
ATOM     96  O   ILE A  13     -21.510   4.430  16.557  1.00 67.25           O  
ATOM     97  CG1 ILE A  13     -25.522   6.536  17.182  1.00 67.25           C  
ATOM     98  CG2 ILE A  13     -23.053   7.066  17.172  1.00 67.25           C  
ATOM     99  CD1 ILE A  13     -25.987   7.844  17.808  1.00 67.25           C  
ATOM    100  N   VAL A  14     -22.040   3.666  18.581  1.00 64.21           N  
ATOM    101  CA  VAL A  14     -20.731   3.180  19.006  1.00 64.21           C  
ATOM    102  C   VAL A  14     -20.430   1.846  18.328  1.00 64.21           C  
ATOM    103  CB  VAL A  14     -20.654   3.027  20.542  1.00 64.21           C  
ATOM    104  O   VAL A  14     -19.279   1.559  17.992  1.00 64.21           O  
ATOM    105  CG1 VAL A  14     -19.325   2.399  20.956  1.00 64.21           C  
ATOM    106  CG2 VAL A  14     -20.844   4.382  21.222  1.00 64.21           C  
ATOM    107  N   CYS A  15     -21.514   1.141  17.931  1.00 63.42           N  
ATOM    108  CA  CYS A  15     -21.393  -0.125  17.216  1.00 63.42           C  
ATOM    109  C   CYS A  15     -21.370   0.100  15.709  1.00 63.42           C  
ATOM    110  CB  CYS A  15     -22.545  -1.060  17.584  1.00 63.42           C  
ATOM    111  O   CYS A  15     -21.074  -0.820  14.944  1.00 63.42           O  
ATOM    112  SG  CYS A  15     -22.395  -1.787  19.230  1.00 63.42           S  
ATOM    113  N   LEU A  16     -21.715   1.364  15.299  1.00 60.45           N  
ATOM    114  CA  LEU A  16     -21.591   1.750  13.898  1.00 60.45           C  
ATOM    115  C   LEU A  16     -20.168   2.196  13.581  1.00 60.45           C  
ATOM    116  CB  LEU A  16     -22.577   2.873  13.562  1.00 60.45           C  
ATOM    117  O   LEU A  16     -19.645   3.116  14.214  1.00 60.45           O  
ATOM    118  CG  LEU A  16     -24.049   2.473  13.456  1.00 60.45           C  
ATOM    119  CD1 LEU A  16     -24.944   3.694  13.634  1.00 60.45           C  
ATOM    120  CD2 LEU A  16     -24.324   1.793  12.119  1.00 60.45           C  
ATOM    121  N   ASP A  17     -19.220   1.454  13.992  1.00 55.78           N  
ATOM    122  CA  ASP A  17     -17.843   1.551  13.517  1.00 55.78           C  
ATOM    123  C   ASP A  17     -17.705   2.635  12.450  1.00 55.78           C  
ATOM    124  CB  ASP A  17     -17.371   0.205  12.963  1.00 55.78           C  
ATOM    125  O   ASP A  17     -18.380   2.589  11.420  1.00 55.78           O  
ATOM    126  CG  ASP A  17     -16.604  -0.620  13.982  1.00 55.78           C  
ATOM    127  OD1 ASP A  17     -15.822  -0.043  14.769  1.00 55.78           O  
ATOM    128  OD2 ASP A  17     -16.780  -1.857  13.996  1.00 55.78           O  
ATOM    129  N   LEU A  18     -18.159   3.861  12.737  1.00 57.13           N  
ATOM    130  CA  LEU A  18     -17.716   4.913  11.828  1.00 57.13           C  
ATOM    131  C   LEU A  18     -16.676   4.381  10.847  1.00 57.13           C  
ATOM    132  CB  LEU A  18     -17.138   6.093  12.613  1.00 57.13           C  
ATOM    133  O   LEU A  18     -15.532   4.122  11.229  1.00 57.13           O  
ATOM    134  CG  LEU A  18     -18.049   7.310  12.776  1.00 57.13           C  
ATOM    135  CD1 LEU A  18     -18.697   7.306  14.157  1.00 57.13           C  
ATOM    136  CD2 LEU A  18     -17.265   8.599  12.552  1.00 57.13           C  
ATOM    137  N   GLY A  19     -17.011   3.178  10.230  1.00 58.49           N  
ATOM    138  CA  GLY A  19     -16.492   2.483   9.062  1.00 58.49           C  
ATOM    139  C   GLY A  19     -15.833   3.412   8.060  1.00 58.49           C  
ATOM    140  O   GLY A  19     -16.517   4.067   7.270  1.00 58.49           O  
ATOM    141  N   TYR A  20     -15.006   4.273   8.546  1.00 62.68           N  
ATOM    142  CA  TYR A  20     -14.259   4.947   7.491  1.00 62.68           C  
ATOM    143  C   TYR A  20     -13.476   3.946   6.651  1.00 62.68           C  
ATOM    144  CB  TYR A  20     -13.305   5.987   8.087  1.00 62.68           C  
ATOM    145  O   TYR A  20     -12.500   3.358   7.124  1.00 62.68           O  
ATOM    146  CG  TYR A  20     -14.008   7.128   8.781  1.00 62.68           C  
ATOM    147  CD1 TYR A  20     -14.554   8.182   8.052  1.00 62.68           C  
ATOM    148  CD2 TYR A  20     -14.128   7.156  10.166  1.00 62.68           C  
ATOM    149  CE1 TYR A  20     -15.201   9.238   8.687  1.00 62.68           C  
ATOM    150  CE2 TYR A  20     -14.772   8.206  10.812  1.00 62.68           C  
ATOM    151  OH  TYR A  20     -15.945  10.282  10.699  1.00 62.68           O  
ATOM    152  CZ  TYR A  20     -15.305   9.240  10.065  1.00 62.68           C  
ATOM    153  N   THR A  21     -14.388   3.205   5.811  1.00 75.40           N  
ATOM    154  CA  THR A  21     -13.687   2.205   5.013  1.00 75.40           C  
ATOM    155  C   THR A  21     -12.941   2.862   3.855  1.00 75.40           C  
ATOM    156  CB  THR A  21     -14.661   1.146   4.464  1.00 75.40           C  
ATOM    157  O   THR A  21     -13.556   3.493   2.992  1.00 75.40           O  
ATOM    158  CG2 THR A  21     -15.333   0.377   5.597  1.00 75.40           C  
ATOM    159  OG1 THR A  21     -15.668   1.793   3.677  1.00 75.40           O  
ATOM    160  N   ARG A  22     -11.817   3.271   4.039  1.00 90.52           N  
ATOM    161  CA  ARG A  22     -10.905   3.792   3.025  1.00 90.52           C  
ATOM    162  C   ARG A  22     -10.807   2.842   1.837  1.00 90.52           C  
ATOM    163  CB  ARG A  22      -9.517   4.031   3.622  1.00 90.52           C  
ATOM    164  O   ARG A  22     -10.648   1.633   2.014  1.00 90.52           O  
ATOM    165  CG  ARG A  22      -8.546   4.712   2.671  1.00 90.52           C  
ATOM    166  CD  ARG A  22      -8.892   6.180   2.466  1.00 90.52           C  
ATOM    167  NE  ARG A  22      -8.590   6.975   3.653  1.00 90.52           N  
ATOM    168  NH1 ARG A  22      -9.617   8.895   2.880  1.00 90.52           N  
ATOM    169  NH2 ARG A  22      -8.615   8.876   4.942  1.00 90.52           N  
ATOM    170  CZ  ARG A  22      -8.942   8.247   3.822  1.00 90.52           C  
ATOM    171  N   ARG A  23     -10.981   3.480   0.638  1.00 94.90           N  
ATOM    172  CA  ARG A  23     -10.783   2.715  -0.589  1.00 94.90           C  
ATOM    173  C   ARG A  23      -9.480   3.109  -1.276  1.00 94.90           C  
ATOM    174  CB  ARG A  23     -11.961   2.916  -1.545  1.00 94.90           C  
ATOM    175  O   ARG A  23      -9.190   4.297  -1.434  1.00 94.90           O  
ATOM    176  CG  ARG A  23     -13.280   2.371  -1.020  1.00 94.90           C  
ATOM    177  CD  ARG A  23     -14.406   2.551  -2.029  1.00 94.90           C  
ATOM    178  NE  ARG A  23     -14.402   1.494  -3.036  1.00 94.90           N  
ATOM    179  NH1 ARG A  23     -16.278   2.259  -4.145  1.00 94.90           N  
ATOM    180  NH2 ARG A  23     -15.194   0.379  -4.881  1.00 94.90           N  
ATOM    181  CZ  ARG A  23     -15.291   1.380  -4.018  1.00 94.90           C  
ATOM    182  N   CYS A  24      -8.726   2.114  -1.734  1.00 95.78           N  
ATOM    183  CA  CYS A  24      -7.452   2.347  -2.405  1.00 95.78           C  
ATOM    184  C   CYS A  24      -7.325   1.480  -3.651  1.00 95.78           C  
ATOM    185  CB  CYS A  24      -6.287   2.066  -1.456  1.00 95.78           C  
ATOM    186  O   CYS A  24      -7.878   0.380  -3.706  1.00 95.78           O  
ATOM    187  SG  CYS A  24      -6.271   3.123   0.009  1.00 95.78           S  
ATOM    188  N   PHE A  25      -6.677   1.958  -4.615  1.00 96.20           N  
ATOM    189  CA  PHE A  25      -6.354   1.146  -5.782  1.00 96.20           C  
ATOM    190  C   PHE A  25      -5.351   0.057  -5.423  1.00 96.20           C  
ATOM    191  CB  PHE A  25      -5.799   2.020  -6.911  1.00 96.20           C  
ATOM    192  O   PHE A  25      -4.374   0.314  -4.717  1.00 96.20           O  
ATOM    193  CG  PHE A  25      -6.849   2.827  -7.626  1.00 96.20           C  
ATOM    194  CD1 PHE A  25      -7.894   2.199  -8.292  1.00 96.20           C  
ATOM    195  CD2 PHE A  25      -6.790   4.215  -7.632  1.00 96.20           C  
ATOM    196  CE1 PHE A  25      -8.867   2.944  -8.955  1.00 96.20           C  
ATOM    197  CE2 PHE A  25      -7.759   4.965  -8.292  1.00 96.20           C  
ATOM    198  CZ  PHE A  25      -8.796   4.328  -8.954  1.00 96.20           C  
ATOM    199  N   ILE A  26      -5.621  -1.228  -5.887  1.00 94.37           N  
ATOM    200  CA  ILE A  26      -4.704  -2.342  -5.671  1.00 94.37           C  
ATOM    201  C   ILE A  26      -4.035  -2.723  -6.990  1.00 94.37           C  
ATOM    202  CB  ILE A  26      -5.431  -3.564  -5.066  1.00 94.37           C  
ATOM    203  O   ILE A  26      -2.985  -3.370  -6.997  1.00 94.37           O  
ATOM    204  CG1 ILE A  26      -6.592  -3.995  -5.969  1.00 94.37           C  
ATOM    205  CG2 ILE A  26      -5.925  -3.251  -3.651  1.00 94.37           C  
ATOM    206  CD1 ILE A  26      -7.155  -5.371  -5.639  1.00 94.37           C  
ATOM    207  N   THR A  27      -4.784  -2.205  -8.031  1.00 90.65           N  
ATOM    208  CA  THR A  27      -4.256  -2.225  -9.391  1.00 90.65           C  
ATOM    209  C   THR A  27      -4.319  -0.834 -10.016  1.00 90.65           C  
ATOM    210  CB  THR A  27      -5.026  -3.223 -10.275  1.00 90.65           C  
ATOM    211  O   THR A  27      -5.344  -0.155  -9.930  1.00 90.65           O  
ATOM    212  CG2 THR A  27      -4.337  -3.409 -11.623  1.00 90.65           C  
ATOM    213  OG1 THR A  27      -5.095  -4.489  -9.608  1.00 90.65           O  
ATOM    214  N   PRO A  28      -3.268  -0.440 -10.518  1.00 87.60           N  
ATOM    215  CA  PRO A  28      -3.251   0.927 -11.043  1.00 87.60           C  
ATOM    216  C   PRO A  28      -4.464   1.238 -11.917  1.00 87.60           C  
ATOM    217  CB  PRO A  28      -1.960   0.974 -11.863  1.00 87.60           C  
ATOM    218  O   PRO A  28      -4.657   0.606 -12.959  1.00 87.60           O  
ATOM    219  CG  PRO A  28      -1.083  -0.073 -11.256  1.00 87.60           C  
ATOM    220  CD  PRO A  28      -1.949  -1.207 -10.786  1.00 87.60           C  
ATOM    221  N   ASP A  29      -5.360   2.089 -11.547  1.00 80.28           N  
ATOM    222  CA  ASP A  29      -6.477   2.708 -12.254  1.00 80.28           C  
ATOM    223  C   ASP A  29      -7.479   1.656 -12.725  1.00 80.28           C  
ATOM    224  CB  ASP A  29      -5.972   3.524 -13.445  1.00 80.28           C  
ATOM    225  O   ASP A  29      -8.241   1.894 -13.664  1.00 80.28           O  
ATOM    226  CG  ASP A  29      -5.076   4.680 -13.035  1.00 80.28           C  
ATOM    227  OD1 ASP A  29      -5.391   5.374 -12.044  1.00 80.28           O  
ATOM    228  OD2 ASP A  29      -4.048   4.900 -13.710  1.00 80.28           O  
ATOM    229  N   VAL A  30      -7.407   0.441 -12.158  1.00 87.55           N  
ATOM    230  CA  VAL A  30      -8.270  -0.648 -12.606  1.00 87.55           C  
ATOM    231  C   VAL A  30      -9.112  -1.154 -11.437  1.00 87.55           C  
ATOM    232  CB  VAL A  30      -7.450  -1.808 -13.214  1.00 87.55           C  
ATOM    233  O   VAL A  30     -10.343  -1.158 -11.507  1.00 87.55           O  
ATOM    234  CG1 VAL A  30      -8.367  -2.956 -13.631  1.00 87.55           C  
ATOM    235  CG2 VAL A  30      -6.630  -1.315 -14.405  1.00 87.55           C  
ATOM    236  N   ARG A  31      -8.476  -1.469 -10.485  1.00 92.83           N  
ATOM    237  CA  ARG A  31      -9.197  -2.134  -9.404  1.00 92.83           C  
ATOM    238  C   ARG A  31      -8.971  -1.421  -8.075  1.00 92.83           C  
ATOM    239  CB  ARG A  31      -8.768  -3.598  -9.293  1.00 92.83           C  
ATOM    240  O   ARG A  31      -7.828  -1.230  -7.654  1.00 92.83           O  
ATOM    241  CG  ARG A  31      -9.574  -4.401  -8.284  1.00 92.83           C  
ATOM    242  CD  ARG A  31      -9.155  -5.864  -8.263  1.00 92.83           C  
ATOM    243  NE  ARG A  31      -8.902  -6.333  -6.904  1.00 92.83           N  
ATOM    244  NH1 ARG A  31      -8.131  -8.415  -7.544  1.00 92.83           N  
ATOM    245  NH2 ARG A  31      -8.229  -7.857  -5.323  1.00 92.83           N  
ATOM    246  CZ  ARG A  31      -8.421  -7.534  -6.593  1.00 92.83           C  
ATOM    247  N   SER A  32     -10.132  -1.028  -7.449  1.00 94.93           N  
ATOM    248  CA  SER A  32     -10.176  -0.421  -6.123  1.00 94.93           C  
ATOM    249  C   SER A  32     -10.946  -1.296  -5.140  1.00 94.93           C  
ATOM    250  CB  SER A  32     -10.814   0.967  -6.190  1.00 94.93           C  
ATOM    251  O   SER A  32     -11.982  -1.867  -5.488  1.00 94.93           O  
ATOM    252  OG  SER A  32     -10.975   1.510  -4.890  1.00 94.93           O  
ATOM    253  N   GLU A  33     -10.278  -1.361  -3.917  1.00 94.57           N  
ATOM    254  CA  GLU A  33     -10.930  -2.177  -2.898  1.00 94.57           C  
ATOM    255  C   GLU A  33     -10.983  -1.448  -1.558  1.00 94.57           C  
ATOM    256  CB  GLU A  33     -10.209  -3.518  -2.739  1.00 94.57           C  
ATOM    257  O   GLU A  33     -10.171  -0.558  -1.298  1.00 94.57           O  
ATOM    258  CG  GLU A  33     -10.203  -4.366  -4.003  1.00 94.57           C  
ATOM    259  CD  GLU A  33      -9.474  -5.689  -3.834  1.00 94.57           C  
ATOM    260  OE1 GLU A  33      -9.310  -6.424  -4.834  1.00 94.57           O  
ATOM    261  OE2 GLU A  33      -9.063  -5.994  -2.692  1.00 94.57           O  
ATOM    262  N   ARG A  34     -11.954  -1.933  -0.721  1.00 94.59           N  
ATOM    263  CA  ARG A  34     -12.018  -1.433   0.648  1.00 94.59           C  
ATOM    264  C   ARG A  34     -10.819  -1.909   1.462  1.00 94.59           C  
ATOM    265  CB  ARG A  34     -13.318  -1.877   1.322  1.00 94.59           C  
ATOM    266  O   ARG A  34     -10.465  -3.089   1.423  1.00 94.59           O  
ATOM    267  CG  ARG A  34     -13.605  -1.167   2.636  1.00 94.59           C  
ATOM    268  CD  ARG A  34     -14.906  -1.646   3.264  1.00 94.59           C  
ATOM    269  NE  ARG A  34     -16.070  -1.177   2.518  1.00 94.59           N  
ATOM    270  NH1 ARG A  34     -17.585  -2.512   3.639  1.00 94.59           N  
ATOM    271  NH2 ARG A  34     -18.301  -1.105   1.977  1.00 94.59           N  
ATOM    272  CZ  ARG A  34     -17.316  -1.599   2.713  1.00 94.59           C  
ATOM    273  N   CYS A  35     -10.202  -0.812   2.240  1.00 93.27           N  
ATOM    274  CA  CYS A  35      -9.066  -1.181   3.078  1.00 93.27           C  
ATOM    275  C   CYS A  35      -9.530  -1.914   4.332  1.00 93.27           C  
ATOM    276  CB  CYS A  35      -8.263   0.059   3.468  1.00 93.27           C  
ATOM    277  O   CYS A  35     -10.607  -1.630   4.859  1.00 93.27           O  
ATOM    278  SG  CYS A  35      -7.479   0.889   2.068  1.00 93.27           S  
ATOM    279  N   PRO A  36      -8.692  -2.931   4.715  1.00 92.03           N  
ATOM    280  CA  PRO A  36      -9.002  -3.588   5.987  1.00 92.03           C  
ATOM    281  C   PRO A  36      -9.079  -2.606   7.154  1.00 92.03           C  
ATOM    282  CB  PRO A  36      -7.838  -4.565   6.172  1.00 92.03           C  
ATOM    283  O   PRO A  36      -8.515  -1.511   7.083  1.00 92.03           O  
ATOM    284  CG  PRO A  36      -7.234  -4.701   4.812  1.00 92.03           C  
ATOM    285  CD  PRO A  36      -7.470  -3.426   4.054  1.00 92.03           C  
ATOM    286  N   PRO A  37      -9.789  -3.000   8.172  1.00 89.22           N  
ATOM    287  CA  PRO A  37      -9.822  -2.124   9.347  1.00 89.22           C  
ATOM    288  C   PRO A  37      -8.428  -1.778   9.864  1.00 89.22           C  
ATOM    289  CB  PRO A  37     -10.599  -2.947  10.378  1.00 89.22           C  
ATOM    290  O   PRO A  37      -7.554  -2.647   9.922  1.00 89.22           O  
ATOM    291  CG  PRO A  37     -11.404  -3.912   9.569  1.00 89.22           C  
ATOM    292  CD  PRO A  37     -10.631  -4.254   8.327  1.00 89.22           C  
ATOM    293  N   GLY A  38      -8.222  -0.460  10.167  1.00 88.61           N  
ATOM    294  CA  GLY A  38      -6.931  -0.084  10.720  1.00 88.61           C  
ATOM    295  C   GLY A  38      -5.938   0.370   9.666  1.00 88.61           C  
ATOM    296  O   GLY A  38      -4.835   0.810   9.993  1.00 88.61           O  
ATOM    297  N   GLN A  39      -6.347   0.275   8.342  1.00 93.05           N  
ATOM    298  CA  GLN A  39      -5.537   0.736   7.220  1.00 93.05           C  
ATOM    299  C   GLN A  39      -6.174   1.947   6.543  1.00 93.05           C  
ATOM    300  CB  GLN A  39      -5.338  -0.389   6.203  1.00 93.05           C  
ATOM    301  O   GLN A  39      -6.978   1.798   5.620  1.00 93.05           O  
ATOM    302  CG  GLN A  39      -4.553  -1.576   6.745  1.00 93.05           C  
ATOM    303  CD  GLN A  39      -4.115  -2.537   5.656  1.00 93.05           C  
ATOM    304  NE2 GLN A  39      -3.716  -3.740   6.052  1.00 93.05           N  
ATOM    305  OE1 GLN A  39      -4.138  -2.201   4.467  1.00 93.05           O  
ATOM    306  N   GLU A  40      -5.707   3.089   6.948  1.00 91.85           N  
ATOM    307  CA  GLU A  40      -6.389   4.311   6.532  1.00 91.85           C  
ATOM    308  C   GLU A  40      -5.549   5.099   5.531  1.00 91.85           C  
ATOM    309  CB  GLU A  40      -6.716   5.184   7.746  1.00 91.85           C  
ATOM    310  O   GLU A  40      -5.879   6.238   5.196  1.00 91.85           O  
ATOM    311  CG  GLU A  40      -7.684   4.536   8.726  1.00 91.85           C  
ATOM    312  CD  GLU A  40      -9.078   4.340   8.152  1.00 91.85           C  
ATOM    313  OE1 GLU A  40      -9.763   3.367   8.540  1.00 91.85           O  
ATOM    314  OE2 GLU A  40      -9.488   5.167   7.306  1.00 91.85           O  
ATOM    315  N   VAL A  41      -4.468   4.442   5.106  1.00 94.53           N  
ATOM    316  CA  VAL A  41      -3.533   5.115   4.210  1.00 94.53           C  
ATOM    317  C   VAL A  41      -3.428   4.341   2.897  1.00 94.53           C  
ATOM    318  CB  VAL A  41      -2.136   5.264   4.854  1.00 94.53           C  
ATOM    319  O   VAL A  41      -3.355   3.110   2.899  1.00 94.53           O  
ATOM    320  CG1 VAL A  41      -1.146   5.872   3.862  1.00 94.53           C  
ATOM    321  CG2 VAL A  41      -2.221   6.115   6.119  1.00 94.53           C  
ATOM    322  N   CYS A  42      -3.515   5.074   1.811  1.00 95.82           N  
ATOM    323  CA  CYS A  42      -3.196   4.496   0.510  1.00 95.82           C  
ATOM    324  C   CYS A  42      -1.731   4.726   0.156  1.00 95.82           C  
ATOM    325  CB  CYS A  42      -4.091   5.092  -0.576  1.00 95.82           C  
ATOM    326  O   CYS A  42      -1.171   5.779   0.464  1.00 95.82           O  
ATOM    327  SG  CYS A  42      -5.851   4.772  -0.324  1.00 95.82           S  
ATOM    328  N   TYR A  43      -1.103   3.702  -0.477  1.00 95.95           N  
ATOM    329  CA  TYR A  43       0.288   3.916  -0.858  1.00 95.95           C  
ATOM    330  C   TYR A  43       0.517   3.540  -2.317  1.00 95.95           C  
ATOM    331  CB  TYR A  43       1.223   3.104   0.043  1.00 95.95           C  
ATOM    332  O   TYR A  43      -0.183   2.682  -2.861  1.00 95.95           O  
ATOM    333  CG  TYR A  43       1.169   1.617  -0.208  1.00 95.95           C  
ATOM    334  CD1 TYR A  43       0.345   0.791   0.553  1.00 95.95           C  
ATOM    335  CD2 TYR A  43       1.943   1.034  -1.206  1.00 95.95           C  
ATOM    336  CE1 TYR A  43       0.293  -0.580   0.326  1.00 95.95           C  
ATOM    337  CE2 TYR A  43       1.900  -0.336  -1.442  1.00 95.95           C  
ATOM    338  OH  TYR A  43       1.025  -2.491  -0.901  1.00 95.95           O  
ATOM    339  CZ  TYR A  43       1.073  -1.134  -0.672  1.00 95.95           C  
ATOM    340  N   THR A  44       1.462   4.193  -2.888  1.00 95.42           N  
ATOM    341  CA  THR A  44       2.052   3.881  -4.185  1.00 95.42           C  
ATOM    342  C   THR A  44       3.549   3.621  -4.050  1.00 95.42           C  
ATOM    343  CB  THR A  44       1.814   5.018  -5.196  1.00 95.42           C  
ATOM    344  O   THR A  44       4.303   4.506  -3.638  1.00 95.42           O  
ATOM    345  CG2 THR A  44       2.352   4.650  -6.574  1.00 95.42           C  
ATOM    346  OG1 THR A  44       0.408   5.274  -5.297  1.00 95.42           O  
ATOM    347  N   LYS A  45       3.891   2.422  -4.351  1.00 94.39           N  
ATOM    348  CA  LYS A  45       5.292   2.012  -4.330  1.00 94.39           C  
ATOM    349  C   LYS A  45       5.815   1.771  -5.743  1.00 94.39           C  
ATOM    350  CB  LYS A  45       5.470   0.751  -3.484  1.00 94.39           C  
ATOM    351  O   LYS A  45       5.226   1.003  -6.507  1.00 94.39           O  
ATOM    352  CG  LYS A  45       6.916   0.300  -3.340  1.00 94.39           C  
ATOM    353  CD  LYS A  45       7.028  -0.956  -2.486  1.00 94.39           C  
ATOM    354  CE  LYS A  45       8.462  -1.466  -2.425  1.00 94.39           C  
ATOM    355  NZ  LYS A  45       8.571  -2.717  -1.617  1.00 94.39           N  
ATOM    356  N   THR A  46       6.947   2.449  -6.057  1.00 93.92           N  
ATOM    357  CA  THR A  46       7.536   2.300  -7.384  1.00 93.92           C  
ATOM    358  C   THR A  46       9.018   1.952  -7.281  1.00 93.92           C  
ATOM    359  CB  THR A  46       7.364   3.583  -8.218  1.00 93.92           C  
ATOM    360  O   THR A  46       9.726   2.475  -6.419  1.00 93.92           O  
ATOM    361  CG2 THR A  46       5.890   3.884  -8.467  1.00 93.92           C  
ATOM    362  OG1 THR A  46       7.953   4.685  -7.517  1.00 93.92           O  
ATOM    363  N   TRP A  47       9.433   1.055  -8.076  1.00 93.79           N  
ATOM    364  CA  TRP A  47      10.839   0.668  -8.124  1.00 93.79           C  
ATOM    365  C   TRP A  47      11.216   0.152  -9.508  1.00 93.79           C  
ATOM    366  CB  TRP A  47      11.139  -0.400  -7.068  1.00 93.79           C  
ATOM    367  O   TRP A  47      10.341  -0.178 -10.313  1.00 93.79           O  
ATOM    368  CG  TRP A  47      10.584  -1.753  -7.396  1.00 93.79           C  
ATOM    369  CD1 TRP A  47      11.250  -2.801  -7.969  1.00 93.79           C  
ATOM    370  CD2 TRP A  47       9.243  -2.203  -7.174  1.00 93.79           C  
ATOM    371  CE2 TRP A  47       9.168  -3.535  -7.636  1.00 93.79           C  
ATOM    372  CE3 TRP A  47       8.098  -1.608  -6.628  1.00 93.79           C  
ATOM    373  NE1 TRP A  47      10.404  -3.876  -8.116  1.00 93.79           N  
ATOM    374  CH2 TRP A  47       6.884  -3.677  -7.030  1.00 93.79           C  
ATOM    375  CZ2 TRP A  47       7.990  -4.283  -7.569  1.00 93.79           C  
ATOM    376  CZ3 TRP A  47       6.927  -2.354  -6.562  1.00 93.79           C  
ATOM    377  N   CYS A  48      12.539   0.188  -9.792  1.00 93.28           N  
ATOM    378  CA  CYS A  48      13.050  -0.311 -11.064  1.00 93.28           C  
ATOM    379  C   CYS A  48      13.693  -1.682 -10.894  1.00 93.28           C  
ATOM    380  CB  CYS A  48      14.065   0.668 -11.655  1.00 93.28           C  
ATOM    381  O   CYS A  48      14.552  -1.867 -10.030  1.00 93.28           O  
ATOM    382  SG  CYS A  48      13.312   2.068 -12.513  1.00 93.28           S  
ATOM    383  N   ASP A  49      13.258  -2.643 -11.641  1.00 91.33           N  
ATOM    384  CA  ASP A  49      13.943  -3.932 -11.659  1.00 91.33           C  
ATOM    385  C   ASP A  49      14.883  -4.038 -12.857  1.00 91.33           C  
ATOM    386  CB  ASP A  49      12.929  -5.078 -11.683  1.00 91.33           C  
ATOM    387  O   ASP A  49      15.153  -3.041 -13.531  1.00 91.33           O  
ATOM    388  CG  ASP A  49      12.092  -5.103 -12.950  1.00 91.33           C  
ATOM    389  OD1 ASP A  49      12.432  -4.391 -13.920  1.00 91.33           O  
ATOM    390  OD2 ASP A  49      11.082  -5.839 -12.978  1.00 91.33           O  
ATOM    391  N   GLY A  50      15.498  -5.223 -13.133  1.00 92.00           N  
ATOM    392  CA  GLY A  50      16.492  -5.448 -14.171  1.00 92.00           C  
ATOM    393  C   GLY A  50      15.970  -5.169 -15.568  1.00 92.00           C  
ATOM    394  O   GLY A  50      16.752  -5.005 -16.507  1.00 92.00           O  
ATOM    395  N   PHE A  51      14.697  -5.016 -15.736  1.00 93.04           N  
ATOM    396  CA  PHE A  51      14.068  -4.833 -17.039  1.00 93.04           C  
ATOM    397  C   PHE A  51      13.407  -3.463 -17.133  1.00 93.04           C  
ATOM    398  CB  PHE A  51      13.034  -5.934 -17.297  1.00 93.04           C  
ATOM    399  O   PHE A  51      12.501  -3.260 -17.944  1.00 93.04           O  
ATOM    400  CG  PHE A  51      13.616  -7.322 -17.311  1.00 93.04           C  
ATOM    401  CD1 PHE A  51      14.228  -7.822 -18.453  1.00 93.04           C  
ATOM    402  CD2 PHE A  51      13.549  -8.127 -16.181  1.00 93.04           C  
ATOM    403  CE1 PHE A  51      14.768  -9.106 -18.469  1.00 93.04           C  
ATOM    404  CE2 PHE A  51      14.086  -9.411 -16.189  1.00 93.04           C  
ATOM    405  CZ  PHE A  51      14.694  -9.899 -17.335  1.00 93.04           C  
ATOM    406  N   CYS A  52      13.695  -2.523 -16.267  1.00 92.31           N  
ATOM    407  CA  CYS A  52      13.058  -1.212 -16.200  1.00 92.31           C  
ATOM    408  C   CYS A  52      13.217  -0.460 -17.516  1.00 92.31           C  
ATOM    409  CB  CYS A  52      13.647  -0.388 -15.056  1.00 92.31           C  
ATOM    410  O   CYS A  52      12.327   0.289 -17.920  1.00 92.31           O  
ATOM    411  SG  CYS A  52      12.682   1.084 -14.648  1.00 92.31           S  
ATOM    412  N   GLY A  53      14.304  -0.739 -18.159  1.00 90.13           N  
ATOM    413  CA  GLY A  53      14.576  -0.109 -19.441  1.00 90.13           C  
ATOM    414  C   GLY A  53      13.557  -0.463 -20.508  1.00 90.13           C  
ATOM    415  O   GLY A  53      13.202   0.377 -21.337  1.00 90.13           O  
ATOM    416  N   SER A  54      12.961  -1.590 -20.441  1.00 93.64           N  
ATOM    417  CA  SER A  54      12.014  -2.064 -21.445  1.00 93.64           C  
ATOM    418  C   SER A  54      10.583  -2.011 -20.923  1.00 93.64           C  
ATOM    419  CB  SER A  54      12.357  -3.491 -21.875  1.00 93.64           C  
ATOM    420  O   SER A  54       9.664  -1.629 -21.652  1.00 93.64           O  
ATOM    421  OG  SER A  54      13.666  -3.554 -22.413  1.00 93.64           O  
ATOM    422  N   ARG A  55      10.361  -2.128 -19.541  1.00 88.46           N  
ATOM    423  CA  ARG A  55       9.021  -2.312 -18.994  1.00 88.46           C  
ATOM    424  C   ARG A  55       8.620  -1.129 -18.119  1.00 88.46           C  
ATOM    425  CB  ARG A  55       8.942  -3.610 -18.188  1.00 88.46           C  
ATOM    426  O   ARG A  55       7.446  -0.971 -17.778  1.00 88.46           O  
ATOM    427  CG  ARG A  55       9.092  -4.868 -19.029  1.00 88.46           C  
ATOM    428  CD  ARG A  55       8.997  -6.128 -18.181  1.00 88.46           C  
ATOM    429  NE  ARG A  55       9.267  -7.328 -18.968  1.00 88.46           N  
ATOM    430  NH1 ARG A  55       9.010  -8.795 -17.201  1.00 88.46           N  
ATOM    431  NH2 ARG A  55       9.526  -9.588 -19.289  1.00 88.46           N  
ATOM    432  CZ  ARG A  55       9.267  -8.568 -18.484  1.00 88.46           C  
ATOM    433  N   GLY A  56       9.631  -0.222 -17.894  1.00 89.43           N  
ATOM    434  CA  GLY A  56       9.352   0.873 -16.979  1.00 89.43           C  
ATOM    435  C   GLY A  56       9.403   0.459 -15.520  1.00 89.43           C  
ATOM    436  O   GLY A  56       9.842  -0.647 -15.198  1.00 89.43           O  
ATOM    437  N   LYS A  57       8.975   1.361 -14.641  1.00 91.55           N  
ATOM    438  CA  LYS A  57       8.998   1.125 -13.201  1.00 91.55           C  
ATOM    439  C   LYS A  57       7.897   0.152 -12.786  1.00 91.55           C  
ATOM    440  CB  LYS A  57       8.848   2.442 -12.438  1.00 91.55           C  
ATOM    441  O   LYS A  57       6.827   0.121 -13.397  1.00 91.55           O  
ATOM    442  CG  LYS A  57      10.054   3.362 -12.548  1.00 91.55           C  
ATOM    443  CD  LYS A  57       9.883   4.613 -11.696  1.00 91.55           C  
ATOM    444  CE  LYS A  57      11.077   5.549 -11.829  1.00 91.55           C  
ATOM    445  NZ  LYS A  57      10.899   6.793 -11.021  1.00 91.55           N  
ATOM    446  N   ARG A  58       8.217  -0.598 -11.790  1.00 92.21           N  
ATOM    447  CA  ARG A  58       7.205  -1.417 -11.132  1.00 92.21           C  
ATOM    448  C   ARG A  58       6.365  -0.582 -10.172  1.00 92.21           C  
ATOM    449  CB  ARG A  58       7.857  -2.580 -10.382  1.00 92.21           C  
ATOM    450  O   ARG A  58       6.853   0.394  -9.600  1.00 92.21           O  
ATOM    451  CG  ARG A  58       8.687  -3.496 -11.267  1.00 92.21           C  
ATOM    452  CD  ARG A  58       7.826  -4.220 -12.293  1.00 92.21           C  
ATOM    453  NE  ARG A  58       8.617  -5.136 -13.110  1.00 92.21           N  
ATOM    454  NH1 ARG A  58       6.831  -5.882 -14.371  1.00 92.21           N  
ATOM    455  NH2 ARG A  58       8.936  -6.701 -14.760  1.00 92.21           N  
ATOM    456  CZ  ARG A  58       8.126  -5.904 -14.079  1.00 92.21           C  
ATOM    457  N   VAL A  59       5.083  -1.001 -10.166  1.00 92.95           N  
ATOM    458  CA  VAL A  59       4.182  -0.238  -9.308  1.00 92.95           C  
ATOM    459  C   VAL A  59       3.404  -1.189  -8.401  1.00 92.95           C  
ATOM    460  CB  VAL A  59       3.206   0.627 -10.136  1.00 92.95           C  
ATOM    461  O   VAL A  59       2.875  -2.203  -8.862  1.00 92.95           O  
ATOM    462  CG1 VAL A  59       2.290   1.435  -9.219  1.00 92.95           C  
ATOM    463  CG2 VAL A  59       3.979   1.552 -11.075  1.00 92.95           C  
ATOM    464  N   ASP A  60       3.454  -0.816  -7.147  1.00 93.86           N  
ATOM    465  CA  ASP A  60       2.664  -1.497  -6.127  1.00 93.86           C  
ATOM    466  C   ASP A  60       1.783  -0.510  -5.364  1.00 93.86           C  
ATOM    467  CB  ASP A  60       3.576  -2.249  -5.154  1.00 93.86           C  
ATOM    468  O   ASP A  60       2.275   0.487  -4.833  1.00 93.86           O  
ATOM    469  CG  ASP A  60       2.808  -3.113  -4.169  1.00 93.86           C  
ATOM    470  OD1 ASP A  60       1.849  -3.801  -4.579  1.00 93.86           O  
ATOM    471  OD2 ASP A  60       3.164  -3.102  -2.971  1.00 93.86           O  
ATOM    472  N   LEU A  61       0.450  -0.772  -5.414  1.00 95.37           N  
ATOM    473  CA  LEU A  61      -0.529   0.075  -4.741  1.00 95.37           C  
ATOM    474  C   LEU A  61      -1.280  -0.708  -3.670  1.00 95.37           C  
ATOM    475  CB  LEU A  61      -1.519   0.657  -5.753  1.00 95.37           C  
ATOM    476  O   LEU A  61      -1.423  -1.929  -3.772  1.00 95.37           O  
ATOM    477  CG  LEU A  61      -0.913   1.348  -6.975  1.00 95.37           C  
ATOM    478  CD1 LEU A  61      -0.658   0.334  -8.085  1.00 95.37           C  
ATOM    479  CD2 LEU A  61      -1.826   2.467  -7.465  1.00 95.37           C  
ATOM    480  N   GLY A  62      -1.793   0.060  -2.665  1.00 95.43           N  
ATOM    481  CA  GLY A  62      -2.552  -0.670  -1.661  1.00 95.43           C  
ATOM    482  C   GLY A  62      -2.813   0.139  -0.405  1.00 95.43           C  
ATOM    483  O   GLY A  62      -2.694   1.366  -0.414  1.00 95.43           O  
ATOM    484  N   CYS A  63      -3.289  -0.600   0.594  1.00 95.84           N  
ATOM    485  CA  CYS A  63      -3.661  -0.024   1.881  1.00 95.84           C  
ATOM    486  C   CYS A  63      -2.583  -0.282   2.927  1.00 95.84           C  
ATOM    487  CB  CYS A  63      -4.995  -0.596   2.359  1.00 95.84           C  
ATOM    488  O   CYS A  63      -1.948  -1.337   2.922  1.00 95.84           O  
ATOM    489  SG  CYS A  63      -6.351  -0.356   1.190  1.00 95.84           S  
ATOM    490  N   ALA A  64      -2.432   0.717   3.812  1.00 95.80           N  
ATOM    491  CA  ALA A  64      -1.493   0.564   4.921  1.00 95.80           C  
ATOM    492  C   ALA A  64      -1.978   1.315   6.158  1.00 95.80           C  
ATOM    493  CB  ALA A  64      -0.106   1.054   4.514  1.00 95.80           C  
ATOM    494  O   ALA A  64      -2.723   2.292   6.046  1.00 95.80           O  
ATOM    495  N   ALA A  65      -1.593   0.737   7.281  1.00 94.92           N  
ATOM    496  CA  ALA A  65      -1.894   1.434   8.528  1.00 94.92           C  
ATOM    497  C   ALA A  65      -1.142   2.759   8.612  1.00 94.92           C  
ATOM    498  CB  ALA A  65      -1.549   0.553   9.727  1.00 94.92           C  
ATOM    499  O   ALA A  65      -1.696   3.768   9.054  1.00 94.92           O  
ATOM    500  N   THR A  66       0.104   2.684   8.315  1.00 95.69           N  
ATOM    501  CA  THR A  66       0.994   3.835   8.210  1.00 95.69           C  
ATOM    502  C   THR A  66       1.743   3.820   6.880  1.00 95.69           C  
ATOM    503  CB  THR A  66       2.006   3.866   9.371  1.00 95.69           C  
ATOM    504  O   THR A  66       1.838   2.778   6.227  1.00 95.69           O  
ATOM    505  CG2 THR A  66       1.295   3.960  10.717  1.00 95.69           C  
ATOM    506  OG1 THR A  66       2.795   2.670   9.342  1.00 95.69           O  
ATOM    507  N   CYS A  67       2.162   5.060   6.469  1.00 95.40           N  
ATOM    508  CA  CYS A  67       2.907   5.140   5.218  1.00 95.40           C  
ATOM    509  C   CYS A  67       4.191   4.323   5.294  1.00 95.40           C  
ATOM    510  CB  CYS A  67       3.236   6.595   4.883  1.00 95.40           C  
ATOM    511  O   CYS A  67       5.052   4.589   6.134  1.00 95.40           O  
ATOM    512  SG  CYS A  67       3.867   6.831   3.207  1.00 95.40           S  
ATOM    513  N   PRO A  68       4.354   3.255   4.440  1.00 94.57           N  
ATOM    514  CA  PRO A  68       5.545   2.402   4.450  1.00 94.57           C  
ATOM    515  C   PRO A  68       6.833   3.185   4.203  1.00 94.57           C  
ATOM    516  CB  PRO A  68       5.280   1.414   3.311  1.00 94.57           C  
ATOM    517  O   PRO A  68       6.813   4.215   3.525  1.00 94.57           O  
ATOM    518  CG  PRO A  68       3.807   1.493   3.071  1.00 94.57           C  
ATOM    519  CD  PRO A  68       3.336   2.869   3.447  1.00 94.57           C  
ATOM    520  N   THR A  69       7.848   2.612   4.807  1.00 93.81           N  
ATOM    521  CA  THR A  69       9.176   3.185   4.619  1.00 93.81           C  
ATOM    522  C   THR A  69       9.976   2.376   3.602  1.00 93.81           C  
ATOM    523  CB  THR A  69       9.949   3.252   5.949  1.00 93.81           C  
ATOM    524  O   THR A  69       9.895   1.146   3.579  1.00 93.81           O  
ATOM    525  CG2 THR A  69       9.302   4.242   6.912  1.00 93.81           C  
ATOM    526  OG1 THR A  69       9.962   1.953   6.553  1.00 93.81           O  
ATOM    527  N   PRO A  70      10.635   3.022   2.717  1.00 92.61           N  
ATOM    528  CA  PRO A  70      11.441   2.285   1.741  1.00 92.61           C  
ATOM    529  C   PRO A  70      12.586   1.508   2.387  1.00 92.61           C  
ATOM    530  CB  PRO A  70      11.979   3.387   0.824  1.00 92.61           C  
ATOM    531  O   PRO A  70      13.308   2.050   3.228  1.00 92.61           O  
ATOM    532  CG  PRO A  70      11.952   4.626   1.660  1.00 92.61           C  
ATOM    533  CD  PRO A  70      10.883   4.474   2.704  1.00 92.61           C  
ATOM    534  N   LYS A  71      12.773   0.208   2.163  1.00 87.95           N  
ATOM    535  CA  LYS A  71      13.748  -0.691   2.775  1.00 87.95           C  
ATOM    536  C   LYS A  71      15.014  -0.788   1.929  1.00 87.95           C  
ATOM    537  CB  LYS A  71      13.144  -2.082   2.975  1.00 87.95           C  
ATOM    538  O   LYS A  71      16.069  -1.190   2.424  1.00 87.95           O  
ATOM    539  CG  LYS A  71      12.023  -2.128   4.003  1.00 87.95           C  
ATOM    540  CD  LYS A  71      11.538  -3.553   4.237  1.00 87.95           C  
ATOM    541  CE  LYS A  71      10.413  -3.600   5.262  1.00 87.95           C  
ATOM    542  NZ  LYS A  71       9.941  -4.997   5.503  1.00 87.95           N  
ATOM    543  N   LYS A  72      14.953  -0.319   0.644  1.00 89.55           N  
ATOM    544  CA  LYS A  72      16.074  -0.340  -0.291  1.00 89.55           C  
ATOM    545  C   LYS A  72      16.132   0.947  -1.109  1.00 89.55           C  
ATOM    546  CB  LYS A  72      15.973  -1.549  -1.223  1.00 89.55           C  
ATOM    547  O   LYS A  72      15.101   1.572  -1.366  1.00 89.55           O  
ATOM    548  CG  LYS A  72      16.090  -2.890  -0.512  1.00 89.55           C  
ATOM    549  CD  LYS A  72      16.003  -4.052  -1.493  1.00 89.55           C  
ATOM    550  CE  LYS A  72      16.054  -5.394  -0.776  1.00 89.55           C  
ATOM    551  NZ  LYS A  72      15.952  -6.537  -1.733  1.00 89.55           N  
ATOM    552  N   LYS A  73      17.393   1.261  -1.449  1.00 89.22           N  
ATOM    553  CA  LYS A  73      17.594   2.389  -2.354  1.00 89.22           C  
ATOM    554  C   LYS A  73      16.949   2.126  -3.712  1.00 89.22           C  
ATOM    555  CB  LYS A  73      19.085   2.679  -2.529  1.00 89.22           C  
ATOM    556  O   LYS A  73      16.929   0.988  -4.186  1.00 89.22           O  
ATOM    557  CG  LYS A  73      19.740   3.313  -1.311  1.00 89.22           C  
ATOM    558  CD  LYS A  73      21.181   3.716  -1.597  1.00 89.22           C  
ATOM    559  CE  LYS A  73      21.857   4.293  -0.360  1.00 89.22           C  
ATOM    560  NZ  LYS A  73      23.259   4.723  -0.645  1.00 89.22           N  
ATOM    561  N   GLY A  74      16.194   3.208  -4.181  1.00 89.68           N  
ATOM    562  CA  GLY A  74      15.623   3.017  -5.505  1.00 89.68           C  
ATOM    563  C   GLY A  74      14.141   2.696  -5.475  1.00 89.68           C  
ATOM    564  O   GLY A  74      13.523   2.494  -6.523  1.00 89.68           O  
ATOM    565  N   ILE A  75      13.603   2.656  -4.206  1.00 93.88           N  
ATOM    566  CA  ILE A  75      12.170   2.482  -3.994  1.00 93.88           C  
ATOM    567  C   ILE A  75      11.544   3.813  -3.585  1.00 93.88           C  
ATOM    568  CB  ILE A  75      11.884   1.404  -2.925  1.00 93.88           C  
ATOM    569  O   ILE A  75      12.017   4.470  -2.655  1.00 93.88           O  
ATOM    570  CG1 ILE A  75      12.406   0.040  -3.389  1.00 93.88           C  
ATOM    571  CG2 ILE A  75      10.386   1.340  -2.611  1.00 93.88           C  
ATOM    572  CD1 ILE A  75      12.300  -1.055  -2.336  1.00 93.88           C  
ATOM    573  N   ASP A  76      10.538   4.216  -4.348  1.00 92.90           N  
ATOM    574  CA  ASP A  76       9.781   5.426  -4.043  1.00 92.90           C  
ATOM    575  C   ASP A  76       8.388   5.085  -3.519  1.00 92.90           C  
ATOM    576  CB  ASP A  76       9.673   6.318  -5.281  1.00 92.90           C  
ATOM    577  O   ASP A  76       7.670   4.285  -4.123  1.00 92.90           O  
ATOM    578  CG  ASP A  76       9.100   7.691  -4.975  1.00 92.90           C  
ATOM    579  OD1 ASP A  76       9.507   8.311  -3.970  1.00 92.90           O  
ATOM    580  OD2 ASP A  76       8.231   8.155  -5.745  1.00 92.90           O  
ATOM    581  N   ILE A  77       8.088   5.745  -2.364  1.00 94.51           N  
ATOM    582  CA  ILE A  77       6.777   5.494  -1.776  1.00 94.51           C  
ATOM    583  C   ILE A  77       6.053   6.818  -1.544  1.00 94.51           C  
ATOM    584  CB  ILE A  77       6.893   4.707  -0.451  1.00 94.51           C  
ATOM    585  O   ILE A  77       6.616   7.747  -0.960  1.00 94.51           O  
ATOM    586  CG1 ILE A  77       7.572   3.353  -0.692  1.00 94.51           C  
ATOM    587  CG2 ILE A  77       5.514   4.522   0.189  1.00 94.51           C  
ATOM    588  CD1 ILE A  77       7.877   2.579   0.583  1.00 94.51           C  
ATOM    589  N   ILE A  78       4.800   6.883  -2.017  1.00 93.73           N  
ATOM    590  CA  ILE A  78       3.926   8.025  -1.776  1.00 93.73           C  
ATOM    591  C   ILE A  78       2.646   7.559  -1.086  1.00 93.73           C  
ATOM    592  CB  ILE A  78       3.587   8.765  -3.090  1.00 93.73           C  
ATOM    593  O   ILE A  78       2.079   6.526  -1.449  1.00 93.73           O  
ATOM    594  CG1 ILE A  78       4.869   9.250  -3.776  1.00 93.73           C  
ATOM    595  CG2 ILE A  78       2.633   9.933  -2.822  1.00 93.73           C  
ATOM    596  CD1 ILE A  78       4.660   9.745  -5.200  1.00 93.73           C  
ATOM    597  N   CYS A  79       2.249   8.353  -0.186  1.00 95.01           N  
ATOM    598  CA  CYS A  79       1.052   7.992   0.565  1.00 95.01           C  
ATOM    599  C   CYS A  79       0.031   9.123   0.541  1.00 95.01           C  
ATOM    600  CB  CYS A  79       1.409   7.646   2.010  1.00 95.01           C  
ATOM    601  O   CYS A  79       0.399  10.295   0.454  1.00 95.01           O  
ATOM    602  SG  CYS A  79       2.590   6.288   2.163  1.00 95.01           S  
ATOM    603  N   CYS A  80      -1.185   8.764   0.616  1.00 94.58           N  
ATOM    604  CA  CYS A  80      -2.289   9.713   0.699  1.00 94.58           C  
ATOM    605  C   CYS A  80      -3.445   9.136   1.507  1.00 94.58           C  
ATOM    606  CB  CYS A  80      -2.773  10.095  -0.700  1.00 94.58           C  
ATOM    607  O   CYS A  80      -3.500   7.928   1.744  1.00 94.58           O  
ATOM    608  SG  CYS A  80      -3.477   8.715  -1.629  1.00 94.58           S  
ATOM    609  N   SER A  81      -4.366  10.033   2.025  1.00 92.34           N  
ATOM    610  CA  SER A  81      -5.383   9.596   2.974  1.00 92.34           C  
ATOM    611  C   SER A  81      -6.787   9.898   2.459  1.00 92.34           C  
ATOM    612  CB  SER A  81      -5.174  10.268   4.332  1.00 92.34           C  
ATOM    613  O   SER A  81      -7.730  10.013   3.244  1.00 92.34           O  
ATOM    614  OG  SER A  81      -3.942   9.868   4.907  1.00 92.34           O  
ATOM    615  N   LYS A  82      -6.909   9.940   1.069  1.00 92.45           N  
ATOM    616  CA  LYS A  82      -8.221  10.059   0.440  1.00 92.45           C  
ATOM    617  C   LYS A  82      -8.575   8.795  -0.338  1.00 92.45           C  
ATOM    618  CB  LYS A  82      -8.264  11.275  -0.487  1.00 92.45           C  
ATOM    619  O   LYS A  82      -7.691   8.018  -0.705  1.00 92.45           O  
ATOM    620  CG  LYS A  82      -8.191  12.610   0.240  1.00 92.45           C  
ATOM    621  CD  LYS A  82      -8.234  13.780  -0.735  1.00 92.45           C  
ATOM    622  CE  LYS A  82      -8.051  15.112  -0.020  1.00 92.45           C  
ATOM    623  NZ  LYS A  82      -8.065  16.260  -0.975  1.00 92.45           N  
ATOM    624  N   ASP A  83      -9.886   8.609  -0.577  1.00 93.34           N  
ATOM    625  CA  ASP A  83     -10.309   7.453  -1.361  1.00 93.34           C  
ATOM    626  C   ASP A  83      -9.702   7.488  -2.762  1.00 93.34           C  
ATOM    627  CB  ASP A  83     -11.836   7.395  -1.451  1.00 93.34           C  
ATOM    628  O   ASP A  83      -9.759   8.513  -3.444  1.00 93.34           O  
ATOM    629  CG  ASP A  83     -12.490   6.949  -0.156  1.00 93.34           C  
ATOM    630  OD1 ASP A  83     -11.782   6.443   0.742  1.00 93.34           O  
ATOM    631  OD2 ASP A  83     -13.724   7.101  -0.032  1.00 93.34           O  
ATOM    632  N   ASN A  84      -9.090   6.334  -3.050  1.00 93.29           N  
ATOM    633  CA  ASN A  84      -8.542   6.154  -4.390  1.00 93.29           C  
ATOM    634  C   ASN A  84      -7.539   7.251  -4.736  1.00 93.29           C  
ATOM    635  CB  ASN A  84      -9.665   6.114  -5.428  1.00 93.29           C  
ATOM    636  O   ASN A  84      -7.503   7.728  -5.872  1.00 93.29           O  
ATOM    637  CG  ASN A  84     -10.622   4.959  -5.209  1.00 93.29           C  
ATOM    638  ND2 ASN A  84     -11.892   5.171  -5.536  1.00 93.29           N  
ATOM    639  OD1 ASN A  84     -10.225   3.886  -4.748  1.00 93.29           O  
ATOM    640  N   CYS A  85      -6.762   7.757  -3.918  1.00 93.42           N  
ATOM    641  CA  CYS A  85      -5.792   8.833  -4.086  1.00 93.42           C  
ATOM    642  C   CYS A  85      -4.453   8.290  -4.572  1.00 93.42           C  
ATOM    643  CB  CYS A  85      -5.599   9.591  -2.773  1.00 93.42           C  
ATOM    644  O   CYS A  85      -3.565   9.058  -4.945  1.00 93.42           O  
ATOM    645  SG  CYS A  85      -4.802   8.614  -1.479  1.00 93.42           S  
ATOM    646  N   ASN A  86      -4.278   6.970  -4.465  1.00 94.03           N  
ATOM    647  CA  ASN A  86      -3.016   6.352  -4.857  1.00 94.03           C  
ATOM    648  C   ASN A  86      -2.982   6.048  -6.352  1.00 94.03           C  
ATOM    649  CB  ASN A  86      -2.768   5.076  -4.049  1.00 94.03           C  
ATOM    650  O   ASN A  86      -2.640   4.934  -6.755  1.00 94.03           O  
ATOM    651  CG  ASN A  86      -3.887   4.064  -4.200  1.00 94.03           C  
ATOM    652  ND2 ASN A  86      -3.530   2.785  -4.223  1.00 94.03           N  
ATOM    653  OD1 ASN A  86      -5.062   4.428  -4.295  1.00 94.03           O  
ATOM    654  N   THR A  87      -3.363   7.034  -7.254  1.00 85.53           N  
ATOM    655  CA  THR A  87      -3.416   6.864  -8.702  1.00 85.53           C  
ATOM    656  C   THR A  87      -2.015   6.925  -9.305  1.00 85.53           C  
ATOM    657  CB  THR A  87      -4.306   7.936  -9.358  1.00 85.53           C  
ATOM    658  O   THR A  87      -1.130   7.593  -8.767  1.00 85.53           O  
ATOM    659  CG2 THR A  87      -5.753   7.809  -8.893  1.00 85.53           C  
ATOM    660  OG1 THR A  87      -3.816   9.236  -9.008  1.00 85.53           O  
ATOM    661  N   PHE A  88      -1.706   5.901 -10.039  1.00 77.77           N  
ATOM    662  CA  PHE A  88      -0.507   5.844 -10.866  1.00 77.77           C  
ATOM    663  C   PHE A  88      -0.870   5.851 -12.347  1.00 77.77           C  
ATOM    664  CB  PHE A  88       0.319   4.598 -10.534  1.00 77.77           C  
ATOM    665  O   PHE A  88      -1.619   4.989 -12.811  1.00 77.77           O  
ATOM    666  CG  PHE A  88       1.685   4.588 -11.165  1.00 77.77           C  
ATOM    667  CD1 PHE A  88       1.932   3.841 -12.310  1.00 77.77           C  
ATOM    668  CD2 PHE A  88       2.723   5.327 -10.611  1.00 77.77           C  
ATOM    669  CE1 PHE A  88       3.196   3.831 -12.896  1.00 77.77           C  
ATOM    670  CE2 PHE A  88       3.988   5.322 -11.191  1.00 77.77           C  
ATOM    671  CZ  PHE A  88       4.223   4.572 -12.333  1.00 77.77           C  
ATOM    672  N   PRO A  89      -0.225   7.006 -13.147  1.00 63.59           N  
ATOM    673  CA  PRO A  89       0.720   8.120 -13.261  1.00 63.59           C  
ATOM    674  C   PRO A  89       0.165   9.425 -12.694  1.00 63.59           C  
ATOM    675  CB  PRO A  89       0.949   8.235 -14.771  1.00 63.59           C  
ATOM    676  O   PRO A  89      -1.039   9.679 -12.785  1.00 63.59           O  
ATOM    677  CG  PRO A  89      -0.247   7.585 -15.389  1.00 63.59           C  
ATOM    678  CD  PRO A  89      -1.016   6.877 -14.311  1.00 63.59           C  
ATOM    679  N   LYS A  90       0.779   9.787 -11.413  1.00 60.80           N  
ATOM    680  CA  LYS A  90       0.452  10.891 -10.516  1.00 60.80           C  
ATOM    681  C   LYS A  90      -0.214  12.036 -11.274  1.00 60.80           C  
ATOM    682  CB  LYS A  90       1.708  11.395  -9.805  1.00 60.80           C  
ATOM    683  O   LYS A  90       0.234  12.413 -12.359  1.00 60.80           O  
ATOM    684  CG  LYS A  90       2.246  10.442  -8.748  1.00 60.80           C  
ATOM    685  CD  LYS A  90       3.241  11.133  -7.825  1.00 60.80           C  
ATOM    686  CE  LYS A  90       3.804  10.172  -6.788  1.00 60.80           C  
ATOM    687  NZ  LYS A  90       4.941  10.777  -6.031  1.00 60.80           N  
ATOM    688  N   TRP A  91      -1.652  12.154 -11.447  1.00 49.00           N  
ATOM    689  CA  TRP A  91      -2.241  13.375 -11.985  1.00 49.00           C  
ATOM    690  C   TRP A  91      -1.542  14.609 -11.427  1.00 49.00           C  
ATOM    691  CB  TRP A  91      -3.739  13.435 -11.669  1.00 49.00           C  
ATOM    692  O   TRP A  91      -1.122  14.622 -10.267  1.00 49.00           O  
ATOM    693  CG  TRP A  91      -4.573  14.001 -12.779  1.00 49.00           C  
ATOM    694  CD1 TRP A  91      -4.935  15.308 -12.953  1.00 49.00           C  
ATOM    695  CD2 TRP A  91      -5.154  13.275 -13.866  1.00 49.00           C  
ATOM    696  CE2 TRP A  91      -5.856  14.207 -14.663  1.00 49.00           C  
ATOM    697  CE3 TRP A  91      -5.150  11.926 -14.245  1.00 49.00           C  
ATOM    698  NE1 TRP A  91      -5.706  15.439 -14.084  1.00 49.00           N  
ATOM    699  CH2 TRP A  91      -6.526  12.506 -16.166  1.00 49.00           C  
ATOM    700  CZ2 TRP A  91      -6.546  13.832 -15.818  1.00 49.00           C  
ATOM    701  CZ3 TRP A  91      -5.838  11.555 -15.394  1.00 49.00           C  
ATOM    702  N   PRO A  92      -0.822  15.584 -12.302  1.00 39.38           N  
ATOM    703  CA  PRO A  92      -0.364  16.833 -11.689  1.00 39.38           C  
ATOM    704  C   PRO A  92      -1.338  17.369 -10.643  1.00 39.38           C  
ATOM    705  CB  PRO A  92      -0.257  17.791 -12.878  1.00 39.38           C  
ATOM    706  O   PRO A  92      -2.545  17.129 -10.738  1.00 39.38           O  
ATOM    707  CG  PRO A  92      -0.934  17.079 -14.004  1.00 39.38           C  
ATOM    708  CD  PRO A  92      -1.201  15.663 -13.582  1.00 39.38           C  
TER     709      ALA A   1                                                      
ENDMDL                                                                          
END                                                                             
