# Supplementary material for: Domain loss enabled evolution of novel functions in the snake three-finger toxin gene superfamily
Source: Nat Commun. 2023 Aug 11;14:4861. doi: 10.1038/s41467-023-40550-0 (PMC10421932; doi:10.1038/s41467-023-40550-0)
Supplement: Supplementary file 5 — Supplementary Data 2 [file 41467_2023_40550_MOESM5_ESM.zip › SD2_structure_predictions/full_sequence/TR|U3F5D3|Micrurus_fulvius.pdb]

MODEL     1                                                                     
ATOM      1  N   MET A   1     -38.704  27.339   6.484  1.00 66.77           N  
ATOM      2  CA  MET A   1     -37.556  27.009   7.324  1.00 66.77           C  
ATOM      3  C   MET A   1     -37.292  25.507   7.318  1.00 66.77           C  
ATOM      4  CB  MET A   1     -37.780  27.495   8.757  1.00 66.77           C  
ATOM      5  O   MET A   1     -36.316  25.042   7.910  1.00 66.77           O  
ATOM      6  CG  MET A   1     -38.315  28.915   8.846  1.00 66.77           C  
ATOM      7  SD  MET A   1     -38.252  29.585  10.553  1.00 66.77           S  
ATOM      8  CE  MET A   1     -39.948  30.209  10.715  1.00 66.77           C  
ATOM      9  N   LYS A   2     -37.931  24.721   6.380  1.00 72.59           N  
ATOM     10  CA  LYS A   2     -37.886  23.267   6.256  1.00 72.59           C  
ATOM     11  C   LYS A   2     -36.873  22.837   5.198  1.00 72.59           C  
ATOM     12  CB  LYS A   2     -39.269  22.714   5.912  1.00 72.59           C  
ATOM     13  O   LYS A   2     -36.247  21.782   5.322  1.00 72.59           O  
ATOM     14  CG  LYS A   2     -40.247  22.723   7.079  1.00 72.59           C  
ATOM     15  CD  LYS A   2     -41.603  22.158   6.677  1.00 72.59           C  
ATOM     16  CE  LYS A   2     -42.545  22.060   7.869  1.00 72.59           C  
ATOM     17  NZ  LYS A   2     -43.911  21.616   7.461  1.00 72.59           N  
ATOM     18  N   THR A   3     -36.573  23.742   4.238  1.00 76.02           N  
ATOM     19  CA  THR A   3     -35.664  23.368   3.160  1.00 76.02           C  
ATOM     20  C   THR A   3     -34.212  23.455   3.622  1.00 76.02           C  
ATOM     21  CB  THR A   3     -35.866  24.262   1.923  1.00 76.02           C  
ATOM     22  O   THR A   3     -33.359  22.699   3.153  1.00 76.02           O  
ATOM     23  CG2 THR A   3     -37.222  24.005   1.275  1.00 76.02           C  
ATOM     24  OG1 THR A   3     -35.790  25.637   2.317  1.00 76.02           O  
ATOM     25  N   LEU A   4     -33.939  24.314   4.611  1.00 74.83           N  
ATOM     26  CA  LEU A   4     -32.589  24.474   5.140  1.00 74.83           C  
ATOM     27  C   LEU A   4     -32.198  23.279   6.002  1.00 74.83           C  
ATOM     28  CB  LEU A   4     -32.483  25.764   5.957  1.00 74.83           C  
ATOM     29  O   LEU A   4     -31.062  22.803   5.933  1.00 74.83           O  
ATOM     30  CG  LEU A   4     -31.105  26.426   6.004  1.00 74.83           C  
ATOM     31  CD1 LEU A   4     -30.918  27.347   4.803  1.00 74.83           C  
ATOM     32  CD2 LEU A   4     -30.925  27.196   7.308  1.00 74.83           C  
ATOM     33  N   LEU A   5     -33.230  22.722   6.709  1.00 74.34           N  
ATOM     34  CA  LEU A   5     -33.013  21.569   7.577  1.00 74.34           C  
ATOM     35  C   LEU A   5     -32.760  20.310   6.754  1.00 74.34           C  
ATOM     36  CB  LEU A   5     -34.217  21.357   8.498  1.00 74.34           C  
ATOM     37  O   LEU A   5     -31.916  19.486   7.116  1.00 74.34           O  
ATOM     38  CG  LEU A   5     -34.326  22.298   9.699  1.00 74.34           C  
ATOM     39  CD1 LEU A   5     -35.779  22.419  10.147  1.00 74.34           C  
ATOM     40  CD2 LEU A   5     -33.448  21.807  10.844  1.00 74.34           C  
ATOM     41  N   LEU A   6     -33.386  20.280   5.506  1.00 74.05           N  
ATOM     42  CA  LEU A   6     -33.234  19.108   4.650  1.00 74.05           C  
ATOM     43  C   LEU A   6     -31.857  19.087   3.996  1.00 74.05           C  
ATOM     44  CB  LEU A   6     -34.323  19.085   3.574  1.00 74.05           C  
ATOM     45  O   LEU A   6     -31.235  18.029   3.882  1.00 74.05           O  
ATOM     46  CG  LEU A   6     -34.596  17.733   2.914  1.00 74.05           C  
ATOM     47  CD1 LEU A   6     -35.392  16.834   3.856  1.00 74.05           C  
ATOM     48  CD2 LEU A   6     -35.336  17.921   1.594  1.00 74.05           C  
ATOM     49  N   THR A   7     -31.355  20.259   3.651  1.00 75.89           N  
ATOM     50  CA  THR A   7     -30.039  20.350   3.028  1.00 75.89           C  
ATOM     51  C   THR A   7     -28.941  20.008   4.030  1.00 75.89           C  
ATOM     52  CB  THR A   7     -29.791  21.756   2.451  1.00 75.89           C  
ATOM     53  O   THR A   7     -27.953  19.359   3.679  1.00 75.89           O  
ATOM     54  CG2 THR A   7     -30.774  22.071   1.328  1.00 75.89           C  
ATOM     55  OG1 THR A   7     -29.945  22.728   3.492  1.00 75.89           O  
ATOM     56  N   LEU A   8     -28.986  20.376   5.254  1.00 74.11           N  
ATOM     57  CA  LEU A   8     -28.018  20.110   6.312  1.00 74.11           C  
ATOM     58  C   LEU A   8     -27.967  18.622   6.641  1.00 74.11           C  
ATOM     59  CB  LEU A   8     -28.366  20.910   7.570  1.00 74.11           C  
ATOM     60  O   LEU A   8     -26.886  18.061   6.836  1.00 74.11           O  
ATOM     61  CG  LEU A   8     -27.209  21.215   8.522  1.00 74.11           C  
ATOM     62  CD1 LEU A   8     -26.349  22.345   7.966  1.00 74.11           C  
ATOM     63  CD2 LEU A   8     -27.735  21.570   9.909  1.00 74.11           C  
ATOM     64  N   VAL A   9     -29.142  17.908   6.604  1.00 78.32           N  
ATOM     65  CA  VAL A   9     -29.228  16.479   6.891  1.00 78.32           C  
ATOM     66  C   VAL A   9     -28.564  15.686   5.767  1.00 78.32           C  
ATOM     67  CB  VAL A   9     -30.693  16.024   7.071  1.00 78.32           C  
ATOM     68  O   VAL A   9     -27.830  14.729   6.025  1.00 78.32           O  
ATOM     69  CG1 VAL A   9     -30.769  14.510   7.260  1.00 78.32           C  
ATOM     70  CG2 VAL A   9     -31.333  16.745   8.256  1.00 78.32           C  
ATOM     71  N   VAL A  10     -28.699  16.172   4.520  1.00 74.49           N  
ATOM     72  CA  VAL A  10     -28.137  15.485   3.362  1.00 74.49           C  
ATOM     73  C   VAL A  10     -26.618  15.634   3.360  1.00 74.49           C  
ATOM     74  CB  VAL A  10     -28.727  16.026   2.040  1.00 74.49           C  
ATOM     75  O   VAL A  10     -25.895  14.681   3.060  1.00 74.49           O  
ATOM     76  CG1 VAL A  10     -28.066  15.353   0.839  1.00 74.49           C  
ATOM     77  CG2 VAL A  10     -30.240  15.817   2.007  1.00 74.49           C  
ATOM     78  N   VAL A  11     -26.091  16.805   3.821  1.00 72.56           N  
ATOM     79  CA  VAL A  11     -24.659  17.079   3.878  1.00 72.56           C  
ATOM     80  C   VAL A  11     -24.017  16.247   4.985  1.00 72.56           C  
ATOM     81  CB  VAL A  11     -24.377  18.580   4.107  1.00 72.56           C  
ATOM     82  O   VAL A  11     -22.926  15.700   4.807  1.00 72.56           O  
ATOM     83  CG1 VAL A  11     -22.883  18.824   4.309  1.00 72.56           C  
ATOM     84  CG2 VAL A  11     -24.902  19.407   2.934  1.00 72.56           C  
ATOM     85  N   THR A  12     -24.754  16.058   6.113  1.00 67.43           N  
ATOM     86  CA  THR A  12     -24.246  15.251   7.217  1.00 67.43           C  
ATOM     87  C   THR A  12     -24.257  13.769   6.853  1.00 67.43           C  
ATOM     88  CB  THR A  12     -25.070  15.475   8.498  1.00 67.43           C  
ATOM     89  O   THR A  12     -23.362  13.021   7.251  1.00 67.43           O  
ATOM     90  CG2 THR A  12     -24.987  16.926   8.960  1.00 67.43           C  
ATOM     91  OG1 THR A  12     -26.441  15.144   8.241  1.00 67.43           O  
ATOM     92  N   ILE A  13     -25.287  13.323   6.111  1.00 66.08           N  
ATOM     93  CA  ILE A  13     -25.397  11.926   5.709  1.00 66.08           C  
ATOM     94  C   ILE A  13     -24.321  11.599   4.676  1.00 66.08           C  
ATOM     95  CB  ILE A  13     -26.799  11.610   5.140  1.00 66.08           C  
ATOM     96  O   ILE A  13     -23.693  10.540   4.739  1.00 66.08           O  
ATOM     97  CG1 ILE A  13     -27.872  11.829   6.213  1.00 66.08           C  
ATOM     98  CG2 ILE A  13     -26.852  10.180   4.596  1.00 66.08           C  
ATOM     99  CD1 ILE A  13     -29.298  11.759   5.685  1.00 66.08           C  
ATOM    100  N   VAL A  14     -24.159  12.565   3.684  1.00 65.46           N  
ATOM    101  CA  VAL A  14     -23.126  12.385   2.669  1.00 65.46           C  
ATOM    102  C   VAL A  14     -21.745  12.486   3.313  1.00 65.46           C  
ATOM    103  CB  VAL A  14     -23.261  13.421   1.531  1.00 65.46           C  
ATOM    104  O   VAL A  14     -20.827  11.750   2.947  1.00 65.46           O  
ATOM    105  CG1 VAL A  14     -22.102  13.293   0.544  1.00 65.46           C  
ATOM    106  CG2 VAL A  14     -24.599  13.254   0.814  1.00 65.46           C  
ATOM    107  N   CYS A  15     -21.683  13.353   4.439  1.00 62.88           N  
ATOM    108  CA  CYS A  15     -20.394  13.497   5.106  1.00 62.88           C  
ATOM    109  C   CYS A  15     -20.108  12.300   6.005  1.00 62.88           C  
ATOM    110  CB  CYS A  15     -20.356  14.784   5.929  1.00 62.88           C  
ATOM    111  O   CYS A  15     -18.952  11.908   6.175  1.00 62.88           O  
ATOM    112  SG  CYS A  15     -20.317  16.287   4.927  1.00 62.88           S  
ATOM    113  N   LEU A  16     -21.254  11.745   6.608  1.00 54.17           N  
ATOM    114  CA  LEU A  16     -21.110  10.578   7.470  1.00 54.17           C  
ATOM    115  C   LEU A  16     -20.877   9.317   6.644  1.00 54.17           C  
ATOM    116  CB  LEU A  16     -22.351  10.403   8.350  1.00 54.17           C  
ATOM    117  O   LEU A  16     -20.203   8.389   7.096  1.00 54.17           O  
ATOM    118  CG  LEU A  16     -22.546  11.438   9.459  1.00 54.17           C  
ATOM    119  CD1 LEU A  16     -23.970  11.371  10.002  1.00 54.17           C  
ATOM    120  CD2 LEU A  16     -21.532  11.222  10.577  1.00 54.17           C  
ATOM    121  N   ASP A  17     -21.448   9.289   5.440  1.00 53.76           N  
ATOM    122  CA  ASP A  17     -21.168   8.138   4.588  1.00 53.76           C  
ATOM    123  C   ASP A  17     -19.731   8.171   4.075  1.00 53.76           C  
ATOM    124  CB  ASP A  17     -22.146   8.090   3.412  1.00 53.76           C  
ATOM    125  O   ASP A  17     -19.106   7.124   3.892  1.00 53.76           O  
ATOM    126  CG  ASP A  17     -23.535   7.627   3.814  1.00 53.76           C  
ATOM    127  OD1 ASP A  17     -23.657   6.798   4.742  1.00 53.76           O  
ATOM    128  OD2 ASP A  17     -24.517   8.093   3.196  1.00 53.76           O  
ATOM    129  N   LEU A  18     -19.187   9.460   4.020  1.00 53.91           N  
ATOM    130  CA  LEU A  18     -17.787   9.515   3.614  1.00 53.91           C  
ATOM    131  C   LEU A  18     -16.865   9.332   4.815  1.00 53.91           C  
ATOM    132  CB  LEU A  18     -17.482  10.845   2.920  1.00 53.91           C  
ATOM    133  O   LEU A  18     -15.774   8.773   4.685  1.00 53.91           O  
ATOM    134  CG  LEU A  18     -17.640  10.868   1.399  1.00 53.91           C  
ATOM    135  CD1 LEU A  18     -19.107  11.041   1.021  1.00 53.91           C  
ATOM    136  CD2 LEU A  18     -16.791  11.977   0.789  1.00 53.91           C  
ATOM    137  N   GLY A  19     -17.473   9.583   6.133  1.00 50.98           N  
ATOM    138  CA  GLY A  19     -16.625   9.637   7.313  1.00 50.98           C  
ATOM    139  C   GLY A  19     -16.736   8.400   8.184  1.00 50.98           C  
ATOM    140  O   GLY A  19     -15.793   8.050   8.897  1.00 50.98           O  
ATOM    141  N   ASN A  20     -17.830   7.524   8.017  1.00 46.98           N  
ATOM    142  CA  ASN A  20     -18.167   6.514   9.014  1.00 46.98           C  
ATOM    143  C   ASN A  20     -18.168   5.111   8.413  1.00 46.98           C  
ATOM    144  CB  ASN A  20     -19.524   6.819   9.652  1.00 46.98           C  
ATOM    145  O   ASN A  20     -19.179   4.409   8.467  1.00 46.98           O  
ATOM    146  CG  ASN A  20     -19.418   7.118  11.134  1.00 46.98           C  
ATOM    147  ND2 ASN A  20     -20.535   7.000  11.844  1.00 46.98           N  
ATOM    148  OD1 ASN A  20     -18.343   7.452  11.638  1.00 46.98           O  
ATOM    149  N   THR A  21     -17.310   4.635   7.663  1.00 53.02           N  
ATOM    150  CA  THR A  21     -17.434   3.183   7.707  1.00 53.02           C  
ATOM    151  C   THR A  21     -16.524   2.595   8.782  1.00 53.02           C  
ATOM    152  CB  THR A  21     -17.095   2.552   6.343  1.00 53.02           C  
ATOM    153  O   THR A  21     -15.314   2.830   8.775  1.00 53.02           O  
ATOM    154  CG2 THR A  21     -18.246   2.723   5.357  1.00 53.02           C  
ATOM    155  OG1 THR A  21     -15.925   3.183   5.809  1.00 53.02           O  
ATOM    156  N   ALA A  22     -16.658   2.862  10.081  1.00 56.27           N  
ATOM    157  CA  ALA A  22     -16.488   1.798  11.067  1.00 56.27           C  
ATOM    158  C   ALA A  22     -16.178   0.466  10.390  1.00 56.27           C  
ATOM    159  CB  ALA A  22     -17.738   1.672  11.934  1.00 56.27           C  
ATOM    160  O   ALA A  22     -16.026  -0.558  11.060  1.00 56.27           O  
ATOM    161  N   ASN A  23     -15.921   0.402   9.076  1.00 61.69           N  
ATOM    162  CA  ASN A  23     -15.579  -0.847   8.404  1.00 61.69           C  
ATOM    163  C   ASN A  23     -14.076  -0.965   8.170  1.00 61.69           C  
ATOM    164  CB  ASN A  23     -16.333  -0.968   7.078  1.00 61.69           C  
ATOM    165  O   ASN A  23     -13.416   0.022   7.840  1.00 61.69           O  
ATOM    166  CG  ASN A  23     -17.834  -1.063   7.266  1.00 61.69           C  
ATOM    167  ND2 ASN A  23     -18.587  -0.579   6.285  1.00 61.69           N  
ATOM    168  OD1 ASN A  23     -18.314  -1.566   8.286  1.00 61.69           O  
ATOM    169  N   THR A  24     -13.414  -1.380   9.203  1.00 79.70           N  
ATOM    170  CA  THR A  24     -12.004  -1.715   9.040  1.00 79.70           C  
ATOM    171  C   THR A  24     -11.637  -1.808   7.561  1.00 79.70           C  
ATOM    172  CB  THR A  24     -11.660  -3.042   9.742  1.00 79.70           C  
ATOM    173  O   THR A  24     -12.363  -2.419   6.774  1.00 79.70           O  
ATOM    174  CG2 THR A  24     -10.154  -3.280   9.759  1.00 79.70           C  
ATOM    175  OG1 THR A  24     -12.142  -3.001  11.090  1.00 79.70           O  
ATOM    176  N   LEU A  25     -10.934  -0.877   6.927  1.00 91.38           N  
ATOM    177  CA  LEU A  25     -10.415  -0.868   5.564  1.00 91.38           C  
ATOM    178  C   LEU A  25      -9.759  -2.202   5.224  1.00 91.38           C  
ATOM    179  CB  LEU A  25      -9.408   0.270   5.381  1.00 91.38           C  
ATOM    180  O   LEU A  25      -8.928  -2.702   5.986  1.00 91.38           O  
ATOM    181  CG  LEU A  25      -8.825   0.441   3.977  1.00 91.38           C  
ATOM    182  CD1 LEU A  25      -9.900   0.929   3.012  1.00 91.38           C  
ATOM    183  CD2 LEU A  25      -7.644   1.406   4.002  1.00 91.38           C  
ATOM    184  N   MET A  26     -10.293  -2.885   4.200  1.00 93.70           N  
ATOM    185  CA  MET A  26      -9.706  -4.113   3.672  1.00 93.70           C  
ATOM    186  C   MET A  26      -8.992  -3.850   2.350  1.00 93.70           C  
ATOM    187  CB  MET A  26     -10.781  -5.185   3.481  1.00 93.70           C  
ATOM    188  O   MET A  26      -9.574  -3.277   1.428  1.00 93.70           O  
ATOM    189  CG  MET A  26     -11.408  -5.661   4.781  1.00 93.70           C  
ATOM    190  SD  MET A  26     -12.344  -7.227   4.578  1.00 93.70           S  
ATOM    191  CE  MET A  26     -12.325  -7.835   6.287  1.00 93.70           C  
ATOM    192  N   CYS A  27      -7.716  -4.195   2.278  1.00 95.14           N  
ATOM    193  CA  CYS A  27      -6.938  -4.001   1.059  1.00 95.14           C  
ATOM    194  C   CYS A  27      -6.352  -5.320   0.570  1.00 95.14           C  
ATOM    195  CB  CYS A  27      -5.816  -2.990   1.295  1.00 95.14           C  
ATOM    196  O   CYS A  27      -6.043  -6.202   1.373  1.00 95.14           O  
ATOM    197  SG  CYS A  27      -6.402  -1.344   1.752  1.00 95.14           S  
ATOM    198  N   ASP A  28      -6.303  -5.479  -0.743  1.00 94.28           N  
ATOM    199  CA  ASP A  28      -5.610  -6.629  -1.315  1.00 94.28           C  
ATOM    200  C   ASP A  28      -4.124  -6.605  -0.964  1.00 94.28           C  
ATOM    201  CB  ASP A  28      -5.791  -6.664  -2.834  1.00 94.28           C  
ATOM    202  O   ASP A  28      -3.478  -5.558  -1.048  1.00 94.28           O  
ATOM    203  CG  ASP A  28      -5.276  -7.947  -3.463  1.00 94.28           C  
ATOM    204  OD1 ASP A  28      -5.003  -8.920  -2.728  1.00 94.28           O  
ATOM    205  OD2 ASP A  28      -5.138  -7.983  -4.705  1.00 94.28           O  
ATOM    206  N   ASN A  29      -3.613  -7.716  -0.581  1.00 93.92           N  
ATOM    207  CA  ASN A  29      -2.218  -7.819  -0.165  1.00 93.92           C  
ATOM    208  C   ASN A  29      -1.429  -8.753  -1.078  1.00 93.92           C  
ATOM    209  CB  ASN A  29      -2.124  -8.291   1.287  1.00 93.92           C  
ATOM    210  O   ASN A  29      -0.245  -9.000  -0.846  1.00 93.92           O  
ATOM    211  CG  ASN A  29      -0.751  -8.062   1.888  1.00 93.92           C  
ATOM    212  ND2 ASN A  29      -0.291  -9.010   2.695  1.00 93.92           N  
ATOM    213  OD1 ASN A  29      -0.110  -7.040   1.629  1.00 93.92           O  
ATOM    214  N   SER A  30      -2.055  -9.157  -2.133  1.00 92.68           N  
ATOM    215  CA  SER A  30      -1.374 -10.084  -3.031  1.00 92.68           C  
ATOM    216  C   SER A  30      -0.465  -9.343  -4.006  1.00 92.68           C  
ATOM    217  CB  SER A  30      -2.390 -10.924  -3.806  1.00 92.68           C  
ATOM    218  O   SER A  30      -0.843  -8.300  -4.543  1.00 92.68           O  
ATOM    219  OG  SER A  30      -1.739 -11.759  -4.748  1.00 92.68           O  
ATOM    220  N   ASN A  31       0.691  -9.876  -4.281  1.00 89.79           N  
ATOM    221  CA  ASN A  31       1.634  -9.315  -5.243  1.00 89.79           C  
ATOM    222  C   ASN A  31       1.471  -9.947  -6.623  1.00 89.79           C  
ATOM    223  CB  ASN A  31       3.072  -9.486  -4.748  1.00 89.79           C  
ATOM    224  O   ASN A  31       2.152  -9.558  -7.573  1.00 89.79           O  
ATOM    225  CG  ASN A  31       3.329  -8.762  -3.441  1.00 89.79           C  
ATOM    226  ND2 ASN A  31       4.389  -9.155  -2.744  1.00 89.79           N  
ATOM    227  OD1 ASN A  31       2.581  -7.858  -3.060  1.00 89.79           O  
ATOM    228  N   VAL A  32       0.566 -10.924  -6.743  1.00 88.14           N  
ATOM    229  CA  VAL A  32       0.255 -11.594  -8.002  1.00 88.14           C  
ATOM    230  C   VAL A  32      -1.007 -10.988  -8.612  1.00 88.14           C  
ATOM    231  CB  VAL A  32       0.074 -13.116  -7.806  1.00 88.14           C  
ATOM    232  O   VAL A  32      -2.061 -10.960  -7.973  1.00 88.14           O  
ATOM    233  CG1 VAL A  32      -0.205 -13.803  -9.142  1.00 88.14           C  
ATOM    234  CG2 VAL A  32       1.310 -13.718  -7.140  1.00 88.14           C  
ATOM    235  N   PRO A  33      -0.733 -10.548  -9.848  1.00 80.14           N  
ATOM    236  CA  PRO A  33      -1.888  -9.972 -10.540  1.00 80.14           C  
ATOM    237  C   PRO A  33      -3.052 -10.953 -10.663  1.00 80.14           C  
ATOM    238  CB  PRO A  33      -1.330  -9.612 -11.920  1.00 80.14           C  
ATOM    239  O   PRO A  33      -2.835 -12.157 -10.818  1.00 80.14           O  
ATOM    240  CG  PRO A  33       0.148  -9.507 -11.718  1.00 80.14           C  
ATOM    241  CD  PRO A  33       0.547 -10.444 -10.615  1.00 80.14           C  
ATOM    242  N   SER A  34      -4.240 -10.670 -10.246  1.00 83.88           N  
ATOM    243  CA  SER A  34      -5.478 -11.415 -10.447  1.00 83.88           C  
ATOM    244  C   SER A  34      -5.827 -12.249  -9.219  1.00 83.88           C  
ATOM    245  CB  SER A  34      -5.365 -12.322 -11.674  1.00 83.88           C  
ATOM    246  O   SER A  34      -6.823 -12.976  -9.218  1.00 83.88           O  
ATOM    247  OG  SER A  34      -5.099 -11.561 -12.839  1.00 83.88           O  
ATOM    248  N   ILE A  35      -4.834 -12.291  -8.304  1.00 89.62           N  
ATOM    249  CA  ILE A  35      -5.108 -12.941  -7.027  1.00 89.62           C  
ATOM    250  C   ILE A  35      -5.432 -11.888  -5.970  1.00 89.62           C  
ATOM    251  CB  ILE A  35      -3.915 -13.811  -6.569  1.00 89.62           C  
ATOM    252  O   ILE A  35      -4.673 -10.935  -5.782  1.00 89.62           O  
ATOM    253  CG1 ILE A  35      -3.645 -14.925  -7.588  1.00 89.62           C  
ATOM    254  CG2 ILE A  35      -4.175 -14.394  -5.177  1.00 89.62           C  
ATOM    255  CD1 ILE A  35      -2.463 -15.816  -7.231  1.00 89.62           C  
ATOM    256  N   ARG A  36      -6.575 -12.115  -5.416  1.00 89.10           N  
ATOM    257  CA  ARG A  36      -6.992 -11.174  -4.382  1.00 89.10           C  
ATOM    258  C   ARG A  36      -6.949 -11.822  -3.002  1.00 89.10           C  
ATOM    259  CB  ARG A  36      -8.399 -10.647  -4.669  1.00 89.10           C  
ATOM    260  O   ARG A  36      -7.598 -12.845  -2.770  1.00 89.10           O  
ATOM    261  CG  ARG A  36      -8.495  -9.802  -5.930  1.00 89.10           C  
ATOM    262  CD  ARG A  36      -9.847  -9.113  -6.046  1.00 89.10           C  
ATOM    263  NE  ARG A  36      -9.957  -8.346  -7.284  1.00 89.10           N  
ATOM    264  NH1 ARG A  36     -11.829  -7.163  -6.627  1.00 89.10           N  
ATOM    265  NH2 ARG A  36     -10.902  -6.797  -8.692  1.00 89.10           N  
ATOM    266  CZ  ARG A  36     -10.896  -7.437  -7.531  1.00 89.10           C  
ATOM    267  N   THR A  37      -6.107 -11.305  -2.137  1.00 93.34           N  
ATOM    268  CA  THR A  37      -6.055 -11.740  -0.745  1.00 93.34           C  
ATOM    269  C   THR A  37      -6.302 -10.565   0.198  1.00 93.34           C  
ATOM    270  CB  THR A  37      -4.700 -12.391  -0.414  1.00 93.34           C  
ATOM    271  O   THR A  37      -5.356  -9.979   0.728  1.00 93.34           O  
ATOM    272  CG2 THR A  37      -4.522 -13.705  -1.169  1.00 93.34           C  
ATOM    273  OG1 THR A  37      -3.643 -11.496  -0.781  1.00 93.34           O  
ATOM    274  N   PRO A  38      -7.559 -10.120   0.273  1.00 92.59           N  
ATOM    275  CA  PRO A  38      -7.834  -8.958   1.121  1.00 92.59           C  
ATOM    276  C   PRO A  38      -7.407  -9.173   2.572  1.00 92.59           C  
ATOM    277  CB  PRO A  38      -9.352  -8.796   1.017  1.00 92.59           C  
ATOM    278  O   PRO A  38      -7.532 -10.282   3.098  1.00 92.59           O  
ATOM    279  CG  PRO A  38      -9.744  -9.618  -0.169  1.00 92.59           C  
ATOM    280  CD  PRO A  38      -8.699 -10.675  -0.383  1.00 92.59           C  
ATOM    281  N   LYS A  39      -6.799  -8.155   3.141  1.00 93.72           N  
ATOM    282  CA  LYS A  39      -6.384  -8.135   4.541  1.00 93.72           C  
ATOM    283  C   LYS A  39      -6.897  -6.885   5.249  1.00 93.72           C  
ATOM    284  CB  LYS A  39      -4.860  -8.211   4.650  1.00 93.72           C  
ATOM    285  O   LYS A  39      -7.026  -5.825   4.633  1.00 93.72           O  
ATOM    286  CG  LYS A  39      -4.349  -8.375   6.074  1.00 93.72           C  
ATOM    287  CD  LYS A  39      -2.829  -8.464   6.115  1.00 93.72           C  
ATOM    288  CE  LYS A  39      -2.313  -8.575   7.544  1.00 93.72           C  
ATOM    289  NZ  LYS A  39      -0.823  -8.667   7.589  1.00 93.72           N  
ATOM    290  N   ARG A  40      -7.217  -7.160   6.459  1.00 94.38           N  
ATOM    291  CA  ARG A  40      -7.656  -6.045   7.294  1.00 94.38           C  
ATOM    292  C   ARG A  40      -6.499  -5.099   7.596  1.00 94.38           C  
ATOM    293  CB  ARG A  40      -8.268  -6.559   8.599  1.00 94.38           C  
ATOM    294  O   ARG A  40      -5.432  -5.534   8.033  1.00 94.38           O  
ATOM    295  CG  ARG A  40      -8.715  -5.456   9.545  1.00 94.38           C  
ATOM    296  CD  ARG A  40      -9.123  -6.010  10.903  1.00 94.38           C  
ATOM    297  NE  ARG A  40     -10.269  -6.908  10.797  1.00 94.38           N  
ATOM    298  NH1 ARG A  40     -11.853  -5.227  10.848  1.00 94.38           N  
ATOM    299  NH2 ARG A  40     -12.505  -7.418  10.674  1.00 94.38           N  
ATOM    300  CZ  ARG A  40     -11.540  -6.516  10.773  1.00 94.38           C  
ATOM    301  N   CYS A  41      -6.742  -3.680   7.326  1.00 93.14           N  
ATOM    302  CA  CYS A  41      -5.714  -2.693   7.638  1.00 93.14           C  
ATOM    303  C   CYS A  41      -5.753  -2.313   9.114  1.00 93.14           C  
ATOM    304  CB  CYS A  41      -5.891  -1.444   6.776  1.00 93.14           C  
ATOM    305  O   CYS A  41      -6.810  -2.366   9.745  1.00 93.14           O  
ATOM    306  SG  CYS A  41      -5.745  -1.756   5.003  1.00 93.14           S  
ATOM    307  N   LEU A  42      -4.608  -2.021   9.648  1.00 92.25           N  
ATOM    308  CA  LEU A  42      -4.528  -1.543  11.024  1.00 92.25           C  
ATOM    309  C   LEU A  42      -5.161  -0.162  11.157  1.00 92.25           C  
ATOM    310  CB  LEU A  42      -3.071  -1.497  11.493  1.00 92.25           C  
ATOM    311  O   LEU A  42      -5.342   0.541  10.160  1.00 92.25           O  
ATOM    312  CG  LEU A  42      -2.324  -2.832  11.515  1.00 92.25           C  
ATOM    313  CD1 LEU A  42      -0.833  -2.600  11.737  1.00 92.25           C  
ATOM    314  CD2 LEU A  42      -2.895  -3.746  12.594  1.00 92.25           C  
ATOM    315  N   LYS A  43      -5.628   0.229  12.270  1.00 85.72           N  
ATOM    316  CA  LYS A  43      -6.376   1.449  12.559  1.00 85.72           C  
ATOM    317  C   LYS A  43      -5.675   2.674  11.977  1.00 85.72           C  
ATOM    318  CB  LYS A  43      -6.563   1.620  14.067  1.00 85.72           C  
ATOM    319  O   LYS A  43      -6.327   3.567  11.431  1.00 85.72           O  
ATOM    320  CG  LYS A  43      -7.672   0.759  14.654  1.00 85.72           C  
ATOM    321  CD  LYS A  43      -7.924   1.094  16.119  1.00 85.72           C  
ATOM    322  CE  LYS A  43      -8.978   0.180  16.729  1.00 85.72           C  
ATOM    323  NZ  LYS A  43      -9.244   0.519  18.159  1.00 85.72           N  
ATOM    324  N   LYS A  44      -4.358   2.683  11.855  1.00 88.14           N  
ATOM    325  CA  LYS A  44      -3.627   3.866  11.410  1.00 88.14           C  
ATOM    326  C   LYS A  44      -3.408   3.842   9.900  1.00 88.14           C  
ATOM    327  CB  LYS A  44      -2.283   3.971  12.133  1.00 88.14           C  
ATOM    328  O   LYS A  44      -3.040   4.856   9.305  1.00 88.14           O  
ATOM    329  CG  LYS A  44      -2.400   4.292  13.615  1.00 88.14           C  
ATOM    330  CD  LYS A  44      -1.032   4.496  14.253  1.00 88.14           C  
ATOM    331  CE  LYS A  44      -1.146   4.781  15.745  1.00 88.14           C  
ATOM    332  NZ  LYS A  44       0.195   4.938  16.383  1.00 88.14           N  
ATOM    333  N   GLN A  45      -3.769   2.672   9.264  1.00 91.20           N  
ATOM    334  CA  GLN A  45      -3.625   2.517   7.821  1.00 91.20           C  
ATOM    335  C   GLN A  45      -4.963   2.708   7.111  1.00 91.20           C  
ATOM    336  CB  GLN A  45      -3.043   1.144   7.483  1.00 91.20           C  
ATOM    337  O   GLN A  45      -5.753   1.767   7.001  1.00 91.20           O  
ATOM    338  CG  GLN A  45      -1.675   0.887   8.101  1.00 91.20           C  
ATOM    339  CD  GLN A  45      -1.182  -0.528   7.868  1.00 91.20           C  
ATOM    340  NE2 GLN A  45      -0.123  -0.911   8.574  1.00 91.20           N  
ATOM    341  OE1 GLN A  45      -1.747  -1.272   7.060  1.00 91.20           O  
ATOM    342  N   LYS A  46      -5.178   3.926   6.586  1.00 91.85           N  
ATOM    343  CA  LYS A  46      -6.501   4.295   6.091  1.00 91.85           C  
ATOM    344  C   LYS A  46      -6.545   4.269   4.566  1.00 91.85           C  
ATOM    345  CB  LYS A  46      -6.899   5.680   6.604  1.00 91.85           C  
ATOM    346  O   LYS A  46      -7.492   4.772   3.958  1.00 91.85           O  
ATOM    347  CG  LYS A  46      -7.055   5.759   8.115  1.00 91.85           C  
ATOM    348  CD  LYS A  46      -7.597   7.115   8.550  1.00 91.85           C  
ATOM    349  CE  LYS A  46      -7.797   7.180  10.058  1.00 91.85           C  
ATOM    350  NZ  LYS A  46      -8.314   8.512  10.492  1.00 91.85           N  
ATOM    351  N   LEU A  47      -5.427   3.718   3.963  1.00 94.98           N  
ATOM    352  CA  LEU A  47      -5.382   3.707   2.505  1.00 94.98           C  
ATOM    353  C   LEU A  47      -4.909   2.353   1.986  1.00 94.98           C  
ATOM    354  CB  LEU A  47      -4.461   4.815   1.988  1.00 94.98           C  
ATOM    355  O   LEU A  47      -4.124   1.670   2.648  1.00 94.98           O  
ATOM    356  CG  LEU A  47      -4.822   6.244   2.400  1.00 94.98           C  
ATOM    357  CD1 LEU A  47      -3.687   7.199   2.047  1.00 94.98           C  
ATOM    358  CD2 LEU A  47      -6.122   6.680   1.734  1.00 94.98           C  
ATOM    359  N   CYS A  48      -5.452   1.931   0.870  1.00 95.43           N  
ATOM    360  CA  CYS A  48      -4.858   0.849   0.092  1.00 95.43           C  
ATOM    361  C   CYS A  48      -3.846   1.390  -0.911  1.00 95.43           C  
ATOM    362  CB  CYS A  48      -5.942   0.058  -0.640  1.00 95.43           C  
ATOM    363  O   CYS A  48      -4.038   2.471  -1.471  1.00 95.43           O  
ATOM    364  SG  CYS A  48      -7.192  -0.649   0.456  1.00 95.43           S  
ATOM    365  N   TYR A  49      -2.723   0.704  -1.021  1.00 95.96           N  
ATOM    366  CA  TYR A  49      -1.757   1.172  -2.008  1.00 95.96           C  
ATOM    367  C   TYR A  49      -1.392   0.060  -2.984  1.00 95.96           C  
ATOM    368  CB  TYR A  49      -0.494   1.696  -1.318  1.00 95.96           C  
ATOM    369  O   TYR A  49      -1.529  -1.124  -2.666  1.00 95.96           O  
ATOM    370  CG  TYR A  49       0.439   0.606  -0.849  1.00 95.96           C  
ATOM    371  CD1 TYR A  49       0.225  -0.046   0.363  1.00 95.96           C  
ATOM    372  CD2 TYR A  49       1.534   0.226  -1.617  1.00 95.96           C  
ATOM    373  CE1 TYR A  49       1.083  -1.050   0.801  1.00 95.96           C  
ATOM    374  CE2 TYR A  49       2.398  -0.777  -1.189  1.00 95.96           C  
ATOM    375  OH  TYR A  49       3.017  -2.402   0.447  1.00 95.96           O  
ATOM    376  CZ  TYR A  49       2.165  -1.408   0.019  1.00 95.96           C  
ATOM    377  N   LYS A  50      -1.089   0.396  -4.177  1.00 95.66           N  
ATOM    378  CA  LYS A  50      -0.517  -0.448  -5.222  1.00 95.66           C  
ATOM    379  C   LYS A  50       0.693   0.221  -5.869  1.00 95.66           C  
ATOM    380  CB  LYS A  50      -1.568  -0.770  -6.286  1.00 95.66           C  
ATOM    381  O   LYS A  50       0.594   1.344  -6.369  1.00 95.66           O  
ATOM    382  CG  LYS A  50      -1.056  -1.655  -7.413  1.00 95.66           C  
ATOM    383  CD  LYS A  50      -2.160  -1.986  -8.409  1.00 95.66           C  
ATOM    384  CE  LYS A  50      -2.539  -0.774  -9.249  1.00 95.66           C  
ATOM    385  NZ  LYS A  50      -3.552  -1.117 -10.291  1.00 95.66           N  
ATOM    386  N   ILE A  51       1.846  -0.481  -5.767  1.00 95.64           N  
ATOM    387  CA  ILE A  51       3.068  -0.003  -6.404  1.00 95.64           C  
ATOM    388  C   ILE A  51       3.418  -0.901  -7.588  1.00 95.64           C  
ATOM    389  CB  ILE A  51       4.244   0.048  -5.404  1.00 95.64           C  
ATOM    390  O   ILE A  51       3.536  -2.120  -7.437  1.00 95.64           O  
ATOM    391  CG1 ILE A  51       3.885   0.928  -4.201  1.00 95.64           C  
ATOM    392  CG2 ILE A  51       5.516   0.553  -6.091  1.00 95.64           C  
ATOM    393  CD1 ILE A  51       4.909   0.886  -3.075  1.00 95.64           C  
ATOM    394  N   THR A  52       3.570  -0.283  -8.697  1.00 95.41           N  
ATOM    395  CA  THR A  52       3.973  -0.996  -9.905  1.00 95.41           C  
ATOM    396  C   THR A  52       5.359  -0.547 -10.360  1.00 95.41           C  
ATOM    397  CB  THR A  52       2.960  -0.780 -11.045  1.00 95.41           C  
ATOM    398  O   THR A  52       5.637   0.652 -10.431  1.00 95.41           O  
ATOM    399  CG2 THR A  52       3.278  -1.674 -12.239  1.00 95.41           C  
ATOM    400  OG1 THR A  52       1.643  -1.086 -10.570  1.00 95.41           O  
ATOM    401  N   PHE A  53       6.215  -1.456 -10.584  1.00 95.15           N  
ATOM    402  CA  PHE A  53       7.568  -1.140 -11.027  1.00 95.15           C  
ATOM    403  C   PHE A  53       8.133  -2.266 -11.885  1.00 95.15           C  
ATOM    404  CB  PHE A  53       8.483  -0.886  -9.825  1.00 95.15           C  
ATOM    405  O   PHE A  53       7.620  -3.386 -11.865  1.00 95.15           O  
ATOM    406  CG  PHE A  53       8.588  -2.055  -8.884  1.00 95.15           C  
ATOM    407  CD1 PHE A  53       7.615  -2.277  -7.917  1.00 95.15           C  
ATOM    408  CD2 PHE A  53       9.660  -2.934  -8.966  1.00 95.15           C  
ATOM    409  CE1 PHE A  53       7.710  -3.359  -7.044  1.00 95.15           C  
ATOM    410  CE2 PHE A  53       9.762  -4.017  -8.098  1.00 95.15           C  
ATOM    411  CZ  PHE A  53       8.786  -4.227  -7.137  1.00 95.15           C  
ATOM    412  N   PHE A  54       9.148  -1.902 -12.733  1.00 95.33           N  
ATOM    413  CA  PHE A  54       9.791  -2.833 -13.653  1.00 95.33           C  
ATOM    414  C   PHE A  54      11.133  -3.300 -13.102  1.00 95.33           C  
ATOM    415  CB  PHE A  54       9.984  -2.185 -15.027  1.00 95.33           C  
ATOM    416  O   PHE A  54      11.946  -2.485 -12.662  1.00 95.33           O  
ATOM    417  CG  PHE A  54      10.557  -3.116 -16.062  1.00 95.33           C  
ATOM    418  CD1 PHE A  54      11.918  -3.113 -16.343  1.00 95.33           C  
ATOM    419  CD2 PHE A  54       9.734  -3.994 -16.754  1.00 95.33           C  
ATOM    420  CE1 PHE A  54      12.451  -3.973 -17.300  1.00 95.33           C  
ATOM    421  CE2 PHE A  54      10.259  -4.857 -17.712  1.00 95.33           C  
ATOM    422  CZ  PHE A  54      11.618  -4.844 -17.984  1.00 95.33           C  
ATOM    423  N   THR A  55      11.271  -4.597 -13.010  1.00 93.91           N  
ATOM    424  CA  THR A  55      12.538  -5.214 -12.634  1.00 93.91           C  
ATOM    425  C   THR A  55      13.196  -5.876 -13.841  1.00 93.91           C  
ATOM    426  CB  THR A  55      12.343  -6.255 -11.517  1.00 93.91           C  
ATOM    427  O   THR A  55      12.622  -6.782 -14.449  1.00 93.91           O  
ATOM    428  CG2 THR A  55      13.684  -6.780 -11.014  1.00 93.91           C  
ATOM    429  OG1 THR A  55      11.640  -5.650 -10.425  1.00 93.91           O  
ATOM    430  N   PRO A  56      14.397  -5.361 -14.219  1.00 94.32           N  
ATOM    431  CA  PRO A  56      15.085  -5.945 -15.373  1.00 94.32           C  
ATOM    432  C   PRO A  56      15.274  -7.455 -15.245  1.00 94.32           C  
ATOM    433  CB  PRO A  56      16.436  -5.224 -15.380  1.00 94.32           C  
ATOM    434  O   PRO A  56      15.763  -7.935 -14.218  1.00 94.32           O  
ATOM    435  CG  PRO A  56      16.192  -3.949 -14.640  1.00 94.32           C  
ATOM    436  CD  PRO A  56      15.159  -4.202 -13.580  1.00 94.32           C  
ATOM    437  N   GLY A  57      14.857  -8.231 -16.140  1.00 95.32           N  
ATOM    438  CA  GLY A  57      14.988  -9.679 -16.113  1.00 95.32           C  
ATOM    439  C   GLY A  57      13.759 -10.379 -15.565  1.00 95.32           C  
ATOM    440  O   GLY A  57      13.580 -11.582 -15.769  1.00 95.32           O  
ATOM    441  N   TYR A  58      12.904  -9.596 -14.871  1.00 90.69           N  
ATOM    442  CA  TYR A  58      11.791 -10.211 -14.156  1.00 90.69           C  
ATOM    443  C   TYR A  58      10.459  -9.628 -14.614  1.00 90.69           C  
ATOM    444  CB  TYR A  58      11.952 -10.021 -12.645  1.00 90.69           C  
ATOM    445  O   TYR A  58       9.400 -10.204 -14.355  1.00 90.69           O  
ATOM    446  CG  TYR A  58      13.105 -10.797 -12.055  1.00 90.69           C  
ATOM    447  CD1 TYR A  58      12.966 -12.142 -11.721  1.00 90.69           C  
ATOM    448  CD2 TYR A  58      14.334 -10.186 -11.830  1.00 90.69           C  
ATOM    449  CE1 TYR A  58      14.025 -12.860 -11.175  1.00 90.69           C  
ATOM    450  CE2 TYR A  58      15.399 -10.894 -11.284  1.00 90.69           C  
ATOM    451  OH  TYR A  58      16.288 -12.935 -10.421  1.00 90.69           O  
ATOM    452  CZ  TYR A  58      15.236 -12.229 -10.961  1.00 90.69           C  
ATOM    453  N   GLY A  59      10.549  -8.437 -15.397  1.00 92.51           N  
ATOM    454  CA  GLY A  59       9.330  -7.835 -15.915  1.00 92.51           C  
ATOM    455  C   GLY A  59       8.652  -6.912 -14.921  1.00 92.51           C  
ATOM    456  O   GLY A  59       9.274  -6.467 -13.954  1.00 92.51           O  
ATOM    457  N   TRP A  60       7.346  -6.573 -15.152  1.00 92.65           N  
ATOM    458  CA  TRP A  60       6.554  -5.682 -14.311  1.00 92.65           C  
ATOM    459  C   TRP A  60       6.123  -6.384 -13.028  1.00 92.65           C  
ATOM    460  CB  TRP A  60       5.324  -5.178 -15.070  1.00 92.65           C  
ATOM    461  O   TRP A  60       5.648  -7.522 -13.065  1.00 92.65           O  
ATOM    462  CG  TRP A  60       5.639  -4.193 -16.155  1.00 92.65           C  
ATOM    463  CD1 TRP A  60       5.734  -4.447 -17.496  1.00 92.65           C  
ATOM    464  CD2 TRP A  60       5.905  -2.797 -15.991  1.00 92.65           C  
ATOM    465  CE2 TRP A  60       6.153  -2.265 -17.276  1.00 92.65           C  
ATOM    466  CE3 TRP A  60       5.956  -1.943 -14.882  1.00 92.65           C  
ATOM    467  NE1 TRP A  60       6.043  -3.291 -18.175  1.00 92.65           N  
ATOM    468  CH2 TRP A  60       6.493  -0.101 -16.378  1.00 92.65           C  
ATOM    469  CZ2 TRP A  60       6.449  -0.915 -17.481  1.00 92.65           C  
ATOM    470  CZ3 TRP A  60       6.251  -0.600 -15.088  1.00 92.65           C  
ATOM    471  N   ASN A  61       6.323  -5.687 -11.941  1.00 93.54           N  
ATOM    472  CA  ASN A  61       5.931  -6.174 -10.623  1.00 93.54           C  
ATOM    473  C   ASN A  61       4.950  -5.223  -9.942  1.00 93.54           C  
ATOM    474  CB  ASN A  61       7.163  -6.388  -9.741  1.00 93.54           C  
ATOM    475  O   ASN A  61       4.844  -4.057 -10.324  1.00 93.54           O  
ATOM    476  CG  ASN A  61       8.146  -7.373 -10.340  1.00 93.54           C  
ATOM    477  ND2 ASN A  61       9.263  -6.864 -10.846  1.00 93.54           N  
ATOM    478  OD1 ASN A  61       7.904  -8.583 -10.349  1.00 93.54           O  
ATOM    479  N   GLN A  62       4.226  -5.876  -9.003  1.00 93.45           N  
ATOM    480  CA  GLN A  62       3.317  -5.044  -8.222  1.00 93.45           C  
ATOM    481  C   GLN A  62       3.318  -5.456  -6.753  1.00 93.45           C  
ATOM    482  CB  GLN A  62       1.898  -5.121  -8.788  1.00 93.45           C  
ATOM    483  O   GLN A  62       3.514  -6.630  -6.432  1.00 93.45           O  
ATOM    484  CG  GLN A  62       1.257  -6.496  -8.653  1.00 93.45           C  
ATOM    485  CD  GLN A  62      -0.152  -6.544  -9.215  1.00 93.45           C  
ATOM    486  NE2 GLN A  62      -0.774  -7.717  -9.156  1.00 93.45           N  
ATOM    487  OE1 GLN A  62      -0.677  -5.536  -9.697  1.00 93.45           O  
ATOM    488  N   ILE A  63       3.201  -4.414  -5.950  1.00 94.47           N  
ATOM    489  CA  ILE A  63       3.057  -4.597  -4.509  1.00 94.47           C  
ATOM    490  C   ILE A  63       1.811  -3.862  -4.019  1.00 94.47           C  
ATOM    491  CB  ILE A  63       4.306  -4.099  -3.749  1.00 94.47           C  
ATOM    492  O   ILE A  63       1.596  -2.696  -4.358  1.00 94.47           O  
ATOM    493  CG1 ILE A  63       5.564  -4.804  -4.270  1.00 94.47           C  
ATOM    494  CG2 ILE A  63       4.143  -4.315  -2.241  1.00 94.47           C  
ATOM    495  CD1 ILE A  63       6.867  -4.204  -3.758  1.00 94.47           C  
ATOM    496  N   LYS A  64       1.003  -4.657  -3.264  1.00 95.26           N  
ATOM    497  CA  LYS A  64      -0.235  -4.095  -2.732  1.00 95.26           C  
ATOM    498  C   LYS A  64      -0.288  -4.220  -1.213  1.00 95.26           C  
ATOM    499  CB  LYS A  64      -1.449  -4.783  -3.358  1.00 95.26           C  
ATOM    500  O   LYS A  64       0.355  -5.098  -0.634  1.00 95.26           O  
ATOM    501  CG  LYS A  64      -1.512  -4.669  -4.874  1.00 95.26           C  
ATOM    502  CD  LYS A  64      -2.716  -5.411  -5.441  1.00 95.26           C  
ATOM    503  CE  LYS A  64      -2.726  -5.382  -6.963  1.00 95.26           C  
ATOM    504  NZ  LYS A  64      -3.886  -6.137  -7.524  1.00 95.26           N  
ATOM    505  N   GLY A  65      -1.066  -3.321  -0.595  1.00 95.03           N  
ATOM    506  CA  GLY A  65      -1.232  -3.393   0.847  1.00 95.03           C  
ATOM    507  C   GLY A  65      -1.900  -2.164   1.434  1.00 95.03           C  
ATOM    508  O   GLY A  65      -2.587  -1.426   0.724  1.00 95.03           O  
ATOM    509  N   CYS A  66      -1.735  -2.128   2.835  1.00 95.26           N  
ATOM    510  CA  CYS A  66      -2.277  -1.016   3.607  1.00 95.26           C  
ATOM    511  C   CYS A  66      -1.186  -0.011   3.957  1.00 95.26           C  
ATOM    512  CB  CYS A  66      -2.942  -1.525   4.886  1.00 95.26           C  
ATOM    513  O   CYS A  66      -0.062  -0.397   4.285  1.00 95.26           O  
ATOM    514  SG  CYS A  66      -4.308  -2.669   4.590  1.00 95.26           S  
ATOM    515  N   ILE A  67      -1.573   1.310   3.819  1.00 95.30           N  
ATOM    516  CA  ILE A  67      -0.560   2.319   4.110  1.00 95.30           C  
ATOM    517  C   ILE A  67      -1.204   3.506   4.823  1.00 95.30           C  
ATOM    518  CB  ILE A  67       0.155   2.790   2.823  1.00 95.30           C  
ATOM    519  O   ILE A  67      -2.406   3.745   4.681  1.00 95.30           O  
ATOM    520  CG1 ILE A  67       1.382   3.639   3.175  1.00 95.30           C  
ATOM    521  CG2 ILE A  67      -0.810   3.567   1.923  1.00 95.30           C  
ATOM    522  CD1 ILE A  67       2.340   3.853   2.011  1.00 95.30           C  
ATOM    523  N   HIS A  68      -0.499   4.221   5.693  1.00 94.12           N  
ATOM    524  CA  HIS A  68      -0.959   5.398   6.423  1.00 94.12           C  
ATOM    525  C   HIS A  68      -1.026   6.619   5.513  1.00 94.12           C  
ATOM    526  CB  HIS A  68      -0.044   5.681   7.615  1.00 94.12           C  
ATOM    527  O   HIS A  68      -1.997   7.378   5.555  1.00 94.12           O  
ATOM    528  CG  HIS A  68      -0.369   6.952   8.333  1.00 94.12           C  
ATOM    529  CD2 HIS A  68       0.265   8.148   8.354  1.00 94.12           C  
ATOM    530  ND1 HIS A  68      -1.468   7.083   9.153  1.00 94.12           N  
ATOM    531  CE1 HIS A  68      -1.497   8.309   9.649  1.00 94.12           C  
ATOM    532  NE2 HIS A  68      -0.456   8.975   9.180  1.00 94.12           N  
ATOM    533  N   ARG A  69       0.011   6.805   4.701  1.00 93.78           N  
ATOM    534  CA  ARG A  69       0.147   7.921   3.772  1.00 93.78           C  
ATOM    535  C   ARG A  69       0.520   7.430   2.377  1.00 93.78           C  
ATOM    536  CB  ARG A  69       1.196   8.916   4.274  1.00 93.78           C  
ATOM    537  O   ARG A  69       1.293   6.481   2.233  1.00 93.78           O  
ATOM    538  CG  ARG A  69       0.783   9.663   5.532  1.00 93.78           C  
ATOM    539  CD  ARG A  69       1.610  10.925   5.735  1.00 93.78           C  
ATOM    540  NE  ARG A  69       2.985  10.614   6.115  1.00 93.78           N  
ATOM    541  NH1 ARG A  69       2.663  10.979   8.373  1.00 93.78           N  
ATOM    542  NH2 ARG A  69       4.723  10.345   7.592  1.00 93.78           N  
ATOM    543  CZ  ARG A  69       3.454  10.647   7.359  1.00 93.78           C  
ATOM    544  N   CYS A  70      -0.101   8.088   1.339  1.00 93.54           N  
ATOM    545  CA  CYS A  70       0.170   7.707  -0.042  1.00 93.54           C  
ATOM    546  C   CYS A  70       1.419   8.406  -0.566  1.00 93.54           C  
ATOM    547  CB  CYS A  70      -1.025   8.041  -0.935  1.00 93.54           C  
ATOM    548  O   CYS A  70       1.498   9.636  -0.554  1.00 93.54           O  
ATOM    549  SG  CYS A  70      -0.962   7.255  -2.560  1.00 93.54           S  
ATOM    550  N   HIS A  71       2.331   7.519  -1.040  1.00 92.40           N  
ATOM    551  CA  HIS A  71       3.556   8.076  -1.600  1.00 92.40           C  
ATOM    552  C   HIS A  71       3.351   8.516  -3.046  1.00 92.40           C  
ATOM    553  CB  HIS A  71       4.695   7.057  -1.518  1.00 92.40           C  
ATOM    554  O   HIS A  71       2.424   8.055  -3.714  1.00 92.40           O  
ATOM    555  CG  HIS A  71       5.057   6.674  -0.118  1.00 92.40           C  
ATOM    556  CD2 HIS A  71       4.842   5.530   0.574  1.00 92.40           C  
ATOM    557  ND1 HIS A  71       5.722   7.525   0.738  1.00 92.40           N  
ATOM    558  CE1 HIS A  71       5.902   6.918   1.899  1.00 92.40           C  
ATOM    559  NE2 HIS A  71       5.378   5.707   1.826  1.00 92.40           N  
ATOM    560  N   GLU A  72       4.213   9.447  -3.461  1.00 94.44           N  
ATOM    561  CA  GLU A  72       4.126   9.949  -4.830  1.00 94.44           C  
ATOM    562  C   GLU A  72       4.819   9.005  -5.808  1.00 94.44           C  
ATOM    563  CB  GLU A  72       4.735  11.350  -4.928  1.00 94.44           C  
ATOM    564  O   GLU A  72       5.774   8.316  -5.444  1.00 94.44           O  
ATOM    565  CG  GLU A  72       3.969  12.410  -4.149  1.00 94.44           C  
ATOM    566  CD  GLU A  72       4.545  13.807  -4.313  1.00 94.44           C  
ATOM    567  OE1 GLU A  72       3.942  14.776  -3.798  1.00 94.44           O  
ATOM    568  OE2 GLU A  72       5.606  13.935  -4.963  1.00 94.44           O  
ATOM    569  N   SER A  73       4.306   8.999  -6.958  1.00 96.03           N  
ATOM    570  CA  SER A  73       4.936   8.243  -8.036  1.00 96.03           C  
ATOM    571  C   SER A  73       6.295   8.831  -8.402  1.00 96.03           C  
ATOM    572  CB  SER A  73       4.033   8.216  -9.270  1.00 96.03           C  
ATOM    573  O   SER A  73       6.542  10.019  -8.186  1.00 96.03           O  
ATOM    574  OG  SER A  73       2.806   7.569  -8.981  1.00 96.03           O  
ATOM    575  N   ASN A  74       7.210   7.965  -8.843  1.00 95.20           N  
ATOM    576  CA  ASN A  74       8.455   8.404  -9.465  1.00 95.20           C  
ATOM    577  C   ASN A  74       8.704   7.684 -10.787  1.00 95.20           C  
ATOM    578  CB  ASN A  74       9.635   8.193  -8.515  1.00 95.20           C  
ATOM    579  O   ASN A  74       7.903   6.845 -11.203  1.00 95.20           O  
ATOM    580  CG  ASN A  74       9.853   6.733  -8.170  1.00 95.20           C  
ATOM    581  ND2 ASN A  74      10.147   6.459  -6.905  1.00 95.20           N  
ATOM    582  OD1 ASN A  74       9.759   5.857  -9.035  1.00 95.20           O  
ATOM    583  N   PRO A  75       9.693   8.074 -11.567  1.00 94.50           N  
ATOM    584  CA  PRO A  75       9.897   7.506 -12.902  1.00 94.50           C  
ATOM    585  C   PRO A  75      10.098   5.993 -12.875  1.00 94.50           C  
ATOM    586  CB  PRO A  75      11.160   8.216 -13.398  1.00 94.50           C  
ATOM    587  O   PRO A  75       9.838   5.314 -13.871  1.00 94.50           O  
ATOM    588  CG  PRO A  75      11.173   9.523 -12.673  1.00 94.50           C  
ATOM    589  CD  PRO A  75      10.602   9.312 -11.300  1.00 94.50           C  
ATOM    590  N   LEU A  76      10.468   5.472 -11.802  1.00 94.44           N  
ATOM    591  CA  LEU A  76      10.785   4.050 -11.722  1.00 94.44           C  
ATOM    592  C   LEU A  76       9.621   3.267 -11.124  1.00 94.44           C  
ATOM    593  CB  LEU A  76      12.048   3.829 -10.885  1.00 94.44           C  
ATOM    594  O   LEU A  76       9.503   2.059 -11.342  1.00 94.44           O  
ATOM    595  CG  LEU A  76      13.341   4.428 -11.439  1.00 94.44           C  
ATOM    596  CD1 LEU A  76      14.486   4.224 -10.452  1.00 94.44           C  
ATOM    597  CD2 LEU A  76      13.680   3.812 -12.792  1.00 94.44           C  
ATOM    598  N   LYS A  77       8.707   3.969 -10.380  1.00 95.44           N  
ATOM    599  CA  LYS A  77       7.611   3.298  -9.686  1.00 95.44           C  
ATOM    600  C   LYS A  77       6.328   4.121  -9.760  1.00 95.44           C  
ATOM    601  CB  LYS A  77       7.981   3.036  -8.225  1.00 95.44           C  
ATOM    602  O   LYS A  77       6.352   5.338  -9.569  1.00 95.44           O  
ATOM    603  CG  LYS A  77       9.246   2.209  -8.047  1.00 95.44           C  
ATOM    604  CD  LYS A  77       9.626   2.080  -6.577  1.00 95.44           C  
ATOM    605  CE  LYS A  77      10.942   1.335  -6.403  1.00 95.44           C  
ATOM    606  NZ  LYS A  77      11.323   1.212  -4.964  1.00 95.44           N  
ATOM    607  N   LYS A  78       5.294   3.457 -10.081  1.00 96.68           N  
ATOM    608  CA  LYS A  78       3.970   4.072 -10.065  1.00 96.68           C  
ATOM    609  C   LYS A  78       3.196   3.678  -8.810  1.00 96.68           C  
ATOM    610  CB  LYS A  78       3.179   3.676 -11.313  1.00 96.68           C  
ATOM    611  O   LYS A  78       3.006   2.491  -8.538  1.00 96.68           O  
ATOM    612  CG  LYS A  78       1.827   4.363 -11.433  1.00 96.68           C  
ATOM    613  CD  LYS A  78       1.141   4.020 -12.749  1.00 96.68           C  
ATOM    614  CE  LYS A  78      -0.205   4.720 -12.878  1.00 96.68           C  
ATOM    615  NZ  LYS A  78      -0.883   4.386 -14.167  1.00 96.68           N  
ATOM    616  N   VAL A  79       2.756   4.715  -8.011  1.00 97.01           N  
ATOM    617  CA  VAL A  79       2.047   4.473  -6.759  1.00 97.01           C  
ATOM    618  C   VAL A  79       0.587   4.900  -6.901  1.00 97.01           C  
ATOM    619  CB  VAL A  79       2.708   5.218  -5.578  1.00 97.01           C  
ATOM    620  O   VAL A  79       0.300   6.004  -7.369  1.00 97.01           O  
ATOM    621  CG1 VAL A  79       1.971   4.924  -4.273  1.00 97.01           C  
ATOM    622  CG2 VAL A  79       4.181   4.831  -5.462  1.00 97.01           C  
ATOM    623  N   GLN A  80      -0.359   4.058  -6.588  1.00 95.61           N  
ATOM    624  CA  GLN A  80      -1.791   4.336  -6.541  1.00 95.61           C  
ATOM    625  C   GLN A  80      -2.350   4.100  -5.140  1.00 95.61           C  
ATOM    626  CB  GLN A  80      -2.540   3.472  -7.557  1.00 95.61           C  
ATOM    627  O   GLN A  80      -1.996   3.121  -4.481  1.00 95.61           O  
ATOM    628  CG  GLN A  80      -2.113   3.710  -8.999  1.00 95.61           C  
ATOM    629  CD  GLN A  80      -2.769   2.749  -9.972  1.00 95.61           C  
ATOM    630  NE2 GLN A  80      -3.393   3.291 -11.012  1.00 95.61           N  
ATOM    631  OE1 GLN A  80      -2.714   1.528  -9.791  1.00 95.61           O  
ATOM    632  N   CYS A  81      -3.138   5.046  -4.683  1.00 95.97           N  
ATOM    633  CA  CYS A  81      -3.780   4.916  -3.380  1.00 95.97           C  
ATOM    634  C   CYS A  81      -5.280   5.164  -3.483  1.00 95.97           C  
ATOM    635  CB  CYS A  81      -3.161   5.890  -2.378  1.00 95.97           C  
ATOM    636  O   CYS A  81      -5.730   5.924  -4.343  1.00 95.97           O  
ATOM    637  SG  CYS A  81      -1.401   5.609  -2.081  1.00 95.97           S  
ATOM    638  N   CYS A  82      -6.001   4.435  -2.629  1.00 94.70           N  
ATOM    639  CA  CYS A  82      -7.443   4.627  -2.533  1.00 94.70           C  
ATOM    640  C   CYS A  82      -7.934   4.367  -1.113  1.00 94.70           C  
ATOM    641  CB  CYS A  82      -8.173   3.706  -3.511  1.00 94.70           C  
ATOM    642  O   CYS A  82      -7.236   3.740  -0.315  1.00 94.70           O  
ATOM    643  SG  CYS A  82      -8.033   1.952  -3.102  1.00 94.70           S  
ATOM    644  N   ALA A  83      -9.056   4.861  -0.732  1.00 92.26           N  
ATOM    645  CA  ALA A  83      -9.481   4.815   0.664  1.00 92.26           C  
ATOM    646  C   ALA A  83     -10.754   3.989   0.824  1.00 92.26           C  
ATOM    647  CB  ALA A  83      -9.696   6.228   1.202  1.00 92.26           C  
ATOM    648  O   ALA A  83     -11.440   4.085   1.844  1.00 92.26           O  
ATOM    649  N   THR A  84     -11.022   3.097  -0.230  1.00 91.17           N  
ATOM    650  CA  THR A  84     -12.202   2.244  -0.135  1.00 91.17           C  
ATOM    651  C   THR A  84     -11.805   0.771  -0.120  1.00 91.17           C  
ATOM    652  CB  THR A  84     -13.175   2.505  -1.300  1.00 91.17           C  
ATOM    653  O   THR A  84     -10.709   0.414  -0.557  1.00 91.17           O  
ATOM    654  CG2 THR A  84     -13.670   3.947  -1.291  1.00 91.17           C  
ATOM    655  OG1 THR A  84     -12.505   2.250  -2.541  1.00 91.17           O  
ATOM    656  N   ASN A  85     -12.667  -0.123   0.480  1.00 90.79           N  
ATOM    657  CA  ASN A  85     -12.352  -1.546   0.554  1.00 90.79           C  
ATOM    658  C   ASN A  85     -12.071  -2.131  -0.827  1.00 90.79           C  
ATOM    659  CB  ASN A  85     -13.489  -2.312   1.234  1.00 90.79           C  
ATOM    660  O   ASN A  85     -12.829  -1.899  -1.770  1.00 90.79           O  
ATOM    661  CG  ASN A  85     -13.575  -2.032   2.721  1.00 90.79           C  
ATOM    662  ND2 ASN A  85     -14.743  -2.274   3.304  1.00 90.79           N  
ATOM    663  OD1 ASN A  85     -12.599  -1.601   3.341  1.00 90.79           O  
ATOM    664  N   ASN A  86     -10.994  -2.804  -0.902  1.00 87.43           N  
ATOM    665  CA  ASN A  86     -10.640  -3.599  -2.073  1.00 87.43           C  
ATOM    666  C   ASN A  86     -10.659  -2.760  -3.348  1.00 87.43           C  
ATOM    667  CB  ASN A  86     -11.582  -4.798  -2.213  1.00 87.43           C  
ATOM    668  O   ASN A  86     -11.116  -3.223  -4.394  1.00 87.43           O  
ATOM    669  CG  ASN A  86     -11.495  -5.748  -1.035  1.00 87.43           C  
ATOM    670  ND2 ASN A  86     -12.639  -6.268  -0.607  1.00 87.43           N  
ATOM    671  OD1 ASN A  86     -10.408  -6.013  -0.514  1.00 87.43           O  
ATOM    672  N   CYS A  87     -10.296  -1.482  -3.389  1.00 88.66           N  
ATOM    673  CA  CYS A  87     -10.345  -0.521  -4.485  1.00 88.66           C  
ATOM    674  C   CYS A  87      -9.225  -0.778  -5.486  1.00 88.66           C  
ATOM    675  CB  CYS A  87     -10.247   0.907  -3.951  1.00 88.66           C  
ATOM    676  O   CYS A  87      -9.304  -0.345  -6.637  1.00 88.66           O  
ATOM    677  SG  CYS A  87      -8.736   1.233  -3.017  1.00 88.66           S  
ATOM    678  N   ILE A  88      -8.247  -1.384  -5.053  1.00 82.35           N  
ATOM    679  CA  ILE A  88      -7.139  -1.693  -5.950  1.00 82.35           C  
ATOM    680  C   ILE A  88      -6.982  -3.207  -6.073  1.00 82.35           C  
ATOM    681  CB  ILE A  88      -5.820  -1.055  -5.460  1.00 82.35           C  
ATOM    682  O   ILE A  88      -7.409  -3.955  -5.190  1.00 82.35           O  
ATOM    683  CG1 ILE A  88      -5.970   0.467  -5.353  1.00 82.35           C  
ATOM    684  CG2 ILE A  88      -4.662  -1.428  -6.390  1.00 82.35           C  
ATOM    685  CD1 ILE A  88      -4.888   1.138  -4.519  1.00 82.35           C  
TER     686      ALA A   1                                                      
ENDMDL                                                                          
END                                                                             
