# Supplementary material for: Domain loss enabled evolution of novel functions in the snake three-finger toxin gene superfamily
Source: Nat Commun. 2023 Aug 11;14:4861. doi: 10.1038/s41467-023-40550-0 (PMC10421932; doi:10.1038/s41467-023-40550-0)
Supplement: Supplementary file 5 — Supplementary Data 2 [file 41467_2023_40550_MOESM5_ESM.zip › SD2_structure_predictions/full_sequence/SP|B3EWF8|Micrurus_mipartitus.pdb]

MODEL     1                                                                     
ATOM      1  N   MET A   1     -39.999 -12.378  16.139  1.00 63.66           N  
ATOM      2  CA  MET A   1     -38.632 -12.892  16.124  1.00 63.66           C  
ATOM      3  C   MET A   1     -37.981 -12.665  14.764  1.00 63.66           C  
ATOM      4  CB  MET A   1     -38.613 -14.381  16.472  1.00 63.66           C  
ATOM      5  O   MET A   1     -36.761 -12.780  14.629  1.00 63.66           O  
ATOM      6  CG  MET A   1     -39.731 -14.806  17.410  1.00 63.66           C  
ATOM      7  SD  MET A   1     -39.580 -16.557  17.936  1.00 63.66           S  
ATOM      8  CE  MET A   1     -41.199 -16.797  18.719  1.00 63.66           C  
ATOM      9  N   LYS A   2     -38.701 -12.114  13.782  1.00 75.92           N  
ATOM     10  CA  LYS A   2     -38.317 -11.825  12.403  1.00 75.92           C  
ATOM     11  C   LYS A   2     -37.842 -10.382  12.256  1.00 75.92           C  
ATOM     12  CB  LYS A   2     -39.486 -12.092  11.453  1.00 75.92           C  
ATOM     13  O   LYS A   2     -36.953 -10.095  11.452  1.00 75.92           O  
ATOM     14  CG  LYS A   2     -39.852 -13.563  11.321  1.00 75.92           C  
ATOM     15  CD  LYS A   2     -41.124 -13.751  10.504  1.00 75.92           C  
ATOM     16  CE  LYS A   2     -41.430 -15.225  10.275  1.00 75.92           C  
ATOM     17  NZ  LYS A   2     -42.885 -15.457  10.030  1.00 75.92           N  
ATOM     18  N   THR A   3     -38.343  -9.526  13.167  1.00 77.03           N  
ATOM     19  CA  THR A   3     -37.970  -8.116  13.147  1.00 77.03           C  
ATOM     20  C   THR A   3     -36.635  -7.899  13.853  1.00 77.03           C  
ATOM     21  CB  THR A   3     -39.052  -7.243  13.809  1.00 77.03           C  
ATOM     22  O   THR A   3     -35.879  -6.993  13.497  1.00 77.03           O  
ATOM     23  CG2 THR A   3     -40.329  -7.223  12.975  1.00 77.03           C  
ATOM     24  OG1 THR A   3     -39.351  -7.767  15.109  1.00 77.03           O  
ATOM     25  N   LEU A   4     -36.287  -8.763  14.770  1.00 78.27           N  
ATOM     26  CA  LEU A   4     -35.017  -8.773  15.488  1.00 78.27           C  
ATOM     27  C   LEU A   4     -33.896  -9.304  14.601  1.00 78.27           C  
ATOM     28  CB  LEU A   4     -35.125  -9.621  16.757  1.00 78.27           C  
ATOM     29  O   LEU A   4     -32.778  -8.784  14.628  1.00 78.27           O  
ATOM     30  CG  LEU A   4     -35.742  -8.938  17.979  1.00 78.27           C  
ATOM     31  CD1 LEU A   4     -36.153  -9.978  19.016  1.00 78.27           C  
ATOM     32  CD2 LEU A   4     -34.765  -7.933  18.580  1.00 78.27           C  
ATOM     33  N   LEU A   5     -34.160 -10.261  13.760  1.00 79.13           N  
ATOM     34  CA  LEU A   5     -33.228 -10.857  12.809  1.00 79.13           C  
ATOM     35  C   LEU A   5     -32.928  -9.894  11.665  1.00 79.13           C  
ATOM     36  CB  LEU A   5     -33.793 -12.167  12.254  1.00 79.13           C  
ATOM     37  O   LEU A   5     -31.784  -9.794  11.216  1.00 79.13           O  
ATOM     38  CG  LEU A   5     -33.698 -13.389  13.170  1.00 79.13           C  
ATOM     39  CD1 LEU A   5     -34.591 -14.511  12.651  1.00 79.13           C  
ATOM     40  CD2 LEU A   5     -32.252 -13.859  13.286  1.00 79.13           C  
ATOM     41  N   LEU A   6     -33.882  -9.090  11.223  1.00 80.54           N  
ATOM     42  CA  LEU A   6     -33.764  -8.099  10.160  1.00 80.54           C  
ATOM     43  C   LEU A   6     -32.960  -6.891  10.629  1.00 80.54           C  
ATOM     44  CB  LEU A   6     -35.150  -7.652   9.687  1.00 80.54           C  
ATOM     45  O   LEU A   6     -32.133  -6.362   9.883  1.00 80.54           O  
ATOM     46  CG  LEU A   6     -35.916  -8.638   8.805  1.00 80.54           C  
ATOM     47  CD1 LEU A   6     -37.379  -8.222   8.691  1.00 80.54           C  
ATOM     48  CD2 LEU A   6     -35.273  -8.734   7.426  1.00 80.54           C  
ATOM     49  N   THR A   7     -33.075  -6.506  11.866  1.00 81.84           N  
ATOM     50  CA  THR A   7     -32.337  -5.408  12.481  1.00 81.84           C  
ATOM     51  C   THR A   7     -30.890  -5.812  12.749  1.00 81.84           C  
ATOM     52  CB  THR A   7     -32.999  -4.958  13.797  1.00 81.84           C  
ATOM     53  O   THR A   7     -29.976  -4.997  12.609  1.00 81.84           O  
ATOM     54  CG2 THR A   7     -34.393  -4.394  13.546  1.00 81.84           C  
ATOM     55  OG1 THR A   7     -33.101  -6.080  14.682  1.00 81.84           O  
ATOM     56  N   LEU A   8     -30.578  -6.971  13.068  1.00 82.33           N  
ATOM     57  CA  LEU A   8     -29.254  -7.544  13.284  1.00 82.33           C  
ATOM     58  C   LEU A   8     -28.492  -7.662  11.968  1.00 82.33           C  
ATOM     59  CB  LEU A   8     -29.365  -8.918  13.948  1.00 82.33           C  
ATOM     60  O   LEU A   8     -27.294  -7.375  11.911  1.00 82.33           O  
ATOM     61  CG  LEU A   8     -28.061  -9.534  14.457  1.00 82.33           C  
ATOM     62  CD1 LEU A   8     -27.641  -8.877  15.768  1.00 82.33           C  
ATOM     63  CD2 LEU A   8     -28.213 -11.041  14.632  1.00 82.33           C  
ATOM     64  N   VAL A   9     -29.165  -7.999  10.860  1.00 82.96           N  
ATOM     65  CA  VAL A   9     -28.601  -8.114   9.519  1.00 82.96           C  
ATOM     66  C   VAL A   9     -28.259  -6.727   8.981  1.00 82.96           C  
ATOM     67  CB  VAL A   9     -29.569  -8.836   8.556  1.00 82.96           C  
ATOM     68  O   VAL A   9     -27.194  -6.528   8.392  1.00 82.96           O  
ATOM     69  CG1 VAL A   9     -29.027  -8.814   7.128  1.00 82.96           C  
ATOM     70  CG2 VAL A   9     -29.808 -10.273   9.017  1.00 82.96           C  
ATOM     71  N   VAL A  10     -29.035  -5.752   9.238  1.00 79.55           N  
ATOM     72  CA  VAL A  10     -28.859  -4.368   8.811  1.00 79.55           C  
ATOM     73  C   VAL A  10     -27.715  -3.727   9.593  1.00 79.55           C  
ATOM     74  CB  VAL A  10     -30.156  -3.548   8.995  1.00 79.55           C  
ATOM     75  O   VAL A  10     -26.892  -3.006   9.023  1.00 79.55           O  
ATOM     76  CG1 VAL A  10     -29.910  -2.073   8.685  1.00 79.55           C  
ATOM     77  CG2 VAL A  10     -31.269  -4.105   8.111  1.00 79.55           C  
ATOM     78  N   VAL A  11     -27.517  -4.004  10.895  1.00 76.28           N  
ATOM     79  CA  VAL A  11     -26.455  -3.526  11.774  1.00 76.28           C  
ATOM     80  C   VAL A  11     -25.130  -4.179  11.388  1.00 76.28           C  
ATOM     81  CB  VAL A  11     -26.777  -3.809  13.258  1.00 76.28           C  
ATOM     82  O   VAL A  11     -24.086  -3.522  11.378  1.00 76.28           O  
ATOM     83  CG1 VAL A  11     -25.580  -3.470  14.144  1.00 76.28           C  
ATOM     84  CG2 VAL A  11     -28.010  -3.022  13.696  1.00 76.28           C  
ATOM     85  N   THR A  12     -25.118  -5.401  10.990  1.00 73.42           N  
ATOM     86  CA  THR A  12     -23.947  -6.154  10.556  1.00 73.42           C  
ATOM     87  C   THR A  12     -23.478  -5.681   9.183  1.00 73.42           C  
ATOM     88  CB  THR A  12     -24.242  -7.665  10.508  1.00 73.42           C  
ATOM     89  O   THR A  12     -22.275  -5.605   8.925  1.00 73.42           O  
ATOM     90  CG2 THR A  12     -24.553  -8.209  11.898  1.00 73.42           C  
ATOM     91  OG1 THR A  12     -25.366  -7.900   9.652  1.00 73.42           O  
ATOM     92  N   ILE A  13     -24.337  -5.316   8.239  1.00 71.71           N  
ATOM     93  CA  ILE A  13     -24.062  -4.816   6.896  1.00 71.71           C  
ATOM     94  C   ILE A  13     -23.536  -3.384   6.976  1.00 71.71           C  
ATOM     95  CB  ILE A  13     -25.320  -4.875   6.002  1.00 71.71           C  
ATOM     96  O   ILE A  13     -22.615  -3.013   6.244  1.00 71.71           O  
ATOM     97  CG1 ILE A  13     -25.750  -6.330   5.780  1.00 71.71           C  
ATOM     98  CG2 ILE A  13     -25.068  -4.169   4.667  1.00 71.71           C  
ATOM     99  CD1 ILE A  13     -27.103  -6.479   5.099  1.00 71.71           C  
ATOM    100  N   VAL A  14     -24.024  -2.594   7.842  1.00 67.33           N  
ATOM    101  CA  VAL A  14     -23.626  -1.212   8.090  1.00 67.33           C  
ATOM    102  C   VAL A  14     -22.297  -1.184   8.841  1.00 67.33           C  
ATOM    103  CB  VAL A  14     -24.705  -0.444   8.886  1.00 67.33           C  
ATOM    104  O   VAL A  14     -21.460  -0.310   8.603  1.00 67.33           O  
ATOM    105  CG1 VAL A  14     -24.203   0.945   9.275  1.00 67.33           C  
ATOM    106  CG2 VAL A  14     -25.995  -0.342   8.074  1.00 67.33           C  
ATOM    107  N   CYS A  15     -22.001  -2.203   9.603  1.00 65.51           N  
ATOM    108  CA  CYS A  15     -20.768  -2.344  10.369  1.00 65.51           C  
ATOM    109  C   CYS A  15     -19.668  -2.972   9.521  1.00 65.51           C  
ATOM    110  CB  CYS A  15     -21.008  -3.189  11.619  1.00 65.51           C  
ATOM    111  O   CYS A  15     -18.482  -2.766   9.784  1.00 65.51           O  
ATOM    112  SG  CYS A  15     -21.940  -2.334  12.908  1.00 65.51           S  
ATOM    113  N   LEU A  16     -20.045  -3.571   8.437  1.00 62.64           N  
ATOM    114  CA  LEU A  16     -19.117  -4.192   7.498  1.00 62.64           C  
ATOM    115  C   LEU A  16     -18.543  -3.156   6.537  1.00 62.64           C  
ATOM    116  CB  LEU A  16     -19.816  -5.303   6.710  1.00 62.64           C  
ATOM    117  O   LEU A  16     -17.409  -3.296   6.072  1.00 62.64           O  
ATOM    118  CG  LEU A  16     -20.084  -6.605   7.468  1.00 62.64           C  
ATOM    119  CD1 LEU A  16     -21.129  -7.439   6.734  1.00 62.64           C  
ATOM    120  CD2 LEU A  16     -18.793  -7.395   7.648  1.00 62.64           C  
ATOM    121  N   ASP A  17     -19.219  -1.961   6.496  1.00 58.79           N  
ATOM    122  CA  ASP A  17     -18.824  -0.860   5.623  1.00 58.79           C  
ATOM    123  C   ASP A  17     -18.005   0.179   6.386  1.00 58.79           C  
ATOM    124  CB  ASP A  17     -20.056  -0.203   4.997  1.00 58.79           C  
ATOM    125  O   ASP A  17     -17.228   0.926   5.787  1.00 58.79           O  
ATOM    126  CG  ASP A  17     -19.768   0.430   3.647  1.00 58.79           C  
ATOM    127  OD1 ASP A  17     -18.610   0.372   3.180  1.00 58.79           O  
ATOM    128  OD2 ASP A  17     -20.707   0.995   3.046  1.00 58.79           O  
ATOM    129  N   LEU A  18     -17.855   0.005   7.733  1.00 58.85           N  
ATOM    130  CA  LEU A  18     -17.168   0.912   8.646  1.00 58.85           C  
ATOM    131  C   LEU A  18     -15.794   0.369   9.021  1.00 58.85           C  
ATOM    132  CB  LEU A  18     -18.004   1.134   9.910  1.00 58.85           C  
ATOM    133  O   LEU A  18     -14.919   1.125   9.450  1.00 58.85           O  
ATOM    134  CG  LEU A  18     -18.888   2.382   9.928  1.00 58.85           C  
ATOM    135  CD1 LEU A  18     -20.325   2.018   9.571  1.00 58.85           C  
ATOM    136  CD2 LEU A  18     -18.826   3.062  11.291  1.00 58.85           C  
ATOM    137  N   GLY A  19     -15.147  -0.340   8.091  1.00 60.56           N  
ATOM    138  CA  GLY A  19     -13.884  -0.672   8.731  1.00 60.56           C  
ATOM    139  C   GLY A  19     -12.927  -1.411   7.815  1.00 60.56           C  
ATOM    140  O   GLY A  19     -12.074  -2.169   8.281  1.00 60.56           O  
ATOM    141  N   ASN A  20     -13.008  -1.129   6.524  1.00 65.49           N  
ATOM    142  CA  ASN A  20     -11.939  -1.838   5.827  1.00 65.49           C  
ATOM    143  C   ASN A  20     -10.795  -0.900   5.455  1.00 65.49           C  
ATOM    144  CB  ASN A  20     -12.483  -2.535   4.578  1.00 65.49           C  
ATOM    145  O   ASN A  20     -10.915  -0.108   4.518  1.00 65.49           O  
ATOM    146  CG  ASN A  20     -12.016  -3.973   4.463  1.00 65.49           C  
ATOM    147  ND2 ASN A  20     -11.721  -4.404   3.242  1.00 65.49           N  
ATOM    148  OD1 ASN A  20     -11.922  -4.690   5.462  1.00 65.49           O  
ATOM    149  N   SER A  21     -10.193  -0.427   6.592  1.00 85.21           N  
ATOM    150  CA  SER A  21      -9.011   0.385   6.324  1.00 85.21           C  
ATOM    151  C   SER A  21      -7.885  -0.455   5.731  1.00 85.21           C  
ATOM    152  CB  SER A  21      -8.528   1.068   7.605  1.00 85.21           C  
ATOM    153  O   SER A  21      -7.628  -1.570   6.190  1.00 85.21           O  
ATOM    154  OG  SER A  21      -8.082   0.109   8.548  1.00 85.21           O  
ATOM    155  N   LEU A  22      -7.574  -0.299   4.522  1.00 94.03           N  
ATOM    156  CA  LEU A  22      -6.506  -0.965   3.785  1.00 94.03           C  
ATOM    157  C   LEU A  22      -5.147  -0.664   4.407  1.00 94.03           C  
ATOM    158  CB  LEU A  22      -6.516  -0.530   2.317  1.00 94.03           C  
ATOM    159  O   LEU A  22      -4.818   0.498   4.659  1.00 94.03           O  
ATOM    160  CG  LEU A  22      -5.515  -1.228   1.396  1.00 94.03           C  
ATOM    161  CD1 LEU A  22      -5.867  -2.705   1.252  1.00 94.03           C  
ATOM    162  CD2 LEU A  22      -5.477  -0.547   0.032  1.00 94.03           C  
ATOM    163  N   LYS A  23      -4.413  -1.758   4.735  1.00 96.21           N  
ATOM    164  CA  LYS A  23      -3.054  -1.652   5.258  1.00 96.21           C  
ATOM    165  C   LYS A  23      -2.025  -2.014   4.192  1.00 96.21           C  
ATOM    166  CB  LYS A  23      -2.879  -2.552   6.483  1.00 96.21           C  
ATOM    167  O   LYS A  23      -2.141  -3.053   3.537  1.00 96.21           O  
ATOM    168  CG  LYS A  23      -3.609  -2.059   7.723  1.00 96.21           C  
ATOM    169  CD  LYS A  23      -3.258  -2.894   8.947  1.00 96.21           C  
ATOM    170  CE  LYS A  23      -4.010  -2.419  10.184  1.00 96.21           C  
ATOM    171  NZ  LYS A  23      -3.673  -3.238  11.386  1.00 96.21           N  
ATOM    172  N   CYS A  24      -0.957  -1.149   4.051  1.00 97.67           N  
ATOM    173  CA  CYS A  24       0.054  -1.360   3.022  1.00 97.67           C  
ATOM    174  C   CYS A  24       1.458  -1.249   3.606  1.00 97.67           C  
ATOM    175  CB  CYS A  24      -0.116  -0.350   1.887  1.00 97.67           C  
ATOM    176  O   CYS A  24       1.662  -0.580   4.620  1.00 97.67           O  
ATOM    177  SG  CYS A  24      -1.696  -0.487   1.023  1.00 97.67           S  
ATOM    178  N   TYR A  25       2.380  -1.861   2.914  1.00 98.00           N  
ATOM    179  CA  TYR A  25       3.782  -1.569   3.193  1.00 98.00           C  
ATOM    180  C   TYR A  25       4.166  -0.189   2.671  1.00 98.00           C  
ATOM    181  CB  TYR A  25       4.687  -2.634   2.566  1.00 98.00           C  
ATOM    182  O   TYR A  25       3.784   0.191   1.562  1.00 98.00           O  
ATOM    183  CG  TYR A  25       4.621  -3.972   3.261  1.00 98.00           C  
ATOM    184  CD1 TYR A  25       5.185  -4.153   4.522  1.00 98.00           C  
ATOM    185  CD2 TYR A  25       3.995  -5.058   2.659  1.00 98.00           C  
ATOM    186  CE1 TYR A  25       5.128  -5.385   5.166  1.00 98.00           C  
ATOM    187  CE2 TYR A  25       3.932  -6.294   3.293  1.00 98.00           C  
ATOM    188  OH  TYR A  25       4.440  -7.669   5.176  1.00 98.00           O  
ATOM    189  CZ  TYR A  25       4.500  -6.448   4.544  1.00 98.00           C  
ATOM    190  N   VAL A  26       5.000   0.568   3.511  1.00 95.99           N  
ATOM    191  CA  VAL A  26       5.392   1.906   3.079  1.00 95.99           C  
ATOM    192  C   VAL A  26       6.914   1.999   3.001  1.00 95.99           C  
ATOM    193  CB  VAL A  26       4.840   2.993   4.029  1.00 95.99           C  
ATOM    194  O   VAL A  26       7.464   3.071   2.740  1.00 95.99           O  
ATOM    195  CG1 VAL A  26       3.316   3.062   3.943  1.00 95.99           C  
ATOM    196  CG2 VAL A  26       5.285   2.723   5.465  1.00 95.99           C  
ATOM    197  N   SER A  27       7.498   0.872   3.300  1.00 94.43           N  
ATOM    198  CA  SER A  27       8.951   0.796   3.186  1.00 94.43           C  
ATOM    199  C   SER A  27       9.413  -0.639   2.956  1.00 94.43           C  
ATOM    200  CB  SER A  27       9.618   1.359   4.442  1.00 94.43           C  
ATOM    201  O   SER A  27       8.671  -1.586   3.225  1.00 94.43           O  
ATOM    202  OG  SER A  27       9.541   0.432   5.511  1.00 94.43           O  
ATOM    203  N   ARG A  28      10.623  -0.800   2.588  1.00 91.50           N  
ATOM    204  CA  ARG A  28      11.235  -2.104   2.354  1.00 91.50           C  
ATOM    205  C   ARG A  28      11.466  -2.844   3.666  1.00 91.50           C  
ATOM    206  CB  ARG A  28      12.558  -1.949   1.600  1.00 91.50           C  
ATOM    207  O   ARG A  28      11.466  -4.077   3.698  1.00 91.50           O  
ATOM    208  CG  ARG A  28      13.185  -3.269   1.180  1.00 91.50           C  
ATOM    209  CD  ARG A  28      14.474  -3.058   0.398  1.00 91.50           C  
ATOM    210  NE  ARG A  28      15.063  -4.326  -0.023  1.00 91.50           N  
ATOM    211  NH1 ARG A  28      17.214  -3.503  -0.207  1.00 91.50           N  
ATOM    212  NH2 ARG A  28      16.780  -5.704  -0.676  1.00 91.50           N  
ATOM    213  CZ  ARG A  28      16.351  -4.508  -0.301  1.00 91.50           C  
ATOM    214  N   GLU A  29      11.618  -2.095   4.774  1.00 94.07           N  
ATOM    215  CA  GLU A  29      11.937  -2.625   6.097  1.00 94.07           C  
ATOM    216  C   GLU A  29      10.698  -3.208   6.771  1.00 94.07           C  
ATOM    217  CB  GLU A  29      12.552  -1.535   6.978  1.00 94.07           C  
ATOM    218  O   GLU A  29      10.769  -3.683   7.906  1.00 94.07           O  
ATOM    219  CG  GLU A  29      13.920  -1.063   6.509  1.00 94.07           C  
ATOM    220  CD  GLU A  29      13.849  -0.013   5.412  1.00 94.07           C  
ATOM    221  OE1 GLU A  29      14.889   0.268   4.773  1.00 94.07           O  
ATOM    222  OE2 GLU A  29      12.746   0.533   5.189  1.00 94.07           O  
ATOM    223  N   GLY A  30       9.572  -3.075   5.961  1.00 93.79           N  
ATOM    224  CA  GLY A  30       8.397  -3.758   6.479  1.00 93.79           C  
ATOM    225  C   GLY A  30       7.486  -2.852   7.285  1.00 93.79           C  
ATOM    226  O   GLY A  30       6.637  -3.329   8.041  1.00 93.79           O  
ATOM    227  N   LYS A  31       7.777  -1.573   7.206  1.00 96.46           N  
ATOM    228  CA  LYS A  31       6.884  -0.613   7.847  1.00 96.46           C  
ATOM    229  C   LYS A  31       5.529  -0.569   7.146  1.00 96.46           C  
ATOM    230  CB  LYS A  31       7.513   0.781   7.859  1.00 96.46           C  
ATOM    231  O   LYS A  31       5.461  -0.589   5.916  1.00 96.46           O  
ATOM    232  CG  LYS A  31       8.736   0.900   8.758  1.00 96.46           C  
ATOM    233  CD  LYS A  31       9.259   2.330   8.802  1.00 96.46           C  
ATOM    234  CE  LYS A  31      10.507   2.443   9.668  1.00 96.46           C  
ATOM    235  NZ  LYS A  31      11.022   3.844   9.716  1.00 96.46           N  
ATOM    236  N   THR A  32       4.488  -0.512   7.988  1.00 97.15           N  
ATOM    237  CA  THR A  32       3.137  -0.532   7.438  1.00 97.15           C  
ATOM    238  C   THR A  32       2.333   0.666   7.936  1.00 97.15           C  
ATOM    239  CB  THR A  32       2.403  -1.834   7.806  1.00 97.15           C  
ATOM    240  O   THR A  32       2.681   1.277   8.949  1.00 97.15           O  
ATOM    241  CG2 THR A  32       3.234  -3.058   7.435  1.00 97.15           C  
ATOM    242  OG1 THR A  32       2.151  -1.852   9.217  1.00 97.15           O  
ATOM    243  N   GLN A  33       1.328   0.914   7.096  1.00 95.98           N  
ATOM    244  CA  GLN A  33       0.422   1.986   7.492  1.00 95.98           C  
ATOM    245  C   GLN A  33      -0.989   1.737   6.966  1.00 95.98           C  
ATOM    246  CB  GLN A  33       0.937   3.337   6.993  1.00 95.98           C  
ATOM    247  O   GLN A  33      -1.170   1.035   5.968  1.00 95.98           O  
ATOM    248  CG  GLN A  33       0.790   3.534   5.490  1.00 95.98           C  
ATOM    249  CD  GLN A  33       1.258   4.902   5.029  1.00 95.98           C  
ATOM    250  NE2 GLN A  33       0.458   5.551   4.191  1.00 95.98           N  
ATOM    251  OE1 GLN A  33       2.330   5.372   5.425  1.00 95.98           O  
ATOM    252  N   THR A  34      -1.963   2.268   7.773  1.00 96.42           N  
ATOM    253  CA  THR A  34      -3.333   2.307   7.275  1.00 96.42           C  
ATOM    254  C   THR A  34      -3.494   3.397   6.220  1.00 96.42           C  
ATOM    255  CB  THR A  34      -4.337   2.544   8.419  1.00 96.42           C  
ATOM    256  O   THR A  34      -3.117   4.548   6.446  1.00 96.42           O  
ATOM    257  CG2 THR A  34      -5.772   2.525   7.904  1.00 96.42           C  
ATOM    258  OG1 THR A  34      -4.181   1.515   9.404  1.00 96.42           O  
ATOM    259  N   CYS A  35      -4.065   2.977   5.007  1.00 94.79           N  
ATOM    260  CA  CYS A  35      -4.173   3.934   3.910  1.00 94.79           C  
ATOM    261  C   CYS A  35      -5.222   4.996   4.214  1.00 94.79           C  
ATOM    262  CB  CYS A  35      -4.522   3.217   2.606  1.00 94.79           C  
ATOM    263  O   CYS A  35      -6.279   4.690   4.771  1.00 94.79           O  
ATOM    264  SG  CYS A  35      -3.233   2.094   2.025  1.00 94.79           S  
ATOM    265  N   PRO A  36      -4.821   6.254   3.920  1.00 93.54           N  
ATOM    266  CA  PRO A  36      -5.812   7.319   4.082  1.00 93.54           C  
ATOM    267  C   PRO A  36      -7.060   7.099   3.229  1.00 93.54           C  
ATOM    268  CB  PRO A  36      -5.059   8.574   3.633  1.00 93.54           C  
ATOM    269  O   PRO A  36      -7.042   6.285   2.302  1.00 93.54           O  
ATOM    270  CG  PRO A  36      -3.985   8.069   2.723  1.00 93.54           C  
ATOM    271  CD  PRO A  36      -3.646   6.661   3.120  1.00 93.54           C  
ATOM    272  N   GLU A  37      -8.088   7.822   3.601  1.00 90.59           N  
ATOM    273  CA  GLU A  37      -9.310   7.762   2.805  1.00 90.59           C  
ATOM    274  C   GLU A  37      -9.037   8.111   1.345  1.00 90.59           C  
ATOM    275  CB  GLU A  37     -10.373   8.701   3.380  1.00 90.59           C  
ATOM    276  O   GLU A  37      -8.285   9.045   1.055  1.00 90.59           O  
ATOM    277  CG  GLU A  37     -11.781   8.419   2.876  1.00 90.59           C  
ATOM    278  CD  GLU A  37     -12.825   9.362   3.453  1.00 90.59           C  
ATOM    279  OE1 GLU A  37     -13.995   9.317   3.009  1.00 90.59           O  
ATOM    280  OE2 GLU A  37     -12.470  10.153   4.355  1.00 90.59           O  
ATOM    281  N   GLY A  38      -9.526   7.306   0.428  1.00 89.81           N  
ATOM    282  CA  GLY A  38      -9.353   7.648  -0.975  1.00 89.81           C  
ATOM    283  C   GLY A  38      -8.200   6.912  -1.630  1.00 89.81           C  
ATOM    284  O   GLY A  38      -8.074   6.910  -2.856  1.00 89.81           O  
ATOM    285  N   GLU A  39      -7.351   6.279  -0.854  1.00 94.60           N  
ATOM    286  CA  GLU A  39      -6.270   5.417  -1.323  1.00 94.60           C  
ATOM    287  C   GLU A  39      -6.589   3.946  -1.071  1.00 94.60           C  
ATOM    288  CB  GLU A  39      -4.950   5.793  -0.647  1.00 94.60           C  
ATOM    289  O   GLU A  39      -6.301   3.420   0.006  1.00 94.60           O  
ATOM    290  CG  GLU A  39      -4.482   7.209  -0.954  1.00 94.60           C  
ATOM    291  CD  GLU A  39      -3.106   7.522  -0.389  1.00 94.60           C  
ATOM    292  OE1 GLU A  39      -2.653   8.684  -0.503  1.00 94.60           O  
ATOM    293  OE2 GLU A  39      -2.475   6.598   0.172  1.00 94.60           O  
ATOM    294  N   LYS A  40      -7.019   3.380  -2.155  1.00 94.45           N  
ATOM    295  CA  LYS A  40      -7.596   2.048  -1.995  1.00 94.45           C  
ATOM    296  C   LYS A  40      -6.681   0.978  -2.585  1.00 94.45           C  
ATOM    297  CB  LYS A  40      -8.976   1.977  -2.651  1.00 94.45           C  
ATOM    298  O   LYS A  40      -7.120  -0.142  -2.852  1.00 94.45           O  
ATOM    299  CG  LYS A  40     -10.004   2.913  -2.033  1.00 94.45           C  
ATOM    300  CD  LYS A  40     -11.383   2.713  -2.647  1.00 94.45           C  
ATOM    301  CE  LYS A  40     -12.421   3.620  -2.001  1.00 94.45           C  
ATOM    302  NZ  LYS A  40     -13.771   3.444  -2.616  1.00 94.45           N  
ATOM    303  N   LEU A  41      -5.447   1.372  -2.827  1.00 96.21           N  
ATOM    304  CA  LEU A  41      -4.501   0.443  -3.436  1.00 96.21           C  
ATOM    305  C   LEU A  41      -3.154   0.493  -2.723  1.00 96.21           C  
ATOM    306  CB  LEU A  41      -4.317   0.762  -4.922  1.00 96.21           C  
ATOM    307  O   LEU A  41      -2.753   1.544  -2.218  1.00 96.21           O  
ATOM    308  CG  LEU A  41      -5.583   0.746  -5.781  1.00 96.21           C  
ATOM    309  CD1 LEU A  41      -5.316   1.401  -7.131  1.00 96.21           C  
ATOM    310  CD2 LEU A  41      -6.088  -0.681  -5.963  1.00 96.21           C  
ATOM    311  N   CYS A  42      -2.533  -0.667  -2.694  1.00 97.47           N  
ATOM    312  CA  CYS A  42      -1.131  -0.771  -2.305  1.00 97.47           C  
ATOM    313  C   CYS A  42      -0.228  -0.845  -3.531  1.00 97.47           C  
ATOM    314  CB  CYS A  42      -0.909  -1.998  -1.422  1.00 97.47           C  
ATOM    315  O   CYS A  42      -0.530  -1.563  -4.486  1.00 97.47           O  
ATOM    316  SG  CYS A  42      -1.832  -1.955   0.130  1.00 97.47           S  
ATOM    317  N   GLU A  43       0.814  -0.067  -3.477  1.00 97.37           N  
ATOM    318  CA  GLU A  43       1.695  -0.083  -4.642  1.00 97.37           C  
ATOM    319  C   GLU A  43       3.158  -0.207  -4.226  1.00 97.37           C  
ATOM    320  CB  GLU A  43       1.493   1.178  -5.486  1.00 97.37           C  
ATOM    321  O   GLU A  43       3.597   0.449  -3.278  1.00 97.37           O  
ATOM    322  CG  GLU A  43       2.283   1.180  -6.787  1.00 97.37           C  
ATOM    323  CD  GLU A  43       2.046   2.422  -7.631  1.00 97.37           C  
ATOM    324  OE1 GLU A  43       2.147   2.339  -8.876  1.00 97.37           O  
ATOM    325  OE2 GLU A  43       1.758   3.488  -7.042  1.00 97.37           O  
ATOM    326  N   LYS A  44       3.891  -1.076  -4.898  1.00 95.96           N  
ATOM    327  CA  LYS A  44       5.344  -1.217  -4.924  1.00 95.96           C  
ATOM    328  C   LYS A  44       5.887  -1.054  -6.340  1.00 95.96           C  
ATOM    329  CB  LYS A  44       5.761  -2.575  -4.356  1.00 95.96           C  
ATOM    330  O   LYS A  44       5.523  -1.811  -7.242  1.00 95.96           O  
ATOM    331  CG  LYS A  44       7.263  -2.819  -4.376  1.00 95.96           C  
ATOM    332  CD  LYS A  44       7.609  -4.216  -3.878  1.00 95.96           C  
ATOM    333  CE  LYS A  44       7.683  -5.216  -5.024  1.00 95.96           C  
ATOM    334  NZ  LYS A  44       8.105  -6.569  -4.551  1.00 95.96           N  
ATOM    335  N   TYR A  45       6.696  -0.012  -6.543  1.00 93.60           N  
ATOM    336  CA  TYR A  45       7.180   0.215  -7.900  1.00 93.60           C  
ATOM    337  C   TYR A  45       8.657   0.591  -7.896  1.00 93.60           C  
ATOM    338  CB  TYR A  45       6.363   1.315  -8.585  1.00 93.60           C  
ATOM    339  O   TYR A  45       9.165   1.128  -6.909  1.00 93.60           O  
ATOM    340  CG  TYR A  45       6.490   2.666  -7.925  1.00 93.60           C  
ATOM    341  CD1 TYR A  45       5.734   2.987  -6.800  1.00 93.60           C  
ATOM    342  CD2 TYR A  45       7.366   3.624  -8.425  1.00 93.60           C  
ATOM    343  CE1 TYR A  45       5.846   4.232  -6.189  1.00 93.60           C  
ATOM    344  CE2 TYR A  45       7.486   4.872  -7.822  1.00 93.60           C  
ATOM    345  OH  TYR A  45       6.839   6.400  -6.105  1.00 93.60           O  
ATOM    346  CZ  TYR A  45       6.724   5.166  -6.706  1.00 93.60           C  
ATOM    347  N   ALA A  46       9.324   0.221  -9.015  1.00 89.83           N  
ATOM    348  CA  ALA A  46      10.760   0.433  -9.169  1.00 89.83           C  
ATOM    349  C   ALA A  46      11.067   1.893  -9.491  1.00 89.83           C  
ATOM    350  CB  ALA A  46      11.319  -0.477 -10.260  1.00 89.83           C  
ATOM    351  O   ALA A  46      10.395   2.507 -10.323  1.00 89.83           O  
ATOM    352  N   VAL A  47      12.047   2.580  -8.776  1.00 86.60           N  
ATOM    353  CA  VAL A  47      12.522   3.933  -9.046  1.00 86.60           C  
ATOM    354  C   VAL A  47      14.025   3.909  -9.314  1.00 86.60           C  
ATOM    355  CB  VAL A  47      12.204   4.890  -7.875  1.00 86.60           C  
ATOM    356  O   VAL A  47      14.764   3.156  -8.676  1.00 86.60           O  
ATOM    357  CG1 VAL A  47      10.697   5.099  -7.742  1.00 86.60           C  
ATOM    358  CG2 VAL A  47      12.789   4.349  -6.571  1.00 86.60           C  
ATOM    359  N   SER A  48      14.547   4.368 -10.517  1.00 79.20           N  
ATOM    360  CA  SER A  48      15.970   4.468 -10.823  1.00 79.20           C  
ATOM    361  C   SER A  48      16.587   5.708 -10.184  1.00 79.20           C  
ATOM    362  CB  SER A  48      16.192   4.500 -12.336  1.00 79.20           C  
ATOM    363  O   SER A  48      16.001   6.791 -10.226  1.00 79.20           O  
ATOM    364  OG  SER A  48      15.864   5.773 -12.866  1.00 79.20           O  
ATOM    365  N   TYR A  49      17.250   5.618  -9.042  1.00 70.72           N  
ATOM    366  CA  TYR A  49      17.958   6.775  -8.506  1.00 70.72           C  
ATOM    367  C   TYR A  49      19.083   7.208  -9.439  1.00 70.72           C  
ATOM    368  CB  TYR A  49      18.524   6.464  -7.117  1.00 70.72           C  
ATOM    369  O   TYR A  49      19.724   6.370 -10.079  1.00 70.72           O  
ATOM    370  CG  TYR A  49      17.669   6.979  -5.984  1.00 70.72           C  
ATOM    371  CD1 TYR A  49      17.835   8.273  -5.494  1.00 70.72           C  
ATOM    372  CD2 TYR A  49      16.697   6.174  -5.401  1.00 70.72           C  
ATOM    373  CE1 TYR A  49      17.052   8.752  -4.449  1.00 70.72           C  
ATOM    374  CE2 TYR A  49      15.908   6.643  -4.356  1.00 70.72           C  
ATOM    375  OH  TYR A  49      15.314   8.399  -2.853  1.00 70.72           O  
ATOM    376  CZ  TYR A  49      16.092   7.931  -3.888  1.00 70.72           C  
ATOM    377  N   PHE A  50      19.139   8.541  -9.803  1.00 58.66           N  
ATOM    378  CA  PHE A  50      19.922   9.425 -10.658  1.00 58.66           C  
ATOM    379  C   PHE A  50      21.408   9.304 -10.346  1.00 58.66           C  
ATOM    380  CB  PHE A  50      19.467  10.879 -10.490  1.00 58.66           C  
ATOM    381  O   PHE A  50      22.248   9.423 -11.241  1.00 58.66           O  
ATOM    382  CG  PHE A  50      18.312  11.260 -11.376  1.00 58.66           C  
ATOM    383  CD1 PHE A  50      18.525  11.636 -12.696  1.00 58.66           C  
ATOM    384  CD2 PHE A  50      17.012  11.241 -10.887  1.00 58.66           C  
ATOM    385  CE1 PHE A  50      17.458  11.989 -13.518  1.00 58.66           C  
ATOM    386  CE2 PHE A  50      15.940  11.593 -11.703  1.00 58.66           C  
ATOM    387  CZ  PHE A  50      16.165  11.967 -13.018  1.00 58.66           C  
ATOM    388  N   HIS A  51      21.901   8.076  -9.718  1.00 60.30           N  
ATOM    389  CA  HIS A  51      23.337   8.266  -9.546  1.00 60.30           C  
ATOM    390  C   HIS A  51      24.066   6.928  -9.488  1.00 60.30           C  
ATOM    391  CB  HIS A  51      23.622   9.075  -8.279  1.00 60.30           C  
ATOM    392  O   HIS A  51      25.201   6.814  -9.957  1.00 60.30           O  
ATOM    393  CG  HIS A  51      23.558  10.555  -8.485  1.00 60.30           C  
ATOM    394  CD2 HIS A  51      22.799  11.503  -7.888  1.00 60.30           C  
ATOM    395  ND1 HIS A  51      24.343  11.212  -9.407  1.00 60.30           N  
ATOM    396  CE1 HIS A  51      24.069  12.505  -9.368  1.00 60.30           C  
ATOM    397  NE2 HIS A  51      23.135  12.708  -8.454  1.00 60.30           N  
ATOM    398  N   ASP A  52      23.303   5.717  -9.536  1.00 73.27           N  
ATOM    399  CA  ASP A  52      24.088   4.491  -9.423  1.00 73.27           C  
ATOM    400  C   ASP A  52      23.516   3.389 -10.312  1.00 73.27           C  
ATOM    401  CB  ASP A  52      24.141   4.019  -7.969  1.00 73.27           C  
ATOM    402  O   ASP A  52      24.047   2.277 -10.351  1.00 73.27           O  
ATOM    403  CG  ASP A  52      22.764   3.806  -7.364  1.00 73.27           C  
ATOM    404  OD1 ASP A  52      21.752   4.130  -8.022  1.00 73.27           O  
ATOM    405  OD2 ASP A  52      22.691   3.314  -6.217  1.00 73.27           O  
ATOM    406  N   GLY A  53      22.392   3.815 -11.209  1.00 71.64           N  
ATOM    407  CA  GLY A  53      21.927   2.830 -12.172  1.00 71.64           C  
ATOM    408  C   GLY A  53      21.258   1.632 -11.525  1.00 71.64           C  
ATOM    409  O   GLY A  53      21.006   0.622 -12.186  1.00 71.64           O  
ATOM    410  N   ARG A  54      21.090   1.694 -10.204  1.00 76.50           N  
ATOM    411  CA  ARG A  54      20.406   0.628  -9.480  1.00 76.50           C  
ATOM    412  C   ARG A  54      18.943   0.984  -9.236  1.00 76.50           C  
ATOM    413  CB  ARG A  54      21.105   0.347  -8.148  1.00 76.50           C  
ATOM    414  O   ARG A  54      18.605   2.155  -9.056  1.00 76.50           O  
ATOM    415  CG  ARG A  54      22.516  -0.199  -8.297  1.00 76.50           C  
ATOM    416  CD  ARG A  54      23.114  -0.589  -6.952  1.00 76.50           C  
ATOM    417  NE  ARG A  54      24.341   0.152  -6.673  1.00 76.50           N  
ATOM    418  NH1 ARG A  54      25.356  -1.563  -5.503  1.00 76.50           N  
ATOM    419  NH2 ARG A  54      26.445   0.433  -5.795  1.00 76.50           N  
ATOM    420  CZ  ARG A  54      25.378  -0.327  -5.991  1.00 76.50           C  
ATOM    421  N   TRP A  55      18.037  -0.096  -9.346  1.00 78.23           N  
ATOM    422  CA  TRP A  55      16.614   0.066  -9.067  1.00 78.23           C  
ATOM    423  C   TRP A  55      16.347   0.037  -7.565  1.00 78.23           C  
ATOM    424  CB  TRP A  55      15.800  -1.027  -9.764  1.00 78.23           C  
ATOM    425  O   TRP A  55      16.891  -0.805  -6.848  1.00 78.23           O  
ATOM    426  CG  TRP A  55      15.778  -0.912 -11.258  1.00 78.23           C  
ATOM    427  CD1 TRP A  55      16.498  -1.655 -12.153  1.00 78.23           C  
ATOM    428  CD2 TRP A  55      15.001   0.006 -12.033  1.00 78.23           C  
ATOM    429  CE2 TRP A  55      15.298  -0.237 -13.392  1.00 78.23           C  
ATOM    430  CE3 TRP A  55      14.080   1.012 -11.709  1.00 78.23           C  
ATOM    431  NE1 TRP A  55      16.213  -1.254 -13.438  1.00 78.23           N  
ATOM    432  CH2 TRP A  55      13.809   1.468 -14.083  1.00 78.23           C  
ATOM    433  CZ2 TRP A  55      14.706   0.490 -14.428  1.00 78.23           C  
ATOM    434  CZ3 TRP A  55      13.492   1.734 -12.741  1.00 78.23           C  
ATOM    435  N   ARG A  56      15.665   1.065  -7.155  1.00 85.88           N  
ATOM    436  CA  ARG A  56      15.064   1.060  -5.826  1.00 85.88           C  
ATOM    437  C   ARG A  56      13.542   1.003  -5.912  1.00 85.88           C  
ATOM    438  CB  ARG A  56      15.497   2.296  -5.035  1.00 85.88           C  
ATOM    439  O   ARG A  56      12.960   1.360  -6.939  1.00 85.88           O  
ATOM    440  CG  ARG A  56      16.986   2.343  -4.732  1.00 85.88           C  
ATOM    441  CD  ARG A  56      17.311   3.371  -3.657  1.00 85.88           C  
ATOM    442  NE  ARG A  56      18.750   3.475  -3.428  1.00 85.88           N  
ATOM    443  NH1 ARG A  56      18.583   5.123  -1.818  1.00 85.88           N  
ATOM    444  NH2 ARG A  56      20.640   4.317  -2.431  1.00 85.88           N  
ATOM    445  CZ  ARG A  56      19.321   4.305  -2.560  1.00 85.88           C  
ATOM    446  N   TYR A  57      12.997   0.359  -4.821  1.00 90.22           N  
ATOM    447  CA  TYR A  57      11.543   0.244  -4.822  1.00 90.22           C  
ATOM    448  C   TYR A  57      10.915   1.254  -3.870  1.00 90.22           C  
ATOM    449  CB  TYR A  57      11.115  -1.175  -4.435  1.00 90.22           C  
ATOM    450  O   TYR A  57      11.480   1.559  -2.817  1.00 90.22           O  
ATOM    451  CG  TYR A  57      11.395  -2.206  -5.501  1.00 90.22           C  
ATOM    452  CD1 TYR A  57      10.463  -2.474  -6.501  1.00 90.22           C  
ATOM    453  CD2 TYR A  57      12.592  -2.915  -5.510  1.00 90.22           C  
ATOM    454  CE1 TYR A  57      10.716  -3.425  -7.484  1.00 90.22           C  
ATOM    455  CE2 TYR A  57      12.855  -3.868  -6.489  1.00 90.22           C  
ATOM    456  OH  TYR A  57      12.169  -5.057  -8.441  1.00 90.22           O  
ATOM    457  CZ  TYR A  57      11.913  -4.115  -7.470  1.00 90.22           C  
ATOM    458  N   ARG A  58       9.852   1.752  -4.348  1.00 93.05           N  
ATOM    459  CA  ARG A  58       9.003   2.597  -3.514  1.00 93.05           C  
ATOM    460  C   ARG A  58       7.713   1.875  -3.138  1.00 93.05           C  
ATOM    461  CB  ARG A  58       8.679   3.908  -4.232  1.00 93.05           C  
ATOM    462  O   ARG A  58       7.177   1.096  -3.929  1.00 93.05           O  
ATOM    463  CG  ARG A  58       8.016   4.949  -3.344  1.00 93.05           C  
ATOM    464  CD  ARG A  58       7.751   6.246  -4.096  1.00 93.05           C  
ATOM    465  NE  ARG A  58       8.883   7.163  -4.005  1.00 93.05           N  
ATOM    466  NH1 ARG A  58       7.675   9.041  -4.598  1.00 93.05           N  
ATOM    467  NH2 ARG A  58       9.913   9.212  -4.132  1.00 93.05           N  
ATOM    468  CZ  ARG A  58       8.821   8.470  -4.245  1.00 93.05           C  
ATOM    469  N   TYR A  59       7.303   2.150  -1.867  1.00 96.33           N  
ATOM    470  CA  TYR A  59       6.066   1.583  -1.341  1.00 96.33           C  
ATOM    471  C   TYR A  59       5.082   2.682  -0.957  1.00 96.33           C  
ATOM    472  CB  TYR A  59       6.355   0.694  -0.128  1.00 96.33           C  
ATOM    473  O   TYR A  59       5.448   3.638  -0.270  1.00 96.33           O  
ATOM    474  CG  TYR A  59       7.327  -0.425  -0.413  1.00 96.33           C  
ATOM    475  CD1 TYR A  59       6.892  -1.745  -0.506  1.00 96.33           C  
ATOM    476  CD2 TYR A  59       8.682  -0.165  -0.587  1.00 96.33           C  
ATOM    477  CE1 TYR A  59       7.785  -2.780  -0.767  1.00 96.33           C  
ATOM    478  CE2 TYR A  59       9.583  -1.191  -0.848  1.00 96.33           C  
ATOM    479  OH  TYR A  59      10.014  -3.514  -1.194  1.00 96.33           O  
ATOM    480  CZ  TYR A  59       9.126  -2.493  -0.936  1.00 96.33           C  
ATOM    481  N   GLU A  60       3.803   2.447  -1.358  1.00 95.97           N  
ATOM    482  CA  GLU A  60       2.876   3.513  -0.986  1.00 95.97           C  
ATOM    483  C   GLU A  60       1.427   3.043  -1.084  1.00 95.97           C  
ATOM    484  CB  GLU A  60       3.090   4.744  -1.870  1.00 95.97           C  
ATOM    485  O   GLU A  60       1.133   2.058  -1.765  1.00 95.97           O  
ATOM    486  CG  GLU A  60       2.757   4.514  -3.337  1.00 95.97           C  
ATOM    487  CD  GLU A  60       2.977   5.745  -4.202  1.00 95.97           C  
ATOM    488  OE1 GLU A  60       3.227   5.595  -5.419  1.00 95.97           O  
ATOM    489  OE2 GLU A  60       2.899   6.869  -3.657  1.00 95.97           O  
ATOM    490  N   CYS A  61       0.587   3.787  -0.265  1.00 96.76           N  
ATOM    491  CA  CYS A  61      -0.848   3.802  -0.529  1.00 96.76           C  
ATOM    492  C   CYS A  61      -1.179   4.731  -1.691  1.00 96.76           C  
ATOM    493  CB  CYS A  61      -1.618   4.236   0.717  1.00 96.76           C  
ATOM    494  O   CYS A  61      -0.697   5.864  -1.742  1.00 96.76           O  
ATOM    495  SG  CYS A  61      -1.386   3.140   2.134  1.00 96.76           S  
ATOM    496  N   THR A  62      -2.021   4.250  -2.583  1.00 96.44           N  
ATOM    497  CA  THR A  62      -2.257   5.100  -3.744  1.00 96.44           C  
ATOM    498  C   THR A  62      -3.684   4.931  -4.257  1.00 96.44           C  
ATOM    499  CB  THR A  62      -1.261   4.788  -4.877  1.00 96.44           C  
ATOM    500  O   THR A  62      -4.335   3.923  -3.975  1.00 96.44           O  
ATOM    501  CG2 THR A  62      -1.478   3.383  -5.428  1.00 96.44           C  
ATOM    502  OG1 THR A  62      -1.439   5.737  -5.936  1.00 96.44           O  
ATOM    503  N   SER A  63      -4.145   5.960  -4.894  1.00 96.31           N  
ATOM    504  CA  SER A  63      -5.452   5.888  -5.540  1.00 96.31           C  
ATOM    505  C   SER A  63      -5.340   5.320  -6.951  1.00 96.31           C  
ATOM    506  CB  SER A  63      -6.104   7.270  -5.588  1.00 96.31           C  
ATOM    507  O   SER A  63      -6.324   4.829  -7.507  1.00 96.31           O  
ATOM    508  OG  SER A  63      -5.281   8.190  -6.284  1.00 96.31           O  
ATOM    509  N   ALA A  64      -4.116   5.350  -7.397  1.00 95.80           N  
ATOM    510  CA  ALA A  64      -3.836   4.860  -8.744  1.00 95.80           C  
ATOM    511  C   ALA A  64      -2.430   4.272  -8.833  1.00 95.80           C  
ATOM    512  CB  ALA A  64      -4.004   5.983  -9.765  1.00 95.80           C  
ATOM    513  O   ALA A  64      -1.505   4.758  -8.179  1.00 95.80           O  
ATOM    514  N   CYS A  65      -2.275   3.269  -9.752  1.00 94.58           N  
ATOM    515  CA  CYS A  65      -0.994   2.585  -9.891  1.00 94.58           C  
ATOM    516  C   CYS A  65      -0.170   3.194 -11.019  1.00 94.58           C  
ATOM    517  CB  CYS A  65      -1.208   1.094 -10.152  1.00 94.58           C  
ATOM    518  O   CYS A  65      -0.724   3.663 -12.015  1.00 94.58           O  
ATOM    519  SG  CYS A  65      -2.007   0.223  -8.786  1.00 94.58           S  
ATOM    520  N   HIS A  66       1.144   3.123 -10.673  1.00 93.14           N  
ATOM    521  CA  HIS A  66       2.065   3.449 -11.756  1.00 93.14           C  
ATOM    522  C   HIS A  66       2.080   2.353 -12.816  1.00 93.14           C  
ATOM    523  CB  HIS A  66       3.476   3.671 -11.210  1.00 93.14           C  
ATOM    524  O   HIS A  66       1.850   1.182 -12.507  1.00 93.14           O  
ATOM    525  CG  HIS A  66       3.630   4.947 -10.445  1.00 93.14           C  
ATOM    526  CD2 HIS A  66       4.070   6.168 -10.831  1.00 93.14           C  
ATOM    527  ND1 HIS A  66       3.313   5.056  -9.108  1.00 93.14           N  
ATOM    528  CE1 HIS A  66       3.552   6.293  -8.704  1.00 93.14           C  
ATOM    529  NE2 HIS A  66       4.012   6.987  -9.731  1.00 93.14           N  
ATOM    530  N   ARG A  67       2.381   2.861 -14.058  1.00 88.86           N  
ATOM    531  CA  ARG A  67       2.564   1.910 -15.150  1.00 88.86           C  
ATOM    532  C   ARG A  67       4.026   1.492 -15.273  1.00 88.86           C  
ATOM    533  CB  ARG A  67       2.078   2.509 -16.471  1.00 88.86           C  
ATOM    534  O   ARG A  67       4.929   2.289 -15.011  1.00 88.86           O  
ATOM    535  CG  ARG A  67       0.579   2.758 -16.520  1.00 88.86           C  
ATOM    536  CD  ARG A  67       0.134   3.258 -17.888  1.00 88.86           C  
ATOM    537  NE  ARG A  67      -1.302   3.517 -17.926  1.00 88.86           N  
ATOM    538  NH1 ARG A  67      -1.313   4.301 -20.099  1.00 88.86           N  
ATOM    539  NH2 ARG A  67      -3.265   4.204 -18.902  1.00 88.86           N  
ATOM    540  CZ  ARG A  67      -1.957   4.006 -18.975  1.00 88.86           C  
ATOM    541  N   GLY A  68       4.312   0.232 -15.397  1.00 83.53           N  
ATOM    542  CA  GLY A  68       5.695  -0.167 -15.597  1.00 83.53           C  
ATOM    543  C   GLY A  68       5.974  -1.593 -15.161  1.00 83.53           C  
ATOM    544  O   GLY A  68       5.164  -2.203 -14.460  1.00 83.53           O  
ATOM    545  N   PRO A  69       7.111  -1.939 -15.762  1.00 77.34           N  
ATOM    546  CA  PRO A  69       7.539  -3.298 -15.422  1.00 77.34           C  
ATOM    547  C   PRO A  69       8.031  -3.419 -13.982  1.00 77.34           C  
ATOM    548  CB  PRO A  69       8.675  -3.568 -16.412  1.00 77.34           C  
ATOM    549  O   PRO A  69       8.428  -2.421 -13.375  1.00 77.34           O  
ATOM    550  CG  PRO A  69       9.215  -2.216 -16.751  1.00 77.34           C  
ATOM    551  CD  PRO A  69       8.101  -1.215 -16.636  1.00 77.34           C  
ATOM    552  N   TYR A  70       7.496  -4.512 -13.262  1.00 79.94           N  
ATOM    553  CA  TYR A  70       8.015  -4.840 -11.938  1.00 79.94           C  
ATOM    554  C   TYR A  70       7.291  -4.048 -10.857  1.00 79.94           C  
ATOM    555  CB  TYR A  70       9.520  -4.564 -11.867  1.00 79.94           C  
ATOM    556  O   TYR A  70       7.847  -3.796  -9.785  1.00 79.94           O  
ATOM    557  CG  TYR A  70      10.327  -5.331 -12.887  1.00 79.94           C  
ATOM    558  CD1 TYR A  70      10.544  -6.700 -12.746  1.00 79.94           C  
ATOM    559  CD2 TYR A  70      10.874  -4.689 -13.992  1.00 79.94           C  
ATOM    560  CE1 TYR A  70      11.288  -7.410 -13.682  1.00 79.94           C  
ATOM    561  CE2 TYR A  70      11.620  -5.389 -14.935  1.00 79.94           C  
ATOM    562  OH  TYR A  70      12.559  -7.446 -15.701  1.00 79.94           O  
ATOM    563  CZ  TYR A  70      11.821  -6.748 -14.771  1.00 79.94           C  
ATOM    564  N   ASN A  71       6.037  -3.517 -11.133  1.00 91.38           N  
ATOM    565  CA  ASN A  71       5.140  -2.853 -10.193  1.00 91.38           C  
ATOM    566  C   ASN A  71       4.149  -3.835  -9.574  1.00 91.38           C  
ATOM    567  CB  ASN A  71       4.393  -1.708 -10.880  1.00 91.38           C  
ATOM    568  O   ASN A  71       3.631  -4.717 -10.262  1.00 91.38           O  
ATOM    569  CG  ASN A  71       5.313  -0.575 -11.291  1.00 91.38           C  
ATOM    570  ND2 ASN A  71       4.794   0.350 -12.090  1.00 91.38           N  
ATOM    571  OD1 ASN A  71       6.480  -0.532 -10.894  1.00 91.38           O  
ATOM    572  N   VAL A  72       4.030  -3.814  -8.382  1.00 94.31           N  
ATOM    573  CA  VAL A  72       2.970  -4.515  -7.664  1.00 94.31           C  
ATOM    574  C   VAL A  72       1.899  -3.520  -7.222  1.00 94.31           C  
ATOM    575  CB  VAL A  72       3.524  -5.280  -6.441  1.00 94.31           C  
ATOM    576  O   VAL A  72       2.203  -2.525  -6.559  1.00 94.31           O  
ATOM    577  CG1 VAL A  72       2.396  -5.982  -5.687  1.00 94.31           C  
ATOM    578  CG2 VAL A  72       4.586  -6.287  -6.878  1.00 94.31           C  
ATOM    579  N   CYS A  73       0.754  -3.820  -7.690  1.00 96.03           N  
ATOM    580  CA  CYS A  73      -0.412  -3.031  -7.305  1.00 96.03           C  
ATOM    581  C   CYS A  73      -1.578  -3.933  -6.922  1.00 96.03           C  
ATOM    582  CB  CYS A  73      -0.828  -2.100  -8.443  1.00 96.03           C  
ATOM    583  O   CYS A  73      -2.012  -4.768  -7.719  1.00 96.03           O  
ATOM    584  SG  CYS A  73      -1.962  -0.790  -7.934  1.00 96.03           S  
ATOM    585  N   CYS A  74      -2.088  -3.677  -5.749  1.00 96.15           N  
ATOM    586  CA  CYS A  74      -3.120  -4.584  -5.258  1.00 96.15           C  
ATOM    587  C   CYS A  74      -4.021  -3.887  -4.245  1.00 96.15           C  
ATOM    588  CB  CYS A  74      -2.488  -5.823  -4.625  1.00 96.15           C  
ATOM    589  O   CYS A  74      -3.684  -2.813  -3.744  1.00 96.15           O  
ATOM    590  SG  CYS A  74      -1.389  -5.452  -3.240  1.00 96.15           S  
ATOM    591  N   SER A  75      -5.231  -4.497  -3.920  1.00 95.52           N  
ATOM    592  CA  SER A  75      -6.253  -3.818  -3.131  1.00 95.52           C  
ATOM    593  C   SER A  75      -6.524  -4.556  -1.824  1.00 95.52           C  
ATOM    594  CB  SER A  75      -7.550  -3.687  -3.931  1.00 95.52           C  
ATOM    595  O   SER A  75      -7.533  -4.307  -1.162  1.00 95.52           O  
ATOM    596  OG  SER A  75      -8.024  -4.961  -4.331  1.00 95.52           O  
ATOM    597  N   THR A  76      -5.594  -5.514  -1.489  1.00 94.94           N  
ATOM    598  CA  THR A  76      -5.756  -6.226  -0.226  1.00 94.94           C  
ATOM    599  C   THR A  76      -4.659  -5.835   0.760  1.00 94.94           C  
ATOM    600  CB  THR A  76      -5.739  -7.751  -0.439  1.00 94.94           C  
ATOM    601  O   THR A  76      -3.651  -5.240   0.372  1.00 94.94           O  
ATOM    602  CG2 THR A  76      -6.834  -8.183  -1.408  1.00 94.94           C  
ATOM    603  OG1 THR A  76      -4.466  -8.140  -0.969  1.00 94.94           O  
ATOM    604  N   ASP A  77      -4.802  -6.177   2.030  1.00 95.71           N  
ATOM    605  CA  ASP A  77      -3.862  -5.786   3.076  1.00 95.71           C  
ATOM    606  C   ASP A  77      -2.476  -6.372   2.816  1.00 95.71           C  
ATOM    607  CB  ASP A  77      -4.371  -6.231   4.449  1.00 95.71           C  
ATOM    608  O   ASP A  77      -2.343  -7.564   2.531  1.00 95.71           O  
ATOM    609  CG  ASP A  77      -5.498  -5.359   4.974  1.00 95.71           C  
ATOM    610  OD1 ASP A  77      -5.728  -4.261   4.422  1.00 95.71           O  
ATOM    611  OD2 ASP A  77      -6.159  -5.771   5.952  1.00 95.71           O  
ATOM    612  N   LEU A  78      -1.539  -5.381   2.911  1.00 96.03           N  
ATOM    613  CA  LEU A  78      -0.133  -5.770   2.904  1.00 96.03           C  
ATOM    614  C   LEU A  78       0.197  -6.593   1.664  1.00 96.03           C  
ATOM    615  CB  LEU A  78       0.208  -6.567   4.166  1.00 96.03           C  
ATOM    616  O   LEU A  78       0.992  -7.533   1.731  1.00 96.03           O  
ATOM    617  CG  LEU A  78      -0.154  -5.913   5.500  1.00 96.03           C  
ATOM    618  CD1 LEU A  78       0.179  -6.849   6.657  1.00 96.03           C  
ATOM    619  CD2 LEU A  78       0.572  -4.581   5.658  1.00 96.03           C  
ATOM    620  N   CYS A  79      -0.289  -6.352   0.568  1.00 96.17           N  
ATOM    621  CA  CYS A  79      -0.181  -7.100  -0.680  1.00 96.17           C  
ATOM    622  C   CYS A  79       1.020  -6.632  -1.493  1.00 96.17           C  
ATOM    623  CB  CYS A  79      -1.457  -6.951  -1.507  1.00 96.17           C  
ATOM    624  O   CYS A  79       1.417  -7.290  -2.456  1.00 96.17           O  
ATOM    625  SG  CYS A  79      -1.742  -5.272  -2.110  1.00 96.17           S  
ATOM    626  N   ASN A  80       1.539  -5.503  -1.090  1.00 95.33           N  
ATOM    627  CA  ASN A  80       2.641  -4.927  -1.853  1.00 95.33           C  
ATOM    628  C   ASN A  80       3.994  -5.328  -1.273  1.00 95.33           C  
ATOM    629  CB  ASN A  80       2.517  -3.403  -1.906  1.00 95.33           C  
ATOM    630  O   ASN A  80       4.890  -4.492  -1.140  1.00 95.33           O  
ATOM    631  CG  ASN A  80       2.543  -2.766  -0.531  1.00 95.33           C  
ATOM    632  ND2 ASN A  80       3.177  -1.604  -0.427  1.00 95.33           N  
ATOM    633  OD1 ASN A  80       1.998  -3.314   0.431  1.00 95.33           O  
ATOM    634  N   LYS A  81       4.205  -6.550  -0.962  1.00 89.53           N  
ATOM    635  CA  LYS A  81       5.479  -7.058  -0.463  1.00 89.53           C  
ATOM    636  C   LYS A  81       6.591  -6.857  -1.489  1.00 89.53           C  
ATOM    637  CB  LYS A  81       5.362  -8.539  -0.101  1.00 89.53           C  
ATOM    638  O   LYS A  81       6.351  -6.941  -2.696  1.00 89.53           O  
ATOM    639  CG  LYS A  81       6.533  -9.072   0.711  1.00 89.53           C  
ATOM    640  CD  LYS A  81       6.272 -10.490   1.205  1.00 89.53           C  
ATOM    641  CE  LYS A  81       7.423 -11.007   2.057  1.00 89.53           C  
ATOM    642  NZ  LYS A  81       7.157 -12.384   2.571  1.00 89.53           N  
TER     643      ALA A   1                                                      
ENDMDL                                                                          
END                                                                             
