# Supplementary material for: Domain loss enabled evolution of novel functions in the snake three-finger toxin gene superfamily
Source: Nat Commun. 2023 Aug 11;14:4861. doi: 10.1038/s41467-023-40550-0 (PMC10421932; doi:10.1038/s41467-023-40550-0)
Supplement: Supplementary file 5 — Supplementary Data 2 [file 41467_2023_40550_MOESM5_ESM.zip › SD2_structure_predictions/full_sequence/TR|R4G2G8|Furina_ornata.pdb]

MODEL     1                                                                     
ATOM      1  N   MET A   1      40.298  16.889 -24.644  1.00 60.20           N  
ATOM      2  CA  MET A   1      39.754  16.957 -23.290  1.00 60.20           C  
ATOM      3  C   MET A   1      38.249  17.204 -23.320  1.00 60.20           C  
ATOM      4  CB  MET A   1      40.448  18.056 -22.485  1.00 60.20           C  
ATOM      5  O   MET A   1      37.586  17.149 -22.283  1.00 60.20           O  
ATOM      6  CG  MET A   1      41.682  18.627 -23.165  1.00 60.20           C  
ATOM      7  SD  MET A   1      42.520  19.903 -22.147  1.00 60.20           S  
ATOM      8  CE  MET A   1      41.366  21.288 -22.357  1.00 60.20           C  
ATOM      9  N   LYS A   2      37.734  17.453 -24.525  1.00 69.65           N  
ATOM     10  CA  LYS A   2      36.327  17.737 -24.794  1.00 69.65           C  
ATOM     11  C   LYS A   2      35.520  16.447 -24.918  1.00 69.65           C  
ATOM     12  CB  LYS A   2      36.182  18.570 -26.068  1.00 69.65           C  
ATOM     13  O   LYS A   2      34.353  16.400 -24.525  1.00 69.65           O  
ATOM     14  CG  LYS A   2      36.717  19.989 -25.943  1.00 69.65           C  
ATOM     15  CD  LYS A   2      36.582  20.755 -27.253  1.00 69.65           C  
ATOM     16  CE  LYS A   2      37.067  22.191 -27.115  1.00 69.65           C  
ATOM     17  NZ  LYS A   2      37.081  22.900 -28.430  1.00 69.65           N  
ATOM     18  N   THR A   3      36.291  15.393 -25.337  1.00 70.26           N  
ATOM     19  CA  THR A   3      35.600  14.121 -25.519  1.00 70.26           C  
ATOM     20  C   THR A   3      35.357  13.441 -24.174  1.00 70.26           C  
ATOM     21  CB  THR A   3      36.400  13.177 -26.436  1.00 70.26           C  
ATOM     22  O   THR A   3      34.341  12.768 -23.988  1.00 70.26           O  
ATOM     23  CG2 THR A   3      36.467  13.721 -27.860  1.00 70.26           C  
ATOM     24  OG1 THR A   3      37.732  13.039 -25.926  1.00 70.26           O  
ATOM     25  N   LEU A   4      36.314  13.666 -23.279  1.00 73.12           N  
ATOM     26  CA  LEU A   4      36.189  13.071 -21.953  1.00 73.12           C  
ATOM     27  C   LEU A   4      35.038  13.705 -21.179  1.00 73.12           C  
ATOM     28  CB  LEU A   4      37.494  13.229 -21.169  1.00 73.12           C  
ATOM     29  O   LEU A   4      34.289  13.009 -20.491  1.00 73.12           O  
ATOM     30  CG  LEU A   4      38.627  12.270 -21.539  1.00 73.12           C  
ATOM     31  CD1 LEU A   4      39.832  12.499 -20.632  1.00 73.12           C  
ATOM     32  CD2 LEU A   4      38.153  10.824 -21.453  1.00 73.12           C  
ATOM     33  N   LEU A   5      34.876  15.042 -21.407  1.00 73.04           N  
ATOM     34  CA  LEU A   5      33.811  15.788 -20.744  1.00 73.04           C  
ATOM     35  C   LEU A   5      32.444  15.371 -21.275  1.00 73.04           C  
ATOM     36  CB  LEU A   5      34.010  17.294 -20.939  1.00 73.04           C  
ATOM     37  O   LEU A   5      31.495  15.215 -20.503  1.00 73.04           O  
ATOM     38  CG  LEU A   5      34.816  18.017 -19.859  1.00 73.04           C  
ATOM     39  CD1 LEU A   5      35.419  19.301 -20.418  1.00 73.04           C  
ATOM     40  CD2 LEU A   5      33.939  18.315 -18.647  1.00 73.04           C  
ATOM     41  N   LEU A   6      32.415  15.071 -22.623  1.00 72.12           N  
ATOM     42  CA  LEU A   6      31.153  14.666 -23.233  1.00 72.12           C  
ATOM     43  C   LEU A   6      30.737  13.279 -22.753  1.00 72.12           C  
ATOM     44  CB  LEU A   6      31.269  14.677 -24.760  1.00 72.12           C  
ATOM     45  O   LEU A   6      29.559  13.039 -22.482  1.00 72.12           O  
ATOM     46  CG  LEU A   6      30.715  15.912 -25.473  1.00 72.12           C  
ATOM     47  CD1 LEU A   6      31.391  16.089 -26.828  1.00 72.12           C  
ATOM     48  CD2 LEU A   6      29.203  15.803 -25.634  1.00 72.12           C  
ATOM     49  N   THR A   7      31.695  12.410 -22.565  1.00 75.79           N  
ATOM     50  CA  THR A   7      31.422  11.056 -22.098  1.00 75.79           C  
ATOM     51  C   THR A   7      30.929  11.071 -20.654  1.00 75.79           C  
ATOM     52  CB  THR A   7      32.672  10.164 -22.208  1.00 75.79           C  
ATOM     53  O   THR A   7      30.039  10.299 -20.288  1.00 75.79           O  
ATOM     54  CG2 THR A   7      33.076   9.959 -23.664  1.00 75.79           C  
ATOM     55  OG1 THR A   7      33.757  10.783 -21.505  1.00 75.79           O  
ATOM     56  N   LEU A   8      31.452  11.868 -19.785  1.00 75.44           N  
ATOM     57  CA  LEU A   8      31.072  11.976 -18.380  1.00 75.44           C  
ATOM     58  C   LEU A   8      29.648  12.504 -18.241  1.00 75.44           C  
ATOM     59  CB  LEU A   8      32.044  12.891 -17.631  1.00 75.44           C  
ATOM     60  O   LEU A   8      28.879  12.017 -17.409  1.00 75.44           O  
ATOM     61  CG  LEU A   8      31.991  12.831 -16.103  1.00 75.44           C  
ATOM     62  CD1 LEU A   8      33.313  12.312 -15.547  1.00 75.44           C  
ATOM     63  CD2 LEU A   8      31.663  14.203 -15.525  1.00 75.44           C  
ATOM     64  N   VAL A   9      29.221  13.429 -19.103  1.00 77.33           N  
ATOM     65  CA  VAL A   9      27.881  14.006 -19.091  1.00 77.33           C  
ATOM     66  C   VAL A   9      26.861  12.953 -19.516  1.00 77.33           C  
ATOM     67  CB  VAL A   9      27.788  15.242 -20.014  1.00 77.33           C  
ATOM     68  O   VAL A   9      25.794  12.833 -18.910  1.00 77.33           O  
ATOM     69  CG1 VAL A   9      26.345  15.734 -20.112  1.00 77.33           C  
ATOM     70  CG2 VAL A   9      28.703  16.356 -19.508  1.00 77.33           C  
ATOM     71  N   VAL A  10      27.211  12.118 -20.496  1.00 73.92           N  
ATOM     72  CA  VAL A  10      26.319  11.076 -20.995  1.00 73.92           C  
ATOM     73  C   VAL A  10      26.148   9.991 -19.935  1.00 73.92           C  
ATOM     74  CB  VAL A  10      26.846  10.459 -22.310  1.00 73.92           C  
ATOM     75  O   VAL A  10      25.040   9.495 -19.719  1.00 73.92           O  
ATOM     76  CG1 VAL A  10      25.970   9.286 -22.745  1.00 73.92           C  
ATOM     77  CG2 VAL A  10      26.910  11.519 -23.408  1.00 73.92           C  
ATOM     78  N   VAL A  11      27.239   9.606 -19.212  1.00 71.91           N  
ATOM     79  CA  VAL A  11      27.206   8.590 -18.165  1.00 71.91           C  
ATOM     80  C   VAL A  11      26.356   9.081 -16.995  1.00 71.91           C  
ATOM     81  CB  VAL A  11      28.628   8.232 -17.677  1.00 71.91           C  
ATOM     82  O   VAL A  11      25.580   8.315 -16.419  1.00 71.91           O  
ATOM     83  CG1 VAL A  11      28.566   7.320 -16.453  1.00 71.91           C  
ATOM     84  CG2 VAL A  11      29.426   7.571 -18.800  1.00 71.91           C  
ATOM     85  N   THR A  12      26.436  10.382 -16.684  1.00 68.96           N  
ATOM     86  CA  THR A  12      25.655  10.939 -15.586  1.00 68.96           C  
ATOM     87  C   THR A  12      24.171  10.978 -15.941  1.00 68.96           C  
ATOM     88  CB  THR A  12      26.135  12.357 -15.222  1.00 68.96           C  
ATOM     89  O   THR A  12      23.315  10.769 -15.079  1.00 68.96           O  
ATOM     90  CG2 THR A  12      27.566  12.335 -14.696  1.00 68.96           C  
ATOM     91  OG1 THR A  12      26.079  13.188 -16.388  1.00 68.96           O  
ATOM     92  N   ILE A  13      23.829  11.227 -17.208  1.00 66.96           N  
ATOM     93  CA  ILE A  13      22.441  11.298 -17.650  1.00 66.96           C  
ATOM     94  C   ILE A  13      21.836   9.897 -17.680  1.00 66.96           C  
ATOM     95  CB  ILE A  13      22.323  11.962 -19.041  1.00 66.96           C  
ATOM     96  O   ILE A  13      20.680   9.704 -17.296  1.00 66.96           O  
ATOM     97  CG1 ILE A  13      22.772  13.426 -18.973  1.00 66.96           C  
ATOM     98  CG2 ILE A  13      20.892  11.852 -19.573  1.00 66.96           C  
ATOM     99  CD1 ILE A  13      22.870  14.107 -20.331  1.00 66.96           C  
ATOM    100  N   VAL A  14      22.626   8.910 -18.045  1.00 64.32           N  
ATOM    101  CA  VAL A  14      22.141   7.536 -18.137  1.00 64.32           C  
ATOM    102  C   VAL A  14      21.970   6.954 -16.736  1.00 64.32           C  
ATOM    103  CB  VAL A  14      23.096   6.652 -18.969  1.00 64.32           C  
ATOM    104  O   VAL A  14      21.045   6.176 -16.489  1.00 64.32           O  
ATOM    105  CG1 VAL A  14      22.639   5.194 -18.946  1.00 64.32           C  
ATOM    106  CG2 VAL A  14      23.184   7.165 -20.405  1.00 64.32           C  
ATOM    107  N   CYS A  15      22.734   7.457 -15.769  1.00 64.02           N  
ATOM    108  CA  CYS A  15      22.621   6.941 -14.410  1.00 64.02           C  
ATOM    109  C   CYS A  15      21.446   7.579 -13.680  1.00 64.02           C  
ATOM    110  CB  CYS A  15      23.913   7.191 -13.633  1.00 64.02           C  
ATOM    111  O   CYS A  15      20.927   7.014 -12.715  1.00 64.02           O  
ATOM    112  SG  CYS A  15      25.306   6.187 -14.194  1.00 64.02           S  
ATOM    113  N   LEU A  16      20.874   8.650 -14.216  1.00 60.88           N  
ATOM    114  CA  LEU A  16      19.781   9.308 -13.510  1.00 60.88           C  
ATOM    115  C   LEU A  16      18.450   8.629 -13.813  1.00 60.88           C  
ATOM    116  CB  LEU A  16      19.710  10.789 -13.893  1.00 60.88           C  
ATOM    117  O   LEU A  16      17.469   8.823 -13.091  1.00 60.88           O  
ATOM    118  CG  LEU A  16      20.850  11.675 -13.388  1.00 60.88           C  
ATOM    119  CD1 LEU A  16      20.777  13.054 -14.036  1.00 60.88           C  
ATOM    120  CD2 LEU A  16      20.806  11.790 -11.868  1.00 60.88           C  
ATOM    121  N   ASP A  17      18.438   7.718 -14.799  1.00 56.84           N  
ATOM    122  CA  ASP A  17      17.159   7.071 -15.077  1.00 56.84           C  
ATOM    123  C   ASP A  17      16.980   5.819 -14.220  1.00 56.84           C  
ATOM    124  CB  ASP A  17      17.050   6.712 -16.560  1.00 56.84           C  
ATOM    125  O   ASP A  17      16.205   4.927 -14.570  1.00 56.84           O  
ATOM    126  CG  ASP A  17      16.667   7.897 -17.430  1.00 56.84           C  
ATOM    127  OD1 ASP A  17      15.848   8.734 -16.993  1.00 56.84           O  
ATOM    128  OD2 ASP A  17      17.186   7.992 -18.563  1.00 56.84           O  
ATOM    129  N   LEU A  18      17.916   5.559 -13.280  1.00 59.95           N  
ATOM    130  CA  LEU A  18      17.682   4.445 -12.368  1.00 59.95           C  
ATOM    131  C   LEU A  18      16.365   4.623 -11.620  1.00 59.95           C  
ATOM    132  CB  LEU A  18      18.836   4.317 -11.370  1.00 59.95           C  
ATOM    133  O   LEU A  18      16.104   5.689 -11.057  1.00 59.95           O  
ATOM    134  CG  LEU A  18      20.142   3.738 -11.915  1.00 59.95           C  
ATOM    135  CD1 LEU A  18      21.332   4.543 -11.404  1.00 59.95           C  
ATOM    136  CD2 LEU A  18      20.278   2.269 -11.528  1.00 59.95           C  
ATOM    137  N   GLY A  19      15.269   4.760 -12.171  1.00 64.00           N  
ATOM    138  CA  GLY A  19      13.926   4.628 -11.628  1.00 64.00           C  
ATOM    139  C   GLY A  19      13.905   4.482 -10.119  1.00 64.00           C  
ATOM    140  O   GLY A  19      14.713   3.745  -9.550  1.00 64.00           O  
ATOM    141  N   ASP A  20      13.811   5.544  -9.382  1.00 72.57           N  
ATOM    142  CA  ASP A  20      13.695   5.556  -7.927  1.00 72.57           C  
ATOM    143  C   ASP A  20      12.807   4.415  -7.436  1.00 72.57           C  
ATOM    144  CB  ASP A  20      13.142   6.898  -7.443  1.00 72.57           C  
ATOM    145  O   ASP A  20      11.707   4.210  -7.954  1.00 72.57           O  
ATOM    146  CG  ASP A  20      14.126   8.042  -7.614  1.00 72.57           C  
ATOM    147  OD1 ASP A  20      15.350   7.792  -7.658  1.00 72.57           O  
ATOM    148  OD2 ASP A  20      13.673   9.204  -7.704  1.00 72.57           O  
ATOM    149  N   SER A  21      13.487   3.281  -7.097  1.00 87.98           N  
ATOM    150  CA  SER A  21      12.701   2.269  -6.400  1.00 87.98           C  
ATOM    151  C   SER A  21      12.054   2.841  -5.143  1.00 87.98           C  
ATOM    152  CB  SER A  21      13.575   1.069  -6.033  1.00 87.98           C  
ATOM    153  O   SER A  21      12.550   3.813  -4.570  1.00 87.98           O  
ATOM    154  OG  SER A  21      14.598   1.449  -5.129  1.00 87.98           O  
ATOM    155  N   VAL A  22      10.719   2.446  -4.904  1.00 95.29           N  
ATOM    156  CA  VAL A  22       9.974   2.878  -3.726  1.00 95.29           C  
ATOM    157  C   VAL A  22       9.758   1.693  -2.788  1.00 95.29           C  
ATOM    158  CB  VAL A  22       8.617   3.508  -4.112  1.00 95.29           C  
ATOM    159  O   VAL A  22       9.659   0.548  -3.236  1.00 95.29           O  
ATOM    160  CG1 VAL A  22       7.702   2.467  -4.755  1.00 95.29           C  
ATOM    161  CG2 VAL A  22       7.949   4.126  -2.885  1.00 95.29           C  
ATOM    162  N   ILE A  23       9.828   1.945  -1.453  1.00 97.42           N  
ATOM    163  CA  ILE A  23       9.537   0.954  -0.423  1.00 97.42           C  
ATOM    164  C   ILE A  23       8.086   1.093   0.032  1.00 97.42           C  
ATOM    165  CB  ILE A  23      10.492   1.094   0.783  1.00 97.42           C  
ATOM    166  O   ILE A  23       7.658   2.175   0.442  1.00 97.42           O  
ATOM    167  CG1 ILE A  23      11.951   0.996   0.323  1.00 97.42           C  
ATOM    168  CG2 ILE A  23      10.180   0.036   1.846  1.00 97.42           C  
ATOM    169  CD1 ILE A  23      12.965   1.376   1.393  1.00 97.42           C  
ATOM    170  N   CYS A  24       7.285  -0.055  -0.027  1.00 98.06           N  
ATOM    171  CA  CYS A  24       5.869  -0.017   0.321  1.00 98.06           C  
ATOM    172  C   CYS A  24       5.556  -1.003   1.440  1.00 98.06           C  
ATOM    173  CB  CYS A  24       5.007  -0.329  -0.902  1.00 98.06           C  
ATOM    174  O   CYS A  24       6.217  -2.035   1.568  1.00 98.06           O  
ATOM    175  SG  CYS A  24       5.236   0.829  -2.268  1.00 98.06           S  
ATOM    176  N   TYR A  25       4.574  -0.679   2.191  1.00 98.01           N  
ATOM    177  CA  TYR A  25       4.072  -1.621   3.186  1.00 98.01           C  
ATOM    178  C   TYR A  25       3.183  -2.676   2.538  1.00 98.01           C  
ATOM    179  CB  TYR A  25       3.294  -0.883   4.280  1.00 98.01           C  
ATOM    180  O   TYR A  25       2.421  -2.374   1.616  1.00 98.01           O  
ATOM    181  CG  TYR A  25       4.176  -0.169   5.276  1.00 98.01           C  
ATOM    182  CD1 TYR A  25       5.022  -0.882   6.123  1.00 98.01           C  
ATOM    183  CD2 TYR A  25       4.165   1.218   5.372  1.00 98.01           C  
ATOM    184  CE1 TYR A  25       5.835  -0.228   7.043  1.00 98.01           C  
ATOM    185  CE2 TYR A  25       4.974   1.882   6.288  1.00 98.01           C  
ATOM    186  OH  TYR A  25       6.607   1.803   8.027  1.00 98.01           O  
ATOM    187  CZ  TYR A  25       5.804   1.151   7.118  1.00 98.01           C  
ATOM    188  N   PHE A  26       3.291  -3.963   2.986  1.00 96.91           N  
ATOM    189  CA  PHE A  26       2.441  -5.071   2.566  1.00 96.91           C  
ATOM    190  C   PHE A  26       1.561  -5.544   3.717  1.00 96.91           C  
ATOM    191  CB  PHE A  26       3.290  -6.233   2.042  1.00 96.91           C  
ATOM    192  O   PHE A  26       0.741  -6.450   3.547  1.00 96.91           O  
ATOM    193  CG  PHE A  26       3.804  -6.027   0.643  1.00 96.91           C  
ATOM    194  CD1 PHE A  26       3.314  -6.788  -0.411  1.00 96.91           C  
ATOM    195  CD2 PHE A  26       4.777  -5.071   0.382  1.00 96.91           C  
ATOM    196  CE1 PHE A  26       3.788  -6.600  -1.708  1.00 96.91           C  
ATOM    197  CE2 PHE A  26       5.255  -4.877  -0.911  1.00 96.91           C  
ATOM    198  CZ  PHE A  26       4.760  -5.643  -1.954  1.00 96.91           C  
ATOM    199  N   GLY A  27       1.683  -4.886   4.884  1.00 93.58           N  
ATOM    200  CA  GLY A  27       1.008  -5.102   6.154  1.00 93.58           C  
ATOM    201  C   GLY A  27       1.468  -4.151   7.243  1.00 93.58           C  
ATOM    202  O   GLY A  27       2.192  -3.191   6.971  1.00 93.58           O  
ATOM    203  N   GLU A  28       0.993  -4.380   8.499  1.00 89.19           N  
ATOM    204  CA  GLU A  28       1.312  -3.489   9.610  1.00 89.19           C  
ATOM    205  C   GLU A  28       2.803  -3.520   9.931  1.00 89.19           C  
ATOM    206  CB  GLU A  28       0.498  -3.863  10.851  1.00 89.19           C  
ATOM    207  O   GLU A  28       3.409  -2.478  10.194  1.00 89.19           O  
ATOM    208  CG  GLU A  28       0.631  -2.870  11.996  1.00 89.19           C  
ATOM    209  CD  GLU A  28      -0.334  -3.140  13.140  1.00 89.19           C  
ATOM    210  OE1 GLU A  28      -0.416  -2.311  14.074  1.00 89.19           O  
ATOM    211  OE2 GLU A  28      -1.013  -4.191  13.102  1.00 89.19           O  
ATOM    212  N   ASN A  29       3.448  -4.571   9.697  1.00 91.89           N  
ATOM    213  CA  ASN A  29       4.835  -4.658  10.142  1.00 91.89           C  
ATOM    214  C   ASN A  29       5.732  -5.265   9.067  1.00 91.89           C  
ATOM    215  CB  ASN A  29       4.933  -5.470  11.436  1.00 91.89           C  
ATOM    216  O   ASN A  29       6.778  -5.838   9.376  1.00 91.89           O  
ATOM    217  CG  ASN A  29       4.191  -4.823  12.589  1.00 91.89           C  
ATOM    218  ND2 ASN A  29       3.411  -5.618  13.313  1.00 91.89           N  
ATOM    219  OD1 ASN A  29       4.316  -3.619  12.826  1.00 91.89           O  
ATOM    220  N   TYR A  30       5.236  -5.234   7.869  1.00 95.61           N  
ATOM    221  CA  TYR A  30       6.000  -5.812   6.768  1.00 95.61           C  
ATOM    222  C   TYR A  30       6.075  -4.847   5.591  1.00 95.61           C  
ATOM    223  CB  TYR A  30       5.377  -7.137   6.319  1.00 95.61           C  
ATOM    224  O   TYR A  30       5.057  -4.299   5.163  1.00 95.61           O  
ATOM    225  CG  TYR A  30       6.069  -7.762   5.132  1.00 95.61           C  
ATOM    226  CD1 TYR A  30       5.416  -7.890   3.908  1.00 95.61           C  
ATOM    227  CD2 TYR A  30       7.376  -8.225   5.232  1.00 95.61           C  
ATOM    228  CE1 TYR A  30       6.049  -8.467   2.812  1.00 95.61           C  
ATOM    229  CE2 TYR A  30       8.019  -8.803   4.142  1.00 95.61           C  
ATOM    230  OH  TYR A  30       7.981  -9.491   1.857  1.00 95.61           O  
ATOM    231  CZ  TYR A  30       7.349  -8.920   2.939  1.00 95.61           C  
ATOM    232  N   SER A  31       7.358  -4.593   5.073  1.00 97.44           N  
ATOM    233  CA  SER A  31       7.584  -3.738   3.912  1.00 97.44           C  
ATOM    234  C   SER A  31       8.601  -4.356   2.959  1.00 97.44           C  
ATOM    235  CB  SER A  31       8.060  -2.353   4.351  1.00 97.44           C  
ATOM    236  O   SER A  31       9.383  -5.224   3.355  1.00 97.44           O  
ATOM    237  OG  SER A  31       9.309  -2.438   5.015  1.00 97.44           O  
ATOM    238  N   GLN A  32       8.449  -3.903   1.700  1.00 97.18           N  
ATOM    239  CA  GLN A  32       9.330  -4.408   0.652  1.00 97.18           C  
ATOM    240  C   GLN A  32       9.591  -3.341  -0.408  1.00 97.18           C  
ATOM    241  CB  GLN A  32       8.732  -5.657   0.003  1.00 97.18           C  
ATOM    242  O   GLN A  32       8.770  -2.444  -0.608  1.00 97.18           O  
ATOM    243  CG  GLN A  32       9.584  -6.235  -1.119  1.00 97.18           C  
ATOM    244  CD  GLN A  32       9.010  -7.518  -1.691  1.00 97.18           C  
ATOM    245  NE2 GLN A  32       9.875  -8.493  -1.947  1.00 97.18           N  
ATOM    246  OE1 GLN A  32       7.798  -7.632  -1.901  1.00 97.18           O  
ATOM    247  N   THR A  33      10.852  -3.424  -1.024  1.00 97.21           N  
ATOM    248  CA  THR A  33      11.160  -2.576  -2.170  1.00 97.21           C  
ATOM    249  C   THR A  33      10.370  -3.018  -3.398  1.00 97.21           C  
ATOM    250  CB  THR A  33      12.666  -2.597  -2.491  1.00 97.21           C  
ATOM    251  O   THR A  33      10.353  -4.202  -3.739  1.00 97.21           O  
ATOM    252  CG2 THR A  33      12.995  -1.659  -3.647  1.00 97.21           C  
ATOM    253  OG1 THR A  33      13.402  -2.185  -1.332  1.00 97.21           O  
ATOM    254  N   CYS A  34       9.686  -2.055  -4.092  1.00 95.55           N  
ATOM    255  CA  CYS A  34       8.887  -2.354  -5.275  1.00 95.55           C  
ATOM    256  C   CYS A  34       9.742  -2.307  -6.536  1.00 95.55           C  
ATOM    257  CB  CYS A  34       7.725  -1.369  -5.400  1.00 95.55           C  
ATOM    258  O   CYS A  34      10.799  -1.674  -6.552  1.00 95.55           O  
ATOM    259  SG  CYS A  34       6.505  -1.513  -4.076  1.00 95.55           S  
ATOM    260  N   PRO A  35       9.278  -3.086  -7.547  1.00 94.47           N  
ATOM    261  CA  PRO A  35       9.961  -2.974  -8.838  1.00 94.47           C  
ATOM    262  C   PRO A  35       9.981  -1.544  -9.373  1.00 94.47           C  
ATOM    263  CB  PRO A  35       9.138  -3.886  -9.752  1.00 94.47           C  
ATOM    264  O   PRO A  35       9.153  -0.720  -8.975  1.00 94.47           O  
ATOM    265  CG  PRO A  35       8.443  -4.829  -8.824  1.00 94.47           C  
ATOM    266  CD  PRO A  35       8.123  -4.098  -7.552  1.00 94.47           C  
ATOM    267  N   ASP A  36      10.914  -1.226 -10.244  1.00 90.75           N  
ATOM    268  CA  ASP A  36      11.036   0.102 -10.840  1.00 90.75           C  
ATOM    269  C   ASP A  36       9.745   0.505 -11.550  1.00 90.75           C  
ATOM    270  CB  ASP A  36      12.211   0.145 -11.819  1.00 90.75           C  
ATOM    271  O   ASP A  36       9.155  -0.295 -12.277  1.00 90.75           O  
ATOM    272  CG  ASP A  36      13.560   0.042 -11.131  1.00 90.75           C  
ATOM    273  OD1 ASP A  36      13.651   0.334  -9.919  1.00 90.75           O  
ATOM    274  OD2 ASP A  36      14.543  -0.332 -11.807  1.00 90.75           O  
ATOM    275  N   GLY A  37       9.338   1.704 -11.224  1.00 90.14           N  
ATOM    276  CA  GLY A  37       8.157   2.225 -11.894  1.00 90.14           C  
ATOM    277  C   GLY A  37       6.870   1.937 -11.145  1.00 90.14           C  
ATOM    278  O   GLY A  37       5.794   2.376 -11.558  1.00 90.14           O  
ATOM    279  N   HIS A  38       7.016   1.108 -10.063  1.00 94.37           N  
ATOM    280  CA  HIS A  38       5.826   0.799  -9.278  1.00 94.37           C  
ATOM    281  C   HIS A  38       5.591   1.848  -8.197  1.00 94.37           C  
ATOM    282  CB  HIS A  38       5.948  -0.589  -8.645  1.00 94.37           C  
ATOM    283  O   HIS A  38       6.489   2.632  -7.880  1.00 94.37           O  
ATOM    284  CG  HIS A  38       5.722  -1.710  -9.608  1.00 94.37           C  
ATOM    285  CD2 HIS A  38       4.869  -2.761  -9.566  1.00 94.37           C  
ATOM    286  ND1 HIS A  38       6.428  -1.833 -10.785  1.00 94.37           N  
ATOM    287  CE1 HIS A  38       6.017  -2.914 -11.427  1.00 94.37           C  
ATOM    288  NE2 HIS A  38       5.072  -3.495 -10.708  1.00 94.37           N  
ATOM    289  N   GLN A  39       4.265   1.859  -7.726  1.00 95.67           N  
ATOM    290  CA  GLN A  39       3.875   2.724  -6.617  1.00 95.67           C  
ATOM    291  C   GLN A  39       3.211   1.923  -5.501  1.00 95.67           C  
ATOM    292  CB  GLN A  39       2.934   3.828  -7.103  1.00 95.67           C  
ATOM    293  O   GLN A  39       2.920   0.737  -5.669  1.00 95.67           O  
ATOM    294  CG  GLN A  39       1.646   3.307  -7.726  1.00 95.67           C  
ATOM    295  CD  GLN A  39       0.846   4.396  -8.417  1.00 95.67           C  
ATOM    296  NE2 GLN A  39      -0.325   4.036  -8.931  1.00 95.67           N  
ATOM    297  OE1 GLN A  39       1.277   5.551  -8.486  1.00 95.67           O  
ATOM    298  N   CYS A  40       3.062   2.525  -4.384  1.00 97.04           N  
ATOM    299  CA  CYS A  40       2.402   1.879  -3.255  1.00 97.04           C  
ATOM    300  C   CYS A  40       0.887   2.003  -3.366  1.00 97.04           C  
ATOM    301  CB  CYS A  40       2.877   2.488  -1.936  1.00 97.04           C  
ATOM    302  O   CYS A  40       0.379   2.964  -3.945  1.00 97.04           O  
ATOM    303  SG  CYS A  40       4.667   2.415  -1.703  1.00 97.04           S  
ATOM    304  N   PHE A  41       0.148   0.997  -2.908  1.00 97.00           N  
ATOM    305  CA  PHE A  41      -1.305   1.113  -2.860  1.00 97.00           C  
ATOM    306  C   PHE A  41      -1.849   0.558  -1.549  1.00 97.00           C  
ATOM    307  CB  PHE A  41      -1.944   0.381  -4.045  1.00 97.00           C  
ATOM    308  O   PHE A  41      -1.205  -0.273  -0.905  1.00 97.00           O  
ATOM    309  CG  PHE A  41      -1.968  -1.116  -3.892  1.00 97.00           C  
ATOM    310  CD1 PHE A  41      -0.903  -1.891  -4.335  1.00 97.00           C  
ATOM    311  CD2 PHE A  41      -3.056  -1.748  -3.305  1.00 97.00           C  
ATOM    312  CE1 PHE A  41      -0.923  -3.277  -4.195  1.00 97.00           C  
ATOM    313  CE2 PHE A  41      -3.083  -3.132  -3.162  1.00 97.00           C  
ATOM    314  CZ  PHE A  41      -2.016  -3.895  -3.608  1.00 97.00           C  
ATOM    315  N   THR A  42      -2.990   1.079  -1.185  1.00 96.40           N  
ATOM    316  CA  THR A  42      -3.828   0.555  -0.111  1.00 96.40           C  
ATOM    317  C   THR A  42      -5.268   0.379  -0.585  1.00 96.40           C  
ATOM    318  CB  THR A  42      -3.799   1.478   1.121  1.00 96.40           C  
ATOM    319  O   THR A  42      -5.890   1.330  -1.064  1.00 96.40           O  
ATOM    320  CG2 THR A  42      -4.586   0.875   2.279  1.00 96.40           C  
ATOM    321  OG1 THR A  42      -2.440   1.675   1.532  1.00 96.40           O  
ATOM    322  N   ARG A  43      -5.763  -0.896  -0.486  1.00 94.83           N  
ATOM    323  CA  ARG A  43      -7.148  -1.202  -0.833  1.00 94.83           C  
ATOM    324  C   ARG A  43      -7.928  -1.669   0.391  1.00 94.83           C  
ATOM    325  CB  ARG A  43      -7.204  -2.269  -1.928  1.00 94.83           C  
ATOM    326  O   ARG A  43      -7.455  -2.518   1.149  1.00 94.83           O  
ATOM    327  CG  ARG A  43      -6.687  -1.795  -3.277  1.00 94.83           C  
ATOM    328  CD  ARG A  43      -6.835  -2.867  -4.347  1.00 94.83           C  
ATOM    329  NE  ARG A  43      -6.027  -2.568  -5.526  1.00 94.83           N  
ATOM    330  NH1 ARG A  43      -6.683  -4.443  -6.706  1.00 94.83           N  
ATOM    331  NH2 ARG A  43      -5.204  -2.958  -7.634  1.00 94.83           N  
ATOM    332  CZ  ARG A  43      -5.973  -3.324  -6.619  1.00 94.83           C  
ATOM    333  N   THR A  44      -9.124  -1.026   0.497  1.00 94.10           N  
ATOM    334  CA  THR A  44      -9.976  -1.403   1.620  1.00 94.10           C  
ATOM    335  C   THR A  44     -11.390  -1.722   1.142  1.00 94.10           C  
ATOM    336  CB  THR A  44     -10.029  -0.288   2.681  1.00 94.10           C  
ATOM    337  O   THR A  44     -11.899  -1.079   0.222  1.00 94.10           O  
ATOM    338  CG2 THR A  44      -8.638   0.018   3.226  1.00 94.10           C  
ATOM    339  OG1 THR A  44     -10.570   0.900   2.090  1.00 94.10           O  
ATOM    340  N   TRP A  45     -11.896  -2.748   1.635  1.00 93.53           N  
ATOM    341  CA  TRP A  45     -13.278  -3.097   1.323  1.00 93.53           C  
ATOM    342  C   TRP A  45     -13.928  -3.840   2.486  1.00 93.53           C  
ATOM    343  CB  TRP A  45     -13.345  -3.950   0.054  1.00 93.53           C  
ATOM    344  O   TRP A  45     -13.237  -4.316   3.390  1.00 93.53           O  
ATOM    345  CG  TRP A  45     -12.781  -5.330   0.218  1.00 93.53           C  
ATOM    346  CD1 TRP A  45     -13.474  -6.477   0.489  1.00 93.53           C  
ATOM    347  CD2 TRP A  45     -11.403  -5.706   0.125  1.00 93.53           C  
ATOM    348  CE2 TRP A  45     -11.334  -7.098   0.351  1.00 93.53           C  
ATOM    349  CE3 TRP A  45     -10.219  -4.999  -0.128  1.00 93.53           C  
ATOM    350  NE1 TRP A  45     -12.609  -7.544   0.570  1.00 93.53           N  
ATOM    351  CH2 TRP A  45      -8.982  -7.084   0.081  1.00 93.53           C  
ATOM    352  CZ2 TRP A  45     -10.125  -7.799   0.331  1.00 93.53           C  
ATOM    353  CZ3 TRP A  45      -9.018  -5.698  -0.147  1.00 93.53           C  
ATOM    354  N   CYS A  46     -15.274  -3.828   2.494  1.00 92.71           N  
ATOM    355  CA  CYS A  46     -16.033  -4.452   3.572  1.00 92.71           C  
ATOM    356  C   CYS A  46     -16.645  -5.770   3.116  1.00 92.71           C  
ATOM    357  CB  CYS A  46     -17.132  -3.512   4.067  1.00 92.71           C  
ATOM    358  O   CYS A  46     -17.384  -5.808   2.131  1.00 92.71           O  
ATOM    359  SG  CYS A  46     -17.847  -4.000   5.653  1.00 92.71           S  
ATOM    360  N   ASP A  47     -16.276  -6.804   3.774  1.00 90.86           N  
ATOM    361  CA  ASP A  47     -16.968  -8.076   3.588  1.00 90.86           C  
ATOM    362  C   ASP A  47     -18.084  -8.250   4.616  1.00 90.86           C  
ATOM    363  CB  ASP A  47     -15.982  -9.242   3.680  1.00 90.86           C  
ATOM    364  O   ASP A  47     -18.371  -7.333   5.389  1.00 90.86           O  
ATOM    365  CG  ASP A  47     -15.372  -9.395   5.062  1.00 90.86           C  
ATOM    366  OD1 ASP A  47     -15.898  -8.805   6.030  1.00 90.86           O  
ATOM    367  OD2 ASP A  47     -14.354 -10.111   5.184  1.00 90.86           O  
ATOM    368  N   PRO A  48     -18.861  -9.290   4.552  1.00 92.12           N  
ATOM    369  CA  PRO A  48     -20.007  -9.448   5.450  1.00 92.12           C  
ATOM    370  C   PRO A  48     -19.609  -9.421   6.924  1.00 92.12           C  
ATOM    371  CB  PRO A  48     -20.572 -10.817   5.063  1.00 92.12           C  
ATOM    372  O   PRO A  48     -20.467  -9.256   7.796  1.00 92.12           O  
ATOM    373  CG  PRO A  48     -20.223 -10.980   3.619  1.00 92.12           C  
ATOM    374  CD  PRO A  48     -18.866 -10.379   3.386  1.00 92.12           C  
ATOM    375  N   TRP A  49     -18.419  -9.482   7.289  1.00 89.56           N  
ATOM    376  CA  TRP A  49     -17.974  -9.547   8.677  1.00 89.56           C  
ATOM    377  C   TRP A  49     -17.351  -8.225   9.112  1.00 89.56           C  
ATOM    378  CB  TRP A  49     -16.968 -10.687   8.866  1.00 89.56           C  
ATOM    379  O   TRP A  49     -16.658  -8.164  10.131  1.00 89.56           O  
ATOM    380  CG  TRP A  49     -17.528 -12.047   8.578  1.00 89.56           C  
ATOM    381  CD1 TRP A  49     -18.393 -12.764   9.358  1.00 89.56           C  
ATOM    382  CD2 TRP A  49     -17.258 -12.857   7.430  1.00 89.56           C  
ATOM    383  CE2 TRP A  49     -17.994 -14.053   7.579  1.00 89.56           C  
ATOM    384  CE3 TRP A  49     -16.464 -12.686   6.288  1.00 89.56           C  
ATOM    385  NE1 TRP A  49     -18.677 -13.972   8.763  1.00 89.56           N  
ATOM    386  CH2 TRP A  49     -17.175 -14.882   5.519  1.00 89.56           C  
ATOM    387  CZ2 TRP A  49     -17.959 -15.075   6.627  1.00 89.56           C  
ATOM    388  CZ3 TRP A  49     -16.431 -13.704   5.341  1.00 89.56           C  
ATOM    389  N   CYS A  50     -17.472  -7.203   8.411  1.00 89.54           N  
ATOM    390  CA  CYS A  50     -16.847  -5.915   8.693  1.00 89.54           C  
ATOM    391  C   CYS A  50     -17.327  -5.356  10.027  1.00 89.54           C  
ATOM    392  CB  CYS A  50     -17.145  -4.918   7.574  1.00 89.54           C  
ATOM    393  O   CYS A  50     -16.570  -4.689  10.734  1.00 89.54           O  
ATOM    394  SG  CYS A  50     -16.022  -5.048   6.165  1.00 89.54           S  
ATOM    395  N   SER A  51     -18.535  -5.718  10.343  1.00 86.98           N  
ATOM    396  CA  SER A  51     -19.112  -5.200  11.579  1.00 86.98           C  
ATOM    397  C   SER A  51     -18.412  -5.783  12.802  1.00 86.98           C  
ATOM    398  CB  SER A  51     -20.609  -5.506  11.643  1.00 86.98           C  
ATOM    399  O   SER A  51     -18.436  -5.187  13.881  1.00 86.98           O  
ATOM    400  OG  SER A  51     -21.288  -4.927  10.542  1.00 86.98           O  
ATOM    401  N   VAL A  52     -17.758  -6.860  12.660  1.00 87.70           N  
ATOM    402  CA  VAL A  52     -17.129  -7.561  13.775  1.00 87.70           C  
ATOM    403  C   VAL A  52     -15.626  -7.293  13.771  1.00 87.70           C  
ATOM    404  CB  VAL A  52     -17.400  -9.081  13.716  1.00 87.70           C  
ATOM    405  O   VAL A  52     -15.038  -7.003  14.816  1.00 87.70           O  
ATOM    406  CG1 VAL A  52     -16.694  -9.800  14.864  1.00 87.70           C  
ATOM    407  CG2 VAL A  52     -18.902  -9.356  13.752  1.00 87.70           C  
ATOM    408  N   ARG A  53     -14.953  -7.277  12.551  1.00 86.83           N  
ATOM    409  CA  ARG A  53     -13.495  -7.224  12.516  1.00 86.83           C  
ATOM    410  C   ARG A  53     -13.009  -5.961  11.813  1.00 86.83           C  
ATOM    411  CB  ARG A  53     -12.928  -8.463  11.818  1.00 86.83           C  
ATOM    412  O   ARG A  53     -11.808  -5.687  11.777  1.00 86.83           O  
ATOM    413  CG  ARG A  53     -13.656  -8.833  10.535  1.00 86.83           C  
ATOM    414  CD  ARG A  53     -13.059 -10.075   9.887  1.00 86.83           C  
ATOM    415  NE  ARG A  53     -13.525 -10.242   8.513  1.00 86.83           N  
ATOM    416  NH1 ARG A  53     -11.606 -11.295   7.773  1.00 86.83           N  
ATOM    417  NH2 ARG A  53     -13.344 -10.918   6.326  1.00 86.83           N  
ATOM    418  CZ  ARG A  53     -12.824 -10.818   7.541  1.00 86.83           C  
ATOM    419  N   GLY A  54     -13.932  -5.234  11.217  1.00 88.55           N  
ATOM    420  CA  GLY A  54     -13.497  -4.099  10.418  1.00 88.55           C  
ATOM    421  C   GLY A  54     -13.280  -4.446   8.957  1.00 88.55           C  
ATOM    422  O   GLY A  54     -13.502  -5.587   8.545  1.00 88.55           O  
ATOM    423  N   PRO A  55     -12.860  -3.445   8.167  1.00 92.01           N  
ATOM    424  CA  PRO A  55     -12.669  -3.656   6.731  1.00 92.01           C  
ATOM    425  C   PRO A  55     -11.435  -4.499   6.417  1.00 92.01           C  
ATOM    426  CB  PRO A  55     -12.512  -2.234   6.184  1.00 92.01           C  
ATOM    427  O   PRO A  55     -10.519  -4.589   7.239  1.00 92.01           O  
ATOM    428  CG  PRO A  55     -11.971  -1.442   7.330  1.00 92.01           C  
ATOM    429  CD  PRO A  55     -12.484  -2.041   8.608  1.00 92.01           C  
ATOM    430  N   ARG A  56     -11.491  -5.129   5.266  1.00 92.75           N  
ATOM    431  CA  ARG A  56     -10.303  -5.792   4.739  1.00 92.75           C  
ATOM    432  C   ARG A  56      -9.323  -4.779   4.156  1.00 92.75           C  
ATOM    433  CB  ARG A  56     -10.689  -6.820   3.673  1.00 92.75           C  
ATOM    434  O   ARG A  56      -9.735  -3.771   3.578  1.00 92.75           O  
ATOM    435  CG  ARG A  56     -11.579  -7.939   4.190  1.00 92.75           C  
ATOM    436  CD  ARG A  56     -10.803  -8.922   5.056  1.00 92.75           C  
ATOM    437  NE  ARG A  56     -11.604 -10.097   5.388  1.00 92.75           N  
ATOM    438  NH1 ARG A  56      -9.984 -11.087   6.704  1.00 92.75           N  
ATOM    439  NH2 ARG A  56     -12.008 -12.119   6.400  1.00 92.75           N  
ATOM    440  CZ  ARG A  56     -11.197 -11.098   6.163  1.00 92.75           C  
ATOM    441  N   VAL A  57      -8.058  -5.134   4.452  1.00 93.99           N  
ATOM    442  CA  VAL A  57      -7.028  -4.222   3.966  1.00 93.99           C  
ATOM    443  C   VAL A  57      -5.986  -5.000   3.165  1.00 93.99           C  
ATOM    444  CB  VAL A  57      -6.348  -3.463   5.128  1.00 93.99           C  
ATOM    445  O   VAL A  57      -5.484  -6.029   3.621  1.00 93.99           O  
ATOM    446  CG1 VAL A  57      -5.285  -2.503   4.597  1.00 93.99           C  
ATOM    447  CG2 VAL A  57      -7.390  -2.709   5.953  1.00 93.99           C  
ATOM    448  N   GLU A  58      -5.792  -4.504   2.012  1.00 95.07           N  
ATOM    449  CA  GLU A  58      -4.706  -4.990   1.166  1.00 95.07           C  
ATOM    450  C   GLU A  58      -3.747  -3.862   0.796  1.00 95.07           C  
ATOM    451  CB  GLU A  58      -5.262  -5.643  -0.102  1.00 95.07           C  
ATOM    452  O   GLU A  58      -4.179  -2.783   0.385  1.00 95.07           O  
ATOM    453  CG  GLU A  58      -4.211  -6.359  -0.937  1.00 95.07           C  
ATOM    454  CD  GLU A  58      -4.783  -7.025  -2.179  1.00 95.07           C  
ATOM    455  OE1 GLU A  58      -4.072  -7.836  -2.814  1.00 95.07           O  
ATOM    456  OE2 GLU A  58      -5.950  -6.732  -2.520  1.00 95.07           O  
ATOM    457  N   MET A  59      -2.408  -4.193   0.948  1.00 96.63           N  
ATOM    458  CA  MET A  59      -1.352  -3.226   0.662  1.00 96.63           C  
ATOM    459  C   MET A  59      -0.262  -3.849  -0.203  1.00 96.63           C  
ATOM    460  CB  MET A  59      -0.747  -2.690   1.961  1.00 96.63           C  
ATOM    461  O   MET A  59      -0.094  -5.070  -0.213  1.00 96.63           O  
ATOM    462  CG  MET A  59      -1.781  -2.221   2.972  1.00 96.63           C  
ATOM    463  SD  MET A  59      -1.027  -1.710   4.565  1.00 96.63           S  
ATOM    464  CE  MET A  59      -0.340  -0.099   4.091  1.00 96.63           C  
ATOM    465  N   GLY A  60       0.398  -2.937  -1.019  1.00 96.89           N  
ATOM    466  CA  GLY A  60       1.474  -3.482  -1.832  1.00 96.89           C  
ATOM    467  C   GLY A  60       1.945  -2.529  -2.914  1.00 96.89           C  
ATOM    468  O   GLY A  60       1.883  -1.309  -2.745  1.00 96.89           O  
ATOM    469  N   CYS A  61       2.576  -3.235  -3.897  1.00 96.69           N  
ATOM    470  CA  CYS A  61       3.114  -2.510  -5.042  1.00 96.69           C  
ATOM    471  C   CYS A  61       2.253  -2.730  -6.280  1.00 96.69           C  
ATOM    472  CB  CYS A  61       4.551  -2.946  -5.325  1.00 96.69           C  
ATOM    473  O   CYS A  61       1.774  -3.840  -6.519  1.00 96.69           O  
ATOM    474  SG  CYS A  61       5.671  -2.715  -3.927  1.00 96.69           S  
ATOM    475  N   GLU A  62       2.095  -1.652  -7.014  1.00 95.32           N  
ATOM    476  CA  GLU A  62       1.347  -1.761  -8.263  1.00 95.32           C  
ATOM    477  C   GLU A  62       1.980  -0.911  -9.361  1.00 95.32           C  
ATOM    478  CB  GLU A  62      -0.112  -1.347  -8.053  1.00 95.32           C  
ATOM    479  O   GLU A  62       2.497   0.175  -9.093  1.00 95.32           O  
ATOM    480  CG  GLU A  62      -1.009  -1.625  -9.251  1.00 95.32           C  
ATOM    481  CD  GLU A  62      -1.220  -3.107  -9.512  1.00 95.32           C  
ATOM    482  OE1 GLU A  62      -0.775  -3.607 -10.571  1.00 95.32           O  
ATOM    483  OE2 GLU A  62      -1.835  -3.775  -8.651  1.00 95.32           O  
ATOM    484  N   ALA A  63       1.916  -1.475 -10.554  1.00 93.88           N  
ATOM    485  CA  ALA A  63       2.460  -0.735 -11.690  1.00 93.88           C  
ATOM    486  C   ALA A  63       1.640   0.521 -11.969  1.00 93.88           C  
ATOM    487  CB  ALA A  63       2.507  -1.623 -12.931  1.00 93.88           C  
ATOM    488  O   ALA A  63       2.198   1.586 -12.244  1.00 93.88           O  
ATOM    489  N   THR A  64       0.342   0.311 -11.918  1.00 92.23           N  
ATOM    490  CA  THR A  64      -0.602   1.400 -12.147  1.00 92.23           C  
ATOM    491  C   THR A  64      -1.705   1.390 -11.093  1.00 92.23           C  
ATOM    492  CB  THR A  64      -1.228   1.310 -13.551  1.00 92.23           C  
ATOM    493  O   THR A  64      -2.138   0.324 -10.650  1.00 92.23           O  
ATOM    494  CG2 THR A  64      -2.019   2.572 -13.881  1.00 92.23           C  
ATOM    495  OG1 THR A  64      -0.188   1.144 -14.522  1.00 92.23           O  
ATOM    496  N   CYS A  65      -2.098   2.626 -10.682  1.00 91.09           N  
ATOM    497  CA  CYS A  65      -3.182   2.749  -9.714  1.00 91.09           C  
ATOM    498  C   CYS A  65      -4.526   2.425 -10.357  1.00 91.09           C  
ATOM    499  CB  CYS A  65      -3.216   4.158  -9.123  1.00 91.09           C  
ATOM    500  O   CYS A  65      -5.006   3.171 -11.211  1.00 91.09           O  
ATOM    501  SG  CYS A  65      -4.188   4.288  -7.606  1.00 91.09           S  
ATOM    502  N   PRO A  66      -5.112   1.226  -9.976  1.00 85.67           N  
ATOM    503  CA  PRO A  66      -6.325   0.763 -10.655  1.00 85.67           C  
ATOM    504  C   PRO A  66      -7.554   1.598 -10.303  1.00 85.67           C  
ATOM    505  CB  PRO A  66      -6.481  -0.675 -10.154  1.00 85.67           C  
ATOM    506  O   PRO A  66      -7.567   2.281  -9.275  1.00 85.67           O  
ATOM    507  CG  PRO A  66      -5.783  -0.698  -8.833  1.00 85.67           C  
ATOM    508  CD  PRO A  66      -4.712   0.354  -8.841  1.00 85.67           C  
ATOM    509  N   THR A  67      -8.489   1.543 -11.319  1.00 86.96           N  
ATOM    510  CA  THR A  67      -9.860   1.952 -11.034  1.00 86.96           C  
ATOM    511  C   THR A  67     -10.624   0.833 -10.334  1.00 86.96           C  
ATOM    512  CB  THR A  67     -10.601   2.356 -12.322  1.00 86.96           C  
ATOM    513  O   THR A  67     -10.498  -0.337 -10.702  1.00 86.96           O  
ATOM    514  CG2 THR A  67     -11.955   2.982 -12.004  1.00 86.96           C  
ATOM    515  OG1 THR A  67      -9.807   3.304 -13.047  1.00 86.96           O  
ATOM    516  N   VAL A  68     -11.156   1.147  -9.196  1.00 86.70           N  
ATOM    517  CA  VAL A  68     -11.726   0.085  -8.374  1.00 86.70           C  
ATOM    518  C   VAL A  68     -13.232   0.002  -8.608  1.00 86.70           C  
ATOM    519  CB  VAL A  68     -11.431   0.308  -6.874  1.00 86.70           C  
ATOM    520  O   VAL A  68     -13.833   0.928  -9.157  1.00 86.70           O  
ATOM    521  CG1 VAL A  68      -9.937   0.163  -6.589  1.00 86.70           C  
ATOM    522  CG2 VAL A  68     -11.932   1.681  -6.430  1.00 86.70           C  
ATOM    523  N   LYS A  69     -13.812  -1.240  -8.369  1.00 86.64           N  
ATOM    524  CA  LYS A  69     -15.239  -1.547  -8.353  1.00 86.64           C  
ATOM    525  C   LYS A  69     -15.935  -0.862  -7.180  1.00 86.64           C  
ATOM    526  CB  LYS A  69     -15.462  -3.059  -8.284  1.00 86.64           C  
ATOM    527  O   LYS A  69     -15.277  -0.377  -6.258  1.00 86.64           O  
ATOM    528  CG  LYS A  69     -14.922  -3.819  -9.486  1.00 86.64           C  
ATOM    529  CD  LYS A  69     -15.198  -5.313  -9.373  1.00 86.64           C  
ATOM    530  CE  LYS A  69     -14.638  -6.078 -10.565  1.00 86.64           C  
ATOM    531  NZ  LYS A  69     -14.867  -7.548 -10.436  1.00 86.64           N  
ATOM    532  N   LYS A  70     -17.311  -0.789  -7.290  1.00 88.93           N  
ATOM    533  CA  LYS A  70     -18.121  -0.246  -6.202  1.00 88.93           C  
ATOM    534  C   LYS A  70     -17.861  -0.994  -4.898  1.00 88.93           C  
ATOM    535  CB  LYS A  70     -19.608  -0.311  -6.556  1.00 88.93           C  
ATOM    536  O   LYS A  70     -17.810  -2.225  -4.881  1.00 88.93           O  
ATOM    537  CG  LYS A  70     -20.504   0.477  -5.613  1.00 88.93           C  
ATOM    538  CD  LYS A  70     -21.960   0.434  -6.058  1.00 88.93           C  
ATOM    539  CE  LYS A  70     -22.866   1.171  -5.081  1.00 88.93           C  
ATOM    540  NZ  LYS A  70     -24.295   1.135  -5.515  1.00 88.93           N  
ATOM    541  N   GLY A  71     -17.551  -0.201  -3.851  1.00 89.60           N  
ATOM    542  CA  GLY A  71     -17.380  -0.764  -2.521  1.00 89.60           C  
ATOM    543  C   GLY A  71     -15.925  -0.927  -2.124  1.00 89.60           C  
ATOM    544  O   GLY A  71     -15.625  -1.366  -1.012  1.00 89.60           O  
ATOM    545  N   ILE A  72     -15.046  -0.685  -3.066  1.00 93.35           N  
ATOM    546  CA  ILE A  72     -13.615  -0.781  -2.803  1.00 93.35           C  
ATOM    547  C   ILE A  72     -12.988   0.611  -2.844  1.00 93.35           C  
ATOM    548  CB  ILE A  72     -12.915  -1.715  -3.816  1.00 93.35           C  
ATOM    549  O   ILE A  72     -13.205   1.368  -3.793  1.00 93.35           O  
ATOM    550  CG1 ILE A  72     -13.518  -3.123  -3.749  1.00 93.35           C  
ATOM    551  CG2 ILE A  72     -11.405  -1.753  -3.562  1.00 93.35           C  
ATOM    552  CD1 ILE A  72     -12.975  -4.079  -4.803  1.00 93.35           C  
ATOM    553  N   LYS A  73     -12.293   0.899  -1.762  1.00 92.79           N  
ATOM    554  CA  LYS A  73     -11.523   2.139  -1.718  1.00 92.79           C  
ATOM    555  C   LYS A  73     -10.042   1.876  -1.973  1.00 92.79           C  
ATOM    556  CB  LYS A  73     -11.707   2.838  -0.370  1.00 92.79           C  
ATOM    557  O   LYS A  73      -9.467   0.941  -1.412  1.00 92.79           O  
ATOM    558  CG  LYS A  73     -13.138   3.273  -0.089  1.00 92.79           C  
ATOM    559  CD  LYS A  73     -13.256   3.966   1.262  1.00 92.79           C  
ATOM    560  CE  LYS A  73     -14.694   4.364   1.564  1.00 92.79           C  
ATOM    561  NZ  LYS A  73     -14.813   5.054   2.883  1.00 92.79           N  
ATOM    562  N   ILE A  74      -9.463   2.689  -2.864  1.00 94.76           N  
ATOM    563  CA  ILE A  74      -8.053   2.475  -3.171  1.00 94.76           C  
ATOM    564  C   ILE A  74      -7.304   3.804  -3.116  1.00 94.76           C  
ATOM    565  CB  ILE A  74      -7.870   1.813  -4.556  1.00 94.76           C  
ATOM    566  O   ILE A  74      -7.824   4.835  -3.551  1.00 94.76           O  
ATOM    567  CG1 ILE A  74      -6.392   1.490  -4.802  1.00 94.76           C  
ATOM    568  CG2 ILE A  74      -8.426   2.715  -5.662  1.00 94.76           C  
ATOM    569  CD1 ILE A  74      -6.159   0.466  -5.905  1.00 94.76           C  
ATOM    570  N   PHE A  75      -6.114   3.753  -2.515  1.00 94.54           N  
ATOM    571  CA  PHE A  75      -5.187   4.876  -2.444  1.00 94.54           C  
ATOM    572  C   PHE A  75      -3.818   4.483  -2.987  1.00 94.54           C  
ATOM    573  CB  PHE A  75      -5.056   5.376  -1.002  1.00 94.54           C  
ATOM    574  O   PHE A  75      -3.284   3.429  -2.635  1.00 94.54           O  
ATOM    575  CG  PHE A  75      -4.004   6.437  -0.820  1.00 94.54           C  
ATOM    576  CD1 PHE A  75      -2.764   6.121  -0.279  1.00 94.54           C  
ATOM    577  CD2 PHE A  75      -4.256   7.751  -1.191  1.00 94.54           C  
ATOM    578  CE1 PHE A  75      -1.789   7.101  -0.110  1.00 94.54           C  
ATOM    579  CE2 PHE A  75      -3.286   8.736  -1.025  1.00 94.54           C  
ATOM    580  CZ  PHE A  75      -2.054   8.409  -0.483  1.00 94.54           C  
ATOM    581  N   CYS A  76      -3.298   5.334  -3.870  1.00 96.27           N  
ATOM    582  CA  CYS A  76      -1.964   5.103  -4.415  1.00 96.27           C  
ATOM    583  C   CYS A  76      -1.041   6.277  -4.112  1.00 96.27           C  
ATOM    584  CB  CYS A  76      -2.034   4.874  -5.924  1.00 96.27           C  
ATOM    585  O   CYS A  76      -1.481   7.427  -4.080  1.00 96.27           O  
ATOM    586  SG  CYS A  76      -2.980   3.410  -6.395  1.00 96.27           S  
ATOM    587  N   CYS A  77       0.262   6.004  -3.887  1.00 95.99           N  
ATOM    588  CA  CYS A  77       1.264   7.030  -3.620  1.00 95.99           C  
ATOM    589  C   CYS A  77       2.644   6.577  -4.083  1.00 95.99           C  
ATOM    590  CB  CYS A  77       1.302   7.368  -2.130  1.00 95.99           C  
ATOM    591  O   CYS A  77       2.850   5.398  -4.375  1.00 95.99           O  
ATOM    592  SG  CYS A  77       1.795   5.982  -1.082  1.00 95.99           S  
ATOM    593  N   SER A  78       3.642   7.495  -4.301  1.00 94.73           N  
ATOM    594  CA  SER A  78       4.875   7.127  -4.989  1.00 94.73           C  
ATOM    595  C   SER A  78       6.100   7.439  -4.134  1.00 94.73           C  
ATOM    596  CB  SER A  78       4.980   7.855  -6.329  1.00 94.73           C  
ATOM    597  O   SER A  78       7.219   7.509  -4.646  1.00 94.73           O  
ATOM    598  OG  SER A  78       3.922   7.474  -7.192  1.00 94.73           O  
ATOM    599  N   THR A  79       5.856   7.656  -2.794  1.00 95.07           N  
ATOM    600  CA  THR A  79       7.004   7.866  -1.919  1.00 95.07           C  
ATOM    601  C   THR A  79       7.200   6.674  -0.988  1.00 95.07           C  
ATOM    602  CB  THR A  79       6.844   9.151  -1.086  1.00 95.07           C  
ATOM    603  O   THR A  79       6.332   5.804  -0.894  1.00 95.07           O  
ATOM    604  CG2 THR A  79       6.632  10.366  -1.983  1.00 95.07           C  
ATOM    605  OG1 THR A  79       5.715   9.011  -0.215  1.00 95.07           O  
ATOM    606  N   ASP A  80       8.410   6.574  -0.370  1.00 96.85           N  
ATOM    607  CA  ASP A  80       8.711   5.449   0.510  1.00 96.85           C  
ATOM    608  C   ASP A  80       7.714   5.373   1.664  1.00 96.85           C  
ATOM    609  CB  ASP A  80      10.137   5.559   1.053  1.00 96.85           C  
ATOM    610  O   ASP A  80       7.443   6.378   2.325  1.00 96.85           O  
ATOM    611  CG  ASP A  80      11.195   5.258   0.006  1.00 96.85           C  
ATOM    612  OD1 ASP A  80      10.854   4.713  -1.066  1.00 96.85           O  
ATOM    613  OD2 ASP A  80      12.380   5.565   0.257  1.00 96.85           O  
ATOM    614  N   LYS A  81       7.168   4.137   1.789  1.00 96.63           N  
ATOM    615  CA  LYS A  81       6.301   3.829   2.923  1.00 96.63           C  
ATOM    616  C   LYS A  81       5.159   4.835   3.031  1.00 96.63           C  
ATOM    617  CB  LYS A  81       7.105   3.809   4.224  1.00 96.63           C  
ATOM    618  O   LYS A  81       4.797   5.257   4.131  1.00 96.63           O  
ATOM    619  CG  LYS A  81       8.189   2.742   4.265  1.00 96.63           C  
ATOM    620  CD  LYS A  81       8.912   2.731   5.606  1.00 96.63           C  
ATOM    621  CE  LYS A  81       9.992   1.658   5.651  1.00 96.63           C  
ATOM    622  NZ  LYS A  81      10.718   1.658   6.956  1.00 96.63           N  
ATOM    623  N   CYS A  82       4.584   5.277   2.026  1.00 97.01           N  
ATOM    624  CA  CYS A  82       3.538   6.292   1.965  1.00 97.01           C  
ATOM    625  C   CYS A  82       2.161   5.668   2.157  1.00 97.01           C  
ATOM    626  CB  CYS A  82       3.590   7.035   0.631  1.00 97.01           C  
ATOM    627  O   CYS A  82       1.146   6.363   2.091  1.00 97.01           O  
ATOM    628  SG  CYS A  82       3.159   6.009  -0.792  1.00 97.01           S  
ATOM    629  N   ASN A  83       2.119   4.349   2.268  1.00 96.99           N  
ATOM    630  CA  ASN A  83       0.851   3.641   2.413  1.00 96.99           C  
ATOM    631  C   ASN A  83       0.720   3.002   3.793  1.00 96.99           C  
ATOM    632  CB  ASN A  83       0.701   2.580   1.321  1.00 96.99           C  
ATOM    633  O   ASN A  83       0.490   1.797   3.904  1.00 96.99           O  
ATOM    634  CG  ASN A  83       1.790   1.526   1.376  1.00 96.99           C  
ATOM    635  ND2 ASN A  83       1.430   0.285   1.072  1.00 96.99           N  
ATOM    636  OD1 ASN A  83       2.945   1.825   1.690  1.00 96.99           O  
ATOM    637  N   PRO A  84       0.663   3.775   4.887  1.00 93.72           N  
ATOM    638  CA  PRO A  84       0.566   3.215   6.237  1.00 93.72           C  
ATOM    639  C   PRO A  84      -0.694   2.376   6.438  1.00 93.72           C  
ATOM    640  CB  PRO A  84       0.544   4.456   7.132  1.00 93.72           C  
ATOM    641  O   PRO A  84      -1.697   2.586   5.751  1.00 93.72           O  
ATOM    642  CG  PRO A  84      -0.085   5.522   6.293  1.00 93.72           C  
ATOM    643  CD  PRO A  84       0.329   5.310   4.865  1.00 93.72           C  
ATOM    644  N   PHE A  85      -0.481   1.336   7.323  1.00 90.73           N  
ATOM    645  CA  PHE A  85      -1.652   0.547   7.687  1.00 90.73           C  
ATOM    646  C   PHE A  85      -2.724   1.428   8.317  1.00 90.73           C  
ATOM    647  CB  PHE A  85      -1.265  -0.580   8.650  1.00 90.73           C  
ATOM    648  O   PHE A  85      -2.436   2.211   9.225  1.00 90.73           O  
ATOM    649  CG  PHE A  85      -2.343  -1.613   8.839  1.00 90.73           C  
ATOM    650  CD1 PHE A  85      -3.244  -1.513   9.892  1.00 90.73           C  
ATOM    651  CD2 PHE A  85      -2.455  -2.685   7.963  1.00 90.73           C  
ATOM    652  CE1 PHE A  85      -4.242  -2.468  10.070  1.00 90.73           C  
ATOM    653  CE2 PHE A  85      -3.451  -3.643   8.135  1.00 90.73           C  
ATOM    654  CZ  PHE A  85      -4.342  -3.533   9.190  1.00 90.73           C  
ATOM    655  N   PRO A  86      -3.977   1.377   7.762  1.00 87.84           N  
ATOM    656  CA  PRO A  86      -5.045   2.219   8.305  1.00 87.84           C  
ATOM    657  C   PRO A  86      -5.382   1.883   9.756  1.00 87.84           C  
ATOM    658  CB  PRO A  86      -6.232   1.919   7.386  1.00 87.84           C  
ATOM    659  O   PRO A  86      -5.269   0.725  10.168  1.00 87.84           O  
ATOM    660  CG  PRO A  86      -5.639   1.194   6.221  1.00 87.84           C  
ATOM    661  CD  PRO A  86      -4.308   0.636   6.634  1.00 87.84           C  
ATOM    662  N   LYS A  87      -5.592   2.951  10.569  1.00 83.66           N  
ATOM    663  CA  LYS A  87      -6.095   2.782  11.929  1.00 83.66           C  
ATOM    664  C   LYS A  87      -7.610   2.955  11.981  1.00 83.66           C  
ATOM    665  CB  LYS A  87      -5.421   3.775  12.878  1.00 83.66           C  
ATOM    666  O   LYS A  87      -8.147   3.931  11.452  1.00 83.66           O  
ATOM    667  CG  LYS A  87      -3.917   3.586  13.006  1.00 83.66           C  
ATOM    668  CD  LYS A  87      -3.314   4.562  14.007  1.00 83.66           C  
ATOM    669  CE  LYS A  87      -1.805   4.391  14.117  1.00 83.66           C  
ATOM    670  NZ  LYS A  87      -1.213   5.329  15.118  1.00 83.66           N  
ATOM    671  N   TRP A  88      -8.422   1.883  12.170  1.00 75.36           N  
ATOM    672  CA  TRP A  88      -9.863   2.066  12.306  1.00 75.36           C  
ATOM    673  C   TRP A  88     -10.320   1.756  13.727  1.00 75.36           C  
ATOM    674  CB  TRP A  88     -10.614   1.178  11.310  1.00 75.36           C  
ATOM    675  O   TRP A  88      -9.638   1.039  14.463  1.00 75.36           O  
ATOM    676  CG  TRP A  88     -10.227  -0.269  11.372  1.00 75.36           C  
ATOM    677  CD1 TRP A  88     -10.749  -1.227  12.196  1.00 75.36           C  
ATOM    678  CD2 TRP A  88      -9.230  -0.921  10.579  1.00 75.36           C  
ATOM    679  CE2 TRP A  88      -9.201  -2.276  10.976  1.00 75.36           C  
ATOM    680  CE3 TRP A  88      -8.358  -0.491   9.571  1.00 75.36           C  
ATOM    681  NE1 TRP A  88     -10.137  -2.437  11.963  1.00 75.36           N  
ATOM    682  CH2 TRP A  88      -7.490  -2.758   9.414  1.00 75.36           C  
ATOM    683  CZ2 TRP A  88      -8.333  -3.206  10.398  1.00 75.36           C  
ATOM    684  CZ3 TRP A  88      -7.495  -1.417   8.997  1.00 75.36           C  
ATOM    685  N   GLU A  89     -11.304   2.457  14.097  1.00 66.86           N  
ATOM    686  CA  GLU A  89     -12.003   2.184  15.349  1.00 66.86           C  
ATOM    687  C   GLU A  89     -12.852   0.921  15.242  1.00 66.86           C  
ATOM    688  CB  GLU A  89     -12.878   3.375  15.747  1.00 66.86           C  
ATOM    689  O   GLU A  89     -13.546   0.716  14.244  1.00 66.86           O  
ATOM    690  CG  GLU A  89     -12.100   4.536  16.349  1.00 66.86           C  
ATOM    691  CD  GLU A  89     -12.971   5.740  16.670  1.00 66.86           C  
ATOM    692  OE1 GLU A  89     -12.423   6.806  17.031  1.00 66.86           O  
ATOM    693  OE2 GLU A  89     -14.211   5.616  16.559  1.00 66.86           O  
ATOM    694  N   ARG A  90     -12.425  -0.170  15.948  1.00 62.60           N  
ATOM    695  CA  ARG A  90     -13.305  -1.331  16.036  1.00 62.60           C  
ATOM    696  C   ARG A  90     -14.742  -0.908  16.323  1.00 62.60           C  
ATOM    697  CB  ARG A  90     -12.817  -2.295  17.120  1.00 62.60           C  
ATOM    698  O   ARG A  90     -14.978   0.028  17.090  1.00 62.60           O  
ATOM    699  CG  ARG A  90     -11.511  -2.995  16.779  1.00 62.60           C  
ATOM    700  CD  ARG A  90     -11.224  -4.148  17.731  1.00 62.60           C  
ATOM    701  NE  ARG A  90      -9.840  -4.601  17.627  1.00 62.60           N  
ATOM    702  NH1 ARG A  90     -10.199  -6.611  18.707  1.00 62.60           N  
ATOM    703  NH2 ARG A  90      -8.106  -6.073  17.944  1.00 62.60           N  
ATOM    704  CZ  ARG A  90      -9.385  -5.761  18.093  1.00 62.60           C  
ATOM    705  N   PRO A  91     -15.733  -1.281  15.354  1.00 63.64           N  
ATOM    706  CA  PRO A  91     -17.117  -0.975  15.726  1.00 63.64           C  
ATOM    707  C   PRO A  91     -17.486  -1.505  17.109  1.00 63.64           C  
ATOM    708  CB  PRO A  91     -17.937  -1.670  14.637  1.00 63.64           C  
ATOM    709  O   PRO A  91     -16.965  -2.538  17.538  1.00 63.64           O  
ATOM    710  CG  PRO A  91     -16.934  -2.086  13.610  1.00 63.64           C  
ATOM    711  CD  PRO A  91     -15.568  -2.042  14.232  1.00 63.64           C  
ATOM    712  N   THR A  92     -17.682  -0.536  18.098  1.00 62.88           N  
ATOM    713  CA  THR A  92     -18.253  -0.835  19.407  1.00 62.88           C  
ATOM    714  C   THR A  92     -19.415  -1.815  19.278  1.00 62.88           C  
ATOM    715  CB  THR A  92     -18.734   0.446  20.113  1.00 62.88           C  
ATOM    716  O   THR A  92     -20.145  -1.795  18.284  1.00 62.88           O  
ATOM    717  CG2 THR A  92     -17.556   1.261  20.637  1.00 62.88           C  
ATOM    718  OG1 THR A  92     -19.478   1.246  19.185  1.00 62.88           O  
ATOM    719  N   ARG A  93     -19.176  -3.160  19.506  1.00 59.73           N  
ATOM    720  CA  ARG A  93     -20.281  -4.091  19.705  1.00 59.73           C  
ATOM    721  C   ARG A  93     -21.572  -3.347  20.031  1.00 59.73           C  
ATOM    722  CB  ARG A  93     -19.953  -5.084  20.822  1.00 59.73           C  
ATOM    723  O   ARG A  93     -21.585  -2.463  20.891  1.00 59.73           O  
ATOM    724  CG  ARG A  93     -19.362  -6.395  20.327  1.00 59.73           C  
ATOM    725  CD  ARG A  93     -19.462  -7.491  21.378  1.00 59.73           C  
ATOM    726  NE  ARG A  93     -18.178  -8.155  21.588  1.00 59.73           N  
ATOM    727  NH1 ARG A  93     -19.080 -10.262  21.875  1.00 59.73           N  
ATOM    728  NH2 ARG A  93     -16.812  -9.956  21.996  1.00 59.73           N  
ATOM    729  CZ  ARG A  93     -18.026  -9.456  21.819  1.00 59.73           C  
ATOM    730  N   ARG A  94     -22.340  -2.783  19.085  1.00 56.16           N  
ATOM    731  CA  ARG A  94     -23.669  -2.353  19.507  1.00 56.16           C  
ATOM    732  C   ARG A  94     -24.282  -3.348  20.486  1.00 56.16           C  
ATOM    733  CB  ARG A  94     -24.587  -2.176  18.295  1.00 56.16           C  
ATOM    734  O   ARG A  94     -24.201  -4.561  20.279  1.00 56.16           O  
ATOM    735  CG  ARG A  94     -25.803  -1.304  18.566  1.00 56.16           C  
ATOM    736  CD  ARG A  94     -26.684  -1.166  17.332  1.00 56.16           C  
ATOM    737  NE  ARG A  94     -26.335   0.017  16.550  1.00 56.16           N  
ATOM    738  NH1 ARG A  94     -28.513   0.547  15.995  1.00 56.16           N  
ATOM    739  NH2 ARG A  94     -26.785   1.855  15.249  1.00 56.16           N  
ATOM    740  CZ  ARG A  94     -27.212   0.804  15.933  1.00 56.16           C  
ATOM    741  N   PRO A  95     -24.544  -2.944  21.891  1.00 54.41           N  
ATOM    742  CA  PRO A  95     -25.235  -3.814  22.846  1.00 54.41           C  
ATOM    743  C   PRO A  95     -26.351  -4.632  22.199  1.00 54.41           C  
ATOM    744  CB  PRO A  95     -25.802  -2.832  23.873  1.00 54.41           C  
ATOM    745  O   PRO A  95     -26.947  -4.196  21.211  1.00 54.41           O  
ATOM    746  CG  PRO A  95     -25.289  -1.494  23.447  1.00 54.41           C  
ATOM    747  CD  PRO A  95     -24.728  -1.619  22.059  1.00 54.41           C  
TER     748      ALA A   1                                                      
ENDMDL                                                                          
END                                                                             
