# Supplementary material for: Domain loss enabled evolution of novel functions in the snake three-finger toxin gene superfamily
Source: Nat Commun. 2023 Aug 11;14:4861. doi: 10.1038/s41467-023-40550-0 (PMC10421932; doi:10.1038/s41467-023-40550-0)
Supplement: Supplementary file 5 — Supplementary Data 2 [file 41467_2023_40550_MOESM5_ESM.zip › SD2_structure_predictions/full_sequence/None|Povi_9|Pogona_vitticeps.pdb]

MODEL     1                                                                     
ATOM      1  N   MET A   1     -39.634  -2.939  38.857  1.00 59.09           N  
ATOM      2  CA  MET A   1     -39.092  -4.028  38.050  1.00 59.09           C  
ATOM      3  C   MET A   1     -39.052  -3.645  36.574  1.00 59.09           C  
ATOM      4  CB  MET A   1     -39.921  -5.300  38.238  1.00 59.09           C  
ATOM      5  O   MET A   1     -38.629  -4.440  35.734  1.00 59.09           O  
ATOM      6  CG  MET A   1     -40.826  -5.268  39.459  1.00 59.09           C  
ATOM      7  SD  MET A   1     -41.774  -6.824  39.673  1.00 59.09           S  
ATOM      8  CE  MET A   1     -41.431  -7.629  38.084  1.00 59.09           C  
ATOM      9  N   LYS A   2     -39.067  -2.323  36.139  1.00 63.26           N  
ATOM     10  CA  LYS A   2     -39.133  -1.719  34.812  1.00 63.26           C  
ATOM     11  C   LYS A   2     -37.863  -0.933  34.501  1.00 63.26           C  
ATOM     12  CB  LYS A   2     -40.355  -0.806  34.698  1.00 63.26           C  
ATOM     13  O   LYS A   2     -37.493  -0.777  33.335  1.00 63.26           O  
ATOM     14  CG  LYS A   2     -41.679  -1.551  34.618  1.00 63.26           C  
ATOM     15  CD  LYS A   2     -42.856  -0.590  34.507  1.00 63.26           C  
ATOM     16  CE  LYS A   2     -44.162  -1.331  34.255  1.00 63.26           C  
ATOM     17  NZ  LYS A   2     -45.348  -0.442  34.442  1.00 63.26           N  
ATOM     18  N   THR A   3     -36.992  -0.700  35.602  1.00 62.98           N  
ATOM     19  CA  THR A   3     -35.781   0.099  35.450  1.00 62.98           C  
ATOM     20  C   THR A   3     -34.592  -0.785  35.085  1.00 62.98           C  
ATOM     21  CB  THR A   3     -35.464   0.884  36.736  1.00 62.98           C  
ATOM     22  O   THR A   3     -33.692  -0.356  34.359  1.00 62.98           O  
ATOM     23  CG2 THR A   3     -36.520   1.952  37.003  1.00 62.98           C  
ATOM     24  OG1 THR A   3     -35.427  -0.022  37.845  1.00 62.98           O  
ATOM     25  N   ALA A   4     -34.698  -2.075  35.340  1.00 63.94           N  
ATOM     26  CA  ALA A   4     -33.695  -3.090  35.031  1.00 63.94           C  
ATOM     27  C   ALA A   4     -33.864  -3.612  33.607  1.00 63.94           C  
ATOM     28  CB  ALA A   4     -33.778  -4.242  36.029  1.00 63.94           C  
ATOM     29  O   ALA A   4     -32.879  -3.909  32.927  1.00 63.94           O  
ATOM     30  N   SER A   5     -35.099  -3.553  33.112  1.00 65.64           N  
ATOM     31  CA  SER A   5     -35.475  -3.938  31.755  1.00 65.64           C  
ATOM     32  C   SER A   5     -35.148  -2.833  30.756  1.00 65.64           C  
ATOM     33  CB  SER A   5     -36.966  -4.273  31.686  1.00 65.64           C  
ATOM     34  O   SER A   5     -34.711  -3.110  29.637  1.00 65.64           O  
ATOM     35  OG  SER A   5     -37.281  -4.916  30.463  1.00 65.64           O  
ATOM     36  N   PHE A   6     -35.080  -1.552  31.181  1.00 64.56           N  
ATOM     37  CA  PHE A   6     -34.712  -0.387  30.386  1.00 64.56           C  
ATOM     38  C   PHE A   6     -33.196  -0.245  30.304  1.00 64.56           C  
ATOM     39  CB  PHE A   6     -35.326   0.886  30.978  1.00 64.56           C  
ATOM     40  O   PHE A   6     -32.658   0.124  29.258  1.00 64.56           O  
ATOM     41  CG  PHE A   6     -36.673   1.233  30.403  1.00 64.56           C  
ATOM     42  CD1 PHE A   6     -36.775   1.915  29.197  1.00 64.56           C  
ATOM     43  CD2 PHE A   6     -37.838   0.876  31.070  1.00 64.56           C  
ATOM     44  CE1 PHE A   6     -38.020   2.238  28.663  1.00 64.56           C  
ATOM     45  CE2 PHE A   6     -39.086   1.195  30.542  1.00 64.56           C  
ATOM     46  CZ  PHE A   6     -39.175   1.877  29.339  1.00 64.56           C  
ATOM     47  N   LEU A   7     -32.513  -0.662  31.246  1.00 68.28           N  
ATOM     48  CA  LEU A   7     -31.057  -0.646  31.341  1.00 68.28           C  
ATOM     49  C   LEU A   7     -30.446  -1.773  30.514  1.00 68.28           C  
ATOM     50  CB  LEU A   7     -30.615  -0.771  32.801  1.00 68.28           C  
ATOM     51  O   LEU A   7     -29.418  -1.581  29.861  1.00 68.28           O  
ATOM     52  CG  LEU A   7     -30.480   0.536  33.584  1.00 68.28           C  
ATOM     53  CD1 LEU A   7     -30.786   0.305  35.060  1.00 68.28           C  
ATOM     54  CD2 LEU A   7     -29.085   1.124  33.407  1.00 68.28           C  
ATOM     55  N   LEU A   8     -31.085  -2.869  30.403  1.00 70.32           N  
ATOM     56  CA  LEU A   8     -30.696  -4.031  29.612  1.00 70.32           C  
ATOM     57  C   LEU A   8     -30.977  -3.799  28.131  1.00 70.32           C  
ATOM     58  CB  LEU A   8     -31.437  -5.281  30.094  1.00 70.32           C  
ATOM     59  O   LEU A   8     -30.200  -4.226  27.273  1.00 70.32           O  
ATOM     60  CG  LEU A   8     -30.627  -6.266  30.938  1.00 70.32           C  
ATOM     61  CD1 LEU A   8     -31.247  -6.412  32.323  1.00 70.32           C  
ATOM     62  CD2 LEU A   8     -30.539  -7.620  30.241  1.00 70.32           C  
ATOM     63  N   CYS A   9     -31.940  -3.016  27.760  1.00 71.19           N  
ATOM     64  CA  CYS A   9     -32.288  -2.603  26.405  1.00 71.19           C  
ATOM     65  C   CYS A   9     -31.356  -1.501  25.915  1.00 71.19           C  
ATOM     66  CB  CYS A   9     -33.737  -2.122  26.346  1.00 71.19           C  
ATOM     67  O   CYS A   9     -30.942  -1.503  24.754  1.00 71.19           O  
ATOM     68  SG  CYS A   9     -34.951  -3.457  26.414  1.00 71.19           S  
ATOM     69  N   PHE A  10     -30.926  -0.700  26.831  1.00 67.10           N  
ATOM     70  CA  PHE A  10     -29.981   0.373  26.546  1.00 67.10           C  
ATOM     71  C   PHE A  10     -28.570  -0.178  26.378  1.00 67.10           C  
ATOM     72  CB  PHE A  10     -30.006   1.423  27.661  1.00 67.10           C  
ATOM     73  O   PHE A  10     -27.837   0.242  25.480  1.00 67.10           O  
ATOM     74  CG  PHE A  10     -30.566   2.752  27.231  1.00 67.10           C  
ATOM     75  CD1 PHE A  10     -29.747   3.711  26.648  1.00 67.10           C  
ATOM     76  CD2 PHE A  10     -31.912   3.042  27.411  1.00 67.10           C  
ATOM     77  CE1 PHE A  10     -30.263   4.943  26.249  1.00 67.10           C  
ATOM     78  CE2 PHE A  10     -32.434   4.270  27.015  1.00 67.10           C  
ATOM     79  CZ  PHE A  10     -31.608   5.219  26.435  1.00 67.10           C  
ATOM     80  N   LEU A  11     -28.143  -1.181  27.033  1.00 69.50           N  
ATOM     81  CA  LEU A  11     -26.860  -1.869  26.942  1.00 69.50           C  
ATOM     82  C   LEU A  11     -26.813  -2.769  25.711  1.00 69.50           C  
ATOM     83  CB  LEU A  11     -26.605  -2.697  28.204  1.00 69.50           C  
ATOM     84  O   LEU A  11     -25.768  -2.892  25.067  1.00 69.50           O  
ATOM     85  CG  LEU A  11     -25.923  -1.972  29.364  1.00 69.50           C  
ATOM     86  CD1 LEU A  11     -26.391  -2.545  30.697  1.00 69.50           C  
ATOM     87  CD2 LEU A  11     -24.406  -2.069  29.238  1.00 69.50           C  
ATOM     88  N   GLY A  12     -27.925  -3.370  25.273  1.00 69.59           N  
ATOM     89  CA  GLY A  12     -28.095  -4.141  24.052  1.00 69.59           C  
ATOM     90  C   GLY A  12     -28.093  -3.285  22.800  1.00 69.59           C  
ATOM     91  O   GLY A  12     -27.492  -3.655  21.789  1.00 69.59           O  
ATOM     92  N   ALA A  13     -28.591  -1.980  22.857  1.00 66.31           N  
ATOM     93  CA  ALA A  13     -28.606  -0.975  21.797  1.00 66.31           C  
ATOM     94  C   ALA A  13     -27.240  -0.311  21.652  1.00 66.31           C  
ATOM     95  CB  ALA A  13     -29.679   0.075  22.076  1.00 66.31           C  
ATOM     96  O   ALA A  13     -26.798  -0.025  20.537  1.00 66.31           O  
ATOM     97  N   LEU A  14     -26.456  -0.219  22.680  1.00 66.00           N  
ATOM     98  CA  LEU A  14     -25.096   0.310  22.700  1.00 66.00           C  
ATOM     99  C   LEU A  14     -24.096  -0.745  22.240  1.00 66.00           C  
ATOM    100  CB  LEU A  14     -24.731   0.797  24.105  1.00 66.00           C  
ATOM    101  O   LEU A  14     -23.106  -0.421  21.580  1.00 66.00           O  
ATOM    102  CG  LEU A  14     -25.318   2.145  24.529  1.00 66.00           C  
ATOM    103  CD1 LEU A  14     -25.160   2.342  26.033  1.00 66.00           C  
ATOM    104  CD2 LEU A  14     -24.653   3.283  23.762  1.00 66.00           C  
ATOM    105  N   ALA A  15     -24.370  -2.054  22.432  1.00 65.41           N  
ATOM    106  CA  ALA A  15     -23.574  -3.193  21.983  1.00 65.41           C  
ATOM    107  C   ALA A  15     -23.789  -3.459  20.495  1.00 65.41           C  
ATOM    108  CB  ALA A  15     -23.918  -4.437  22.798  1.00 65.41           C  
ATOM    109  O   ALA A  15     -22.860  -3.860  19.790  1.00 65.41           O  
ATOM    110  N   LEU A  16     -24.957  -3.079  19.896  1.00 62.48           N  
ATOM    111  CA  LEU A  16     -25.301  -3.203  18.484  1.00 62.48           C  
ATOM    112  C   LEU A  16     -24.834  -1.980  17.702  1.00 62.48           C  
ATOM    113  CB  LEU A  16     -26.812  -3.385  18.315  1.00 62.48           C  
ATOM    114  O   LEU A  16     -24.644  -2.052  16.485  1.00 62.48           O  
ATOM    115  CG  LEU A  16     -27.344  -4.811  18.463  1.00 62.48           C  
ATOM    116  CD1 LEU A  16     -28.784  -4.790  18.965  1.00 62.48           C  
ATOM    117  CD2 LEU A  16     -27.245  -5.559  17.138  1.00 62.48           C  
ATOM    118  N   CYS A  17     -24.405  -0.867  18.412  1.00 61.69           N  
ATOM    119  CA  CYS A  17     -23.938   0.381  17.820  1.00 61.69           C  
ATOM    120  C   CYS A  17     -22.417   0.471  17.866  1.00 61.69           C  
ATOM    121  CB  CYS A  17     -24.550   1.580  18.544  1.00 61.69           C  
ATOM    122  O   CYS A  17     -21.827   1.388  17.292  1.00 61.69           O  
ATOM    123  SG  CYS A  17     -26.195   2.028  17.946  1.00 61.69           S  
ATOM    124  N   VAL A  18     -21.747  -0.559  18.269  1.00 59.20           N  
ATOM    125  CA  VAL A  18     -20.297  -0.461  18.401  1.00 59.20           C  
ATOM    126  C   VAL A  18     -19.622  -1.268  17.294  1.00 59.20           C  
ATOM    127  CB  VAL A  18     -19.818  -0.950  19.786  1.00 59.20           C  
ATOM    128  O   VAL A  18     -19.475  -2.487  17.408  1.00 59.20           O  
ATOM    129  CG1 VAL A  18     -18.294  -1.043  19.828  1.00 59.20           C  
ATOM    130  CG2 VAL A  18     -20.331  -0.022  20.886  1.00 59.20           C  
ATOM    131  N   GLN A  19     -20.180  -1.291  16.088  1.00 56.75           N  
ATOM    132  CA  GLN A  19     -19.258  -1.791  15.073  1.00 56.75           C  
ATOM    133  C   GLN A  19     -18.058  -0.862  14.915  1.00 56.75           C  
ATOM    134  CB  GLN A  19     -19.974  -1.956  13.731  1.00 56.75           C  
ATOM    135  O   GLN A  19     -18.215   0.311  14.567  1.00 56.75           O  
ATOM    136  CG  GLN A  19     -20.971  -3.106  13.704  1.00 56.75           C  
ATOM    137  CD  GLN A  19     -21.149  -3.696  12.318  1.00 56.75           C  
ATOM    138  NE2 GLN A  19     -21.554  -4.960  12.259  1.00 56.75           N  
ATOM    139  OE1 GLN A  19     -20.925  -3.022  11.308  1.00 56.75           O  
ATOM    140  N   ILE A  20     -17.325  -0.606  15.991  1.00 57.72           N  
ATOM    141  CA  ILE A  20     -16.073   0.144  15.962  1.00 57.72           C  
ATOM    142  C   ILE A  20     -15.397  -0.032  14.604  1.00 57.72           C  
ATOM    143  CB  ILE A  20     -15.122  -0.301  17.096  1.00 57.72           C  
ATOM    144  O   ILE A  20     -15.057  -1.151  14.213  1.00 57.72           O  
ATOM    145  CG1 ILE A  20     -15.816  -0.171  18.457  1.00 57.72           C  
ATOM    146  CG2 ILE A  20     -13.825   0.513  17.063  1.00 57.72           C  
ATOM    147  CD1 ILE A  20     -15.043  -0.799  19.608  1.00 57.72           C  
ATOM    148  N   ALA A  21     -15.962   0.618  13.526  1.00 61.82           N  
ATOM    149  CA  ALA A  21     -15.264   0.625  12.243  1.00 61.82           C  
ATOM    150  C   ALA A  21     -13.857   1.200  12.388  1.00 61.82           C  
ATOM    151  CB  ALA A  21     -16.057   1.422  11.210  1.00 61.82           C  
ATOM    152  O   ALA A  21     -13.691   2.374  12.727  1.00 61.82           O  
ATOM    153  N   HIS A  22     -12.959   0.476  13.118  1.00 72.53           N  
ATOM    154  CA  HIS A  22     -11.559   0.884  13.132  1.00 72.53           C  
ATOM    155  C   HIS A  22     -11.042   1.129  11.718  1.00 72.53           C  
ATOM    156  CB  HIS A  22     -10.700  -0.172  13.830  1.00 72.53           C  
ATOM    157  O   HIS A  22     -11.313   0.341  10.809  1.00 72.53           O  
ATOM    158  CG  HIS A  22     -11.002  -0.325  15.286  1.00 72.53           C  
ATOM    159  CD2 HIS A  22     -11.634  -1.312  15.964  1.00 72.53           C  
ATOM    160  ND1 HIS A  22     -10.643   0.618  16.224  1.00 72.53           N  
ATOM    161  CE1 HIS A  22     -11.040   0.216  17.420  1.00 72.53           C  
ATOM    162  NE2 HIS A  22     -11.645  -0.952  17.289  1.00 72.53           N  
ATOM    163  N   ALA A  23     -10.818   2.493  11.468  1.00 87.27           N  
ATOM    164  CA  ALA A  23     -10.261   2.843  10.164  1.00 87.27           C  
ATOM    165  C   ALA A  23      -8.896   2.192   9.958  1.00 87.27           C  
ATOM    166  CB  ALA A  23     -10.152   4.359  10.021  1.00 87.27           C  
ATOM    167  O   ALA A  23      -8.069   2.169  10.872  1.00 87.27           O  
ATOM    168  N   LEU A  24      -8.690   1.359   8.938  1.00 95.50           N  
ATOM    169  CA  LEU A  24      -7.448   0.725   8.511  1.00 95.50           C  
ATOM    170  C   LEU A  24      -6.380   1.772   8.210  1.00 95.50           C  
ATOM    171  CB  LEU A  24      -7.687  -0.147   7.276  1.00 95.50           C  
ATOM    172  O   LEU A  24      -6.663   2.789   7.573  1.00 95.50           O  
ATOM    173  CG  LEU A  24      -6.481  -0.929   6.754  1.00 95.50           C  
ATOM    174  CD1 LEU A  24      -6.066  -1.998   7.760  1.00 95.50           C  
ATOM    175  CD2 LEU A  24      -6.795  -1.555   5.399  1.00 95.50           C  
ATOM    176  N   ILE A  25      -5.168   1.609   8.758  1.00 97.53           N  
ATOM    177  CA  ILE A  25      -4.019   2.461   8.471  1.00 97.53           C  
ATOM    178  C   ILE A  25      -3.033   1.712   7.577  1.00 97.53           C  
ATOM    179  CB  ILE A  25      -3.321   2.925   9.769  1.00 97.53           C  
ATOM    180  O   ILE A  25      -2.566   0.627   7.930  1.00 97.53           O  
ATOM    181  CG1 ILE A  25      -4.309   3.680  10.666  1.00 97.53           C  
ATOM    182  CG2 ILE A  25      -2.101   3.792   9.445  1.00 97.53           C  
ATOM    183  CD1 ILE A  25      -3.762   4.008  12.049  1.00 97.53           C  
ATOM    184  N   CYS A  26      -2.641   2.331   6.434  1.00 98.23           N  
ATOM    185  CA  CYS A  26      -1.703   1.767   5.471  1.00 98.23           C  
ATOM    186  C   CYS A  26      -0.584   2.753   5.158  1.00 98.23           C  
ATOM    187  CB  CYS A  26      -2.427   1.378   4.182  1.00 98.23           C  
ATOM    188  O   CYS A  26      -0.728   3.955   5.385  1.00 98.23           O  
ATOM    189  SG  CYS A  26      -3.725   0.145   4.420  1.00 98.23           S  
ATOM    190  N   PHE A  27       0.509   2.228   4.637  1.00 98.38           N  
ATOM    191  CA  PHE A  27       1.520   3.099   4.050  1.00 98.38           C  
ATOM    192  C   PHE A  27       1.166   3.447   2.609  1.00 98.38           C  
ATOM    193  CB  PHE A  27       2.900   2.437   4.106  1.00 98.38           C  
ATOM    194  O   PHE A  27       0.728   2.582   1.846  1.00 98.38           O  
ATOM    195  CG  PHE A  27       3.440   2.277   5.502  1.00 98.38           C  
ATOM    196  CD1 PHE A  27       3.676   3.387   6.303  1.00 98.38           C  
ATOM    197  CD2 PHE A  27       3.712   1.014   6.012  1.00 98.38           C  
ATOM    198  CE1 PHE A  27       4.176   3.241   7.595  1.00 98.38           C  
ATOM    199  CE2 PHE A  27       4.211   0.860   7.303  1.00 98.38           C  
ATOM    200  CZ  PHE A  27       4.443   1.975   8.092  1.00 98.38           C  
ATOM    201  N   GLN A  28       1.363   4.784   2.206  1.00 97.97           N  
ATOM    202  CA  GLN A  28       1.020   5.256   0.869  1.00 97.97           C  
ATOM    203  C   GLN A  28       2.197   5.983   0.224  1.00 97.97           C  
ATOM    204  CB  GLN A  28      -0.200   6.176   0.920  1.00 97.97           C  
ATOM    205  O   GLN A  28       2.924   6.717   0.896  1.00 97.97           O  
ATOM    206  CG  GLN A  28      -1.485   5.471   1.335  1.00 97.97           C  
ATOM    207  CD  GLN A  28      -2.722   6.316   1.096  1.00 97.97           C  
ATOM    208  NE2 GLN A  28      -3.653   6.284   2.043  1.00 97.97           N  
ATOM    209  OE1 GLN A  28      -2.839   6.992   0.070  1.00 97.97           O  
ATOM    210  N   CYS A  29       2.338   5.845  -0.939  1.00 97.66           N  
ATOM    211  CA  CYS A  29       3.332   6.517  -1.768  1.00 97.66           C  
ATOM    212  C   CYS A  29       3.096   6.227  -3.245  1.00 97.66           C  
ATOM    213  CB  CYS A  29       4.743   6.080  -1.373  1.00 97.66           C  
ATOM    214  O   CYS A  29       2.367   5.296  -3.591  1.00 97.66           O  
ATOM    215  SG  CYS A  29       5.100   4.349  -1.745  1.00 97.66           S  
ATOM    216  N   GLU A  30       3.640   7.034  -4.039  1.00 95.62           N  
ATOM    217  CA  GLU A  30       3.512   6.851  -5.482  1.00 95.62           C  
ATOM    218  C   GLU A  30       4.878   6.864  -6.163  1.00 95.62           C  
ATOM    219  CB  GLU A  30       2.613   7.933  -6.084  1.00 95.62           C  
ATOM    220  O   GLU A  30       5.649   7.812  -6.002  1.00 95.62           O  
ATOM    221  CG  GLU A  30       2.229   7.677  -7.535  1.00 95.62           C  
ATOM    222  CD  GLU A  30       1.217   8.676  -8.073  1.00 95.62           C  
ATOM    223  OE1 GLU A  30       0.792   8.539  -9.242  1.00 95.62           O  
ATOM    224  OE2 GLU A  30       0.847   9.604  -7.319  1.00 95.62           O  
ATOM    225  N   ASN A  31       5.231   5.772  -6.815  1.00 93.17           N  
ATOM    226  CA  ASN A  31       6.393   5.605  -7.681  1.00 93.17           C  
ATOM    227  C   ASN A  31       7.682   6.014  -6.974  1.00 93.17           C  
ATOM    228  CB  ASN A  31       6.219   6.405  -8.973  1.00 93.17           C  
ATOM    229  O   ASN A  31       8.462   6.807  -7.505  1.00 93.17           O  
ATOM    230  CG  ASN A  31       5.101   5.870  -9.845  1.00 93.17           C  
ATOM    231  ND2 ASN A  31       4.401   6.767 -10.530  1.00 93.17           N  
ATOM    232  OD1 ASN A  31       4.867   4.660  -9.903  1.00 93.17           O  
ATOM    233  N   GLU A  32       7.916   5.471  -5.827  1.00 95.58           N  
ATOM    234  CA  GLU A  32       9.144   5.697  -5.072  1.00 95.58           C  
ATOM    235  C   GLU A  32      10.169   4.599  -5.342  1.00 95.58           C  
ATOM    236  CB  GLU A  32       8.846   5.780  -3.572  1.00 95.58           C  
ATOM    237  O   GLU A  32       9.812   3.424  -5.454  1.00 95.58           O  
ATOM    238  CG  GLU A  32       8.107   7.045  -3.161  1.00 95.58           C  
ATOM    239  CD  GLU A  32       8.958   8.300  -3.274  1.00 95.58           C  
ATOM    240  OE1 GLU A  32       8.393   9.418  -3.288  1.00 95.58           O  
ATOM    241  OE2 GLU A  32      10.200   8.165  -3.350  1.00 95.58           O  
ATOM    242  N   ALA A  33      11.387   5.006  -5.440  1.00 93.21           N  
ATOM    243  CA  ALA A  33      12.489   4.095  -5.740  1.00 93.21           C  
ATOM    244  C   ALA A  33      12.959   3.370  -4.483  1.00 93.21           C  
ATOM    245  CB  ALA A  33      13.649   4.855  -6.379  1.00 93.21           C  
ATOM    246  O   ALA A  33      13.531   2.280  -4.564  1.00 93.21           O  
ATOM    247  N   SER A  34      12.668   3.941  -3.380  1.00 94.29           N  
ATOM    248  CA  SER A  34      13.084   3.388  -2.095  1.00 94.29           C  
ATOM    249  C   SER A  34      11.884   3.143  -1.186  1.00 94.29           C  
ATOM    250  CB  SER A  34      14.076   4.324  -1.404  1.00 94.29           C  
ATOM    251  O   SER A  34      11.018   4.008  -1.046  1.00 94.29           O  
ATOM    252  OG  SER A  34      14.303   3.916  -0.066  1.00 94.29           O  
ATOM    253  N   ASN A  35      11.911   1.997  -0.508  1.00 95.88           N  
ATOM    254  CA  ASN A  35      10.874   1.698   0.474  1.00 95.88           C  
ATOM    255  C   ASN A  35      10.920   2.666   1.652  1.00 95.88           C  
ATOM    256  CB  ASN A  35      11.002   0.255   0.967  1.00 95.88           C  
ATOM    257  O   ASN A  35       9.880   3.026   2.206  1.00 95.88           O  
ATOM    258  CG  ASN A  35       9.864  -0.153   1.882  1.00 95.88           C  
ATOM    259  ND2 ASN A  35      10.172  -0.357   3.157  1.00 95.88           N  
ATOM    260  OD1 ASN A  35       8.717  -0.284   1.446  1.00 95.88           O  
ATOM    261  N   TRP A  36      12.021   3.145   1.954  1.00 95.95           N  
ATOM    262  CA  TRP A  36      12.194   4.047   3.088  1.00 95.95           C  
ATOM    263  C   TRP A  36      11.482   5.373   2.843  1.00 95.95           C  
ATOM    264  CB  TRP A  36      13.682   4.294   3.356  1.00 95.95           C  
ATOM    265  O   TRP A  36      10.963   5.987   3.778  1.00 95.95           O  
ATOM    266  CG  TRP A  36      14.424   3.082   3.835  1.00 95.95           C  
ATOM    267  CD1 TRP A  36      15.372   2.374   3.151  1.00 95.95           C  
ATOM    268  CD2 TRP A  36      14.274   2.434   5.101  1.00 95.95           C  
ATOM    269  CE2 TRP A  36      15.165   1.338   5.118  1.00 95.95           C  
ATOM    270  CE3 TRP A  36      13.472   2.674   6.225  1.00 95.95           C  
ATOM    271  NE1 TRP A  36      15.822   1.324   3.917  1.00 95.95           N  
ATOM    272  CH2 TRP A  36      14.481   0.740   7.303  1.00 95.95           C  
ATOM    273  CZ2 TRP A  36      15.276   0.483   6.217  1.00 95.95           C  
ATOM    274  CZ3 TRP A  36      13.585   1.822   7.318  1.00 95.95           C  
ATOM    275  N   ASN A  37      11.443   5.791   1.578  1.00 96.05           N  
ATOM    276  CA  ASN A  37      10.756   7.017   1.189  1.00 96.05           C  
ATOM    277  C   ASN A  37       9.269   6.774   0.946  1.00 96.05           C  
ATOM    278  CB  ASN A  37      11.405   7.625  -0.056  1.00 96.05           C  
ATOM    279  O   ASN A  37       8.542   7.688   0.554  1.00 96.05           O  
ATOM    280  CG  ASN A  37      12.797   8.162   0.214  1.00 96.05           C  
ATOM    281  ND2 ASN A  37      13.608   8.260  -0.833  1.00 96.05           N  
ATOM    282  OD1 ASN A  37      13.141   8.484   1.354  1.00 96.05           O  
ATOM    283  N   CYS A  38       8.874   5.455   1.172  1.00 96.54           N  
ATOM    284  CA  CYS A  38       7.513   5.044   0.849  1.00 96.54           C  
ATOM    285  C   CYS A  38       6.798   4.505   2.082  1.00 96.54           C  
ATOM    286  CB  CYS A  38       7.520   3.983  -0.252  1.00 96.54           C  
ATOM    287  O   CYS A  38       6.085   3.503   2.004  1.00 96.54           O  
ATOM    288  SG  CYS A  38       5.981   3.901  -1.194  1.00 96.54           S  
ATOM    289  N   LEU A  39       6.967   5.171   3.255  1.00 97.23           N  
ATOM    290  CA  LEU A  39       6.413   4.706   4.522  1.00 97.23           C  
ATOM    291  C   LEU A  39       5.530   5.776   5.154  1.00 97.23           C  
ATOM    292  CB  LEU A  39       7.536   4.318   5.488  1.00 97.23           C  
ATOM    293  O   LEU A  39       5.441   5.868   6.381  1.00 97.23           O  
ATOM    294  CG  LEU A  39       8.386   3.110   5.090  1.00 97.23           C  
ATOM    295  CD1 LEU A  39       9.521   2.909   6.088  1.00 97.23           C  
ATOM    296  CD2 LEU A  39       7.522   1.857   4.994  1.00 97.23           C  
ATOM    297  N   ARG A  40       4.863   6.594   4.335  1.00 97.87           N  
ATOM    298  CA  ARG A  40       3.900   7.570   4.835  1.00 97.87           C  
ATOM    299  C   ARG A  40       2.626   6.885   5.319  1.00 97.87           C  
ATOM    300  CB  ARG A  40       3.563   8.597   3.751  1.00 97.87           C  
ATOM    301  O   ARG A  40       1.859   6.350   4.516  1.00 97.87           O  
ATOM    302  CG  ARG A  40       2.624   9.699   4.217  1.00 97.87           C  
ATOM    303  CD  ARG A  40       2.316  10.687   3.101  1.00 97.87           C  
ATOM    304  NE  ARG A  40       1.366  11.708   3.531  1.00 97.87           N  
ATOM    305  NH1 ARG A  40       1.309  12.806   1.500  1.00 97.87           N  
ATOM    306  NH2 ARG A  40       0.046  13.567   3.255  1.00 97.87           N  
ATOM    307  CZ  ARG A  40       0.909  12.691   2.761  1.00 97.87           C  
ATOM    308  N   ALA A  41       2.377   6.931   6.605  1.00 97.91           N  
ATOM    309  CA  ALA A  41       1.195   6.316   7.203  1.00 97.91           C  
ATOM    310  C   ALA A  41      -0.051   7.158   6.943  1.00 97.91           C  
ATOM    311  CB  ALA A  41       1.398   6.119   8.703  1.00 97.91           C  
ATOM    312  O   ALA A  41      -0.064   8.360   7.217  1.00 97.91           O  
ATOM    313  N   THR A  42      -1.085   6.488   6.450  1.00 97.32           N  
ATOM    314  CA  THR A  42      -2.317   7.183   6.095  1.00 97.32           C  
ATOM    315  C   THR A  42      -3.537   6.388   6.551  1.00 97.32           C  
ATOM    316  CB  THR A  42      -2.401   7.432   4.578  1.00 97.32           C  
ATOM    317  O   THR A  42      -3.572   5.163   6.417  1.00 97.32           O  
ATOM    318  CG2 THR A  42      -3.649   8.233   4.220  1.00 97.32           C  
ATOM    319  OG1 THR A  42      -1.242   8.159   4.154  1.00 97.32           O  
ATOM    320  N   ARG A  43      -4.454   7.198   7.123  1.00 97.11           N  
ATOM    321  CA  ARG A  43      -5.742   6.599   7.457  1.00 97.11           C  
ATOM    322  C   ARG A  43      -6.574   6.354   6.202  1.00 97.11           C  
ATOM    323  CB  ARG A  43      -6.515   7.490   8.431  1.00 97.11           C  
ATOM    324  O   ARG A  43      -6.781   7.267   5.401  1.00 97.11           O  
ATOM    325  CG  ARG A  43      -7.813   6.876   8.932  1.00 97.11           C  
ATOM    326  CD  ARG A  43      -8.581   7.836   9.830  1.00 97.11           C  
ATOM    327  NE  ARG A  43      -7.995   7.908  11.166  1.00 97.11           N  
ATOM    328  NH1 ARG A  43      -9.923   8.659  12.195  1.00 97.11           N  
ATOM    329  NH2 ARG A  43      -8.016   8.326  13.424  1.00 97.11           N  
ATOM    330  CZ  ARG A  43      -8.646   8.298  12.259  1.00 97.11           C  
ATOM    331  N   CYS A  44      -7.100   5.022   6.043  1.00 96.49           N  
ATOM    332  CA  CYS A  44      -7.882   4.694   4.856  1.00 96.49           C  
ATOM    333  C   CYS A  44      -9.313   5.201   4.987  1.00 96.49           C  
ATOM    334  CB  CYS A  44      -7.886   3.185   4.617  1.00 96.49           C  
ATOM    335  O   CYS A  44      -9.837   5.311   6.097  1.00 96.49           O  
ATOM    336  SG  CYS A  44      -6.245   2.489   4.322  1.00 96.49           S  
ATOM    337  N   SER A  45      -9.870   5.648   3.840  1.00 94.92           N  
ATOM    338  CA  SER A  45     -11.257   6.102   3.814  1.00 94.92           C  
ATOM    339  C   SER A  45     -12.215   4.973   4.179  1.00 94.92           C  
ATOM    340  CB  SER A  45     -11.614   6.659   2.435  1.00 94.92           C  
ATOM    341  O   SER A  45     -11.843   3.798   4.135  1.00 94.92           O  
ATOM    342  OG  SER A  45     -10.786   7.762   2.109  1.00 94.92           O  
ATOM    343  N   GLN A  46     -13.429   5.416   4.490  1.00 91.01           N  
ATOM    344  CA  GLN A  46     -14.478   4.443   4.773  1.00 91.01           C  
ATOM    345  C   GLN A  46     -14.697   3.508   3.586  1.00 91.01           C  
ATOM    346  CB  GLN A  46     -15.785   5.151   5.131  1.00 91.01           C  
ATOM    347  O   GLN A  46     -14.780   3.959   2.442  1.00 91.01           O  
ATOM    348  CG  GLN A  46     -16.836   4.233   5.740  1.00 91.01           C  
ATOM    349  CD  GLN A  46     -18.129   4.956   6.068  1.00 91.01           C  
ATOM    350  NE2 GLN A  46     -19.063   4.247   6.693  1.00 91.01           N  
ATOM    351  OE1 GLN A  46     -18.287   6.142   5.763  1.00 91.01           O  
ATOM    352  N   GLY A  47     -14.588   2.127   3.806  1.00 91.13           N  
ATOM    353  CA  GLY A  47     -14.831   1.187   2.724  1.00 91.13           C  
ATOM    354  C   GLY A  47     -13.557   0.613   2.135  1.00 91.13           C  
ATOM    355  O   GLY A  47     -13.594  -0.388   1.416  1.00 91.13           O  
ATOM    356  N   GLU A  48     -12.374   1.349   2.391  1.00 95.44           N  
ATOM    357  CA  GLU A  48     -11.077   0.799   2.011  1.00 95.44           C  
ATOM    358  C   GLU A  48     -10.561  -0.178   3.064  1.00 95.44           C  
ATOM    359  CB  GLU A  48     -10.059   1.921   1.791  1.00 95.44           C  
ATOM    360  O   GLU A  48     -10.116   0.236   4.137  1.00 95.44           O  
ATOM    361  CG  GLU A  48     -10.410   2.853   0.640  1.00 95.44           C  
ATOM    362  CD  GLU A  48      -9.384   3.953   0.424  1.00 95.44           C  
ATOM    363  OE1 GLU A  48      -9.003   4.209  -0.741  1.00 95.44           O  
ATOM    364  OE2 GLU A  48      -8.955   4.564   1.429  1.00 95.44           O  
ATOM    365  N   ARG A  49     -10.603  -1.466   2.663  1.00 94.88           N  
ATOM    366  CA  ARG A  49     -10.351  -2.500   3.663  1.00 94.88           C  
ATOM    367  C   ARG A  49      -9.069  -3.264   3.349  1.00 94.88           C  
ATOM    368  CB  ARG A  49     -11.533  -3.469   3.744  1.00 94.88           C  
ATOM    369  O   ARG A  49      -8.840  -4.349   3.888  1.00 94.88           O  
ATOM    370  CG  ARG A  49     -12.836  -2.816   4.176  1.00 94.88           C  
ATOM    371  CD  ARG A  49     -13.931  -3.846   4.414  1.00 94.88           C  
ATOM    372  NE  ARG A  49     -15.170  -3.221   4.869  1.00 94.88           N  
ATOM    373  NH1 ARG A  49     -16.549  -4.898   4.081  1.00 94.88           N  
ATOM    374  NH2 ARG A  49     -17.444  -3.081   5.155  1.00 94.88           N  
ATOM    375  CZ  ARG A  49     -16.385  -3.735   4.701  1.00 94.88           C  
ATOM    376  N   ARG A  50      -8.296  -2.698   2.393  1.00 96.84           N  
ATOM    377  CA  ARG A  50      -7.080  -3.382   1.965  1.00 96.84           C  
ATOM    378  C   ARG A  50      -5.916  -2.404   1.839  1.00 96.84           C  
ATOM    379  CB  ARG A  50      -7.307  -4.100   0.633  1.00 96.84           C  
ATOM    380  O   ARG A  50      -6.109  -1.249   1.453  1.00 96.84           O  
ATOM    381  CG  ARG A  50      -8.452  -5.099   0.660  1.00 96.84           C  
ATOM    382  CD  ARG A  50      -8.124  -6.311   1.521  1.00 96.84           C  
ATOM    383  NE  ARG A  50      -9.212  -7.285   1.519  1.00 96.84           N  
ATOM    384  NH1 ARG A  50      -8.441  -8.449  -0.322  1.00 96.84           N  
ATOM    385  NH2 ARG A  50     -10.367  -9.107   0.732  1.00 96.84           N  
ATOM    386  CZ  ARG A  50      -9.337  -8.278   0.643  1.00 96.84           C  
ATOM    387  N   CYS A  51      -4.689  -2.830   2.263  1.00 97.78           N  
ATOM    388  CA  CYS A  51      -3.448  -2.165   1.880  1.00 97.78           C  
ATOM    389  C   CYS A  51      -2.831  -2.826   0.654  1.00 97.78           C  
ATOM    390  CB  CYS A  51      -2.451  -2.184   3.038  1.00 97.78           C  
ATOM    391  O   CYS A  51      -2.775  -4.054   0.567  1.00 97.78           O  
ATOM    392  SG  CYS A  51      -3.048  -1.354   4.527  1.00 97.78           S  
ATOM    393  N   VAL A  52      -2.399  -2.013  -0.267  1.00 96.95           N  
ATOM    394  CA  VAL A  52      -1.859  -2.540  -1.516  1.00 96.95           C  
ATOM    395  C   VAL A  52      -0.442  -2.012  -1.730  1.00 96.95           C  
ATOM    396  CB  VAL A  52      -2.753  -2.171  -2.721  1.00 96.95           C  
ATOM    397  O   VAL A  52      -0.183  -0.821  -1.548  1.00 96.95           O  
ATOM    398  CG1 VAL A  52      -2.142  -2.683  -4.024  1.00 96.95           C  
ATOM    399  CG2 VAL A  52      -4.162  -2.732  -2.531  1.00 96.95           C  
ATOM    400  N   THR A  53       0.462  -2.904  -2.112  1.00 96.69           N  
ATOM    401  CA  THR A  53       1.817  -2.568  -2.536  1.00 96.69           C  
ATOM    402  C   THR A  53       2.064  -3.029  -3.970  1.00 96.69           C  
ATOM    403  CB  THR A  53       2.867  -3.199  -1.603  1.00 96.69           C  
ATOM    404  O   THR A  53       1.897  -4.209  -4.286  1.00 96.69           O  
ATOM    405  CG2 THR A  53       4.280  -2.801  -2.016  1.00 96.69           C  
ATOM    406  OG1 THR A  53       2.631  -2.757  -0.260  1.00 96.69           O  
ATOM    407  N   ILE A  54       2.442  -2.120  -4.755  1.00 94.22           N  
ATOM    408  CA  ILE A  54       2.691  -2.432  -6.158  1.00 94.22           C  
ATOM    409  C   ILE A  54       4.135  -2.087  -6.515  1.00 94.22           C  
ATOM    410  CB  ILE A  54       1.714  -1.678  -7.087  1.00 94.22           C  
ATOM    411  O   ILE A  54       4.610  -0.989  -6.216  1.00 94.22           O  
ATOM    412  CG1 ILE A  54       0.264  -2.027  -6.733  1.00 94.22           C  
ATOM    413  CG2 ILE A  54       2.011  -1.995  -8.556  1.00 94.22           C  
ATOM    414  CD1 ILE A  54      -0.762  -1.054  -7.298  1.00 94.22           C  
ATOM    415  N   GLY A  55       4.822  -3.066  -7.125  1.00 93.78           N  
ATOM    416  CA  GLY A  55       6.124  -2.833  -7.729  1.00 93.78           C  
ATOM    417  C   GLY A  55       6.077  -2.776  -9.245  1.00 93.78           C  
ATOM    418  O   GLY A  55       5.602  -3.711  -9.892  1.00 93.78           O  
ATOM    419  N   THR A  56       6.545  -1.672  -9.797  1.00 91.50           N  
ATOM    420  CA  THR A  56       6.572  -1.539 -11.249  1.00 91.50           C  
ATOM    421  C   THR A  56       7.997  -1.315 -11.746  1.00 91.50           C  
ATOM    422  CB  THR A  56       5.673  -0.380 -11.720  1.00 91.50           C  
ATOM    423  O   THR A  56       8.803  -0.675 -11.067  1.00 91.50           O  
ATOM    424  CG2 THR A  56       4.211  -0.642 -11.372  1.00 91.50           C  
ATOM    425  OG1 THR A  56       6.094   0.833 -11.084  1.00 91.50           O  
ATOM    426  N   VAL A  57       8.250  -1.998 -12.842  1.00 89.40           N  
ATOM    427  CA  VAL A  57       9.586  -1.884 -13.419  1.00 89.40           C  
ATOM    428  C   VAL A  57       9.621  -0.729 -14.417  1.00 89.40           C  
ATOM    429  CB  VAL A  57      10.020  -3.197 -14.107  1.00 89.40           C  
ATOM    430  O   VAL A  57       8.735  -0.608 -15.267  1.00 89.40           O  
ATOM    431  CG1 VAL A  57      11.412  -3.051 -14.720  1.00 89.40           C  
ATOM    432  CG2 VAL A  57       9.989  -4.356 -13.113  1.00 89.40           C  
ATOM    433  N   THR A  58      10.481   0.219 -14.179  1.00 85.30           N  
ATOM    434  CA  THR A  58      10.722   1.280 -15.151  1.00 85.30           C  
ATOM    435  C   THR A  58      12.131   1.176 -15.727  1.00 85.30           C  
ATOM    436  CB  THR A  58      10.524   2.671 -14.520  1.00 85.30           C  
ATOM    437  O   THR A  58      13.069   0.796 -15.023  1.00 85.30           O  
ATOM    438  CG2 THR A  58      11.591   2.955 -13.469  1.00 85.30           C  
ATOM    439  OG1 THR A  58      10.602   3.669 -15.546  1.00 85.30           O  
ATOM    440  N   ALA A  59      12.181   1.158 -17.138  1.00 78.94           N  
ATOM    441  CA  ALA A  59      13.479   1.127 -17.807  1.00 78.94           C  
ATOM    442  C   ALA A  59      14.038   2.535 -17.986  1.00 78.94           C  
ATOM    443  CB  ALA A  59      13.364   0.427 -19.159  1.00 78.94           C  
ATOM    444  O   ALA A  59      13.331   3.438 -18.439  1.00 78.94           O  
ATOM    445  N   LYS A  60      15.032   2.998 -17.208  1.00 71.89           N  
ATOM    446  CA  LYS A  60      15.769   4.216 -17.532  1.00 71.89           C  
ATOM    447  C   LYS A  60      17.093   3.891 -18.217  1.00 71.89           C  
ATOM    448  CB  LYS A  60      16.022   5.042 -16.269  1.00 71.89           C  
ATOM    449  O   LYS A  60      18.023   3.393 -17.580  1.00 71.89           O  
ATOM    450  CG  LYS A  60      16.344   6.504 -16.541  1.00 71.89           C  
ATOM    451  CD  LYS A  60      16.491   7.294 -15.247  1.00 71.89           C  
ATOM    452  CE  LYS A  60      16.888   8.739 -15.514  1.00 71.89           C  
ATOM    453  NZ  LYS A  60      17.019   9.521 -14.249  1.00 71.89           N  
ATOM    454  N   GLY A  61      17.101   3.773 -19.516  1.00 70.86           N  
ATOM    455  CA  GLY A  61      18.306   3.403 -20.241  1.00 70.86           C  
ATOM    456  C   GLY A  61      18.621   1.922 -20.159  1.00 70.86           C  
ATOM    457  O   GLY A  61      17.757   1.082 -20.423  1.00 70.86           O  
ATOM    458  N   ASN A  62      19.916   1.449 -19.739  1.00 74.59           N  
ATOM    459  CA  ASN A  62      20.340   0.062 -19.587  1.00 74.59           C  
ATOM    460  C   ASN A  62      20.077  -0.453 -18.175  1.00 74.59           C  
ATOM    461  CB  ASN A  62      21.821  -0.090 -19.940  1.00 74.59           C  
ATOM    462  O   ASN A  62      20.369  -1.610 -17.867  1.00 74.59           O  
ATOM    463  CG  ASN A  62      22.056  -0.201 -21.434  1.00 74.59           C  
ATOM    464  ND2 ASN A  62      23.322  -0.235 -21.834  1.00 74.59           N  
ATOM    465  OD1 ASN A  62      21.109  -0.254 -22.222  1.00 74.59           O  
ATOM    466  N   ASP A  63      19.462   0.428 -17.317  1.00 77.38           N  
ATOM    467  CA  ASP A  63      19.212   0.089 -15.920  1.00 77.38           C  
ATOM    468  C   ASP A  63      17.714   0.003 -15.636  1.00 77.38           C  
ATOM    469  CB  ASP A  63      19.865   1.116 -14.993  1.00 77.38           C  
ATOM    470  O   ASP A  63      16.932   0.803 -16.153  1.00 77.38           O  
ATOM    471  CG  ASP A  63      21.376   0.978 -14.926  1.00 77.38           C  
ATOM    472  OD1 ASP A  63      21.904  -0.109 -15.245  1.00 77.38           O  
ATOM    473  OD2 ASP A  63      22.045   1.964 -14.548  1.00 77.38           O  
ATOM    474  N   SER A  64      17.264  -1.203 -15.178  1.00 82.51           N  
ATOM    475  CA  SER A  64      15.885  -1.378 -14.737  1.00 82.51           C  
ATOM    476  C   SER A  64      15.752  -1.157 -13.234  1.00 82.51           C  
ATOM    477  CB  SER A  64      15.379  -2.775 -15.101  1.00 82.51           C  
ATOM    478  O   SER A  64      16.678  -1.448 -12.474  1.00 82.51           O  
ATOM    479  OG  SER A  64      16.163  -3.774 -14.472  1.00 82.51           O  
ATOM    480  N   GLN A  65      14.841  -0.250 -12.858  1.00 88.44           N  
ATOM    481  CA  GLN A  65      14.542   0.005 -11.453  1.00 88.44           C  
ATOM    482  C   GLN A  65      13.082  -0.306 -11.136  1.00 88.44           C  
ATOM    483  CB  GLN A  65      14.862   1.456 -11.090  1.00 88.44           C  
ATOM    484  O   GLN A  65      12.206  -0.132 -11.985  1.00 88.44           O  
ATOM    485  CG  GLN A  65      14.605   1.794  -9.627  1.00 88.44           C  
ATOM    486  CD  GLN A  65      14.947   3.234  -9.290  1.00 88.44           C  
ATOM    487  NE2 GLN A  65      15.671   3.430  -8.193  1.00 88.44           N  
ATOM    488  OE1 GLN A  65      14.563   4.162 -10.008  1.00 88.44           O  
ATOM    489  N   VAL A  66      12.832  -0.825  -9.887  1.00 90.39           N  
ATOM    490  CA  VAL A  66      11.470  -1.082  -9.432  1.00 90.39           C  
ATOM    491  C   VAL A  66      10.945   0.128  -8.663  1.00 90.39           C  
ATOM    492  CB  VAL A  66      11.396  -2.348  -8.549  1.00 90.39           C  
ATOM    493  O   VAL A  66      11.598   0.614  -7.737  1.00 90.39           O  
ATOM    494  CG1 VAL A  66       9.988  -2.533  -7.987  1.00 90.39           C  
ATOM    495  CG2 VAL A  66      11.824  -3.579  -9.345  1.00 90.39           C  
ATOM    496  N   LEU A  67       9.867   0.679  -9.138  1.00 93.28           N  
ATOM    497  CA  LEU A  67       9.176   1.747  -8.424  1.00 93.28           C  
ATOM    498  C   LEU A  67       8.070   1.181  -7.539  1.00 93.28           C  
ATOM    499  CB  LEU A  67       8.588   2.759  -9.411  1.00 93.28           C  
ATOM    500  O   LEU A  67       7.362   0.254  -7.939  1.00 93.28           O  
ATOM    501  CG  LEU A  67       9.584   3.467 -10.330  1.00 93.28           C  
ATOM    502  CD1 LEU A  67       8.850   4.393 -11.294  1.00 93.28           C  
ATOM    503  CD2 LEU A  67      10.609   4.244  -9.510  1.00 93.28           C  
ATOM    504  N   ILE A  68       7.967   1.740  -6.321  1.00 95.42           N  
ATOM    505  CA  ILE A  68       7.049   1.232  -5.307  1.00 95.42           C  
ATOM    506  C   ILE A  68       5.843   2.162  -5.191  1.00 95.42           C  
ATOM    507  CB  ILE A  68       7.746   1.083  -3.937  1.00 95.42           C  
ATOM    508  O   ILE A  68       6.000   3.377  -5.050  1.00 95.42           O  
ATOM    509  CG1 ILE A  68       8.999   0.210  -4.067  1.00 95.42           C  
ATOM    510  CG2 ILE A  68       6.780   0.504  -2.899  1.00 95.42           C  
ATOM    511  CD1 ILE A  68       9.973   0.349  -2.904  1.00 95.42           C  
ATOM    512  N   THR A  69       4.689   1.607  -5.259  1.00 95.46           N  
ATOM    513  CA  THR A  69       3.435   2.292  -4.968  1.00 95.46           C  
ATOM    514  C   THR A  69       2.653   1.552  -3.886  1.00 95.46           C  
ATOM    515  CB  THR A  69       2.566   2.428  -6.232  1.00 95.46           C  
ATOM    516  O   THR A  69       2.447   0.340  -3.981  1.00 95.46           O  
ATOM    517  CG2 THR A  69       1.247   3.126  -5.920  1.00 95.46           C  
ATOM    518  OG1 THR A  69       3.277   3.191  -7.214  1.00 95.46           O  
ATOM    519  N   LYS A  70       2.348   2.248  -2.785  1.00 97.69           N  
ATOM    520  CA  LYS A  70       1.504   1.741  -1.707  1.00 97.69           C  
ATOM    521  C   LYS A  70       0.232   2.572  -1.568  1.00 97.69           C  
ATOM    522  CB  LYS A  70       2.271   1.732  -0.383  1.00 97.69           C  
ATOM    523  O   LYS A  70       0.270   3.799  -1.680  1.00 97.69           O  
ATOM    524  CG  LYS A  70       3.525   0.869  -0.401  1.00 97.69           C  
ATOM    525  CD  LYS A  70       4.230   0.881   0.950  1.00 97.69           C  
ATOM    526  CE  LYS A  70       5.518   0.070   0.916  1.00 97.69           C  
ATOM    527  NZ  LYS A  70       5.250  -1.398   0.966  1.00 97.69           N  
ATOM    528  N   LYS A  71      -0.892   1.878  -1.350  1.00 97.48           N  
ATOM    529  CA  LYS A  71      -2.151   2.613  -1.266  1.00 97.48           C  
ATOM    530  C   LYS A  71      -3.198   1.821  -0.489  1.00 97.48           C  
ATOM    531  CB  LYS A  71      -2.674   2.942  -2.665  1.00 97.48           C  
ATOM    532  O   LYS A  71      -3.039   0.619  -0.268  1.00 97.48           O  
ATOM    533  CG  LYS A  71      -3.014   1.718  -3.503  1.00 97.48           C  
ATOM    534  CD  LYS A  71      -3.485   2.108  -4.898  1.00 97.48           C  
ATOM    535  CE  LYS A  71      -3.865   0.886  -5.723  1.00 97.48           C  
ATOM    536  NZ  LYS A  71      -4.307   1.263  -7.099  1.00 97.48           N  
ATOM    537  N   CYS A  72      -4.186   2.582  -0.047  1.00 97.68           N  
ATOM    538  CA  CYS A  72      -5.420   1.988   0.452  1.00 97.68           C  
ATOM    539  C   CYS A  72      -6.350   1.615  -0.697  1.00 97.68           C  
ATOM    540  CB  CYS A  72      -6.131   2.949   1.404  1.00 97.68           C  
ATOM    541  O   CYS A  72      -6.441   2.342  -1.688  1.00 97.68           O  
ATOM    542  SG  CYS A  72      -5.174   3.353   2.881  1.00 97.68           S  
ATOM    543  N   ALA A  73      -7.078   0.484  -0.520  1.00 96.70           N  
ATOM    544  CA  ALA A  73      -7.982   0.056  -1.584  1.00 96.70           C  
ATOM    545  C   ALA A  73      -9.180  -0.698  -1.016  1.00 96.70           C  
ATOM    546  CB  ALA A  73      -7.240  -0.814  -2.596  1.00 96.70           C  
ATOM    547  O   ALA A  73      -9.105  -1.263   0.077  1.00 96.70           O  
ATOM    548  N   GLU A  74     -10.292  -0.559  -1.735  1.00 96.06           N  
ATOM    549  CA  GLU A  74     -11.482  -1.310  -1.345  1.00 96.06           C  
ATOM    550  C   GLU A  74     -11.276  -2.809  -1.537  1.00 96.06           C  
ATOM    551  CB  GLU A  74     -12.700  -0.839  -2.144  1.00 96.06           C  
ATOM    552  O   GLU A  74     -11.785  -3.616  -0.756  1.00 96.06           O  
ATOM    553  CG  GLU A  74     -13.132   0.585  -1.826  1.00 96.06           C  
ATOM    554  CD  GLU A  74     -14.307   1.058  -2.667  1.00 96.06           C  
ATOM    555  OE1 GLU A  74     -14.601   2.275  -2.669  1.00 96.06           O  
ATOM    556  OE2 GLU A  74     -14.939   0.204  -3.328  1.00 96.06           O  
ATOM    557  N   ARG A  75     -10.609  -3.166  -2.540  1.00 95.50           N  
ATOM    558  CA  ARG A  75     -10.296  -4.547  -2.893  1.00 95.50           C  
ATOM    559  C   ARG A  75      -8.874  -4.665  -3.432  1.00 95.50           C  
ATOM    560  CB  ARG A  75     -11.293  -5.078  -3.925  1.00 95.50           C  
ATOM    561  O   ARG A  75      -8.239  -3.658  -3.749  1.00 95.50           O  
ATOM    562  CG  ARG A  75     -11.331  -4.275  -5.215  1.00 95.50           C  
ATOM    563  CD  ARG A  75     -12.167  -4.965  -6.284  1.00 95.50           C  
ATOM    564  NE  ARG A  75     -12.208  -4.189  -7.520  1.00 95.50           N  
ATOM    565  NH1 ARG A  75     -10.351  -5.195  -8.457  1.00 95.50           N  
ATOM    566  NH2 ARG A  75     -11.475  -3.558  -9.604  1.00 95.50           N  
ATOM    567  CZ  ARG A  75     -11.345  -4.316  -8.524  1.00 95.50           C  
ATOM    568  N   CYS A  76      -8.439  -5.901  -3.407  1.00 95.07           N  
ATOM    569  CA  CYS A  76      -7.135  -6.162  -4.007  1.00 95.07           C  
ATOM    570  C   CYS A  76      -7.228  -6.175  -5.528  1.00 95.07           C  
ATOM    571  CB  CYS A  76      -6.573  -7.494  -3.510  1.00 95.07           C  
ATOM    572  O   CYS A  76      -8.012  -6.935  -6.100  1.00 95.07           O  
ATOM    573  SG  CYS A  76      -4.824  -7.732  -3.889  1.00 95.07           S  
ATOM    574  N   PRO A  77      -6.444  -5.250  -6.245  1.00 91.83           N  
ATOM    575  CA  PRO A  77      -6.491  -5.228  -7.709  1.00 91.83           C  
ATOM    576  C   PRO A  77      -6.016  -6.538  -8.335  1.00 91.83           C  
ATOM    577  CB  PRO A  77      -5.552  -4.076  -8.075  1.00 91.83           C  
ATOM    578  O   PRO A  77      -5.285  -7.301  -7.698  1.00 91.83           O  
ATOM    579  CG  PRO A  77      -4.609  -3.970  -6.920  1.00 91.83           C  
ATOM    580  CD  PRO A  77      -5.311  -4.458  -5.685  1.00 91.83           C  
ATOM    581  N   SER A  78      -6.555  -6.753  -9.550  1.00 87.95           N  
ATOM    582  CA  SER A  78      -6.074  -7.876 -10.348  1.00 87.95           C  
ATOM    583  C   SER A  78      -4.899  -7.464 -11.230  1.00 87.95           C  
ATOM    584  CB  SER A  78      -7.200  -8.439 -11.216  1.00 87.95           C  
ATOM    585  O   SER A  78      -4.749  -6.287 -11.564  1.00 87.95           O  
ATOM    586  OG  SER A  78      -7.502  -7.557 -12.284  1.00 87.95           O  
ATOM    587  N   GLU A  79      -4.073  -8.376 -11.438  1.00 82.86           N  
ATOM    588  CA  GLU A  79      -2.923  -8.132 -12.303  1.00 82.86           C  
ATOM    589  C   GLU A  79      -3.358  -7.577 -13.656  1.00 82.86           C  
ATOM    590  CB  GLU A  79      -2.113  -9.417 -12.496  1.00 82.86           C  
ATOM    591  O   GLU A  79      -2.615  -6.829 -14.294  1.00 82.86           O  
ATOM    592  CG  GLU A  79      -1.380  -9.876 -11.245  1.00 82.86           C  
ATOM    593  CD  GLU A  79      -0.525 -11.113 -11.470  1.00 82.86           C  
ATOM    594  OE1 GLU A  79       0.123 -11.586 -10.509  1.00 82.86           O  
ATOM    595  OE2 GLU A  79      -0.501 -11.612 -12.618  1.00 82.86           O  
ATOM    596  N   LYS A  80      -4.486  -7.846 -14.172  1.00 81.89           N  
ATOM    597  CA  LYS A  80      -5.049  -7.449 -15.460  1.00 81.89           C  
ATOM    598  C   LYS A  80      -5.353  -5.954 -15.489  1.00 81.89           C  
ATOM    599  CB  LYS A  80      -6.318  -8.248 -15.760  1.00 81.89           C  
ATOM    600  O   LYS A  80      -5.442  -5.355 -16.563  1.00 81.89           O  
ATOM    601  CG  LYS A  80      -6.075  -9.733 -15.988  1.00 81.89           C  
ATOM    602  CD  LYS A  80      -7.362 -10.460 -16.355  1.00 81.89           C  
ATOM    603  CE  LYS A  80      -7.130 -11.955 -16.531  1.00 81.89           C  
ATOM    604  NZ  LYS A  80      -8.395 -12.676 -16.865  1.00 81.89           N  
ATOM    605  N   GLU A  81      -5.471  -5.371 -14.347  1.00 83.13           N  
ATOM    606  CA  GLU A  81      -5.807  -3.961 -14.176  1.00 83.13           C  
ATOM    607  C   GLU A  81      -4.571  -3.078 -14.323  1.00 83.13           C  
ATOM    608  CB  GLU A  81      -6.463  -3.725 -12.814  1.00 83.13           C  
ATOM    609  O   GLU A  81      -4.681  -1.851 -14.381  1.00 83.13           O  
ATOM    610  CG  GLU A  81      -7.814  -4.408 -12.655  1.00 83.13           C  
ATOM    611  CD  GLU A  81      -8.431  -4.207 -11.280  1.00 83.13           C  
ATOM    612  OE1 GLU A  81      -8.469  -5.173 -10.485  1.00 83.13           O  
ATOM    613  OE2 GLU A  81      -8.880  -3.074 -10.997  1.00 83.13           O  
ATOM    614  N   TYR A  82      -3.376  -3.625 -14.509  1.00 77.76           N  
ATOM    615  CA  TYR A  82      -2.125  -2.910 -14.737  1.00 77.76           C  
ATOM    616  C   TYR A  82      -1.532  -3.269 -16.094  1.00 77.76           C  
ATOM    617  CB  TYR A  82      -1.117  -3.224 -13.627  1.00 77.76           C  
ATOM    618  O   TYR A  82      -0.497  -3.936 -16.170  1.00 77.76           O  
ATOM    619  CG  TYR A  82      -1.509  -2.672 -12.278  1.00 77.76           C  
ATOM    620  CD1 TYR A  82      -1.161  -1.375 -11.906  1.00 77.76           C  
ATOM    621  CD2 TYR A  82      -2.226  -3.446 -11.372  1.00 77.76           C  
ATOM    622  CE1 TYR A  82      -1.518  -0.864 -10.663  1.00 77.76           C  
ATOM    623  CE2 TYR A  82      -2.588  -2.945 -10.127  1.00 77.76           C  
ATOM    624  OH  TYR A  82      -2.587  -1.153  -8.550  1.00 77.76           O  
ATOM    625  CZ  TYR A  82      -2.231  -1.655  -9.782  1.00 77.76           C  
ATOM    626  N   PRO A  83      -2.217  -2.910 -17.190  1.00 64.32           N  
ATOM    627  CA  PRO A  83      -1.941  -3.371 -18.552  1.00 64.32           C  
ATOM    628  C   PRO A  83      -0.803  -2.600 -19.217  1.00 64.32           C  
ATOM    629  CB  PRO A  83      -3.265  -3.126 -19.282  1.00 64.32           C  
ATOM    630  O   PRO A  83      -0.102  -3.145 -20.074  1.00 64.32           O  
ATOM    631  CG  PRO A  83      -3.978  -2.110 -18.449  1.00 64.32           C  
ATOM    632  CD  PRO A  83      -3.438  -2.177 -17.049  1.00 64.32           C  
ATOM    633  N   ASN A  84      -0.126  -1.576 -18.437  1.00 62.39           N  
ATOM    634  CA  ASN A  84       0.774  -0.639 -19.103  1.00 62.39           C  
ATOM    635  C   ASN A  84       1.982  -0.306 -18.231  1.00 62.39           C  
ATOM    636  CB  ASN A  84       0.028   0.640 -19.488  1.00 62.39           C  
ATOM    637  O   ASN A  84       2.913   0.363 -18.683  1.00 62.39           O  
ATOM    638  CG  ASN A  84      -1.001   0.411 -20.577  1.00 62.39           C  
ATOM    639  ND2 ASN A  84      -2.098   1.157 -20.523  1.00 62.39           N  
ATOM    640  OD1 ASN A  84      -0.813  -0.431 -21.459  1.00 62.39           O  
ATOM    641  N   ARG A  85       2.276  -1.088 -17.130  1.00 63.30           N  
ATOM    642  CA  ARG A  85       3.416  -0.940 -16.231  1.00 63.30           C  
ATOM    643  C   ARG A  85       4.054  -2.292 -15.929  1.00 63.30           C  
ATOM    644  CB  ARG A  85       2.988  -0.260 -14.928  1.00 63.30           C  
ATOM    645  O   ARG A  85       3.361  -3.308 -15.850  1.00 63.30           O  
ATOM    646  CG  ARG A  85       2.811   1.245 -15.048  1.00 63.30           C  
ATOM    647  CD  ARG A  85       2.597   1.898 -13.690  1.00 63.30           C  
ATOM    648  NE  ARG A  85       1.328   2.617 -13.632  1.00 63.30           N  
ATOM    649  NH1 ARG A  85       1.852   3.806 -11.721  1.00 63.30           N  
ATOM    650  NH2 ARG A  85      -0.180   4.104 -12.740  1.00 63.30           N  
ATOM    651  CZ  ARG A  85       1.003   3.507 -12.698  1.00 63.30           C  
ATOM    652  N   ALA A  86       5.099  -2.674 -16.623  1.00 75.02           N  
ATOM    653  CA  ALA A  86       5.915  -3.832 -16.270  1.00 75.02           C  
ATOM    654  C   ALA A  86       5.634  -4.287 -14.840  1.00 75.02           C  
ATOM    655  CB  ALA A  86       7.398  -3.510 -16.440  1.00 75.02           C  
ATOM    656  O   ALA A  86       6.476  -4.127 -13.954  1.00 75.02           O  
ATOM    657  N   LEU A  87       4.313  -4.395 -14.511  1.00 85.28           N  
ATOM    658  CA  LEU A  87       3.996  -4.878 -13.171  1.00 85.28           C  
ATOM    659  C   LEU A  87       5.004  -5.930 -12.721  1.00 85.28           C  
ATOM    660  CB  LEU A  87       2.581  -5.461 -13.132  1.00 85.28           C  
ATOM    661  O   LEU A  87       5.174  -6.957 -13.383  1.00 85.28           O  
ATOM    662  CG  LEU A  87       2.074  -5.920 -11.764  1.00 85.28           C  
ATOM    663  CD1 LEU A  87       1.872  -4.720 -10.844  1.00 85.28           C  
ATOM    664  CD2 LEU A  87       0.779  -6.711 -11.911  1.00 85.28           C  
ATOM    665  N   ASN A  88       5.751  -5.686 -11.705  1.00 87.76           N  
ATOM    666  CA  ASN A  88       6.762  -6.562 -11.124  1.00 87.76           C  
ATOM    667  C   ASN A  88       6.203  -7.363  -9.951  1.00 87.76           C  
ATOM    668  CB  ASN A  88       7.983  -5.752 -10.680  1.00 87.76           C  
ATOM    669  O   ASN A  88       6.438  -8.568  -9.849  1.00 87.76           O  
ATOM    670  CG  ASN A  88       9.102  -6.627 -10.150  1.00 87.76           C  
ATOM    671  ND2 ASN A  88       9.403  -6.490  -8.864  1.00 87.76           N  
ATOM    672  OD1 ASN A  88       9.692  -7.418 -10.890  1.00 87.76           O  
ATOM    673  N   SER A  89       5.481  -6.761  -9.045  1.00 92.05           N  
ATOM    674  CA  SER A  89       4.943  -7.398  -7.848  1.00 92.05           C  
ATOM    675  C   SER A  89       3.665  -6.709  -7.382  1.00 92.05           C  
ATOM    676  CB  SER A  89       5.978  -7.387  -6.722  1.00 92.05           C  
ATOM    677  O   SER A  89       3.476  -5.514  -7.620  1.00 92.05           O  
ATOM    678  OG  SER A  89       6.287  -6.059  -6.337  1.00 92.05           O  
ATOM    679  N   LEU A  90       2.705  -7.533  -6.828  1.00 93.91           N  
ATOM    680  CA  LEU A  90       1.464  -7.068  -6.219  1.00 93.91           C  
ATOM    681  C   LEU A  90       1.217  -7.767  -4.886  1.00 93.91           C  
ATOM    682  CB  LEU A  90       0.281  -7.307  -7.161  1.00 93.91           C  
ATOM    683  O   LEU A  90       1.212  -8.998  -4.818  1.00 93.91           O  
ATOM    684  CG  LEU A  90      -1.107  -6.991  -6.601  1.00 93.91           C  
ATOM    685  CD1 LEU A  90      -1.271  -5.487  -6.410  1.00 93.91           C  
ATOM    686  CD2 LEU A  90      -2.192  -7.540  -7.520  1.00 93.91           C  
ATOM    687  N   PHE A  91       1.136  -6.973  -3.815  1.00 95.07           N  
ATOM    688  CA  PHE A  91       0.894  -7.480  -2.469  1.00 95.07           C  
ATOM    689  C   PHE A  91      -0.292  -6.770  -1.828  1.00 95.07           C  
ATOM    690  CB  PHE A  91       2.142  -7.310  -1.597  1.00 95.07           C  
ATOM    691  O   PHE A  91      -0.378  -5.541  -1.860  1.00 95.07           O  
ATOM    692  CG  PHE A  91       1.936  -7.702  -0.159  1.00 95.07           C  
ATOM    693  CD1 PHE A  91       1.760  -6.733   0.821  1.00 95.07           C  
ATOM    694  CD2 PHE A  91       1.917  -9.040   0.213  1.00 95.07           C  
ATOM    695  CE1 PHE A  91       1.568  -7.092   2.154  1.00 95.07           C  
ATOM    696  CE2 PHE A  91       1.727  -9.407   1.542  1.00 95.07           C  
ATOM    697  CZ  PHE A  91       1.553  -8.432   2.511  1.00 95.07           C  
ATOM    698  N   CYS A  92      -1.176  -7.600  -1.171  1.00 96.32           N  
ATOM    699  CA  CYS A  92      -2.343  -7.068  -0.476  1.00 96.32           C  
ATOM    700  C   CYS A  92      -2.433  -7.623   0.940  1.00 96.32           C  
ATOM    701  CB  CYS A  92      -3.621  -7.398  -1.246  1.00 96.32           C  
ATOM    702  O   CYS A  92      -2.117  -8.791   1.176  1.00 96.32           O  
ATOM    703  SG  CYS A  92      -3.722  -6.604  -2.865  1.00 96.32           S  
ATOM    704  N   CYS A  93      -2.905  -6.854   1.848  1.00 97.03           N  
ATOM    705  CA  CYS A  93      -3.087  -7.266   3.235  1.00 97.03           C  
ATOM    706  C   CYS A  93      -4.171  -6.437   3.913  1.00 97.03           C  
ATOM    707  CB  CYS A  93      -1.775  -7.137   4.008  1.00 97.03           C  
ATOM    708  O   CYS A  93      -4.635  -5.440   3.357  1.00 97.03           O  
ATOM    709  SG  CYS A  93      -1.189  -5.436   4.170  1.00 97.03           S  
ATOM    710  N   GLU A  94      -4.745  -6.814   5.150  1.00 94.88           N  
ATOM    711  CA  GLU A  94      -5.956  -6.228   5.716  1.00 94.88           C  
ATOM    712  C   GLU A  94      -5.731  -5.777   7.156  1.00 94.88           C  
ATOM    713  CB  GLU A  94      -7.117  -7.224   5.652  1.00 94.88           C  
ATOM    714  O   GLU A  94      -6.627  -5.205   7.781  1.00 94.88           O  
ATOM    715  CG  GLU A  94      -7.547  -7.577   4.235  1.00 94.88           C  
ATOM    716  CD  GLU A  94      -8.627  -8.646   4.185  1.00 94.88           C  
ATOM    717  OE1 GLU A  94      -9.066  -9.013   3.071  1.00 94.88           O  
ATOM    718  OE2 GLU A  94      -9.037  -9.120   5.268  1.00 94.88           O  
ATOM    719  N   ASN A  95      -4.420  -5.676   7.599  1.00 95.39           N  
ATOM    720  CA  ASN A  95      -4.104  -5.171   8.932  1.00 95.39           C  
ATOM    721  C   ASN A  95      -3.389  -3.825   8.866  1.00 95.39           C  
ATOM    722  CB  ASN A  95      -3.258  -6.185   9.703  1.00 95.39           C  
ATOM    723  O   ASN A  95      -2.792  -3.484   7.844  1.00 95.39           O  
ATOM    724  CG  ASN A  95      -3.960  -7.517   9.881  1.00 95.39           C  
ATOM    725  ND2 ASN A  95      -3.210  -8.533  10.293  1.00 95.39           N  
ATOM    726  OD1 ASN A  95      -5.166  -7.633   9.650  1.00 95.39           O  
ATOM    727  N   CYS A  96      -3.509  -3.060  10.001  1.00 96.74           N  
ATOM    728  CA  CYS A  96      -2.816  -1.777  10.041  1.00 96.74           C  
ATOM    729  C   CYS A  96      -1.314  -1.963   9.866  1.00 96.74           C  
ATOM    730  CB  CYS A  96      -3.100  -1.056  11.359  1.00 96.74           C  
ATOM    731  O   CYS A  96      -0.721  -2.862  10.464  1.00 96.74           O  
ATOM    732  SG  CYS A  96      -4.796  -0.456  11.510  1.00 96.74           S  
ATOM    733  N   TRP A  97      -0.768  -1.109   8.838  1.00 96.83           N  
ATOM    734  CA  TRP A  97       0.674  -1.083   8.615  1.00 96.83           C  
ATOM    735  C   TRP A  97       1.154  -2.397   8.009  1.00 96.83           C  
ATOM    736  CB  TRP A  97       1.416  -0.809   9.926  1.00 96.83           C  
ATOM    737  O   TRP A  97       2.324  -2.762   8.150  1.00 96.83           O  
ATOM    738  CG  TRP A  97       0.957   0.427  10.639  1.00 96.83           C  
ATOM    739  CD1 TRP A  97       0.663   1.640  10.081  1.00 96.83           C  
ATOM    740  CD2 TRP A  97       0.742   0.571  12.047  1.00 96.83           C  
ATOM    741  CE2 TRP A  97       0.318   1.899  12.271  1.00 96.83           C  
ATOM    742  CE3 TRP A  97       0.867  -0.296  13.141  1.00 96.83           C  
ATOM    743  NE1 TRP A  97       0.279   2.530  11.057  1.00 96.83           N  
ATOM    744  CH2 TRP A  97       0.148   1.513  14.600  1.00 96.83           C  
ATOM    745  CZ2 TRP A  97       0.018   2.382  13.547  1.00 96.83           C  
ATOM    746  CZ3 TRP A  97       0.568   0.186  14.410  1.00 96.83           C  
ATOM    747  N   CYS A  98       0.444  -3.241   7.491  1.00 97.42           N  
ATOM    748  CA  CYS A  98       0.746  -4.577   6.992  1.00 97.42           C  
ATOM    749  C   CYS A  98       1.547  -4.507   5.697  1.00 97.42           C  
ATOM    750  CB  CYS A  98      -0.541  -5.368   6.763  1.00 97.42           C  
ATOM    751  O   CYS A  98       2.133  -5.504   5.270  1.00 97.42           O  
ATOM    752  SG  CYS A  98      -1.551  -4.739   5.404  1.00 97.42           S  
ATOM    753  N   ASN A  99       1.518  -3.303   5.055  1.00 97.29           N  
ATOM    754  CA  ASN A  99       2.304  -3.165   3.834  1.00 97.29           C  
ATOM    755  C   ASN A  99       3.626  -2.449   4.096  1.00 97.29           C  
ATOM    756  CB  ASN A  99       1.504  -2.425   2.760  1.00 97.29           C  
ATOM    757  O   ASN A  99       4.049  -1.607   3.302  1.00 97.29           O  
ATOM    758  CG  ASN A  99       1.140  -1.013   3.173  1.00 97.29           C  
ATOM    759  ND2 ASN A  99       0.874  -0.158   2.192  1.00 97.29           N  
ATOM    760  OD1 ASN A  99       1.098  -0.692   4.364  1.00 97.29           O  
ATOM    761  N   LEU A 100       4.365  -2.803   5.149  1.00 97.26           N  
ATOM    762  CA  LEU A 100       5.594  -2.174   5.620  1.00 97.26           C  
ATOM    763  C   LEU A 100       6.789  -2.625   4.787  1.00 97.26           C  
ATOM    764  CB  LEU A 100       5.833  -2.501   7.096  1.00 97.26           C  
ATOM    765  O   LEU A 100       7.681  -1.827   4.490  1.00 97.26           O  
ATOM    766  CG  LEU A 100       7.145  -1.997   7.698  1.00 97.26           C  
ATOM    767  CD1 LEU A 100       7.156  -0.473   7.744  1.00 97.26           C  
ATOM    768  CD2 LEU A 100       7.353  -2.580   9.092  1.00 97.26           C  
ATOM    769  N   TRP A 101       6.727  -3.794   4.270  1.00 95.47           N  
ATOM    770  CA  TRP A 101       7.912  -4.359   3.632  1.00 95.47           C  
ATOM    771  C   TRP A 101       7.922  -4.055   2.137  1.00 95.47           C  
ATOM    772  CB  TRP A 101       7.976  -5.872   3.859  1.00 95.47           C  
ATOM    773  O   TRP A 101       6.867  -3.859   1.530  1.00 95.47           O  
ATOM    774  CG  TRP A 101       8.107  -6.266   5.299  1.00 95.47           C  
ATOM    775  CD1 TRP A 101       7.168  -6.891   6.072  1.00 95.47           C  
ATOM    776  CD2 TRP A 101       9.245  -6.058   6.141  1.00 95.47           C  
ATOM    777  CE2 TRP A 101       8.925  -6.583   7.413  1.00 95.47           C  
ATOM    778  CE3 TRP A 101      10.506  -5.479   5.943  1.00 95.47           C  
ATOM    779  NE1 TRP A 101       7.654  -7.084   7.344  1.00 95.47           N  
ATOM    780  CH2 TRP A 101      11.049  -5.973   8.263  1.00 95.47           C  
ATOM    781  CZ2 TRP A 101       9.822  -6.545   8.483  1.00 95.47           C  
ATOM    782  CZ3 TRP A 101      11.397  -5.443   7.009  1.00 95.47           C  
ATOM    783  N   PRO A 102       9.074  -3.903   1.580  1.00 90.97           N  
ATOM    784  CA  PRO A 102       9.193  -3.678   0.137  1.00 90.97           C  
ATOM    785  C   PRO A 102       8.561  -4.797  -0.688  1.00 90.97           C  
ATOM    786  CB  PRO A 102      10.706  -3.622  -0.087  1.00 90.97           C  
ATOM    787  O   PRO A 102       8.400  -5.917  -0.196  1.00 90.97           O  
ATOM    788  CG  PRO A 102      11.286  -3.407   1.274  1.00 90.97           C  
ATOM    789  CD  PRO A 102      10.316  -3.929   2.294  1.00 90.97           C  
ATOM    790  N   PRO A 103       8.141  -4.403  -1.987  1.00 84.47           N  
ATOM    791  CA  PRO A 103       7.579  -5.414  -2.885  1.00 84.47           C  
ATOM    792  C   PRO A 103       8.549  -6.560  -3.166  1.00 84.47           C  
ATOM    793  CB  PRO A 103       7.281  -4.626  -4.162  1.00 84.47           C  
ATOM    794  O   PRO A 103       9.761  -6.342  -3.240  1.00 84.47           O  
ATOM    795  CG  PRO A 103       7.359  -3.190  -3.752  1.00 84.47           C  
ATOM    796  CD  PRO A 103       8.167  -3.099  -2.490  1.00 84.47           C  
ATOM    797  N   LYS A 104       8.189  -7.921  -2.916  1.00 68.04           N  
ATOM    798  CA  LYS A 104       9.006  -9.097  -3.199  1.00 68.04           C  
ATOM    799  C   LYS A 104       9.261  -9.243  -4.696  1.00 68.04           C  
ATOM    800  CB  LYS A 104       8.335 -10.360  -2.656  1.00 68.04           C  
ATOM    801  O   LYS A 104       8.424  -8.856  -5.514  1.00 68.04           O  
ATOM    802  CG  LYS A 104       8.201 -10.387  -1.141  1.00 68.04           C  
ATOM    803  CD  LYS A 104       8.609 -11.737  -0.567  1.00 68.04           C  
ATOM    804  CE  LYS A 104       8.473 -11.766   0.950  1.00 68.04           C  
ATOM    805  NZ  LYS A 104       8.669 -13.142   1.498  1.00 68.04           N  
TER     806      ALA A   1                                                      
ENDMDL                                                                          
END                                                                             
