# Supplementary material for: Domain loss enabled evolution of novel functions in the snake three-finger toxin gene superfamily
Source: Nat Commun. 2023 Aug 11;14:4861. doi: 10.1038/s41467-023-40550-0 (PMC10421932; doi:10.1038/s41467-023-40550-0)
Supplement: Supplementary file 5 — Supplementary Data 2 [file 41467_2023_40550_MOESM5_ESM.zip › SD2_structure_predictions/full_sequence/NCBI|PSASC_OL366271.1_1_249|Psammophis_schokari.pdb]

MODEL     1                                                                     
ATOM      1  N   MET A   1     -36.781  -6.531  17.481  1.00 57.73           N  
ATOM      2  CA  MET A   1     -36.022  -5.297  17.301  1.00 57.73           C  
ATOM      3  C   MET A   1     -34.566  -5.489  17.712  1.00 57.73           C  
ATOM      4  CB  MET A   1     -36.646  -4.157  18.108  1.00 57.73           C  
ATOM      5  O   MET A   1     -33.700  -4.698  17.334  1.00 57.73           O  
ATOM      6  CG  MET A   1     -37.915  -3.592  17.490  1.00 57.73           C  
ATOM      7  SD  MET A   1     -38.143  -1.809  17.859  1.00 57.73           S  
ATOM      8  CE  MET A   1     -36.920  -1.597  19.183  1.00 57.73           C  
ATOM      9  N   LEU A   2     -34.258  -6.604  18.450  1.00 61.77           N  
ATOM     10  CA  LEU A   2     -32.944  -7.045  18.905  1.00 61.77           C  
ATOM     11  C   LEU A   2     -32.158  -7.678  17.761  1.00 61.77           C  
ATOM     12  CB  LEU A   2     -33.082  -8.043  20.058  1.00 61.77           C  
ATOM     13  O   LEU A   2     -30.947  -7.473  17.646  1.00 61.77           O  
ATOM     14  CG  LEU A   2     -32.221  -7.774  21.293  1.00 61.77           C  
ATOM     15  CD1 LEU A   2     -33.021  -8.039  22.564  1.00 61.77           C  
ATOM     16  CD2 LEU A   2     -30.959  -8.629  21.262  1.00 61.77           C  
ATOM     17  N   LEU A   3     -32.993  -8.243  16.810  1.00 61.10           N  
ATOM     18  CA  LEU A   3     -32.345  -8.931  15.699  1.00 61.10           C  
ATOM     19  C   LEU A   3     -31.760  -7.931  14.707  1.00 61.10           C  
ATOM     20  CB  LEU A   3     -33.339  -9.852  14.986  1.00 61.10           C  
ATOM     21  O   LEU A   3     -30.679  -8.155  14.158  1.00 61.10           O  
ATOM     22  CG  LEU A   3     -33.552 -11.232  15.609  1.00 61.10           C  
ATOM     23  CD1 LEU A   3     -34.883 -11.821  15.153  1.00 61.10           C  
ATOM     24  CD2 LEU A   3     -32.399 -12.164  15.252  1.00 61.10           C  
ATOM     25  N   ALA A   4     -32.383  -6.794  14.545  1.00 63.54           N  
ATOM     26  CA  ALA A   4     -31.930  -5.739  13.643  1.00 63.54           C  
ATOM     27  C   ALA A   4     -30.649  -5.090  14.157  1.00 63.54           C  
ATOM     28  CB  ALA A   4     -33.022  -4.687  13.465  1.00 63.54           C  
ATOM     29  O   ALA A   4     -29.761  -4.748  13.372  1.00 63.54           O  
ATOM     30  N   LEU A   5     -30.522  -5.052  15.496  1.00 59.38           N  
ATOM     31  CA  LEU A   5     -29.331  -4.443  16.079  1.00 59.38           C  
ATOM     32  C   LEU A   5     -28.116  -5.348  15.903  1.00 59.38           C  
ATOM     33  CB  LEU A   5     -29.552  -4.148  17.565  1.00 59.38           C  
ATOM     34  O   LEU A   5     -27.011  -4.868  15.643  1.00 59.38           O  
ATOM     35  CG  LEU A   5     -30.446  -2.951  17.893  1.00 59.38           C  
ATOM     36  CD1 LEU A   5     -30.812  -2.953  19.373  1.00 59.38           C  
ATOM     37  CD2 LEU A   5     -29.755  -1.647  17.510  1.00 59.38           C  
ATOM     38  N   VAL A   6     -28.295  -6.657  15.935  1.00 65.44           N  
ATOM     39  CA  VAL A   6     -27.218  -7.625  15.762  1.00 65.44           C  
ATOM     40  C   VAL A   6     -26.730  -7.603  14.315  1.00 65.44           C  
ATOM     41  CB  VAL A   6     -27.669  -9.051  16.151  1.00 65.44           C  
ATOM     42  O   VAL A   6     -25.524  -7.654  14.060  1.00 65.44           O  
ATOM     43  CG1 VAL A   6     -26.577 -10.069  15.827  1.00 65.44           C  
ATOM     44  CG2 VAL A   6     -28.036  -9.109  17.632  1.00 65.44           C  
ATOM     45  N   VAL A   7     -27.638  -7.370  13.395  1.00 64.20           N  
ATOM     46  CA  VAL A   7     -27.280  -7.343  11.981  1.00 64.20           C  
ATOM     47  C   VAL A   7     -26.515  -6.059  11.666  1.00 64.20           C  
ATOM     48  CB  VAL A   7     -28.528  -7.455  11.077  1.00 64.20           C  
ATOM     49  O   VAL A   7     -25.546  -6.078  10.904  1.00 64.20           O  
ATOM     50  CG1 VAL A   7     -28.132  -7.407   9.602  1.00 64.20           C  
ATOM     51  CG2 VAL A   7     -29.295  -8.739  11.386  1.00 64.20           C  
ATOM     52  N   VAL A   8     -26.859  -4.974  12.319  1.00 60.56           N  
ATOM     53  CA  VAL A   8     -26.194  -3.697  12.077  1.00 60.56           C  
ATOM     54  C   VAL A   8     -24.775  -3.739  12.638  1.00 60.56           C  
ATOM     55  CB  VAL A   8     -26.979  -2.521  12.701  1.00 60.56           C  
ATOM     56  O   VAL A   8     -23.843  -3.214  12.024  1.00 60.56           O  
ATOM     57  CG1 VAL A   8     -26.198  -1.216  12.560  1.00 60.56           C  
ATOM     58  CG2 VAL A   8     -28.357  -2.396  12.053  1.00 60.56           C  
ATOM     59  N   THR A   9     -24.634  -4.508  13.787  1.00 59.67           N  
ATOM     60  CA  THR A   9     -23.293  -4.595  14.355  1.00 59.67           C  
ATOM     61  C   THR A   9     -22.389  -5.456  13.478  1.00 59.67           C  
ATOM     62  CB  THR A   9     -23.328  -5.171  15.783  1.00 59.67           C  
ATOM     63  O   THR A   9     -21.202  -5.162  13.323  1.00 59.67           O  
ATOM     64  CG2 THR A   9     -23.839  -4.137  16.780  1.00 59.67           C  
ATOM     65  OG1 THR A   9     -24.193  -6.313  15.809  1.00 59.67           O  
ATOM     66  N   PHE A  10     -22.923  -6.451  12.776  1.00 57.00           N  
ATOM     67  CA  PHE A  10     -22.095  -7.314  11.941  1.00 57.00           C  
ATOM     68  C   PHE A  10     -21.741  -6.622  10.630  1.00 57.00           C  
ATOM     69  CB  PHE A  10     -22.812  -8.638  11.659  1.00 57.00           C  
ATOM     70  O   PHE A  10     -20.640  -6.799  10.106  1.00 57.00           O  
ATOM     71  CG  PHE A  10     -22.639  -9.666  12.744  1.00 57.00           C  
ATOM     72  CD1 PHE A  10     -21.483 -10.434  12.816  1.00 57.00           C  
ATOM     73  CD2 PHE A  10     -23.633  -9.864  13.694  1.00 57.00           C  
ATOM     74  CE1 PHE A  10     -21.320 -11.386  13.820  1.00 57.00           C  
ATOM     75  CE2 PHE A  10     -23.477 -10.814  14.700  1.00 57.00           C  
ATOM     76  CZ  PHE A  10     -22.320 -11.574  14.760  1.00 57.00           C  
ATOM     77  N   VAL A  11     -22.737  -5.793  10.196  1.00 58.09           N  
ATOM     78  CA  VAL A  11     -22.467  -5.090   8.946  1.00 58.09           C  
ATOM     79  C   VAL A  11     -21.370  -4.050   9.165  1.00 58.09           C  
ATOM     80  CB  VAL A  11     -23.740  -4.413   8.389  1.00 58.09           C  
ATOM     81  O   VAL A  11     -20.540  -3.819   8.282  1.00 58.09           O  
ATOM     82  CG1 VAL A  11     -23.409  -3.574   7.156  1.00 58.09           C  
ATOM     83  CG2 VAL A  11     -24.799  -5.462   8.057  1.00 58.09           C  
ATOM     84  N   TYR A  12     -21.200  -3.696  10.465  1.00 55.83           N  
ATOM     85  CA  TYR A  12     -20.178  -2.684  10.705  1.00 55.83           C  
ATOM     86  C   TYR A  12     -18.817  -3.328  10.940  1.00 55.83           C  
ATOM     87  CB  TYR A  12     -20.556  -1.810  11.905  1.00 55.83           C  
ATOM     88  O   TYR A  12     -17.779  -2.695  10.734  1.00 55.83           O  
ATOM     89  CG  TYR A  12     -21.396  -0.610  11.541  1.00 55.83           C  
ATOM     90  CD1 TYR A  12     -20.802   0.583  11.136  1.00 55.83           C  
ATOM     91  CD2 TYR A  12     -22.784  -0.666  11.603  1.00 55.83           C  
ATOM     92  CE1 TYR A  12     -21.571   1.693  10.801  1.00 55.83           C  
ATOM     93  CE2 TYR A  12     -23.564   0.438  11.271  1.00 55.83           C  
ATOM     94  OH  TYR A  12     -23.716   2.705  10.542  1.00 55.83           O  
ATOM     95  CZ  TYR A  12     -22.949   1.610  10.872  1.00 55.83           C  
ATOM     96  N   LEU A  13     -18.805  -4.619  11.247  1.00 53.75           N  
ATOM     97  CA  LEU A  13     -17.519  -5.271  11.470  1.00 53.75           C  
ATOM     98  C   LEU A  13     -16.853  -5.628  10.146  1.00 53.75           C  
ATOM     99  CB  LEU A  13     -17.698  -6.531  12.321  1.00 53.75           C  
ATOM    100  O   LEU A  13     -15.677  -5.996  10.117  1.00 53.75           O  
ATOM    101  CG  LEU A  13     -16.946  -6.562  13.652  1.00 53.75           C  
ATOM    102  CD1 LEU A  13     -17.807  -5.968  14.762  1.00 53.75           C  
ATOM    103  CD2 LEU A  13     -16.529  -7.988  13.998  1.00 53.75           C  
ATOM    104  N   ASP A  14     -17.497  -5.467   9.092  1.00 55.35           N  
ATOM    105  CA  ASP A  14     -16.782  -5.671   7.836  1.00 55.35           C  
ATOM    106  C   ASP A  14     -15.841  -4.505   7.543  1.00 55.35           C  
ATOM    107  CB  ASP A  14     -17.768  -5.855   6.681  1.00 55.35           C  
ATOM    108  O   ASP A  14     -15.244  -4.437   6.467  1.00 55.35           O  
ATOM    109  CG  ASP A  14     -17.167  -6.598   5.500  1.00 55.35           C  
ATOM    110  OD1 ASP A  14     -16.566  -7.676   5.700  1.00 55.35           O  
ATOM    111  OD2 ASP A  14     -17.293  -6.099   4.361  1.00 55.35           O  
ATOM    112  N   SER A  15     -15.911  -3.525   8.504  1.00 55.06           N  
ATOM    113  CA  SER A  15     -14.871  -2.540   8.224  1.00 55.06           C  
ATOM    114  C   SER A  15     -13.480  -3.142   8.394  1.00 55.06           C  
ATOM    115  CB  SER A  15     -15.024  -1.324   9.138  1.00 55.06           C  
ATOM    116  O   SER A  15     -13.120  -3.587   9.485  1.00 55.06           O  
ATOM    117  OG  SER A  15     -15.895  -1.612  10.218  1.00 55.06           O  
ATOM    118  N   ALA A  16     -13.249  -4.322   7.881  1.00 57.59           N  
ATOM    119  CA  ALA A  16     -12.152  -4.886   7.100  1.00 57.59           C  
ATOM    120  C   ALA A  16     -10.801  -4.528   7.712  1.00 57.59           C  
ATOM    121  CB  ALA A  16     -12.223  -4.400   5.654  1.00 57.59           C  
ATOM    122  O   ALA A  16     -10.452  -3.349   7.813  1.00 57.59           O  
ATOM    123  N   LEU A  17     -10.632  -4.912   8.963  1.00 60.54           N  
ATOM    124  CA  LEU A  17      -9.212  -5.012   9.282  1.00 60.54           C  
ATOM    125  C   LEU A  17      -8.368  -5.003   8.012  1.00 60.54           C  
ATOM    126  CB  LEU A  17      -8.931  -6.284  10.086  1.00 60.54           C  
ATOM    127  O   LEU A  17      -8.769  -5.566   6.991  1.00 60.54           O  
ATOM    128  CG  LEU A  17      -7.734  -6.235  11.037  1.00 60.54           C  
ATOM    129  CD1 LEU A  17      -8.086  -5.443  12.292  1.00 60.54           C  
ATOM    130  CD2 LEU A  17      -7.278  -7.644  11.398  1.00 60.54           C  
ATOM    131  N   PRO A  18      -7.412  -3.986   7.945  1.00 64.83           N  
ATOM    132  CA  PRO A  18      -6.571  -3.944   6.747  1.00 64.83           C  
ATOM    133  C   PRO A  18      -5.984  -5.308   6.390  1.00 64.83           C  
ATOM    134  CB  PRO A  18      -5.464  -2.957   7.128  1.00 64.83           C  
ATOM    135  O   PRO A  18      -5.555  -6.051   7.276  1.00 64.83           O  
ATOM    136  CG  PRO A  18      -5.678  -2.686   8.582  1.00 64.83           C  
ATOM    137  CD  PRO A  18      -6.945  -3.367   9.013  1.00 64.83           C  
ATOM    138  N   GLY A  19      -6.589  -5.931   5.437  1.00 74.85           N  
ATOM    139  CA  GLY A  19      -6.027  -7.152   4.884  1.00 74.85           C  
ATOM    140  C   GLY A  19      -4.680  -6.941   4.219  1.00 74.85           C  
ATOM    141  O   GLY A  19      -4.178  -5.816   4.165  1.00 74.85           O  
ATOM    142  N   PRO A  20      -3.844  -8.000   4.147  1.00 87.60           N  
ATOM    143  CA  PRO A  20      -2.493  -7.964   3.583  1.00 87.60           C  
ATOM    144  C   PRO A  20      -2.457  -7.378   2.173  1.00 87.60           C  
ATOM    145  CB  PRO A  20      -2.076  -9.437   3.573  1.00 87.60           C  
ATOM    146  O   PRO A  20      -3.454  -7.443   1.448  1.00 87.60           O  
ATOM    147  CG  PRO A  20      -3.359 -10.197   3.476  1.00 87.60           C  
ATOM    148  CD  PRO A  20      -4.435  -9.405   4.162  1.00 87.60           C  
ATOM    149  N   CYS A  21      -1.403  -6.570   1.884  1.00 90.11           N  
ATOM    150  CA  CYS A  21      -1.093  -6.022   0.568  1.00 90.11           C  
ATOM    151  C   CYS A  21       0.136  -6.698  -0.029  1.00 90.11           C  
ATOM    152  CB  CYS A  21      -0.864  -4.514   0.655  1.00 90.11           C  
ATOM    153  O   CYS A  21       0.987  -7.206   0.704  1.00 90.11           O  
ATOM    154  SG  CYS A  21      -2.275  -3.600   1.317  1.00 90.11           S  
ATOM    155  N   TYR A  22       0.177  -6.750  -1.302  1.00 89.20           N  
ATOM    156  CA  TYR A  22       1.425  -7.124  -1.959  1.00 89.20           C  
ATOM    157  C   TYR A  22       2.419  -5.969  -1.939  1.00 89.20           C  
ATOM    158  CB  TYR A  22       1.163  -7.563  -3.402  1.00 89.20           C  
ATOM    159  O   TYR A  22       2.032  -4.807  -2.086  1.00 89.20           O  
ATOM    160  CG  TYR A  22       0.551  -8.938  -3.517  1.00 89.20           C  
ATOM    161  CD1 TYR A  22       1.258 -10.071  -3.121  1.00 89.20           C  
ATOM    162  CD2 TYR A  22      -0.733  -9.107  -4.023  1.00 89.20           C  
ATOM    163  CE1 TYR A  22       0.700 -11.341  -3.227  1.00 89.20           C  
ATOM    164  CE2 TYR A  22      -1.302 -10.372  -4.134  1.00 89.20           C  
ATOM    165  OH  TYR A  22      -1.137 -12.735  -3.840  1.00 89.20           O  
ATOM    166  CZ  TYR A  22      -0.579 -11.481  -3.733  1.00 89.20           C  
ATOM    167  N   SER A  23       3.683  -6.252  -1.565  1.00 85.99           N  
ATOM    168  CA  SER A  23       4.723  -5.229  -1.562  1.00 85.99           C  
ATOM    169  C   SER A  23       5.959  -5.695  -2.325  1.00 85.99           C  
ATOM    170  CB  SER A  23       5.108  -4.860  -0.129  1.00 85.99           C  
ATOM    171  O   SER A  23       6.186  -6.898  -2.474  1.00 85.99           O  
ATOM    172  OG  SER A  23       5.749  -5.947   0.516  1.00 85.99           O  
ATOM    173  N   CYS A  24       6.515  -4.783  -3.057  1.00 76.07           N  
ATOM    174  CA  CYS A  24       7.786  -5.058  -3.719  1.00 76.07           C  
ATOM    175  C   CYS A  24       8.955  -4.845  -2.765  1.00 76.07           C  
ATOM    176  CB  CYS A  24       7.952  -4.168  -4.950  1.00 76.07           C  
ATOM    177  O   CYS A  24       8.973  -3.875  -2.005  1.00 76.07           O  
ATOM    178  SG  CYS A  24       6.683  -4.425  -6.210  1.00 76.07           S  
ATOM    179  N   SER A  25       9.713  -5.892  -2.378  1.00 63.49           N  
ATOM    180  CA  SER A  25      11.013  -5.700  -1.743  1.00 63.49           C  
ATOM    181  C   SER A  25      12.151  -6.002  -2.712  1.00 63.49           C  
ATOM    182  CB  SER A  25      11.140  -6.585  -0.503  1.00 63.49           C  
ATOM    183  O   SER A  25      12.383  -7.160  -3.064  1.00 63.49           O  
ATOM    184  OG  SER A  25      12.380  -6.365   0.148  1.00 63.49           O  
ATOM    185  N   GLY A  26      12.902  -5.045  -3.160  1.00 61.20           N  
ATOM    186  CA  GLY A  26      14.022  -5.360  -4.033  1.00 61.20           C  
ATOM    187  C   GLY A  26      13.591  -5.835  -5.408  1.00 61.20           C  
ATOM    188  O   GLY A  26      12.782  -5.183  -6.071  1.00 61.20           O  
ATOM    189  N   GLU A  27      14.152  -6.989  -5.870  1.00 60.96           N  
ATOM    190  CA  GLU A  27      13.866  -7.640  -7.145  1.00 60.96           C  
ATOM    191  C   GLU A  27      12.669  -8.578  -7.030  1.00 60.96           C  
ATOM    192  CB  GLU A  27      15.092  -8.410  -7.642  1.00 60.96           C  
ATOM    193  O   GLU A  27      12.138  -9.043  -8.041  1.00 60.96           O  
ATOM    194  CG  GLU A  27      16.176  -7.523  -8.238  1.00 60.96           C  
ATOM    195  CD  GLU A  27      17.317  -8.309  -8.866  1.00 60.96           C  
ATOM    196  OE1 GLU A  27      18.172  -7.698  -9.546  1.00 60.96           O  
ATOM    197  OE2 GLU A  27      17.354  -9.545  -8.676  1.00 60.96           O  
ATOM    198  N   TYR A  28      12.255  -8.795  -5.771  1.00 57.12           N  
ATOM    199  CA  TYR A  28      11.203  -9.782  -5.556  1.00 57.12           C  
ATOM    200  C   TYR A  28       9.869  -9.104  -5.272  1.00 57.12           C  
ATOM    201  CB  TYR A  28      11.571 -10.717  -4.400  1.00 57.12           C  
ATOM    202  O   TYR A  28       9.787  -8.211  -4.426  1.00 57.12           O  
ATOM    203  CG  TYR A  28      12.825 -11.521  -4.643  1.00 57.12           C  
ATOM    204  CD1 TYR A  28      12.815 -12.623  -5.496  1.00 57.12           C  
ATOM    205  CD2 TYR A  28      14.021 -11.181  -4.022  1.00 57.12           C  
ATOM    206  CE1 TYR A  28      13.967 -13.368  -5.722  1.00 57.12           C  
ATOM    207  CE2 TYR A  28      15.180 -11.919  -4.240  1.00 57.12           C  
ATOM    208  OH  TYR A  28      16.287 -13.742  -5.311  1.00 57.12           O  
ATOM    209  CZ  TYR A  28      15.143 -13.008  -5.091  1.00 57.12           C  
ATOM    210  N   ARG A  29       8.891  -9.339  -6.178  1.00 63.99           N  
ATOM    211  CA  ARG A  29       7.539  -8.792  -6.233  1.00 63.99           C  
ATOM    212  C   ARG A  29       6.526  -9.778  -5.662  1.00 63.99           C  
ATOM    213  CB  ARG A  29       7.164  -8.429  -7.671  1.00 63.99           C  
ATOM    214  O   ARG A  29       5.365  -9.794  -6.078  1.00 63.99           O  
ATOM    215  CG  ARG A  29       7.877  -7.195  -8.201  1.00 63.99           C  
ATOM    216  CD  ARG A  29       7.212  -6.657  -9.461  1.00 63.99           C  
ATOM    217  NE  ARG A  29       8.082  -5.727 -10.174  1.00 63.99           N  
ATOM    218  NH1 ARG A  29       6.443  -4.136 -10.520  1.00 63.99           N  
ATOM    219  NH2 ARG A  29       8.572  -3.782 -11.294  1.00 63.99           N  
ATOM    220  CZ  ARG A  29       7.697  -4.550 -10.661  1.00 63.99           C  
ATOM    221  N   GLU A  30       6.621 -10.250  -4.350  1.00 65.07           N  
ATOM    222  CA  GLU A  30       5.370 -10.974  -4.141  1.00 65.07           C  
ATOM    223  C   GLU A  30       5.187 -11.346  -2.672  1.00 65.07           C  
ATOM    224  CB  GLU A  30       5.323 -12.231  -5.012  1.00 65.07           C  
ATOM    225  O   GLU A  30       4.482 -12.305  -2.353  1.00 65.07           O  
ATOM    226  CG  GLU A  30       5.017 -11.954  -6.477  1.00 65.07           C  
ATOM    227  CD  GLU A  30       5.157 -13.182  -7.362  1.00 65.07           C  
ATOM    228  OE1 GLU A  30       4.964 -13.067  -8.594  1.00 65.07           O  
ATOM    229  OE2 GLU A  30       5.462 -14.267  -6.820  1.00 65.07           O  
ATOM    230  N   ASP A  31       5.765 -10.642  -1.765  1.00 71.40           N  
ATOM    231  CA  ASP A  31       5.360 -11.197  -0.477  1.00 71.40           C  
ATOM    232  C   ASP A  31       4.120 -10.488   0.062  1.00 71.40           C  
ATOM    233  CB  ASP A  31       6.505 -11.097   0.534  1.00 71.40           C  
ATOM    234  O   ASP A  31       3.971  -9.276  -0.102  1.00 71.40           O  
ATOM    235  CG  ASP A  31       7.694 -11.970   0.172  1.00 71.40           C  
ATOM    236  OD1 ASP A  31       7.499 -13.045  -0.434  1.00 71.40           O  
ATOM    237  OD2 ASP A  31       8.835 -11.580   0.499  1.00 71.40           O  
ATOM    238  N   ASP A  32       2.977 -11.233   0.186  1.00 77.22           N  
ATOM    239  CA  ASP A  32       1.838 -10.793   0.986  1.00 77.22           C  
ATOM    240  C   ASP A  32       2.265 -10.463   2.415  1.00 77.22           C  
ATOM    241  CB  ASP A  32       0.745 -11.864   0.997  1.00 77.22           C  
ATOM    242  O   ASP A  32       2.825 -11.312   3.112  1.00 77.22           O  
ATOM    243  CG  ASP A  32      -0.525 -11.408   1.695  1.00 77.22           C  
ATOM    244  OD1 ASP A  32      -0.546 -10.288   2.252  1.00 77.22           O  
ATOM    245  OD2 ASP A  32      -1.511 -12.176   1.692  1.00 77.22           O  
ATOM    246  N   GLU A  33       2.325  -9.198   2.792  1.00 75.55           N  
ATOM    247  CA  GLU A  33       2.659  -8.799   4.156  1.00 75.55           C  
ATOM    248  C   GLU A  33       1.533  -7.981   4.783  1.00 75.55           C  
ATOM    249  CB  GLU A  33       3.965  -8.001   4.179  1.00 75.55           C  
ATOM    250  O   GLU A  33       0.718  -7.390   4.071  1.00 75.55           O  
ATOM    251  CG  GLU A  33       5.175  -8.789   3.700  1.00 75.55           C  
ATOM    252  CD  GLU A  33       6.475  -8.006   3.791  1.00 75.55           C  
ATOM    253  OE1 GLU A  33       7.556  -8.596   3.563  1.00 75.55           O  
ATOM    254  OE2 GLU A  33       6.413  -6.794   4.093  1.00 75.55           O  
ATOM    255  N   GLY A  34       1.395  -8.291   6.130  1.00 84.94           N  
ATOM    256  CA  GLY A  34       0.564  -7.358   6.874  1.00 84.94           C  
ATOM    257  C   GLY A  34       1.057  -5.925   6.794  1.00 84.94           C  
ATOM    258  O   GLY A  34       2.257  -5.683   6.653  1.00 84.94           O  
ATOM    259  N   CYS A  35       0.057  -4.986   6.694  1.00 86.96           N  
ATOM    260  CA  CYS A  35       0.380  -3.564   6.682  1.00 86.96           C  
ATOM    261  C   CYS A  35       0.506  -3.021   8.101  1.00 86.96           C  
ATOM    262  CB  CYS A  35      -0.687  -2.779   5.920  1.00 86.96           C  
ATOM    263  O   CYS A  35      -0.152  -3.513   9.019  1.00 86.96           O  
ATOM    264  SG  CYS A  35      -0.752  -3.163   4.156  1.00 86.96           S  
ATOM    265  N   PRO A  36       1.549  -2.172   8.270  1.00 88.99           N  
ATOM    266  CA  PRO A  36       1.651  -1.519   9.577  1.00 88.99           C  
ATOM    267  C   PRO A  36       0.353  -0.832   9.996  1.00 88.99           C  
ATOM    268  CB  PRO A  36       2.770  -0.495   9.374  1.00 88.99           C  
ATOM    269  O   PRO A  36      -0.504  -0.557   9.152  1.00 88.99           O  
ATOM    270  CG  PRO A  36       3.497  -0.961   8.154  1.00 88.99           C  
ATOM    271  CD  PRO A  36       2.526  -1.688   7.269  1.00 88.99           C  
ATOM    272  N   ASP A  37       0.257  -0.607  11.290  1.00 87.21           N  
ATOM    273  CA  ASP A  37      -0.904   0.109  11.809  1.00 87.21           C  
ATOM    274  C   ASP A  37      -1.045   1.479  11.149  1.00 87.21           C  
ATOM    275  CB  ASP A  37      -0.804   0.265  13.328  1.00 87.21           C  
ATOM    276  O   ASP A  37      -0.060   2.206  11.000  1.00 87.21           O  
ATOM    277  CG  ASP A  37      -0.997  -1.045  14.072  1.00 87.21           C  
ATOM    278  OD1 ASP A  37      -1.480  -2.025  13.466  1.00 87.21           O  
ATOM    279  OD2 ASP A  37      -0.666  -1.095  15.276  1.00 87.21           O  
ATOM    280  N   GLY A  38      -2.219   1.771  10.697  1.00 87.65           N  
ATOM    281  CA  GLY A  38      -2.473   3.072  10.099  1.00 87.65           C  
ATOM    282  C   GLY A  38      -2.357   3.065   8.586  1.00 87.65           C  
ATOM    283  O   GLY A  38      -2.728   4.038   7.926  1.00 87.65           O  
ATOM    284  N   GLU A  39      -1.825   1.951   8.016  1.00 91.39           N  
ATOM    285  CA  GLU A  39      -1.724   1.793   6.568  1.00 91.39           C  
ATOM    286  C   GLU A  39      -2.715   0.750   6.057  1.00 91.39           C  
ATOM    287  CB  GLU A  39      -0.299   1.404   6.168  1.00 91.39           C  
ATOM    288  O   GLU A  39      -2.351  -0.409   5.846  1.00 91.39           O  
ATOM    289  CG  GLU A  39       0.752   2.433   6.560  1.00 91.39           C  
ATOM    290  CD  GLU A  39       2.121   2.151   5.962  1.00 91.39           C  
ATOM    291  OE1 GLU A  39       3.063   2.938   6.204  1.00 91.39           O  
ATOM    292  OE2 GLU A  39       2.251   1.134   5.244  1.00 91.39           O  
ATOM    293  N   ASN A  40      -3.885   1.204   5.772  1.00 89.72           N  
ATOM    294  CA  ASN A  40      -4.995   0.300   5.490  1.00 89.72           C  
ATOM    295  C   ASN A  40      -5.305   0.240   3.997  1.00 89.72           C  
ATOM    296  CB  ASN A  40      -6.240   0.717   6.275  1.00 89.72           C  
ATOM    297  O   ASN A  40      -6.344  -0.285   3.595  1.00 89.72           O  
ATOM    298  CG  ASN A  40      -6.024   0.682   7.775  1.00 89.72           C  
ATOM    299  ND2 ASN A  40      -6.427   1.747   8.457  1.00 89.72           N  
ATOM    300  OD1 ASN A  40      -5.499  -0.295   8.316  1.00 89.72           O  
ATOM    301  N   LEU A  41      -4.393   0.816   3.203  1.00 91.46           N  
ATOM    302  CA  LEU A  41      -4.588   0.824   1.757  1.00 91.46           C  
ATOM    303  C   LEU A  41      -3.449   0.097   1.051  1.00 91.46           C  
ATOM    304  CB  LEU A  41      -4.693   2.260   1.238  1.00 91.46           C  
ATOM    305  O   LEU A  41      -2.303   0.143   1.504  1.00 91.46           O  
ATOM    306  CG  LEU A  41      -5.837   3.104   1.803  1.00 91.46           C  
ATOM    307  CD1 LEU A  41      -5.698   4.554   1.352  1.00 91.46           C  
ATOM    308  CD2 LEU A  41      -7.184   2.532   1.376  1.00 91.46           C  
ATOM    309  N   CYS A  42      -3.855  -0.647  -0.022  1.00 89.97           N  
ATOM    310  CA  CYS A  42      -2.852  -1.196  -0.927  1.00 89.97           C  
ATOM    311  C   CYS A  42      -2.604  -0.255  -2.100  1.00 89.97           C  
ATOM    312  CB  CYS A  42      -3.288  -2.566  -1.444  1.00 89.97           C  
ATOM    313  O   CYS A  42      -3.542   0.337  -2.636  1.00 89.97           O  
ATOM    314  SG  CYS A  42      -3.521  -3.796  -0.142  1.00 89.97           S  
ATOM    315  N   ILE A  43      -1.306  -0.064  -2.441  1.00 89.81           N  
ATOM    316  CA  ILE A  43      -0.925   0.800  -3.553  1.00 89.81           C  
ATOM    317  C   ILE A  43      -0.365  -0.046  -4.695  1.00 89.81           C  
ATOM    318  CB  ILE A  43       0.109   1.861  -3.116  1.00 89.81           C  
ATOM    319  O   ILE A  43       0.402  -0.983  -4.463  1.00 89.81           O  
ATOM    320  CG1 ILE A  43      -0.456   2.720  -1.978  1.00 89.81           C  
ATOM    321  CG2 ILE A  43       0.525   2.732  -4.304  1.00 89.81           C  
ATOM    322  CD1 ILE A  43       0.589   3.565  -1.263  1.00 89.81           C  
ATOM    323  N   ILE A  44      -0.839   0.307  -5.922  1.00 87.24           N  
ATOM    324  CA  ILE A  44      -0.256  -0.257  -7.135  1.00 87.24           C  
ATOM    325  C   ILE A  44      -0.047   0.846  -8.169  1.00 87.24           C  
ATOM    326  CB  ILE A  44      -1.144  -1.378  -7.720  1.00 87.24           C  
ATOM    327  O   ILE A  44      -0.944   1.657  -8.411  1.00 87.24           O  
ATOM    328  CG1 ILE A  44      -0.488  -1.985  -8.965  1.00 87.24           C  
ATOM    329  CG2 ILE A  44      -2.543  -0.845  -8.043  1.00 87.24           C  
ATOM    330  CD1 ILE A  44      -1.023  -3.360  -9.340  1.00 87.24           C  
ATOM    331  N   GLY A  45       1.179   0.975  -8.678  1.00 83.16           N  
ATOM    332  CA  GLY A  45       1.477   2.007  -9.659  1.00 83.16           C  
ATOM    333  C   GLY A  45       2.835   1.834 -10.313  1.00 83.16           C  
ATOM    334  O   GLY A  45       3.494   0.809 -10.125  1.00 83.16           O  
ATOM    335  N   GLU A  46       3.085   2.789 -11.278  1.00 77.05           N  
ATOM    336  CA  GLU A  46       4.359   2.884 -11.983  1.00 77.05           C  
ATOM    337  C   GLU A  46       5.043   4.221 -11.709  1.00 77.05           C  
ATOM    338  CB  GLU A  46       4.156   2.696 -13.489  1.00 77.05           C  
ATOM    339  O   GLU A  46       4.378   5.252 -11.592  1.00 77.05           O  
ATOM    340  CG  GLU A  46       3.615   1.326 -13.870  1.00 77.05           C  
ATOM    341  CD  GLU A  46       3.440   1.146 -15.369  1.00 77.05           C  
ATOM    342  OE1 GLU A  46       3.871   0.102 -15.910  1.00 77.05           O  
ATOM    343  OE2 GLU A  46       2.868   2.056 -16.010  1.00 77.05           O  
ATOM    344  N   ASN A  47       6.315   4.025 -11.324  1.00 71.46           N  
ATOM    345  CA  ASN A  47       7.138   5.227 -11.242  1.00 71.46           C  
ATOM    346  C   ASN A  47       8.195   5.259 -12.342  1.00 71.46           C  
ATOM    347  CB  ASN A  47       7.801   5.331  -9.866  1.00 71.46           C  
ATOM    348  O   ASN A  47       8.795   4.232 -12.663  1.00 71.46           O  
ATOM    349  CG  ASN A  47       8.302   6.729  -9.563  1.00 71.46           C  
ATOM    350  ND2 ASN A  47       8.644   6.977  -8.304  1.00 71.46           N  
ATOM    351  OD1 ASN A  47       8.379   7.580 -10.453  1.00 71.46           O  
ATOM    352  N   ARG A  48       8.290   6.364 -13.080  1.00 68.37           N  
ATOM    353  CA  ARG A  48       9.360   6.540 -14.057  1.00 68.37           C  
ATOM    354  C   ARG A  48      10.680   6.872 -13.369  1.00 68.37           C  
ATOM    355  CB  ARG A  48       8.999   7.640 -15.058  1.00 68.37           C  
ATOM    356  O   ARG A  48      10.747   7.796 -12.555  1.00 68.37           O  
ATOM    357  CG  ARG A  48       7.867   7.266 -16.001  1.00 68.37           C  
ATOM    358  CD  ARG A  48       7.699   8.292 -17.114  1.00 68.37           C  
ATOM    359  NE  ARG A  48       6.554   7.980 -17.965  1.00 68.37           N  
ATOM    360  NH1 ARG A  48       6.688   9.922 -19.209  1.00 68.37           N  
ATOM    361  NH2 ARG A  48       5.051   8.381 -19.655  1.00 68.37           N  
ATOM    362  CZ  ARG A  48       6.101   8.762 -18.941  1.00 68.37           C  
ATOM    363  N   ASP A  49      11.576   5.870 -13.260  1.00 64.81           N  
ATOM    364  CA  ASP A  49      12.917   6.208 -12.796  1.00 64.81           C  
ATOM    365  C   ASP A  49      13.750   6.820 -13.920  1.00 64.81           C  
ATOM    366  CB  ASP A  49      13.620   4.970 -12.236  1.00 64.81           C  
ATOM    367  O   ASP A  49      13.369   6.750 -15.091  1.00 64.81           O  
ATOM    368  CG  ASP A  49      14.947   5.290 -11.571  1.00 64.81           C  
ATOM    369  OD1 ASP A  49      15.311   6.483 -11.480  1.00 64.81           O  
ATOM    370  OD2 ASP A  49      15.637   4.342 -11.138  1.00 64.81           O  
ATOM    371  N   ASN A  50      14.558   7.968 -13.649  1.00 64.55           N  
ATOM    372  CA  ASN A  50      15.499   8.699 -14.491  1.00 64.55           C  
ATOM    373  C   ASN A  50      16.361   7.751 -15.321  1.00 64.55           C  
ATOM    374  CB  ASN A  50      16.383   9.613 -13.641  1.00 64.55           C  
ATOM    375  O   ASN A  50      17.063   8.185 -16.236  1.00 64.55           O  
ATOM    376  CG  ASN A  50      15.632  10.815 -13.102  1.00 64.55           C  
ATOM    377  ND2 ASN A  50      16.138  11.394 -12.019  1.00 64.55           N  
ATOM    378  OD1 ASN A  50      14.605  11.219 -13.653  1.00 64.55           O  
ATOM    379  N   SER A  51      16.333   6.429 -15.165  1.00 65.10           N  
ATOM    380  CA  SER A  51      17.166   5.530 -15.956  1.00 65.10           C  
ATOM    381  C   SER A  51      16.327   4.722 -16.940  1.00 65.10           C  
ATOM    382  CB  SER A  51      17.949   4.584 -15.044  1.00 65.10           C  
ATOM    383  O   SER A  51      16.818   3.765 -17.543  1.00 65.10           O  
ATOM    384  OG  SER A  51      18.908   5.298 -14.283  1.00 65.10           O  
ATOM    385  N   ASN A  52      15.337   5.314 -17.582  1.00 63.85           N  
ATOM    386  CA  ASN A  52      14.571   4.854 -18.735  1.00 63.85           C  
ATOM    387  C   ASN A  52      13.801   3.574 -18.422  1.00 63.85           C  
ATOM    388  CB  ASN A  52      15.491   4.639 -19.939  1.00 63.85           C  
ATOM    389  O   ASN A  52      13.314   2.899 -19.331  1.00 63.85           O  
ATOM    390  CG  ASN A  52      14.817   4.973 -21.255  1.00 63.85           C  
ATOM    391  ND2 ASN A  52      15.211   4.278 -22.316  1.00 63.85           N  
ATOM    392  OD1 ASN A  52      13.950   5.848 -21.319  1.00 63.85           O  
ATOM    393  N   GLY A  53      13.555   3.331 -17.105  1.00 67.89           N  
ATOM    394  CA  GLY A  53      12.660   2.210 -16.866  1.00 67.89           C  
ATOM    395  C   GLY A  53      11.522   2.545 -15.920  1.00 67.89           C  
ATOM    396  O   GLY A  53      11.442   3.664 -15.410  1.00 67.89           O  
ATOM    397  N   THR A  54      10.284   1.882 -16.162  1.00 69.28           N  
ATOM    398  CA  THR A  54       9.127   1.928 -15.274  1.00 69.28           C  
ATOM    399  C   THR A  54       9.264   0.900 -14.155  1.00 69.28           C  
ATOM    400  CB  THR A  54       7.820   1.678 -16.048  1.00 69.28           C  
ATOM    401  O   THR A  54       9.692  -0.232 -14.392  1.00 69.28           O  
ATOM    402  CG2 THR A  54       6.602   1.937 -15.167  1.00 69.28           C  
ATOM    403  OG1 THR A  54       7.769   2.550 -17.183  1.00 69.28           O  
ATOM    404  N   ILE A  55       9.316   1.495 -12.890  1.00 72.24           N  
ATOM    405  CA  ILE A  55       9.296   0.562 -11.768  1.00 72.24           C  
ATOM    406  C   ILE A  55       7.875   0.440 -11.223  1.00 72.24           C  
ATOM    407  CB  ILE A  55      10.263   1.006 -10.647  1.00 72.24           C  
ATOM    408  O   ILE A  55       7.146   1.432 -11.144  1.00 72.24           O  
ATOM    409  CG1 ILE A  55      11.694   1.109 -11.186  1.00 72.24           C  
ATOM    410  CG2 ILE A  55      10.193   0.042  -9.460  1.00 72.24           C  
ATOM    411  CD1 ILE A  55      12.641   1.891 -10.286  1.00 72.24           C  
ATOM    412  N   ASP A  56       7.496  -0.849 -11.006  1.00 75.76           N  
ATOM    413  CA  ASP A  56       6.219  -1.113 -10.350  1.00 75.76           C  
ATOM    414  C   ASP A  56       6.310  -0.855  -8.847  1.00 75.76           C  
ATOM    415  CB  ASP A  56       5.769  -2.552 -10.610  1.00 75.76           C  
ATOM    416  O   ASP A  56       7.296  -1.226  -8.207  1.00 75.76           O  
ATOM    417  CG  ASP A  56       5.452  -2.819 -12.071  1.00 75.76           C  
ATOM    418  OD1 ASP A  56       5.128  -1.864 -12.809  1.00 75.76           O  
ATOM    419  OD2 ASP A  56       5.524  -3.996 -12.487  1.00 75.76           O  
ATOM    420  N   ILE A  57       5.325  -0.102  -8.373  1.00 81.84           N  
ATOM    421  CA  ILE A  57       5.226   0.176  -6.944  1.00 81.84           C  
ATOM    422  C   ILE A  57       4.017  -0.551  -6.359  1.00 81.84           C  
ATOM    423  CB  ILE A  57       5.125   1.693  -6.668  1.00 81.84           C  
ATOM    424  O   ILE A  57       2.904  -0.432  -6.877  1.00 81.84           O  
ATOM    425  CG1 ILE A  57       6.279   2.438  -7.349  1.00 81.84           C  
ATOM    426  CG2 ILE A  57       5.108   1.968  -5.162  1.00 81.84           C  
ATOM    427  CD1 ILE A  57       6.066   3.941  -7.458  1.00 81.84           C  
ATOM    428  N   LYS A  58       4.344  -1.485  -5.396  1.00 87.78           N  
ATOM    429  CA  LYS A  58       3.302  -2.108  -4.586  1.00 87.78           C  
ATOM    430  C   LYS A  58       3.597  -1.953  -3.097  1.00 87.78           C  
ATOM    431  CB  LYS A  58       3.158  -3.588  -4.941  1.00 87.78           C  
ATOM    432  O   LYS A  58       4.754  -2.026  -2.677  1.00 87.78           O  
ATOM    433  CG  LYS A  58       2.726  -3.842  -6.378  1.00 87.78           C  
ATOM    434  CD  LYS A  58       2.559  -5.330  -6.657  1.00 87.78           C  
ATOM    435  CE  LYS A  58       2.014  -5.579  -8.057  1.00 87.78           C  
ATOM    436  NZ  LYS A  58       1.737  -7.027  -8.294  1.00 87.78           N  
ATOM    437  N   GLY A  59       2.565  -1.690  -2.320  1.00 89.42           N  
ATOM    438  CA  GLY A  59       2.774  -1.611  -0.883  1.00 89.42           C  
ATOM    439  C   GLY A  59       1.566  -1.084  -0.132  1.00 89.42           C  
ATOM    440  O   GLY A  59       0.457  -1.059  -0.670  1.00 89.42           O  
ATOM    441  N   CYS A  60       1.908  -0.801   1.157  1.00 90.10           N  
ATOM    442  CA  CYS A  60       0.888  -0.284   2.061  1.00 90.10           C  
ATOM    443  C   CYS A  60       1.014   1.226   2.220  1.00 90.10           C  
ATOM    444  CB  CYS A  60       0.991  -0.960   3.428  1.00 90.10           C  
ATOM    445  O   CYS A  60       2.120   1.769   2.173  1.00 90.10           O  
ATOM    446  SG  CYS A  60       0.795  -2.755   3.370  1.00 90.10           S  
ATOM    447  N   ALA A  61      -0.191   1.926   2.323  1.00 90.42           N  
ATOM    448  CA  ALA A  61      -0.195   3.372   2.529  1.00 90.42           C  
ATOM    449  C   ALA A  61      -1.361   3.796   3.417  1.00 90.42           C  
ATOM    450  CB  ALA A  61      -0.260   4.099   1.189  1.00 90.42           C  
ATOM    451  O   ALA A  61      -2.396   3.126   3.457  1.00 90.42           O  
ATOM    452  N   ALA A  62      -1.087   4.807   4.138  1.00 91.17           N  
ATOM    453  CA  ALA A  62      -2.149   5.391   4.953  1.00 91.17           C  
ATOM    454  C   ALA A  62      -3.145   6.158   4.087  1.00 91.17           C  
ATOM    455  CB  ALA A  62      -1.558   6.310   6.019  1.00 91.17           C  
ATOM    456  O   ALA A  62      -4.342   6.185   4.382  1.00 91.17           O  
ATOM    457  N   THR A  63      -2.566   6.831   3.044  1.00 90.23           N  
ATOM    458  CA  THR A  63      -3.353   7.580   2.070  1.00 90.23           C  
ATOM    459  C   THR A  63      -2.890   7.273   0.649  1.00 90.23           C  
ATOM    460  CB  THR A  63      -3.261   9.096   2.326  1.00 90.23           C  
ATOM    461  O   THR A  63      -1.760   6.826   0.441  1.00 90.23           O  
ATOM    462  CG2 THR A  63      -3.777   9.451   3.717  1.00 90.23           C  
ATOM    463  OG1 THR A  63      -1.895   9.512   2.215  1.00 90.23           O  
ATOM    464  N   CYS A  64      -3.868   7.404  -0.290  1.00 86.75           N  
ATOM    465  CA  CYS A  64      -3.535   7.181  -1.692  1.00 86.75           C  
ATOM    466  C   CYS A  64      -2.737   8.350  -2.257  1.00 86.75           C  
ATOM    467  CB  CYS A  64      -4.804   6.971  -2.518  1.00 86.75           C  
ATOM    468  O   CYS A  64      -3.177   9.499  -2.186  1.00 86.75           O  
ATOM    469  SG  CYS A  64      -4.502   6.251  -4.146  1.00 86.75           S  
ATOM    470  N   PRO A  65      -1.496   8.088  -2.745  1.00 83.85           N  
ATOM    471  CA  PRO A  65      -0.645   9.165  -3.255  1.00 83.85           C  
ATOM    472  C   PRO A  65      -1.238   9.856  -4.481  1.00 83.85           C  
ATOM    473  CB  PRO A  65       0.659   8.446  -3.611  1.00 83.85           C  
ATOM    474  O   PRO A  65      -2.016   9.248  -5.221  1.00 83.85           O  
ATOM    475  CG  PRO A  65       0.270   7.014  -3.787  1.00 83.85           C  
ATOM    476  CD  PRO A  65      -0.982   6.760  -2.998  1.00 83.85           C  
ATOM    477  N   THR A  66      -0.894  11.085  -4.535  1.00 80.52           N  
ATOM    478  CA  THR A  66      -1.261  11.866  -5.711  1.00 80.52           C  
ATOM    479  C   THR A  66      -0.228  11.691  -6.820  1.00 80.52           C  
ATOM    480  CB  THR A  66      -1.401  13.361  -5.368  1.00 80.52           C  
ATOM    481  O   THR A  66       0.899  11.262  -6.564  1.00 80.52           O  
ATOM    482  CG2 THR A  66      -2.434  13.578  -4.268  1.00 80.52           C  
ATOM    483  OG1 THR A  66      -0.134  13.864  -4.925  1.00 80.52           O  
ATOM    484  N   PRO A  67      -0.610  11.793  -8.062  1.00 72.83           N  
ATOM    485  CA  PRO A  67       0.281  11.644  -9.215  1.00 72.83           C  
ATOM    486  C   PRO A  67       1.597  12.399  -9.045  1.00 72.83           C  
ATOM    487  CB  PRO A  67      -0.537  12.226 -10.370  1.00 72.83           C  
ATOM    488  O   PRO A  67       2.635  11.959  -9.549  1.00 72.83           O  
ATOM    489  CG  PRO A  67      -1.960  12.117  -9.924  1.00 72.83           C  
ATOM    490  CD  PRO A  67      -1.997  12.209  -8.425  1.00 72.83           C  
ATOM    491  N   GLU A  68       1.629  13.461  -8.325  1.00 71.75           N  
ATOM    492  CA  GLU A  68       2.818  14.285  -8.130  1.00 71.75           C  
ATOM    493  C   GLU A  68       3.842  13.575  -7.249  1.00 71.75           C  
ATOM    494  CB  GLU A  68       2.443  15.635  -7.516  1.00 71.75           C  
ATOM    495  O   GLU A  68       5.050  13.753  -7.424  1.00 71.75           O  
ATOM    496  CG  GLU A  68       1.832  16.614  -8.508  1.00 71.75           C  
ATOM    497  CD  GLU A  68       1.394  17.922  -7.869  1.00 71.75           C  
ATOM    498  OE1 GLU A  68       0.886  18.810  -8.591  1.00 71.75           O  
ATOM    499  OE2 GLU A  68       1.562  18.061  -6.637  1.00 71.75           O  
ATOM    500  N   GLU A  69       3.437  12.694  -6.447  1.00 67.87           N  
ATOM    501  CA  GLU A  69       4.266  12.013  -5.457  1.00 67.87           C  
ATOM    502  C   GLU A  69       4.848  10.719  -6.021  1.00 67.87           C  
ATOM    503  CB  GLU A  69       3.459  11.719  -4.190  1.00 67.87           C  
ATOM    504  O   GLU A  69       6.036  10.440  -5.849  1.00 67.87           O  
ATOM    505  CG  GLU A  69       3.116  12.959  -3.378  1.00 67.87           C  
ATOM    506  CD  GLU A  69       2.292  12.654  -2.137  1.00 67.87           C  
ATOM    507  OE1 GLU A  69       2.359  13.432  -1.158  1.00 67.87           O  
ATOM    508  OE2 GLU A  69       1.575  11.629  -2.143  1.00 67.87           O  
ATOM    509  N   LYS A  70       4.112   9.974  -6.729  1.00 64.91           N  
ATOM    510  CA  LYS A  70       4.561   8.631  -7.083  1.00 64.91           C  
ATOM    511  C   LYS A  70       4.072   8.235  -8.474  1.00 64.91           C  
ATOM    512  CB  LYS A  70       4.078   7.613  -6.049  1.00 64.91           C  
ATOM    513  O   LYS A  70       4.140   7.064  -8.851  1.00 64.91           O  
ATOM    514  CG  LYS A  70       4.781   7.716  -4.703  1.00 64.91           C  
ATOM    515  CD  LYS A  70       4.464   6.521  -3.814  1.00 64.91           C  
ATOM    516  CE  LYS A  70       5.218   6.590  -2.493  1.00 64.91           C  
ATOM    517  NZ  LYS A  70       5.321   5.249  -1.843  1.00 64.91           N  
ATOM    518  N   GLY A  71       3.733   9.246  -9.249  1.00 71.21           N  
ATOM    519  CA  GLY A  71       3.145   8.885 -10.530  1.00 71.21           C  
ATOM    520  C   GLY A  71       1.722   8.374 -10.410  1.00 71.21           C  
ATOM    521  O   GLY A  71       1.032   8.666  -9.431  1.00 71.21           O  
ATOM    522  N   GLU A  72       1.114   7.848 -11.543  1.00 77.13           N  
ATOM    523  CA  GLU A  72      -0.230   7.279 -11.592  1.00 77.13           C  
ATOM    524  C   GLU A  72      -0.361   6.090 -10.645  1.00 77.13           C  
ATOM    525  CB  GLU A  72      -0.582   6.856 -13.020  1.00 77.13           C  
ATOM    526  O   GLU A  72       0.328   5.081 -10.807  1.00 77.13           O  
ATOM    527  CG  GLU A  72      -2.068   6.611 -13.240  1.00 77.13           C  
ATOM    528  CD  GLU A  72      -2.422   6.332 -14.692  1.00 77.13           C  
ATOM    529  OE1 GLU A  72      -3.625   6.180 -15.006  1.00 77.13           O  
ATOM    530  OE2 GLU A  72      -1.489   6.265 -15.523  1.00 77.13           O  
ATOM    531  N   ALA A  73      -0.784   6.300  -9.387  1.00 83.72           N  
ATOM    532  CA  ALA A  73      -1.010   5.229  -8.420  1.00 83.72           C  
ATOM    533  C   ALA A  73      -2.500   5.030  -8.161  1.00 83.72           C  
ATOM    534  CB  ALA A  73      -0.281   5.530  -7.113  1.00 83.72           C  
ATOM    535  O   ALA A  73      -3.285   5.977  -8.256  1.00 83.72           O  
ATOM    536  N   VAL A  74      -2.789   3.736  -8.006  1.00 87.42           N  
ATOM    537  CA  VAL A  74      -4.138   3.318  -7.640  1.00 87.42           C  
ATOM    538  C   VAL A  74      -4.124   2.684  -6.251  1.00 87.42           C  
ATOM    539  CB  VAL A  74      -4.726   2.328  -8.671  1.00 87.42           C  
ATOM    540  O   VAL A  74      -3.179   1.976  -5.894  1.00 87.42           O  
ATOM    541  CG1 VAL A  74      -6.115   1.861  -8.241  1.00 87.42           C  
ATOM    542  CG2 VAL A  74      -4.779   2.970 -10.056  1.00 87.42           C  
ATOM    543  N   CYS A  75      -5.202   3.029  -5.465  1.00 89.18           N  
ATOM    544  CA  CYS A  75      -5.309   2.477  -4.119  1.00 89.18           C  
ATOM    545  C   CYS A  75      -6.577   1.644  -3.970  1.00 89.18           C  
ATOM    546  CB  CYS A  75      -5.298   3.597  -3.078  1.00 89.18           C  
ATOM    547  O   CYS A  75      -7.582   1.913  -4.630  1.00 89.18           O  
ATOM    548  SG  CYS A  75      -3.791   4.591  -3.095  1.00 89.18           S  
ATOM    549  N   CYS A  76      -6.481   0.586  -3.199  1.00 89.03           N  
ATOM    550  CA  CYS A  76      -7.620  -0.263  -2.864  1.00 89.03           C  
ATOM    551  C   CYS A  76      -7.518  -0.771  -1.431  1.00 89.03           C  
ATOM    552  CB  CYS A  76      -7.709  -1.444  -3.829  1.00 89.03           C  
ATOM    553  O   CYS A  76      -6.461  -0.673  -0.806  1.00 89.03           O  
ATOM    554  SG  CYS A  76      -6.318  -2.590  -3.709  1.00 89.03           S  
ATOM    555  N   SER A  77      -8.626  -1.252  -0.757  1.00 88.17           N  
ATOM    556  CA  SER A  77      -8.618  -1.590   0.663  1.00 88.17           C  
ATOM    557  C   SER A  77      -8.917  -3.069   0.881  1.00 88.17           C  
ATOM    558  CB  SER A  77      -9.635  -0.737   1.423  1.00 88.17           C  
ATOM    559  O   SER A  77      -8.856  -3.560   2.010  1.00 88.17           O  
ATOM    560  OG  SER A  77     -10.935  -0.907   0.886  1.00 88.17           O  
ATOM    561  N   LYS A  78      -9.059  -3.816  -0.248  1.00 86.36           N  
ATOM    562  CA  LYS A  78      -9.335  -5.240  -0.084  1.00 86.36           C  
ATOM    563  C   LYS A  78      -8.041  -6.039   0.049  1.00 86.36           C  
ATOM    564  CB  LYS A  78     -10.157  -5.766  -1.262  1.00 86.36           C  
ATOM    565  O   LYS A  78      -6.969  -5.560  -0.325  1.00 86.36           O  
ATOM    566  CG  LYS A  78     -11.586  -5.246  -1.301  1.00 86.36           C  
ATOM    567  CD  LYS A  78     -12.393  -5.911  -2.408  1.00 86.36           C  
ATOM    568  CE  LYS A  78     -13.817  -5.373  -2.464  1.00 86.36           C  
ATOM    569  NZ  LYS A  78     -14.613  -6.023  -3.548  1.00 86.36           N  
ATOM    570  N   ASP A  79      -8.217  -7.243   0.615  1.00 86.69           N  
ATOM    571  CA  ASP A  79      -7.040  -8.097   0.746  1.00 86.69           C  
ATOM    572  C   ASP A  79      -6.383  -8.338  -0.611  1.00 86.69           C  
ATOM    573  CB  ASP A  79      -7.414  -9.431   1.394  1.00 86.69           C  
ATOM    574  O   ASP A  79      -7.056  -8.708  -1.576  1.00 86.69           O  
ATOM    575  CG  ASP A  79      -7.820  -9.290   2.850  1.00 86.69           C  
ATOM    576  OD1 ASP A  79      -7.694  -8.182   3.414  1.00 86.69           O  
ATOM    577  OD2 ASP A  79      -8.268 -10.297   3.440  1.00 86.69           O  
ATOM    578  N   ASN A  80      -5.139  -8.036  -0.664  1.00 86.83           N  
ATOM    579  CA  ASN A  80      -4.355  -8.340  -1.856  1.00 86.83           C  
ATOM    580  C   ASN A  80      -4.982  -7.736  -3.109  1.00 86.83           C  
ATOM    581  CB  ASN A  80      -4.193  -9.853  -2.020  1.00 86.83           C  
ATOM    582  O   ASN A  80      -4.988  -8.363  -4.170  1.00 86.83           O  
ATOM    583  CG  ASN A  80      -3.433 -10.487  -0.872  1.00 86.83           C  
ATOM    584  ND2 ASN A  80      -3.868 -11.670  -0.455  1.00 86.83           N  
ATOM    585  OD1 ASN A  80      -2.463  -9.918  -0.364  1.00 86.83           O  
ATOM    586  N   CYS A  81      -5.694  -6.664  -2.996  1.00 88.14           N  
ATOM    587  CA  CYS A  81      -6.404  -6.028  -4.099  1.00 88.14           C  
ATOM    588  C   CYS A  81      -5.428  -5.429  -5.105  1.00 88.14           C  
ATOM    589  CB  CYS A  81      -7.343  -4.940  -3.577  1.00 88.14           C  
ATOM    590  O   CYS A  81      -5.825  -5.031  -6.201  1.00 88.14           O  
ATOM    591  SG  CYS A  81      -6.487  -3.554  -2.796  1.00 88.14           S  
ATOM    592  N   ASN A  82      -4.124  -5.342  -4.703  1.00 88.27           N  
ATOM    593  CA  ASN A  82      -3.130  -4.801  -5.624  1.00 88.27           C  
ATOM    594  C   ASN A  82      -2.386  -5.910  -6.362  1.00 88.27           C  
ATOM    595  CB  ASN A  82      -2.140  -3.903  -4.878  1.00 88.27           C  
ATOM    596  O   ASN A  82      -1.178  -5.813  -6.584  1.00 88.27           O  
ATOM    597  CG  ASN A  82      -1.320  -4.664  -3.854  1.00 88.27           C  
ATOM    598  ND2 ASN A  82      -0.154  -4.127  -3.512  1.00 88.27           N  
ATOM    599  OD1 ASN A  82      -1.729  -5.724  -3.376  1.00 88.27           O  
ATOM    600  N   ASN A  83      -2.966  -7.074  -6.687  1.00 85.35           N  
ATOM    601  CA  ASN A  83      -2.338  -8.222  -7.332  1.00 85.35           C  
ATOM    602  C   ASN A  83      -2.245  -8.035  -8.843  1.00 85.35           C  
ATOM    603  CB  ASN A  83      -3.102  -9.506  -7.002  1.00 85.35           C  
ATOM    604  O   ASN A  83      -1.572  -8.807  -9.528  1.00 85.35           O  
ATOM    605  CG  ASN A  83      -4.540  -9.471  -7.481  1.00 85.35           C  
ATOM    606  ND2 ASN A  83      -5.058 -10.624  -7.887  1.00 85.35           N  
ATOM    607  OD1 ASN A  83      -5.179  -8.415  -7.489  1.00 85.35           O  
ATOM    608  N   TYR A  84      -2.937  -7.062  -9.418  1.00 77.61           N  
ATOM    609  CA  TYR A  84      -2.866  -6.775 -10.847  1.00 77.61           C  
ATOM    610  C   TYR A  84      -2.708  -5.280 -11.095  1.00 77.61           C  
ATOM    611  CB  TYR A  84      -4.118  -7.294 -11.562  1.00 77.61           C  
ATOM    612  O   TYR A  84      -3.132  -4.460 -10.277  1.00 77.61           O  
ATOM    613  CG  TYR A  84      -5.411  -6.821 -10.943  1.00 77.61           C  
ATOM    614  CD1 TYR A  84      -6.022  -7.543  -9.921  1.00 77.61           C  
ATOM    615  CD2 TYR A  84      -6.024  -5.651 -11.379  1.00 77.61           C  
ATOM    616  CE1 TYR A  84      -7.214  -7.112  -9.349  1.00 77.61           C  
ATOM    617  CE2 TYR A  84      -7.216  -5.211 -10.815  1.00 77.61           C  
ATOM    618  OH  TYR A  84      -8.983  -5.515  -9.239  1.00 77.61           O  
ATOM    619  CZ  TYR A  84      -7.803  -5.946  -9.801  1.00 77.61           C  
ATOM    620  N   PHE A  85      -1.809  -4.992 -12.103  1.00 67.69           N  
ATOM    621  CA  PHE A  85      -1.759  -3.602 -12.541  1.00 67.69           C  
ATOM    622  C   PHE A  85      -2.968  -3.263 -13.404  1.00 67.69           C  
ATOM    623  CB  PHE A  85      -0.467  -3.328 -13.317  1.00 67.69           C  
ATOM    624  O   PHE A  85      -3.294  -3.995 -14.341  1.00 67.69           O  
ATOM    625  CG  PHE A  85      -0.099  -1.870 -13.386  1.00 67.69           C  
ATOM    626  CD1 PHE A  85      -0.379  -1.121 -14.523  1.00 67.69           C  
ATOM    627  CD2 PHE A  85       0.529  -1.249 -12.314  1.00 67.69           C  
ATOM    628  CE1 PHE A  85      -0.039   0.228 -14.590  1.00 67.69           C  
ATOM    629  CE2 PHE A  85       0.871   0.099 -12.374  1.00 67.69           C  
ATOM    630  CZ  PHE A  85       0.587   0.835 -13.513  1.00 67.69           C  
ATOM    631  N   GLN A  86      -3.858  -2.385 -12.874  1.00 60.97           N  
ATOM    632  CA  GLN A  86      -4.947  -1.974 -13.753  1.00 60.97           C  
ATOM    633  C   GLN A  86      -4.470  -0.948 -14.777  1.00 60.97           C  
ATOM    634  CB  GLN A  86      -6.109  -1.403 -12.940  1.00 60.97           C  
ATOM    635  O   GLN A  86      -3.790   0.018 -14.425  1.00 60.97           O  
ATOM    636  CG  GLN A  86      -6.817  -2.434 -12.071  1.00 60.97           C  
ATOM    637  CD  GLN A  86      -8.284  -2.112 -11.854  1.00 60.97           C  
ATOM    638  NE2 GLN A  86      -9.064  -3.121 -11.482  1.00 60.97           N  
ATOM    639  OE1 GLN A  86      -8.712  -0.966 -12.020  1.00 60.97           O  
ATOM    640  N   LYS A  87      -3.871  -1.309 -15.945  1.00 51.38           N  
ATOM    641  CA  LYS A  87      -3.599  -0.407 -17.059  1.00 51.38           C  
ATOM    642  C   LYS A  87      -4.829   0.427 -17.405  1.00 51.38           C  
ATOM    643  CB  LYS A  87      -3.137  -1.193 -18.287  1.00 51.38           C  
ATOM    644  O   LYS A  87      -5.950  -0.086 -17.415  1.00 51.38           O  
ATOM    645  CG  LYS A  87      -1.705  -1.700 -18.195  1.00 51.38           C  
ATOM    646  CD  LYS A  87      -1.273  -2.391 -19.482  1.00 51.38           C  
ATOM    647  CE  LYS A  87       0.158  -2.902 -19.389  1.00 51.38           C  
ATOM    648  NZ  LYS A  87       0.651  -3.412 -20.704  1.00 51.38           N  
TER     649      ALA A   1                                                      
ENDMDL                                                                          
END                                                                             
