# Supplementary material for: Domain loss enabled evolution of novel functions in the snake three-finger toxin gene superfamily
Source: Nat Commun. 2023 Aug 11;14:4861. doi: 10.1038/s41467-023-40550-0 (PMC10421932; doi:10.1038/s41467-023-40550-0)
Supplement: Supplementary file 5 — Supplementary Data 2 [file 41467_2023_40550_MOESM5_ESM.zip › SD2_structure_predictions/full_sequence/TR|A0A194ARK4|Micrurus_tener.pdb]

MODEL     1                                                                     
ATOM      1  N   MET A   1     -24.122   5.530  38.237  1.00 62.27           N  
ATOM      2  CA  MET A   1     -24.452   5.995  36.892  1.00 62.27           C  
ATOM      3  C   MET A   1     -23.196   6.431  36.145  1.00 62.27           C  
ATOM      4  CB  MET A   1     -25.452   7.150  36.953  1.00 62.27           C  
ATOM      5  O   MET A   1     -23.228   6.621  34.928  1.00 62.27           O  
ATOM      6  CG  MET A   1     -26.314   7.150  38.205  1.00 62.27           C  
ATOM      7  SD  MET A   1     -27.652   8.405  38.138  1.00 62.27           S  
ATOM      8  CE  MET A   1     -28.146   8.439  39.883  1.00 62.27           C  
ATOM      9  N   LYS A   2     -22.018   6.368  36.804  1.00 70.02           N  
ATOM     10  CA  LYS A   2     -20.692   6.750  36.327  1.00 70.02           C  
ATOM     11  C   LYS A   2     -19.916   5.535  35.827  1.00 70.02           C  
ATOM     12  CB  LYS A   2     -19.905   7.455  37.434  1.00 70.02           C  
ATOM     13  O   LYS A   2     -19.109   5.645  34.901  1.00 70.02           O  
ATOM     14  CG  LYS A   2     -20.316   8.902  37.660  1.00 70.02           C  
ATOM     15  CD  LYS A   2     -19.701   9.465  38.935  1.00 70.02           C  
ATOM     16  CE  LYS A   2     -20.036  10.940  39.114  1.00 70.02           C  
ATOM     17  NZ  LYS A   2     -19.964  11.354  40.547  1.00 70.02           N  
ATOM     18  N   THR A   3     -20.391   4.348  36.335  1.00 69.00           N  
ATOM     19  CA  THR A   3     -19.745   3.104  35.930  1.00 69.00           C  
ATOM     20  C   THR A   3     -20.357   2.575  34.635  1.00 69.00           C  
ATOM     21  CB  THR A   3     -19.858   2.032  37.030  1.00 69.00           C  
ATOM     22  O   THR A   3     -19.680   1.906  33.852  1.00 69.00           O  
ATOM     23  CG2 THR A   3     -18.888   2.313  38.172  1.00 69.00           C  
ATOM     24  OG1 THR A   3     -21.195   2.022  37.544  1.00 69.00           O  
ATOM     25  N   LEU A   4     -21.531   3.007  34.320  1.00 70.64           N  
ATOM     26  CA  LEU A   4     -22.248   2.676  33.094  1.00 70.64           C  
ATOM     27  C   LEU A   4     -21.765   3.537  31.932  1.00 70.64           C  
ATOM     28  CB  LEU A   4     -23.756   2.859  33.288  1.00 70.64           C  
ATOM     29  O   LEU A   4     -21.634   3.051  30.806  1.00 70.64           O  
ATOM     30  CG  LEU A   4     -24.544   1.614  33.695  1.00 70.64           C  
ATOM     31  CD1 LEU A   4     -25.867   2.011  34.341  1.00 70.64           C  
ATOM     32  CD2 LEU A   4     -24.782   0.712  32.489  1.00 70.64           C  
ATOM     33  N   LEU A   5     -21.368   4.739  32.193  1.00 70.58           N  
ATOM     34  CA  LEU A   5     -20.839   5.689  31.220  1.00 70.58           C  
ATOM     35  C   LEU A   5     -19.391   5.360  30.871  1.00 70.58           C  
ATOM     36  CB  LEU A   5     -20.934   7.118  31.760  1.00 70.58           C  
ATOM     37  O   LEU A   5     -18.986   5.478  29.713  1.00 70.58           O  
ATOM     38  CG  LEU A   5     -22.307   7.787  31.671  1.00 70.58           C  
ATOM     39  CD1 LEU A   5     -22.329   9.064  32.504  1.00 70.58           C  
ATOM     40  CD2 LEU A   5     -22.663   8.084  30.218  1.00 70.58           C  
ATOM     41  N   LEU A   6     -18.611   4.782  31.752  1.00 69.83           N  
ATOM     42  CA  LEU A   6     -17.220   4.373  31.589  1.00 69.83           C  
ATOM     43  C   LEU A   6     -17.128   3.051  30.834  1.00 69.83           C  
ATOM     44  CB  LEU A   6     -16.536   4.244  32.953  1.00 69.83           C  
ATOM     45  O   LEU A   6     -16.242   2.871  29.996  1.00 69.83           O  
ATOM     46  CG  LEU A   6     -15.879   5.510  33.504  1.00 69.83           C  
ATOM     47  CD1 LEU A   6     -15.726   5.412  35.018  1.00 69.83           C  
ATOM     48  CD2 LEU A   6     -14.526   5.743  32.839  1.00 69.83           C  
ATOM     49  N   THR A   7     -18.051   2.172  30.939  1.00 72.79           N  
ATOM     50  CA  THR A   7     -18.174   0.902  30.231  1.00 72.79           C  
ATOM     51  C   THR A   7     -18.661   1.125  28.802  1.00 72.79           C  
ATOM     52  CB  THR A   7     -19.135  -0.054  30.961  1.00 72.79           C  
ATOM     53  O   THR A   7     -18.250   0.414  27.883  1.00 72.79           O  
ATOM     54  CG2 THR A   7     -18.522  -0.564  32.261  1.00 72.79           C  
ATOM     55  OG1 THR A   7     -20.353   0.639  31.260  1.00 72.79           O  
ATOM     56  N   LEU A   8     -19.403   2.110  28.485  1.00 70.39           N  
ATOM     57  CA  LEU A   8     -19.905   2.520  27.178  1.00 70.39           C  
ATOM     58  C   LEU A   8     -18.814   3.216  26.371  1.00 70.39           C  
ATOM     59  CB  LEU A   8     -21.112   3.450  27.335  1.00 70.39           C  
ATOM     60  O   LEU A   8     -18.701   3.005  25.161  1.00 70.39           O  
ATOM     61  CG  LEU A   8     -22.061   3.536  26.139  1.00 70.39           C  
ATOM     62  CD1 LEU A   8     -23.389   2.861  26.466  1.00 70.39           C  
ATOM     63  CD2 LEU A   8     -22.280   4.990  25.734  1.00 70.39           C  
ATOM     64  N   VAL A   9     -17.865   3.898  27.032  1.00 73.24           N  
ATOM     65  CA  VAL A   9     -16.721   4.582  26.438  1.00 73.24           C  
ATOM     66  C   VAL A   9     -15.618   3.572  26.129  1.00 73.24           C  
ATOM     67  CB  VAL A   9     -16.181   5.694  27.365  1.00 73.24           C  
ATOM     68  O   VAL A   9     -14.988   3.637  25.071  1.00 73.24           O  
ATOM     69  CG1 VAL A   9     -14.895   6.293  26.798  1.00 73.24           C  
ATOM     70  CG2 VAL A   9     -17.237   6.780  27.567  1.00 73.24           C  
ATOM     71  N   VAL A  10     -15.473   2.510  26.930  1.00 69.40           N  
ATOM     72  CA  VAL A  10     -14.497   1.436  26.778  1.00 69.40           C  
ATOM     73  C   VAL A  10     -14.963   0.463  25.698  1.00 69.40           C  
ATOM     74  CB  VAL A  10     -14.267   0.685  28.109  1.00 69.40           C  
ATOM     75  O   VAL A  10     -14.159  -0.008  24.889  1.00 69.40           O  
ATOM     76  CG1 VAL A  10     -13.338  -0.510  27.902  1.00 69.40           C  
ATOM     77  CG2 VAL A  10     -13.698   1.631  29.164  1.00 69.40           C  
ATOM     78  N   VAL A  11     -16.255   0.171  25.417  1.00 66.74           N  
ATOM     79  CA  VAL A  11     -16.905  -0.640  24.393  1.00 66.74           C  
ATOM     80  C   VAL A  11     -16.926   0.120  23.069  1.00 66.74           C  
ATOM     81  CB  VAL A  11     -18.342  -1.032  24.806  1.00 66.74           C  
ATOM     82  O   VAL A  11     -16.727  -0.470  22.004  1.00 66.74           O  
ATOM     83  CG1 VAL A  11     -19.064  -1.728  23.655  1.00 66.74           C  
ATOM     84  CG2 VAL A  11     -18.315  -1.927  26.044  1.00 66.74           C  
ATOM     85  N   THR A  12     -16.973   1.412  23.086  1.00 65.00           N  
ATOM     86  CA  THR A  12     -16.947   2.302  21.930  1.00 65.00           C  
ATOM     87  C   THR A  12     -15.518   2.505  21.436  1.00 65.00           C  
ATOM     88  CB  THR A  12     -17.577   3.667  22.262  1.00 65.00           C  
ATOM     89  O   THR A  12     -15.278   2.591  20.230  1.00 65.00           O  
ATOM     90  CG2 THR A  12     -19.061   3.524  22.584  1.00 65.00           C  
ATOM     91  OG1 THR A  12     -16.906   4.234  23.393  1.00 65.00           O  
ATOM     92  N   ILE A  13     -14.442   2.425  22.218  1.00 65.30           N  
ATOM     93  CA  ILE A  13     -13.017   2.560  21.934  1.00 65.30           C  
ATOM     94  C   ILE A  13     -12.446   1.211  21.505  1.00 65.30           C  
ATOM     95  CB  ILE A  13     -12.246   3.104  23.158  1.00 65.30           C  
ATOM     96  O   ILE A  13     -11.589   1.146  20.620  1.00 65.30           O  
ATOM     97  CG1 ILE A  13     -12.693   4.535  23.478  1.00 65.30           C  
ATOM     98  CG2 ILE A  13     -10.736   3.044  22.915  1.00 65.30           C  
ATOM     99  CD1 ILE A  13     -12.176   5.062  24.810  1.00 65.30           C  
ATOM    100  N   VAL A  14     -12.879   0.047  22.010  1.00 62.37           N  
ATOM    101  CA  VAL A  14     -12.545  -1.335  21.680  1.00 62.37           C  
ATOM    102  C   VAL A  14     -13.255  -1.745  20.392  1.00 62.37           C  
ATOM    103  CB  VAL A  14     -12.920  -2.300  22.827  1.00 62.37           C  
ATOM    104  O   VAL A  14     -12.709  -2.505  19.589  1.00 62.37           O  
ATOM    105  CG1 VAL A  14     -12.702  -3.751  22.404  1.00 62.37           C  
ATOM    106  CG2 VAL A  14     -12.110  -1.978  24.081  1.00 62.37           C  
ATOM    107  N   CYS A  15     -14.345  -1.122  19.998  1.00 60.57           N  
ATOM    108  CA  CYS A  15     -15.074  -1.285  18.745  1.00 60.57           C  
ATOM    109  C   CYS A  15     -14.560  -0.318  17.685  1.00 60.57           C  
ATOM    110  CB  CYS A  15     -16.571  -1.069  18.964  1.00 60.57           C  
ATOM    111  O   CYS A  15     -14.886  -0.453  16.505  1.00 60.57           O  
ATOM    112  SG  CYS A  15     -17.380  -2.422  19.846  1.00 60.57           S  
ATOM    113  N   LEU A  16     -13.759   0.669  18.159  1.00 58.39           N  
ATOM    114  CA  LEU A  16     -13.116   1.635  17.274  1.00 58.39           C  
ATOM    115  C   LEU A  16     -11.838   1.056  16.676  1.00 58.39           C  
ATOM    116  CB  LEU A  16     -12.800   2.928  18.030  1.00 58.39           C  
ATOM    117  O   LEU A  16     -11.246   1.650  15.771  1.00 58.39           O  
ATOM    118  CG  LEU A  16     -13.955   3.916  18.196  1.00 58.39           C  
ATOM    119  CD1 LEU A  16     -13.829   4.661  19.520  1.00 58.39           C  
ATOM    120  CD2 LEU A  16     -13.993   4.895  17.027  1.00 58.39           C  
ATOM    121  N   ASP A  17     -11.571  -0.251  17.164  1.00 54.43           N  
ATOM    122  CA  ASP A  17     -10.580  -1.024  16.421  1.00 54.43           C  
ATOM    123  C   ASP A  17     -11.235  -1.808  15.286  1.00 54.43           C  
ATOM    124  CB  ASP A  17      -9.832  -1.977  17.356  1.00 54.43           C  
ATOM    125  O   ASP A  17     -10.940  -2.989  15.090  1.00 54.43           O  
ATOM    126  CG  ASP A  17      -8.391  -2.208  16.937  1.00 54.43           C  
ATOM    127  OD1 ASP A  17      -8.072  -2.055  15.739  1.00 54.43           O  
ATOM    128  OD2 ASP A  17      -7.568  -2.550  17.814  1.00 54.43           O  
ATOM    129  N   LEU A  18     -12.341  -1.442  14.805  1.00 53.69           N  
ATOM    130  CA  LEU A  18     -13.097  -1.932  13.659  1.00 53.69           C  
ATOM    131  C   LEU A  18     -12.303  -1.757  12.368  1.00 53.69           C  
ATOM    132  CB  LEU A  18     -14.439  -1.203  13.549  1.00 53.69           C  
ATOM    133  O   LEU A  18     -11.983  -0.632  11.979  1.00 53.69           O  
ATOM    134  CG  LEU A  18     -15.623  -1.851  14.268  1.00 53.69           C  
ATOM    135  CD1 LEU A  18     -16.070  -0.984  15.441  1.00 53.69           C  
ATOM    136  CD2 LEU A  18     -16.776  -2.082  13.297  1.00 53.69           C  
ATOM    137  N   GLY A  19     -11.078  -2.342  12.318  1.00 59.58           N  
ATOM    138  CA  GLY A  19     -10.607  -3.022  11.122  1.00 59.58           C  
ATOM    139  C   GLY A  19     -10.433  -2.092   9.936  1.00 59.58           C  
ATOM    140  O   GLY A  19     -11.334  -1.962   9.104  1.00 59.58           O  
ATOM    141  N   ASN A  20      -9.921  -0.829  10.169  1.00 65.71           N  
ATOM    142  CA  ASN A  20      -9.672   0.004   8.997  1.00 65.71           C  
ATOM    143  C   ASN A  20      -8.690  -0.659   8.036  1.00 65.71           C  
ATOM    144  CB  ASN A  20      -9.155   1.381   9.418  1.00 65.71           C  
ATOM    145  O   ASN A  20      -7.493  -0.735   8.319  1.00 65.71           O  
ATOM    146  CG  ASN A  20     -10.211   2.462   9.303  1.00 65.71           C  
ATOM    147  ND2 ASN A  20      -9.807   3.640   8.842  1.00 65.71           N  
ATOM    148  OD1 ASN A  20     -11.381   2.241   9.626  1.00 65.71           O  
ATOM    149  N   SER A  21      -9.335  -1.728   7.382  1.00 83.95           N  
ATOM    150  CA  SER A  21      -8.498  -2.371   6.374  1.00 83.95           C  
ATOM    151  C   SER A  21      -8.037  -1.370   5.319  1.00 83.95           C  
ATOM    152  CB  SER A  21      -9.253  -3.519   5.703  1.00 83.95           C  
ATOM    153  O   SER A  21      -8.808  -0.508   4.895  1.00 83.95           O  
ATOM    154  OG  SER A  21     -10.434  -3.048   5.078  1.00 83.95           O  
ATOM    155  N   LEU A  22      -6.802  -1.094   5.267  1.00 94.13           N  
ATOM    156  CA  LEU A  22      -6.118  -0.223   4.317  1.00 94.13           C  
ATOM    157  C   LEU A  22      -6.540  -0.541   2.887  1.00 94.13           C  
ATOM    158  CB  LEU A  22      -4.600  -0.366   4.458  1.00 94.13           C  
ATOM    159  O   LEU A  22      -6.607  -1.710   2.500  1.00 94.13           O  
ATOM    160  CG  LEU A  22      -3.750   0.632   3.669  1.00 94.13           C  
ATOM    161  CD1 LEU A  22      -3.973   2.047   4.191  1.00 94.13           C  
ATOM    162  CD2 LEU A  22      -2.274   0.255   3.745  1.00 94.13           C  
ATOM    163  N   LYS A  23      -7.036   0.513   2.114  1.00 96.16           N  
ATOM    164  CA  LYS A  23      -7.365   0.382   0.697  1.00 96.16           C  
ATOM    165  C   LYS A  23      -6.177   0.767  -0.180  1.00 96.16           C  
ATOM    166  CB  LYS A  23      -8.578   1.246   0.346  1.00 96.16           C  
ATOM    167  O   LYS A  23      -5.562   1.816   0.023  1.00 96.16           O  
ATOM    168  CG  LYS A  23      -9.882   0.762   0.963  1.00 96.16           C  
ATOM    169  CD  LYS A  23     -11.077   1.532   0.417  1.00 96.16           C  
ATOM    170  CE  LYS A  23     -12.384   1.046   1.031  1.00 96.16           C  
ATOM    171  NZ  LYS A  23     -13.563   1.769   0.468  1.00 96.16           N  
ATOM    172  N   CYS A  24      -5.838  -0.156  -1.233  1.00 97.47           N  
ATOM    173  CA  CYS A  24      -4.712   0.066  -2.134  1.00 97.47           C  
ATOM    174  C   CYS A  24      -5.118  -0.173  -3.583  1.00 97.47           C  
ATOM    175  CB  CYS A  24      -3.543  -0.847  -1.766  1.00 97.47           C  
ATOM    176  O   CYS A  24      -6.130  -0.824  -3.850  1.00 97.47           O  
ATOM    177  SG  CYS A  24      -2.911  -0.583  -0.094  1.00 97.47           S  
ATOM    178  N   TYR A  25      -4.300   0.332  -4.506  1.00 97.87           N  
ATOM    179  CA  TYR A  25      -4.496  -0.005  -5.911  1.00 97.87           C  
ATOM    180  C   TYR A  25      -4.003  -1.417  -6.207  1.00 97.87           C  
ATOM    181  CB  TYR A  25      -3.772   1.000  -6.812  1.00 97.87           C  
ATOM    182  O   TYR A  25      -2.922  -1.810  -5.761  1.00 97.87           O  
ATOM    183  CG  TYR A  25      -4.521   2.297  -6.998  1.00 97.87           C  
ATOM    184  CD1 TYR A  25      -5.535   2.408  -7.946  1.00 97.87           C  
ATOM    185  CD2 TYR A  25      -4.215   3.414  -6.228  1.00 97.87           C  
ATOM    186  CE1 TYR A  25      -6.227   3.602  -8.123  1.00 97.87           C  
ATOM    187  CE2 TYR A  25      -4.900   4.613  -6.396  1.00 97.87           C  
ATOM    188  OH  TYR A  25      -6.585   5.882  -7.515  1.00 97.87           O  
ATOM    189  CZ  TYR A  25      -5.903   4.697  -7.344  1.00 97.87           C  
ATOM    190  N   SER A  26      -4.882  -2.287  -6.830  1.00 95.96           N  
ATOM    191  CA  SER A  26      -4.496  -3.624  -7.268  1.00 95.96           C  
ATOM    192  C   SER A  26      -3.966  -3.607  -8.697  1.00 95.96           C  
ATOM    193  CB  SER A  26      -5.681  -4.585  -7.167  1.00 95.96           C  
ATOM    194  O   SER A  26      -3.303  -4.551  -9.131  1.00 95.96           O  
ATOM    195  OG  SER A  26      -6.712  -4.208  -8.063  1.00 95.96           O  
ATOM    196  N   SER A  27      -4.255  -2.518  -9.349  1.00 94.88           N  
ATOM    197  CA  SER A  27      -3.774  -2.156 -10.679  1.00 94.88           C  
ATOM    198  C   SER A  27      -3.873  -0.652 -10.912  1.00 94.88           C  
ATOM    199  CB  SER A  27      -4.564  -2.900 -11.756  1.00 94.88           C  
ATOM    200  O   SER A  27      -4.118   0.112  -9.976  1.00 94.88           O  
ATOM    201  OG  SER A  27      -5.870  -2.364 -11.882  1.00 94.88           O  
ATOM    202  N   ARG A  28      -3.764  -0.199 -12.055  1.00 91.79           N  
ATOM    203  CA  ARG A  28      -3.796   1.222 -12.386  1.00 91.79           C  
ATOM    204  C   ARG A  28      -5.192   1.801 -12.181  1.00 91.79           C  
ATOM    205  CB  ARG A  28      -3.342   1.448 -13.830  1.00 91.79           C  
ATOM    206  O   ARG A  28      -5.339   2.981 -11.859  1.00 91.79           O  
ATOM    207  CG  ARG A  28      -2.966   2.889 -14.138  1.00 91.79           C  
ATOM    208  CD  ARG A  28      -2.357   3.028 -15.527  1.00 91.79           C  
ATOM    209  NE  ARG A  28      -1.579   4.257 -15.653  1.00 91.79           N  
ATOM    210  NH1 ARG A  28      -1.387   4.144 -17.952  1.00 91.79           N  
ATOM    211  NH2 ARG A  28      -0.436   5.884 -16.803  1.00 91.79           N  
ATOM    212  CZ  ARG A  28      -1.136   4.759 -16.802  1.00 91.79           C  
ATOM    213  N   THR A  29      -6.223   0.907 -12.230  1.00 93.73           N  
ATOM    214  CA  THR A  29      -7.577   1.450 -12.255  1.00 93.73           C  
ATOM    215  C   THR A  29      -8.441   0.798 -11.180  1.00 93.73           C  
ATOM    216  CB  THR A  29      -8.233   1.253 -13.635  1.00 93.73           C  
ATOM    217  O   THR A  29      -9.517   1.303 -10.850  1.00 93.73           O  
ATOM    218  CG2 THR A  29      -7.509   2.059 -14.708  1.00 93.73           C  
ATOM    219  OG1 THR A  29      -8.188  -0.136 -13.984  1.00 93.73           O  
ATOM    220  N   GLU A  30      -7.902  -0.329 -10.642  1.00 96.86           N  
ATOM    221  CA  GLU A  30      -8.702  -1.073  -9.675  1.00 96.86           C  
ATOM    222  C   GLU A  30      -8.150  -0.912  -8.261  1.00 96.86           C  
ATOM    223  CB  GLU A  30      -8.759  -2.556 -10.052  1.00 96.86           C  
ATOM    224  O   GLU A  30      -6.947  -0.718  -8.078  1.00 96.86           O  
ATOM    225  CG  GLU A  30      -9.485  -2.831 -11.360  1.00 96.86           C  
ATOM    226  CD  GLU A  30      -9.521  -4.305 -11.729  1.00 96.86           C  
ATOM    227  OE1 GLU A  30     -10.230  -4.673 -12.693  1.00 96.86           O  
ATOM    228  OE2 GLU A  30      -8.835  -5.099 -11.047  1.00 96.86           O  
ATOM    229  N   THR A  31      -9.087  -0.958  -7.253  1.00 97.30           N  
ATOM    230  CA  THR A  31      -8.707  -0.882  -5.846  1.00 97.30           C  
ATOM    231  C   THR A  31      -9.126  -2.148  -5.104  1.00 97.30           C  
ATOM    232  CB  THR A  31      -9.334   0.348  -5.164  1.00 97.30           C  
ATOM    233  O   THR A  31      -9.985  -2.895  -5.576  1.00 97.30           O  
ATOM    234  CG2 THR A  31      -9.016   1.626  -5.933  1.00 97.30           C  
ATOM    235  OG1 THR A  31     -10.756   0.181  -5.104  1.00 97.30           O  
ATOM    236  N   MET A  32      -8.300  -2.324  -3.945  1.00 96.15           N  
ATOM    237  CA  MET A  32      -8.596  -3.476  -3.097  1.00 96.15           C  
ATOM    238  C   MET A  32      -8.389  -3.136  -1.625  1.00 96.15           C  
ATOM    239  CB  MET A  32      -7.722  -4.669  -3.487  1.00 96.15           C  
ATOM    240  O   MET A  32      -7.612  -2.238  -1.294  1.00 96.15           O  
ATOM    241  CG  MET A  32      -6.248  -4.481  -3.166  1.00 96.15           C  
ATOM    242  SD  MET A  32      -5.237  -5.943  -3.620  1.00 96.15           S  
ATOM    243  CE  MET A  32      -5.422  -6.939  -2.115  1.00 96.15           C  
ATOM    244  N   THR A  33      -9.214  -3.906  -0.747  1.00 96.38           N  
ATOM    245  CA  THR A  33      -8.996  -3.823   0.693  1.00 96.38           C  
ATOM    246  C   THR A  33      -7.918  -4.809   1.134  1.00 96.38           C  
ATOM    247  CB  THR A  33     -10.296  -4.098   1.471  1.00 96.38           C  
ATOM    248  O   THR A  33      -7.967  -5.989   0.783  1.00 96.38           O  
ATOM    249  CG2 THR A  33     -10.083  -3.937   2.972  1.00 96.38           C  
ATOM    250  OG1 THR A  33     -11.307  -3.178   1.041  1.00 96.38           O  
ATOM    251  N   CYS A  34      -6.865  -4.253   1.924  1.00 95.16           N  
ATOM    252  CA  CYS A  34      -5.760  -5.119   2.319  1.00 95.16           C  
ATOM    253  C   CYS A  34      -6.214  -6.149   3.346  1.00 95.16           C  
ATOM    254  CB  CYS A  34      -4.607  -4.291   2.888  1.00 95.16           C  
ATOM    255  O   CYS A  34      -6.946  -5.818   4.281  1.00 95.16           O  
ATOM    256  SG  CYS A  34      -3.752  -3.289   1.653  1.00 95.16           S  
ATOM    257  N   PRO A  35      -5.836  -7.424   3.004  1.00 93.76           N  
ATOM    258  CA  PRO A  35      -6.134  -8.456   4.000  1.00 93.76           C  
ATOM    259  C   PRO A  35      -5.385  -8.242   5.313  1.00 93.76           C  
ATOM    260  CB  PRO A  35      -5.679  -9.748   3.316  1.00 93.76           C  
ATOM    261  O   PRO A  35      -4.491  -7.396   5.387  1.00 93.76           O  
ATOM    262  CG  PRO A  35      -4.592  -9.323   2.382  1.00 93.76           C  
ATOM    263  CD  PRO A  35      -4.879  -7.923   1.921  1.00 93.76           C  
ATOM    264  N   GLU A  36      -5.709  -8.971   6.370  1.00 90.77           N  
ATOM    265  CA  GLU A  36      -5.028  -8.879   7.658  1.00 90.77           C  
ATOM    266  C   GLU A  36      -3.537  -9.170   7.516  1.00 90.77           C  
ATOM    267  CB  GLU A  36      -5.658  -9.840   8.670  1.00 90.77           C  
ATOM    268  O   GLU A  36      -3.143 -10.066   6.767  1.00 90.77           O  
ATOM    269  CG  GLU A  36      -7.001  -9.370   9.210  1.00 90.77           C  
ATOM    270  CD  GLU A  36      -7.528 -10.238  10.342  1.00 90.77           C  
ATOM    271  OE1 GLU A  36      -8.555  -9.872  10.959  1.00 90.77           O  
ATOM    272  OE2 GLU A  36      -6.910 -11.291  10.614  1.00 90.77           O  
ATOM    273  N   GLY A  37      -2.714  -8.359   8.117  1.00 90.15           N  
ATOM    274  CA  GLY A  37      -1.287  -8.636   8.084  1.00 90.15           C  
ATOM    275  C   GLY A  37      -0.565  -7.918   6.959  1.00 90.15           C  
ATOM    276  O   GLY A  37       0.667  -7.908   6.912  1.00 90.15           O  
ATOM    277  N   LYS A  38      -1.350  -7.290   6.052  1.00 94.60           N  
ATOM    278  CA  LYS A  38      -0.833  -6.431   4.990  1.00 94.60           C  
ATOM    279  C   LYS A  38      -1.240  -4.977   5.212  1.00 94.60           C  
ATOM    280  CB  LYS A  38      -1.325  -6.911   3.624  1.00 94.60           C  
ATOM    281  O   LYS A  38      -2.322  -4.560   4.794  1.00 94.60           O  
ATOM    282  CG  LYS A  38      -0.997  -8.366   3.324  1.00 94.60           C  
ATOM    283  CD  LYS A  38       0.482  -8.554   3.014  1.00 94.60           C  
ATOM    284  CE  LYS A  38       0.782  -9.974   2.553  1.00 94.60           C  
ATOM    285  NZ  LYS A  38       2.249 -10.205   2.390  1.00 94.60           N  
ATOM    286  N   ASP A  39      -0.325  -4.203   5.789  1.00 94.25           N  
ATOM    287  CA  ASP A  39      -0.677  -2.878   6.290  1.00 94.25           C  
ATOM    288  C   ASP A  39       0.033  -1.784   5.495  1.00 94.25           C  
ATOM    289  CB  ASP A  39      -0.332  -2.757   7.775  1.00 94.25           C  
ATOM    290  O   ASP A  39       0.214  -0.669   5.989  1.00 94.25           O  
ATOM    291  CG  ASP A  39       1.124  -3.069   8.074  1.00 94.25           C  
ATOM    292  OD1 ASP A  39       1.842  -3.553   7.172  1.00 94.25           O  
ATOM    293  OD2 ASP A  39       1.557  -2.831   9.222  1.00 94.25           O  
ATOM    294  N   LYS A  40       0.526  -2.116   4.304  1.00 96.17           N  
ATOM    295  CA  LYS A  40       1.197  -1.166   3.421  1.00 96.17           C  
ATOM    296  C   LYS A  40       0.681  -1.287   1.990  1.00 96.17           C  
ATOM    297  CB  LYS A  40       2.711  -1.381   3.452  1.00 96.17           C  
ATOM    298  O   LYS A  40       0.326  -2.380   1.543  1.00 96.17           O  
ATOM    299  CG  LYS A  40       3.341  -1.144   4.817  1.00 96.17           C  
ATOM    300  CD  LYS A  40       4.852  -1.335   4.775  1.00 96.17           C  
ATOM    301  CE  LYS A  40       5.486  -1.081   6.136  1.00 96.17           C  
ATOM    302  NZ  LYS A  40       6.474  -2.142   6.493  1.00 96.17           N  
ATOM    303  N   CYS A  41       0.569  -0.119   1.326  1.00 97.48           N  
ATOM    304  CA  CYS A  41       0.358  -0.092  -0.117  1.00 97.48           C  
ATOM    305  C   CYS A  41       1.686  -0.016  -0.861  1.00 97.48           C  
ATOM    306  CB  CYS A  41      -0.524   1.094  -0.508  1.00 97.48           C  
ATOM    307  O   CYS A  41       2.606   0.679  -0.428  1.00 97.48           O  
ATOM    308  SG  CYS A  41      -2.206   0.996   0.143  1.00 97.48           S  
ATOM    309  N   GLU A  42       1.798  -0.851  -1.933  1.00 97.57           N  
ATOM    310  CA  GLU A  42       3.074  -0.862  -2.641  1.00 97.57           C  
ATOM    311  C   GLU A  42       2.866  -0.892  -4.153  1.00 97.57           C  
ATOM    312  CB  GLU A  42       3.922  -2.060  -2.204  1.00 97.57           C  
ATOM    313  O   GLU A  42       2.002  -1.615  -4.652  1.00 97.57           O  
ATOM    314  CG  GLU A  42       5.289  -2.121  -2.869  1.00 97.57           C  
ATOM    315  CD  GLU A  42       6.108  -3.330  -2.446  1.00 97.57           C  
ATOM    316  OE1 GLU A  42       7.344  -3.202  -2.290  1.00 97.57           O  
ATOM    317  OE2 GLU A  42       5.510  -4.415  -2.270  1.00 97.57           O  
ATOM    318  N   LYS A  43       3.586  -0.018  -4.854  1.00 96.75           N  
ATOM    319  CA  LYS A  43       3.780  -0.016  -6.301  1.00 96.75           C  
ATOM    320  C   LYS A  43       5.260  -0.116  -6.657  1.00 96.75           C  
ATOM    321  CB  LYS A  43       3.175   1.244  -6.922  1.00 96.75           C  
ATOM    322  O   LYS A  43       6.068   0.699  -6.207  1.00 96.75           O  
ATOM    323  CG  LYS A  43       3.340   1.330  -8.432  1.00 96.75           C  
ATOM    324  CD  LYS A  43       2.836   2.661  -8.975  1.00 96.75           C  
ATOM    325  CE  LYS A  43       3.232   2.858 -10.431  1.00 96.75           C  
ATOM    326  NZ  LYS A  43       2.793   4.188 -10.950  1.00 96.75           N  
ATOM    327  N   TYR A  44       5.598  -1.175  -7.336  1.00 95.33           N  
ATOM    328  CA  TYR A  44       7.005  -1.306  -7.700  1.00 95.33           C  
ATOM    329  C   TYR A  44       7.154  -1.785  -9.139  1.00 95.33           C  
ATOM    330  CB  TYR A  44       7.718  -2.274  -6.751  1.00 95.33           C  
ATOM    331  O   TYR A  44       6.243  -2.408  -9.690  1.00 95.33           O  
ATOM    332  CG  TYR A  44       7.241  -3.701  -6.869  1.00 95.33           C  
ATOM    333  CD1 TYR A  44       6.092  -4.129  -6.208  1.00 95.33           C  
ATOM    334  CD2 TYR A  44       7.939  -4.624  -7.640  1.00 95.33           C  
ATOM    335  CE1 TYR A  44       5.650  -5.444  -6.312  1.00 95.33           C  
ATOM    336  CE2 TYR A  44       7.506  -5.941  -7.752  1.00 95.33           C  
ATOM    337  OH  TYR A  44       5.930  -7.644  -7.192  1.00 95.33           O  
ATOM    338  CZ  TYR A  44       6.362  -6.341  -7.086  1.00 95.33           C  
ATOM    339  N   ALA A  45       8.297  -1.392  -9.744  1.00 93.30           N  
ATOM    340  CA  ALA A  45       8.607  -1.732 -11.130  1.00 93.30           C  
ATOM    341  C   ALA A  45       9.657  -2.838 -11.202  1.00 93.30           C  
ATOM    342  CB  ALA A  45       9.088  -0.496 -11.887  1.00 93.30           C  
ATOM    343  O   ALA A  45      10.625  -2.834 -10.438  1.00 93.30           O  
ATOM    344  N   VAL A  46       9.341  -3.855 -12.113  1.00 89.92           N  
ATOM    345  CA  VAL A  46      10.298  -4.924 -12.378  1.00 89.92           C  
ATOM    346  C   VAL A  46      10.766  -4.851 -13.830  1.00 89.92           C  
ATOM    347  CB  VAL A  46       9.691  -6.314 -12.084  1.00 89.92           C  
ATOM    348  O   VAL A  46       9.950  -4.734 -14.747  1.00 89.92           O  
ATOM    349  CG1 VAL A  46      10.731  -7.413 -12.298  1.00 89.92           C  
ATOM    350  CG2 VAL A  46       9.142  -6.365 -10.659  1.00 89.92           C  
ATOM    351  N   GLY A  47      12.106  -4.781 -13.989  1.00 89.54           N  
ATOM    352  CA  GLY A  47      12.656  -4.793 -15.335  1.00 89.54           C  
ATOM    353  C   GLY A  47      12.588  -6.157 -15.996  1.00 89.54           C  
ATOM    354  O   GLY A  47      13.032  -7.153 -15.422  1.00 89.54           O  
ATOM    355  N   LEU A  48      11.998  -6.244 -17.165  1.00 87.81           N  
ATOM    356  CA  LEU A  48      11.865  -7.509 -17.879  1.00 87.81           C  
ATOM    357  C   LEU A  48      12.946  -7.647 -18.946  1.00 87.81           C  
ATOM    358  CB  LEU A  48      10.480  -7.618 -18.523  1.00 87.81           C  
ATOM    359  O   LEU A  48      13.507  -8.730 -19.130  1.00 87.81           O  
ATOM    360  CG  LEU A  48       9.286  -7.624 -17.567  1.00 87.81           C  
ATOM    361  CD1 LEU A  48       7.981  -7.514 -18.348  1.00 87.81           C  
ATOM    362  CD2 LEU A  48       9.296  -8.884 -16.707  1.00 87.81           C  
ATOM    363  N   MET A  49      13.372  -6.484 -19.646  1.00 90.42           N  
ATOM    364  CA  MET A  49      14.422  -6.278 -20.639  1.00 90.42           C  
ATOM    365  C   MET A  49      14.922  -4.838 -20.612  1.00 90.42           C  
ATOM    366  CB  MET A  49      13.915  -6.630 -22.039  1.00 90.42           C  
ATOM    367  O   MET A  49      14.272  -3.961 -20.041  1.00 90.42           O  
ATOM    368  CG  MET A  49      13.507  -8.086 -22.195  1.00 90.42           C  
ATOM    369  SD  MET A  49      12.993  -8.492 -23.909  1.00 90.42           S  
ATOM    370  CE  MET A  49      12.609 -10.255 -23.719  1.00 90.42           C  
ATOM    371  N   PRO A  50      16.156  -4.640 -21.149  1.00 88.87           N  
ATOM    372  CA  PRO A  50      16.644  -3.260 -21.195  1.00 88.87           C  
ATOM    373  C   PRO A  50      15.616  -2.290 -21.773  1.00 88.87           C  
ATOM    374  CB  PRO A  50      17.877  -3.351 -22.099  1.00 88.87           C  
ATOM    375  O   PRO A  50      15.094  -2.517 -22.867  1.00 88.87           O  
ATOM    376  CG  PRO A  50      18.302  -4.782 -22.020  1.00 88.87           C  
ATOM    377  CD  PRO A  50      17.079  -5.635 -21.845  1.00 88.87           C  
ATOM    378  N   GLY A  51      15.051  -1.448 -20.893  1.00 85.44           N  
ATOM    379  CA  GLY A  51      14.131  -0.427 -21.369  1.00 85.44           C  
ATOM    380  C   GLY A  51      12.674  -0.797 -21.170  1.00 85.44           C  
ATOM    381  O   GLY A  51      11.778  -0.040 -21.549  1.00 85.44           O  
ATOM    382  N   THR A  52      12.452  -2.027 -20.739  1.00 89.67           N  
ATOM    383  CA  THR A  52      11.088  -2.471 -20.476  1.00 89.67           C  
ATOM    384  C   THR A  52      10.882  -2.731 -18.986  1.00 89.67           C  
ATOM    385  CB  THR A  52      10.751  -3.744 -21.273  1.00 89.67           C  
ATOM    386  O   THR A  52      11.711  -3.378 -18.343  1.00 89.67           O  
ATOM    387  CG2 THR A  52       9.279  -4.115 -21.122  1.00 89.67           C  
ATOM    388  OG1 THR A  52      11.036  -3.522 -22.660  1.00 89.67           O  
ATOM    389  N   TRP A  53       9.708  -2.150 -18.429  1.00 90.10           N  
ATOM    390  CA  TRP A  53       9.369  -2.333 -17.021  1.00 90.10           C  
ATOM    391  C   TRP A  53       7.961  -2.898 -16.869  1.00 90.10           C  
ATOM    392  CB  TRP A  53       9.485  -1.008 -16.263  1.00 90.10           C  
ATOM    393  O   TRP A  53       7.077  -2.606 -17.679  1.00 90.10           O  
ATOM    394  CG  TRP A  53      10.874  -0.443 -16.232  1.00 90.10           C  
ATOM    395  CD1 TRP A  53      11.423   0.443 -17.116  1.00 90.10           C  
ATOM    396  CD2 TRP A  53      11.892  -0.733 -15.270  1.00 90.10           C  
ATOM    397  CE2 TRP A  53      13.034   0.015 -15.632  1.00 90.10           C  
ATOM    398  CE3 TRP A  53      11.950  -1.552 -14.134  1.00 90.10           C  
ATOM    399  NE1 TRP A  53      12.722   0.724 -16.760  1.00 90.10           N  
ATOM    400  CH2 TRP A  53      14.251  -0.842 -13.791  1.00 90.10           C  
ATOM    401  CZ2 TRP A  53      14.222  -0.032 -14.897  1.00 90.10           C  
ATOM    402  CZ3 TRP A  53      13.132  -1.598 -13.405  1.00 90.10           C  
ATOM    403  N   SER A  54       7.833  -3.731 -15.949  1.00 91.29           N  
ATOM    404  CA  SER A  54       6.516  -4.163 -15.494  1.00 91.29           C  
ATOM    405  C   SER A  54       6.196  -3.601 -14.113  1.00 91.29           C  
ATOM    406  CB  SER A  54       6.433  -5.690 -15.463  1.00 91.29           C  
ATOM    407  O   SER A  54       7.032  -3.648 -13.209  1.00 91.29           O  
ATOM    408  OG  SER A  54       5.131  -6.116 -15.103  1.00 91.29           O  
ATOM    409  N   TYR A  55       4.952  -3.041 -13.971  1.00 92.66           N  
ATOM    410  CA  TYR A  55       4.545  -2.453 -12.701  1.00 92.66           C  
ATOM    411  C   TYR A  55       3.601  -3.382 -11.947  1.00 92.66           C  
ATOM    412  CB  TYR A  55       3.871  -1.096 -12.928  1.00 92.66           C  
ATOM    413  O   TYR A  55       2.707  -3.987 -12.544  1.00 92.66           O  
ATOM    414  CG  TYR A  55       4.821  -0.014 -13.379  1.00 92.66           C  
ATOM    415  CD1 TYR A  55       5.449   0.818 -12.456  1.00 92.66           C  
ATOM    416  CD2 TYR A  55       5.092   0.179 -14.730  1.00 92.66           C  
ATOM    417  CE1 TYR A  55       6.325   1.818 -12.868  1.00 92.66           C  
ATOM    418  CE2 TYR A  55       5.966   1.175 -15.153  1.00 92.66           C  
ATOM    419  OH  TYR A  55       7.442   2.976 -14.629  1.00 92.66           O  
ATOM    420  CZ  TYR A  55       6.576   1.988 -14.216  1.00 92.66           C  
ATOM    421  N   HIS A  56       3.888  -3.370 -10.668  1.00 94.23           N  
ATOM    422  CA  HIS A  56       3.049  -4.152  -9.768  1.00 94.23           C  
ATOM    423  C   HIS A  56       2.426  -3.271  -8.690  1.00 94.23           C  
ATOM    424  CB  HIS A  56       3.859  -5.278  -9.123  1.00 94.23           C  
ATOM    425  O   HIS A  56       3.059  -2.326  -8.214  1.00 94.23           O  
ATOM    426  CG  HIS A  56       4.391  -6.273 -10.104  1.00 94.23           C  
ATOM    427  CD2 HIS A  56       5.568  -6.323 -10.771  1.00 94.23           C  
ATOM    428  ND1 HIS A  56       3.675  -7.383 -10.500  1.00 94.23           N  
ATOM    429  CE1 HIS A  56       4.393  -8.074 -11.370  1.00 94.23           C  
ATOM    430  NE2 HIS A  56       5.545  -7.452 -11.552  1.00 94.23           N  
ATOM    431  N   TRP A  57       1.074  -3.559  -8.413  1.00 96.72           N  
ATOM    432  CA  TRP A  57       0.312  -2.860  -7.382  1.00 96.72           C  
ATOM    433  C   TRP A  57      -0.199  -3.836  -6.328  1.00 96.72           C  
ATOM    434  CB  TRP A  57      -0.862  -2.099  -8.004  1.00 96.72           C  
ATOM    435  O   TRP A  57      -0.465  -5.002  -6.629  1.00 96.72           O  
ATOM    436  CG  TRP A  57      -0.452  -0.919  -8.832  1.00 96.72           C  
ATOM    437  CD1 TRP A  57      -0.466   0.396  -8.457  1.00 96.72           C  
ATOM    438  CD2 TRP A  57       0.028  -0.947 -10.180  1.00 96.72           C  
ATOM    439  CE2 TRP A  57       0.287   0.389 -10.559  1.00 96.72           C  
ATOM    440  CE3 TRP A  57       0.265  -1.973 -11.104  1.00 96.72           C  
ATOM    441  NE1 TRP A  57      -0.023   1.188  -9.491  1.00 96.72           N  
ATOM    442  CH2 TRP A  57       0.995  -0.297 -12.710  1.00 96.72           C  
ATOM    443  CZ2 TRP A  57       0.772   0.725 -11.825  1.00 96.72           C  
ATOM    444  CZ3 TRP A  57       0.748  -1.636 -12.364  1.00 96.72           C  
ATOM    445  N   GLY A  58      -0.241  -3.372  -5.132  1.00 96.00           N  
ATOM    446  CA  GLY A  58      -0.896  -4.257  -4.183  1.00 96.00           C  
ATOM    447  C   GLY A  58      -0.600  -3.906  -2.737  1.00 96.00           C  
ATOM    448  O   GLY A  58      -0.073  -2.829  -2.450  1.00 96.00           O  
ATOM    449  N   CYS A  59      -1.095  -4.826  -1.902  1.00 96.87           N  
ATOM    450  CA  CYS A  59      -0.870  -4.743  -0.464  1.00 96.87           C  
ATOM    451  C   CYS A  59       0.385  -5.509  -0.062  1.00 96.87           C  
ATOM    452  CB  CYS A  59      -2.077  -5.286   0.300  1.00 96.87           C  
ATOM    453  O   CYS A  59       0.698  -6.547  -0.648  1.00 96.87           O  
ATOM    454  SG  CYS A  59      -3.599  -4.357   0.013  1.00 96.87           S  
ATOM    455  N   ALA A  60       1.111  -4.962   0.893  1.00 96.26           N  
ATOM    456  CA  ALA A  60       2.346  -5.614   1.318  1.00 96.26           C  
ATOM    457  C   ALA A  60       2.524  -5.521   2.831  1.00 96.26           C  
ATOM    458  CB  ALA A  60       3.547  -4.996   0.606  1.00 96.26           C  
ATOM    459  O   ALA A  60       2.035  -4.581   3.463  1.00 96.26           O  
ATOM    460  N   SER A  61       3.087  -6.605   3.317  1.00 95.93           N  
ATOM    461  CA  SER A  61       3.509  -6.542   4.712  1.00 95.93           C  
ATOM    462  C   SER A  61       4.860  -5.847   4.850  1.00 95.93           C  
ATOM    463  CB  SER A  61       3.585  -7.946   5.313  1.00 95.93           C  
ATOM    464  O   SER A  61       5.136  -5.213   5.871  1.00 95.93           O  
ATOM    465  OG  SER A  61       4.469  -8.765   4.567  1.00 95.93           O  
ATOM    466  N   THR A  62       5.631  -6.007   3.812  1.00 95.74           N  
ATOM    467  CA  THR A  62       6.929  -5.360   3.657  1.00 95.74           C  
ATOM    468  C   THR A  62       7.083  -4.786   2.252  1.00 95.74           C  
ATOM    469  CB  THR A  62       8.080  -6.343   3.941  1.00 95.74           C  
ATOM    470  O   THR A  62       6.624  -5.384   1.277  1.00 95.74           O  
ATOM    471  CG2 THR A  62       9.422  -5.620   3.993  1.00 95.74           C  
ATOM    472  OG1 THR A  62       7.849  -6.989   5.199  1.00 95.74           O  
ATOM    473  N   CYS A  63       7.845  -3.634   2.151  1.00 94.47           N  
ATOM    474  CA  CYS A  63       7.999  -2.966   0.863  1.00 94.47           C  
ATOM    475  C   CYS A  63       9.257  -3.444   0.148  1.00 94.47           C  
ATOM    476  CB  CYS A  63       8.051  -1.450   1.048  1.00 94.47           C  
ATOM    477  O   CYS A  63      10.278  -3.706   0.787  1.00 94.47           O  
ATOM    478  SG  CYS A  63       6.515  -0.741   1.679  1.00 94.47           S  
ATOM    479  N   HIS A  64       8.967  -3.499  -1.213  1.00 94.41           N  
ATOM    480  CA  HIS A  64      10.140  -3.741  -2.045  1.00 94.41           C  
ATOM    481  C   HIS A  64      11.065  -2.529  -2.060  1.00 94.41           C  
ATOM    482  CB  HIS A  64       9.720  -4.098  -3.472  1.00 94.41           C  
ATOM    483  O   HIS A  64      10.601  -1.388  -2.000  1.00 94.41           O  
ATOM    484  CG  HIS A  64       9.187  -5.489  -3.611  1.00 94.41           C  
ATOM    485  CD2 HIS A  64       9.780  -6.631  -4.029  1.00 94.41           C  
ATOM    486  ND1 HIS A  64       7.885  -5.820  -3.300  1.00 94.41           N  
ATOM    487  CE1 HIS A  64       7.702  -7.111  -3.522  1.00 94.41           C  
ATOM    488  NE2 HIS A  64       8.836  -7.626  -3.965  1.00 94.41           N  
ATOM    489  N   ARG A  65      12.372  -2.889  -2.139  1.00 90.98           N  
ATOM    490  CA  ARG A  65      13.366  -1.820  -2.159  1.00 90.98           C  
ATOM    491  C   ARG A  65      13.718  -1.426  -3.590  1.00 90.98           C  
ATOM    492  CB  ARG A  65      14.628  -2.246  -1.407  1.00 90.98           C  
ATOM    493  O   ARG A  65      13.622  -2.245  -4.506  1.00 90.98           O  
ATOM    494  CG  ARG A  65      14.405  -2.503   0.075  1.00 90.98           C  
ATOM    495  CD  ARG A  65      15.715  -2.770   0.804  1.00 90.98           C  
ATOM    496  NE  ARG A  65      15.509  -2.928   2.241  1.00 90.98           N  
ATOM    497  NH1 ARG A  65      17.739  -3.279   2.732  1.00 90.98           N  
ATOM    498  NH2 ARG A  65      16.176  -3.291   4.409  1.00 90.98           N  
ATOM    499  CZ  ARG A  65      16.475  -3.166   3.124  1.00 90.98           C  
ATOM    500  N   GLY A  66      13.921  -0.097  -3.818  1.00 87.47           N  
ATOM    501  CA  GLY A  66      14.334   0.339  -5.143  1.00 87.47           C  
ATOM    502  C   GLY A  66      13.918   1.763  -5.459  1.00 87.47           C  
ATOM    503  O   GLY A  66      13.056   2.328  -4.783  1.00 87.47           O  
ATOM    504  N   LYS A  67      14.640   2.231  -6.387  1.00 82.66           N  
ATOM    505  CA  LYS A  67      14.543   3.633  -6.784  1.00 82.66           C  
ATOM    506  C   LYS A  67      13.191   3.930  -7.426  1.00 82.66           C  
ATOM    507  CB  LYS A  67      15.673   3.997  -7.748  1.00 82.66           C  
ATOM    508  O   LYS A  67      12.648   5.025  -7.264  1.00 82.66           O  
ATOM    509  CG  LYS A  67      15.732   5.476  -8.101  1.00 82.66           C  
ATOM    510  CD  LYS A  67      16.911   5.786  -9.014  1.00 82.66           C  
ATOM    511  CE  LYS A  67      16.961   7.263  -9.383  1.00 82.66           C  
ATOM    512  NZ  LYS A  67      18.113   7.570 -10.282  1.00 82.66           N  
ATOM    513  N   TYR A  68      12.413   2.905  -7.819  1.00 85.21           N  
ATOM    514  CA  TYR A  68      11.151   3.112  -8.522  1.00 85.21           C  
ATOM    515  C   TYR A  68      10.003   2.421  -7.796  1.00 85.21           C  
ATOM    516  CB  TYR A  68      11.246   2.595  -9.960  1.00 85.21           C  
ATOM    517  O   TYR A  68       9.031   1.994  -8.423  1.00 85.21           O  
ATOM    518  CG  TYR A  68      12.284   3.305 -10.794  1.00 85.21           C  
ATOM    519  CD1 TYR A  68      12.064   4.598 -11.263  1.00 85.21           C  
ATOM    520  CD2 TYR A  68      13.487   2.686 -11.115  1.00 85.21           C  
ATOM    521  CE1 TYR A  68      13.017   5.256 -12.033  1.00 85.21           C  
ATOM    522  CE2 TYR A  68      14.448   3.334 -11.884  1.00 85.21           C  
ATOM    523  OH  TYR A  68      15.151   5.264 -13.100  1.00 85.21           O  
ATOM    524  CZ  TYR A  68      14.204   4.617 -12.338  1.00 85.21           C  
ATOM    525  N   ASN A  69      10.033   2.503  -6.413  1.00 93.39           N  
ATOM    526  CA  ASN A  69       9.008   1.890  -5.576  1.00 93.39           C  
ATOM    527  C   ASN A  69       8.277   2.930  -4.733  1.00 93.39           C  
ATOM    528  CB  ASN A  69       9.621   0.814  -4.677  1.00 93.39           C  
ATOM    529  O   ASN A  69       8.875   3.915  -4.298  1.00 93.39           O  
ATOM    530  CG  ASN A  69      10.167  -0.362  -5.463  1.00 93.39           C  
ATOM    531  ND2 ASN A  69      11.035  -1.145  -4.833  1.00 93.39           N  
ATOM    532  OD1 ASN A  69       9.812  -0.565  -6.627  1.00 93.39           O  
ATOM    533  N   VAL A  70       6.993   2.823  -4.653  1.00 95.30           N  
ATOM    534  CA  VAL A  70       6.137   3.569  -3.737  1.00 95.30           C  
ATOM    535  C   VAL A  70       5.623   2.641  -2.638  1.00 95.30           C  
ATOM    536  CB  VAL A  70       4.952   4.228  -4.476  1.00 95.30           C  
ATOM    537  O   VAL A  70       5.085   1.569  -2.924  1.00 95.30           O  
ATOM    538  CG1 VAL A  70       4.035   4.951  -3.491  1.00 95.30           C  
ATOM    539  CG2 VAL A  70       5.461   5.193  -5.545  1.00 95.30           C  
ATOM    540  N   CYS A  71       5.962   3.026  -1.408  1.00 96.44           N  
ATOM    541  CA  CYS A  71       5.467   2.303  -0.242  1.00 96.44           C  
ATOM    542  C   CYS A  71       4.864   3.261   0.778  1.00 96.44           C  
ATOM    543  CB  CYS A  71       6.591   1.495   0.404  1.00 96.44           C  
ATOM    544  O   CYS A  71       5.530   4.196   1.226  1.00 96.44           O  
ATOM    545  SG  CYS A  71       6.015   0.290   1.621  1.00 96.44           S  
ATOM    546  N   CYS A  72       3.639   2.978   1.083  1.00 96.58           N  
ATOM    547  CA  CYS A  72       2.982   3.922   1.981  1.00 96.58           C  
ATOM    548  C   CYS A  72       1.913   3.227   2.816  1.00 96.58           C  
ATOM    549  CB  CYS A  72       2.357   5.069   1.188  1.00 96.58           C  
ATOM    550  O   CYS A  72       1.495   2.114   2.494  1.00 96.58           O  
ATOM    551  SG  CYS A  72       1.119   4.535  -0.014  1.00 96.58           S  
ATOM    552  N   SER A  73       1.521   3.855   3.977  1.00 95.27           N  
ATOM    553  CA  SER A  73       0.596   3.233   4.918  1.00 95.27           C  
ATOM    554  C   SER A  73      -0.746   3.957   4.934  1.00 95.27           C  
ATOM    555  CB  SER A  73       1.193   3.218   6.326  1.00 95.27           C  
ATOM    556  O   SER A  73      -1.543   3.778   5.857  1.00 95.27           O  
ATOM    557  OG  SER A  73       2.388   2.458   6.357  1.00 95.27           O  
ATOM    558  N   THR A  74      -0.942   4.799   3.909  1.00 94.89           N  
ATOM    559  CA  THR A  74      -2.216   5.503   3.805  1.00 94.89           C  
ATOM    560  C   THR A  74      -3.036   4.965   2.636  1.00 94.89           C  
ATOM    561  CB  THR A  74      -2.004   7.019   3.633  1.00 94.89           C  
ATOM    562  O   THR A  74      -2.498   4.309   1.743  1.00 94.89           O  
ATOM    563  CG2 THR A  74      -1.259   7.609   4.826  1.00 94.89           C  
ATOM    564  OG1 THR A  74      -1.242   7.257   2.443  1.00 94.89           O  
ATOM    565  N   ASP A  75      -4.423   5.235   2.549  1.00 95.71           N  
ATOM    566  CA  ASP A  75      -5.313   4.716   1.515  1.00 95.71           C  
ATOM    567  C   ASP A  75      -4.916   5.237   0.136  1.00 95.71           C  
ATOM    568  CB  ASP A  75      -6.765   5.090   1.820  1.00 95.71           C  
ATOM    569  O   ASP A  75      -4.693   6.437  -0.040  1.00 95.71           O  
ATOM    570  CG  ASP A  75      -7.369   4.258   2.938  1.00 95.71           C  
ATOM    571  OD1 ASP A  75      -6.863   3.150   3.216  1.00 95.71           O  
ATOM    572  OD2 ASP A  75      -8.362   4.715   3.546  1.00 95.71           O  
ATOM    573  N   LEU A  76      -4.841   4.227  -0.764  1.00 95.58           N  
ATOM    574  CA  LEU A  76      -4.705   4.526  -2.185  1.00 95.58           C  
ATOM    575  C   LEU A  76      -3.469   5.381  -2.445  1.00 95.58           C  
ATOM    576  CB  LEU A  76      -5.954   5.244  -2.704  1.00 95.58           C  
ATOM    577  O   LEU A  76      -3.469   6.222  -3.347  1.00 95.58           O  
ATOM    578  CG  LEU A  76      -7.289   4.533  -2.474  1.00 95.58           C  
ATOM    579  CD1 LEU A  76      -8.442   5.395  -2.977  1.00 95.58           C  
ATOM    580  CD2 LEU A  76      -7.294   3.171  -3.160  1.00 95.58           C  
ATOM    581  N   CYS A  77      -2.410   5.311  -1.764  1.00 95.76           N  
ATOM    582  CA  CYS A  77      -1.184   6.098  -1.842  1.00 95.76           C  
ATOM    583  C   CYS A  77      -0.283   5.595  -2.963  1.00 95.76           C  
ATOM    584  CB  CYS A  77      -0.432   6.053  -0.512  1.00 95.76           C  
ATOM    585  O   CYS A  77       0.607   6.314  -3.421  1.00 95.76           O  
ATOM    586  SG  CYS A  77       0.349   4.461  -0.171  1.00 95.76           S  
ATOM    587  N   ASN A  78      -0.578   4.317  -3.354  1.00 95.39           N  
ATOM    588  CA  ASN A  78       0.295   3.697  -4.345  1.00 95.39           C  
ATOM    589  C   ASN A  78      -0.155   4.016  -5.768  1.00 95.39           C  
ATOM    590  CB  ASN A  78       0.356   2.182  -4.134  1.00 95.39           C  
ATOM    591  O   ASN A  78      -0.080   3.162  -6.653  1.00 95.39           O  
ATOM    592  CG  ASN A  78      -1.005   1.523  -4.242  1.00 95.39           C  
ATOM    593  ND2 ASN A  78      -1.037   0.316  -4.794  1.00 95.39           N  
ATOM    594  OD1 ASN A  78      -2.020   2.095  -3.834  1.00 95.39           O  
ATOM    595  N   LYS A  79      -0.529   5.131  -6.104  1.00 90.12           N  
ATOM    596  CA  LYS A  79      -0.935   5.545  -7.444  1.00 90.12           C  
ATOM    597  C   LYS A  79       0.255   5.564  -8.398  1.00 90.12           C  
ATOM    598  CB  LYS A  79      -1.596   6.924  -7.403  1.00 90.12           C  
ATOM    599  O   LYS A  79       1.377   5.876  -7.993  1.00 90.12           O  
ATOM    600  CG  LYS A  79      -2.287   7.318  -8.700  1.00 90.12           C  
ATOM    601  CD  LYS A  79      -3.056   8.624  -8.549  1.00 90.12           C  
ATOM    602  CE  LYS A  79      -3.800   8.987  -9.827  1.00 90.12           C  
ATOM    603  NZ  LYS A  79      -4.639  10.210  -9.652  1.00 90.12           N  
TER     604      ALA A   1                                                      
ENDMDL                                                                          
END                                                                             
