# Supplementary material for: Domain loss enabled evolution of novel functions in the snake three-finger toxin gene superfamily
Source: Nat Commun. 2023 Aug 11;14:4861. doi: 10.1038/s41467-023-40550-0 (PMC10421932; doi:10.1038/s41467-023-40550-0)
Supplement: Supplementary file 5 — Supplementary Data 2 [file 41467_2023_40550_MOESM5_ESM.zip › SD2_structure_predictions/full_sequence/None|Xetr_2|Xenopus_tropicalis.pdb]

MODEL     1                                                                     
ATOM      1  N   MET A   1      -5.191  -3.049  11.304  1.00 90.20           N  
ATOM      2  CA  MET A   1      -5.082  -3.231   9.859  1.00 90.20           C  
ATOM      3  C   MET A   1      -3.629  -3.431   9.443  1.00 90.20           C  
ATOM      4  CB  MET A   1      -5.678  -2.032   9.119  1.00 90.20           C  
ATOM      5  O   MET A   1      -2.714  -2.967  10.126  1.00 90.20           O  
ATOM      6  CG  MET A   1      -4.807  -0.787   9.170  1.00 90.20           C  
ATOM      7  SD  MET A   1      -5.411   0.540   8.055  1.00 90.20           S  
ATOM      8  CE  MET A   1      -4.495   0.129   6.543  1.00 90.20           C  
ATOM      9  N   GLN A   2      -3.471  -4.349   8.393  1.00 94.60           N  
ATOM     10  CA  GLN A   2      -2.124  -4.620   7.903  1.00 94.60           C  
ATOM     11  C   GLN A   2      -1.927  -4.063   6.496  1.00 94.60           C  
ATOM     12  CB  GLN A   2      -1.839  -6.123   7.917  1.00 94.60           C  
ATOM     13  O   GLN A   2      -2.809  -4.191   5.643  1.00 94.60           O  
ATOM     14  CG  GLN A   2      -1.818  -6.732   9.312  1.00 94.60           C  
ATOM     15  CD  GLN A   2      -1.404  -8.192   9.310  1.00 94.60           C  
ATOM     16  NE2 GLN A   2      -0.459  -8.542  10.175  1.00 94.60           N  
ATOM     17  OE1 GLN A   2      -1.931  -8.999   8.537  1.00 94.60           O  
ATOM     18  N   CYS A   3      -0.671  -3.457   6.342  1.00 95.00           N  
ATOM     19  CA  CYS A   3      -0.284  -2.928   5.039  1.00 95.00           C  
ATOM     20  C   CYS A   3       1.135  -3.349   4.679  1.00 95.00           C  
ATOM     21  CB  CYS A   3      -0.392  -1.403   5.026  1.00 95.00           C  
ATOM     22  O   CYS A   3       1.941  -3.649   5.562  1.00 95.00           O  
ATOM     23  SG  CYS A   3      -2.072  -0.790   5.277  1.00 95.00           S  
ATOM     24  N   TYR A   4       1.398  -3.330   3.368  1.00 95.16           N  
ATOM     25  CA  TYR A   4       2.789  -3.445   2.945  1.00 95.16           C  
ATOM     26  C   TYR A   4       3.503  -2.102   3.047  1.00 95.16           C  
ATOM     27  CB  TYR A   4       2.872  -3.972   1.509  1.00 95.16           C  
ATOM     28  O   TYR A   4       2.983  -1.080   2.593  1.00 95.16           O  
ATOM     29  CG  TYR A   4       2.462  -5.418   1.369  1.00 95.16           C  
ATOM     30  CD1 TYR A   4       3.159  -6.428   2.029  1.00 95.16           C  
ATOM     31  CD2 TYR A   4       1.376  -5.778   0.577  1.00 95.16           C  
ATOM     32  CE1 TYR A   4       2.786  -7.761   1.901  1.00 95.16           C  
ATOM     33  CE2 TYR A   4       0.994  -7.108   0.443  1.00 95.16           C  
ATOM     34  OH  TYR A   4       1.329  -9.410   0.978  1.00 95.16           O  
ATOM     35  CZ  TYR A   4       1.703  -8.091   1.107  1.00 95.16           C  
ATOM     36  N   MET A   5       4.729  -2.127   3.677  1.00 94.11           N  
ATOM     37  CA  MET A   5       5.473  -0.887   3.881  1.00 94.11           C  
ATOM     38  C   MET A   5       6.884  -0.999   3.314  1.00 94.11           C  
ATOM     39  CB  MET A   5       5.533  -0.534   5.368  1.00 94.11           C  
ATOM     40  O   MET A   5       7.519  -2.049   3.421  1.00 94.11           O  
ATOM     41  CG  MET A   5       4.188  -0.146   5.961  1.00 94.11           C  
ATOM     42  SD  MET A   5       4.297   0.251   7.749  1.00 94.11           S  
ATOM     43  CE  MET A   5       5.162   1.844   7.671  1.00 94.11           C  
ATOM     44  N   CYS A   6       7.313   0.068   2.772  1.00 93.52           N  
ATOM     45  CA  CYS A   6       8.672   0.185   2.256  1.00 93.52           C  
ATOM     46  C   CYS A   6       8.989   1.627   1.876  1.00 93.52           C  
ATOM     47  CB  CYS A   6       8.867  -0.726   1.044  1.00 93.52           C  
ATOM     48  O   CYS A   6       8.080   2.426   1.644  1.00 93.52           O  
ATOM     49  SG  CYS A   6       7.864  -0.261  -0.384  1.00 93.52           S  
ATOM     50  N   LEU A   7      10.246   1.885   1.818  1.00 91.56           N  
ATOM     51  CA  LEU A   7      10.673   3.236   1.472  1.00 91.56           C  
ATOM     52  C   LEU A   7      11.599   3.220   0.261  1.00 91.56           C  
ATOM     53  CB  LEU A   7      11.378   3.897   2.660  1.00 91.56           C  
ATOM     54  O   LEU A   7      12.678   2.624   0.306  1.00 91.56           O  
ATOM     55  CG  LEU A   7      10.522   4.146   3.903  1.00 91.56           C  
ATOM     56  CD1 LEU A   7      11.402   4.565   5.076  1.00 91.56           C  
ATOM     57  CD2 LEU A   7       9.461   5.203   3.618  1.00 91.56           C  
ATOM     58  N   GLY A   8      11.103   3.659  -0.834  1.00 87.17           N  
ATOM     59  CA  GLY A   8      11.947   3.922  -1.989  1.00 87.17           C  
ATOM     60  C   GLY A   8      12.472   2.659  -2.644  1.00 87.17           C  
ATOM     61  O   GLY A   8      13.653   2.577  -2.990  1.00 87.17           O  
ATOM     62  N   ALA A   9      11.658   1.678  -2.787  1.00 89.85           N  
ATOM     63  CA  ALA A   9      12.010   0.420  -3.439  1.00 89.85           C  
ATOM     64  C   ALA A   9      12.011   0.570  -4.958  1.00 89.85           C  
ATOM     65  CB  ALA A   9      11.046  -0.686  -3.017  1.00 89.85           C  
ATOM     66  O   ALA A   9      11.227   1.344  -5.511  1.00 89.85           O  
ATOM     67  N   THR A  10      12.988  -0.125  -5.598  1.00 86.17           N  
ATOM     68  CA  THR A  10      13.175  -0.058  -7.043  1.00 86.17           C  
ATOM     69  C   THR A  10      12.199  -0.986  -7.759  1.00 86.17           C  
ATOM     70  CB  THR A  10      14.618  -0.424  -7.436  1.00 86.17           C  
ATOM     71  O   THR A  10      11.927  -0.811  -8.948  1.00 86.17           O  
ATOM     72  CG2 THR A  10      15.600   0.658  -6.997  1.00 86.17           C  
ATOM     73  OG1 THR A  10      14.978  -1.662  -6.811  1.00 86.17           O  
ATOM     74  N   SER A  11      11.619  -1.892  -6.953  1.00 85.33           N  
ATOM     75  CA  SER A  11      10.632  -2.824  -7.488  1.00 85.33           C  
ATOM     76  C   SER A  11       9.581  -3.177  -6.441  1.00 85.33           C  
ATOM     77  CB  SER A  11      11.315  -4.099  -7.987  1.00 85.33           C  
ATOM     78  O   SER A  11       9.842  -3.098  -5.239  1.00 85.33           O  
ATOM     79  OG  SER A  11      11.860  -4.834  -6.905  1.00 85.33           O  
ATOM     80  N   ASN A  12       8.429  -3.538  -6.894  1.00 86.23           N  
ATOM     81  CA  ASN A  12       7.342  -3.955  -6.014  1.00 86.23           C  
ATOM     82  C   ASN A  12       7.712  -5.205  -5.221  1.00 86.23           C  
ATOM     83  CB  ASN A  12       6.063  -4.196  -6.818  1.00 86.23           C  
ATOM     84  O   ASN A  12       7.360  -5.326  -4.046  1.00 86.23           O  
ATOM     85  CG  ASN A  12       4.868  -4.503  -5.937  1.00 86.23           C  
ATOM     86  ND2 ASN A  12       4.342  -5.717  -6.053  1.00 86.23           N  
ATOM     87  OD1 ASN A  12       4.421  -3.657  -5.158  1.00 86.23           O  
ATOM     88  N   ALA A  13       8.508  -6.048  -5.848  1.00 86.18           N  
ATOM     89  CA  ALA A  13       8.898  -7.307  -5.219  1.00 86.18           C  
ATOM     90  C   ALA A  13       9.689  -7.059  -3.938  1.00 86.18           C  
ATOM     91  CB  ALA A  13       9.717  -8.156  -6.190  1.00 86.18           C  
ATOM     92  O   ALA A  13       9.614  -7.846  -2.992  1.00 86.18           O  
ATOM     93  N   ASN A  14      10.397  -5.933  -3.934  1.00 85.78           N  
ATOM     94  CA  ASN A  14      11.248  -5.572  -2.806  1.00 85.78           C  
ATOM     95  C   ASN A  14      10.524  -4.649  -1.830  1.00 85.78           C  
ATOM     96  CB  ASN A  14      12.541  -4.917  -3.296  1.00 85.78           C  
ATOM     97  O   ASN A  14      11.137  -4.110  -0.907  1.00 85.78           O  
ATOM     98  CG  ASN A  14      13.423  -5.875  -4.073  1.00 85.78           C  
ATOM     99  ND2 ASN A  14      14.100  -5.363  -5.093  1.00 85.78           N  
ATOM    100  OD1 ASN A  14      13.493  -7.066  -3.760  1.00 85.78           O  
ATOM    101  N   CYS A  15       9.171  -4.520  -2.067  1.00 89.03           N  
ATOM    102  CA  CYS A  15       8.386  -3.560  -1.299  1.00 89.03           C  
ATOM    103  C   CYS A  15       7.079  -4.182  -0.820  1.00 89.03           C  
ATOM    104  CB  CYS A  15       8.092  -2.315  -2.136  1.00 89.03           C  
ATOM    105  O   CYS A  15       6.007  -3.603  -1.005  1.00 89.03           O  
ATOM    106  SG  CYS A  15       7.653  -0.864  -1.154  1.00 89.03           S  
ATOM    107  N   LEU A  16       7.205  -5.413  -0.240  1.00 91.66           N  
ATOM    108  CA  LEU A  16       6.064  -6.193   0.227  1.00 91.66           C  
ATOM    109  C   LEU A  16       6.259  -6.629   1.675  1.00 91.66           C  
ATOM    110  CB  LEU A  16       5.853  -7.419  -0.665  1.00 91.66           C  
ATOM    111  O   LEU A  16       6.028  -7.792   2.013  1.00 91.66           O  
ATOM    112  CG  LEU A  16       5.440  -7.143  -2.111  1.00 91.66           C  
ATOM    113  CD1 LEU A  16       5.461  -8.434  -2.924  1.00 91.66           C  
ATOM    114  CD2 LEU A  16       4.060  -6.498  -2.160  1.00 91.66           C  
ATOM    115  N   THR A  17       6.719  -5.754   2.506  1.00 94.13           N  
ATOM    116  CA  THR A  17       6.884  -6.033   3.928  1.00 94.13           C  
ATOM    117  C   THR A  17       5.598  -5.731   4.691  1.00 94.13           C  
ATOM    118  CB  THR A  17       8.043  -5.215   4.527  1.00 94.13           C  
ATOM    119  O   THR A  17       5.212  -4.569   4.834  1.00 94.13           O  
ATOM    120  CG2 THR A  17       8.269  -5.573   5.992  1.00 94.13           C  
ATOM    121  OG1 THR A  17       9.242  -5.487   3.790  1.00 94.13           O  
ATOM    122  N   PRO A  18       4.918  -6.811   5.114  1.00 94.91           N  
ATOM    123  CA  PRO A  18       3.696  -6.621   5.898  1.00 94.91           C  
ATOM    124  C   PRO A  18       3.960  -5.972   7.255  1.00 94.91           C  
ATOM    125  CB  PRO A  18       3.162  -8.046   6.069  1.00 94.91           C  
ATOM    126  O   PRO A  18       4.846  -6.414   7.992  1.00 94.91           O  
ATOM    127  CG  PRO A  18       4.340  -8.929   5.811  1.00 94.91           C  
ATOM    128  CD  PRO A  18       5.355  -8.152   5.022  1.00 94.91           C  
ATOM    129  N   THR A  19       3.231  -4.974   7.557  1.00 95.79           N  
ATOM    130  CA  THR A  19       3.373  -4.231   8.805  1.00 95.79           C  
ATOM    131  C   THR A  19       2.006  -3.896   9.394  1.00 95.79           C  
ATOM    132  CB  THR A  19       4.176  -2.934   8.594  1.00 95.79           C  
ATOM    133  O   THR A  19       1.087  -3.515   8.666  1.00 95.79           O  
ATOM    134  CG2 THR A  19       4.426  -2.220   9.919  1.00 95.79           C  
ATOM    135  OG1 THR A  19       5.436  -3.251   7.991  1.00 95.79           O  
ATOM    136  N   THR A  20       1.987  -4.086  10.741  1.00 96.53           N  
ATOM    137  CA  THR A  20       0.767  -3.710  11.447  1.00 96.53           C  
ATOM    138  C   THR A  20       0.683  -2.196  11.613  1.00 96.53           C  
ATOM    139  CB  THR A  20       0.691  -4.386  12.828  1.00 96.53           C  
ATOM    140  O   THR A  20       1.614  -1.569  12.123  1.00 96.53           O  
ATOM    141  CG2 THR A  20      -0.601  -4.017  13.550  1.00 96.53           C  
ATOM    142  OG1 THR A  20       0.743  -5.808  12.662  1.00 96.53           O  
ATOM    143  N   CYS A  21      -0.517  -1.631  11.111  1.00 95.25           N  
ATOM    144  CA  CYS A  21      -0.735  -0.191  11.198  1.00 95.25           C  
ATOM    145  C   CYS A  21      -1.218   0.204  12.589  1.00 95.25           C  
ATOM    146  CB  CYS A  21      -1.748   0.263  10.148  1.00 95.25           C  
ATOM    147  O   CYS A  21      -1.711  -0.638  13.342  1.00 95.25           O  
ATOM    148  SG  CYS A  21      -1.243  -0.090   8.450  1.00 95.25           S  
ATOM    149  N   ARG A  22      -0.984   1.477  12.861  1.00 95.77           N  
ATOM    150  CA  ARG A  22      -1.510   2.024  14.107  1.00 95.77           C  
ATOM    151  C   ARG A  22      -3.035   2.051  14.092  1.00 95.77           C  
ATOM    152  CB  ARG A  22      -0.963   3.432  14.351  1.00 95.77           C  
ATOM    153  O   ARG A  22      -3.652   1.977  13.028  1.00 95.77           O  
ATOM    154  CG  ARG A  22       0.543   3.480  14.558  1.00 95.77           C  
ATOM    155  CD  ARG A  22       1.037   4.903  14.776  1.00 95.77           C  
ATOM    156  NE  ARG A  22       2.495   4.965  14.829  1.00 95.77           N  
ATOM    157  NH1 ARG A  22       2.589   7.240  15.224  1.00 95.77           N  
ATOM    158  NH2 ARG A  22       4.522   6.017  15.070  1.00 95.77           N  
ATOM    159  CZ  ARG A  22       3.199   6.074  15.041  1.00 95.77           C  
ATOM    160  N   SER A  23      -3.610   2.190  15.247  1.00 93.33           N  
ATOM    161  CA  SER A  23      -5.060   2.141  15.404  1.00 93.33           C  
ATOM    162  C   SER A  23      -5.733   3.309  14.690  1.00 93.33           C  
ATOM    163  CB  SER A  23      -5.439   2.151  16.885  1.00 93.33           C  
ATOM    164  O   SER A  23      -6.879   3.197  14.250  1.00 93.33           O  
ATOM    165  OG  SER A  23      -4.822   3.237  17.555  1.00 93.33           O  
ATOM    166  N   TYR A  24      -4.996   4.409  14.476  1.00 94.18           N  
ATOM    167  CA  TYR A  24      -5.597   5.583  13.854  1.00 94.18           C  
ATOM    168  C   TYR A  24      -5.350   5.590  12.350  1.00 94.18           C  
ATOM    169  CB  TYR A  24      -5.044   6.866  14.480  1.00 94.18           C  
ATOM    170  O   TYR A  24      -5.790   6.502  11.647  1.00 94.18           O  
ATOM    171  CG  TYR A  24      -3.536   6.934  14.494  1.00 94.18           C  
ATOM    172  CD1 TYR A  24      -2.812   6.549  15.619  1.00 94.18           C  
ATOM    173  CD2 TYR A  24      -2.833   7.385  13.381  1.00 94.18           C  
ATOM    174  CE1 TYR A  24      -1.422   6.611  15.637  1.00 94.18           C  
ATOM    175  CE2 TYR A  24      -1.443   7.451  13.388  1.00 94.18           C  
ATOM    176  OH  TYR A  24       0.627   7.127  14.530  1.00 94.18           O  
ATOM    177  CZ  TYR A  24      -0.748   7.063  14.518  1.00 94.18           C  
ATOM    178  N   ASP A  25      -4.646   4.596  11.825  1.00 95.63           N  
ATOM    179  CA  ASP A  25      -4.431   4.438  10.390  1.00 95.63           C  
ATOM    180  C   ASP A  25      -5.590   3.684   9.741  1.00 95.63           C  
ATOM    181  CB  ASP A  25      -3.113   3.710  10.122  1.00 95.63           C  
ATOM    182  O   ASP A  25      -5.879   2.544  10.111  1.00 95.63           O  
ATOM    183  CG  ASP A  25      -1.892   4.555  10.443  1.00 95.63           C  
ATOM    184  OD1 ASP A  25      -1.921   5.782  10.206  1.00 95.63           O  
ATOM    185  OD2 ASP A  25      -0.892   3.988  10.933  1.00 95.63           O  
ATOM    186  N   ALA A  26      -6.166   4.375   8.754  1.00 94.07           N  
ATOM    187  CA  ALA A  26      -7.370   3.795   8.165  1.00 94.07           C  
ATOM    188  C   ALA A  26      -7.106   3.310   6.742  1.00 94.07           C  
ATOM    189  CB  ALA A  26      -8.510   4.811   8.175  1.00 94.07           C  
ATOM    190  O   ALA A  26      -7.921   2.587   6.165  1.00 94.07           O  
ATOM    191  N   TYR A  27      -5.868   3.671   6.198  1.00 94.73           N  
ATOM    192  CA  TYR A  27      -5.634   3.391   4.786  1.00 94.73           C  
ATOM    193  C   TYR A  27      -4.218   2.875   4.560  1.00 94.73           C  
ATOM    194  CB  TYR A  27      -5.874   4.646   3.941  1.00 94.73           C  
ATOM    195  O   TYR A  27      -3.301   3.212   5.312  1.00 94.73           O  
ATOM    196  CG  TYR A  27      -7.296   5.150   3.993  1.00 94.73           C  
ATOM    197  CD1 TYR A  27      -8.258   4.670   3.107  1.00 94.73           C  
ATOM    198  CD2 TYR A  27      -7.680   6.107   4.926  1.00 94.73           C  
ATOM    199  CE1 TYR A  27      -9.569   5.132   3.149  1.00 94.73           C  
ATOM    200  CE2 TYR A  27      -8.988   6.577   4.977  1.00 94.73           C  
ATOM    201  OH  TYR A  27     -11.221   6.546   4.133  1.00 94.73           O  
ATOM    202  CZ  TYR A  27      -9.924   6.084   4.087  1.00 94.73           C  
ATOM    203  N   CYS A  28      -4.086   2.084   3.529  1.00 93.85           N  
ATOM    204  CA  CYS A  28      -2.788   1.763   2.945  1.00 93.85           C  
ATOM    205  C   CYS A  28      -2.493   2.659   1.748  1.00 93.85           C  
ATOM    206  CB  CYS A  28      -2.740   0.296   2.521  1.00 93.85           C  
ATOM    207  O   CYS A  28      -3.265   2.694   0.788  1.00 93.85           O  
ATOM    208  SG  CYS A  28      -2.969  -0.865   3.885  1.00 93.85           S  
ATOM    209  N   GLN A  29      -1.433   3.371   1.802  1.00 92.67           N  
ATOM    210  CA  GLN A  29      -1.078   4.324   0.756  1.00 92.67           C  
ATOM    211  C   GLN A  29       0.150   3.858  -0.021  1.00 92.67           C  
ATOM    212  CB  GLN A  29      -0.826   5.709   1.354  1.00 92.67           C  
ATOM    213  O   GLN A  29       1.140   3.426   0.574  1.00 92.67           O  
ATOM    214  CG  GLN A  29      -0.511   6.779   0.317  1.00 92.67           C  
ATOM    215  CD  GLN A  29      -0.476   8.176   0.907  1.00 92.67           C  
ATOM    216  NE2 GLN A  29      -0.486   9.185   0.042  1.00 92.67           N  
ATOM    217  OE1 GLN A  29      -0.442   8.348   2.129  1.00 92.67           O  
ATOM    218  N   THR A  30       0.106   3.989  -1.283  1.00 91.00           N  
ATOM    219  CA  THR A  30       1.192   3.625  -2.187  1.00 91.00           C  
ATOM    220  C   THR A  30       1.565   4.801  -3.085  1.00 91.00           C  
ATOM    221  CB  THR A  30       0.813   2.411  -3.055  1.00 91.00           C  
ATOM    222  O   THR A  30       0.702   5.377  -3.751  1.00 91.00           O  
ATOM    223  CG2 THR A  30       1.991   1.959  -3.912  1.00 91.00           C  
ATOM    224  OG1 THR A  30       0.412   1.329  -2.205  1.00 91.00           O  
ATOM    225  N   VAL A  31       2.750   5.139  -3.051  1.00 89.01           N  
ATOM    226  CA  VAL A  31       3.264   6.212  -3.895  1.00 89.01           C  
ATOM    227  C   VAL A  31       4.242   5.640  -4.919  1.00 89.01           C  
ATOM    228  CB  VAL A  31       3.953   7.313  -3.058  1.00 89.01           C  
ATOM    229  O   VAL A  31       5.252   5.035  -4.552  1.00 89.01           O  
ATOM    230  CG1 VAL A  31       4.441   8.449  -3.956  1.00 89.01           C  
ATOM    231  CG2 VAL A  31       3.000   7.844  -1.989  1.00 89.01           C  
ATOM    232  N   SER A  32       3.798   5.828  -6.134  1.00 85.98           N  
ATOM    233  CA  SER A  32       4.618   5.274  -7.206  1.00 85.98           C  
ATOM    234  C   SER A  32       5.151   6.373  -8.120  1.00 85.98           C  
ATOM    235  CB  SER A  32       3.818   4.262  -8.026  1.00 85.98           C  
ATOM    236  O   SER A  32       4.380   7.182  -8.641  1.00 85.98           O  
ATOM    237  OG  SER A  32       2.722   4.890  -8.670  1.00 85.98           O  
ATOM    238  N   SER A  33       6.361   6.570  -8.118  1.00 85.15           N  
ATOM    239  CA  SER A  33       7.077   7.446  -9.039  1.00 85.15           C  
ATOM    240  C   SER A  33       8.295   6.748  -9.633  1.00 85.15           C  
ATOM    241  CB  SER A  33       7.510   8.731  -8.330  1.00 85.15           C  
ATOM    242  O   SER A  33       8.163   5.731 -10.317  1.00 85.15           O  
ATOM    243  OG  SER A  33       8.102   9.635  -9.246  1.00 85.15           O  
ATOM    244  N   ALA A  34       9.467   7.283  -9.430  1.00 85.74           N  
ATOM    245  CA  ALA A  34      10.724   6.634  -9.793  1.00 85.74           C  
ATOM    246  C   ALA A  34      11.038   5.479  -8.847  1.00 85.74           C  
ATOM    247  CB  ALA A  34      11.866   7.647  -9.789  1.00 85.74           C  
ATOM    248  O   ALA A  34      11.698   4.512  -9.235  1.00 85.74           O  
ATOM    249  N   SER A  35      10.420   5.538  -7.745  1.00 88.21           N  
ATOM    250  CA  SER A  35      10.509   4.530  -6.693  1.00 88.21           C  
ATOM    251  C   SER A  35       9.148   4.278  -6.054  1.00 88.21           C  
ATOM    252  CB  SER A  35      11.513   4.959  -5.623  1.00 88.21           C  
ATOM    253  O   SER A  35       8.203   5.038  -6.273  1.00 88.21           O  
ATOM    254  OG  SER A  35      11.166   6.224  -5.086  1.00 88.21           O  
ATOM    255  N   ILE A  36       9.047   3.137  -5.400  1.00 89.24           N  
ATOM    256  CA  ILE A  36       7.794   2.728  -4.774  1.00 89.24           C  
ATOM    257  C   ILE A  36       7.888   2.914  -3.262  1.00 89.24           C  
ATOM    258  CB  ILE A  36       7.446   1.261  -5.113  1.00 89.24           C  
ATOM    259  O   ILE A  36       8.835   2.440  -2.629  1.00 89.24           O  
ATOM    260  CG1 ILE A  36       7.368   1.067  -6.632  1.00 89.24           C  
ATOM    261  CG2 ILE A  36       6.133   0.849  -4.440  1.00 89.24           C  
ATOM    262  CD1 ILE A  36       7.392  -0.390  -7.072  1.00 89.24           C  
ATOM    263  N   THR A  37       6.950   3.622  -2.784  1.00 91.25           N  
ATOM    264  CA  THR A  37       6.816   3.808  -1.344  1.00 91.25           C  
ATOM    265  C   THR A  37       5.419   3.410  -0.876  1.00 91.25           C  
ATOM    266  CB  THR A  37       7.100   5.266  -0.939  1.00 91.25           C  
ATOM    267  O   THR A  37       4.419   3.842  -1.452  1.00 91.25           O  
ATOM    268  CG2 THR A  37       7.024   5.442   0.574  1.00 91.25           C  
ATOM    269  OG1 THR A  37       8.410   5.634  -1.387  1.00 91.25           O  
ATOM    270  N   LYS A  38       5.381   2.501   0.138  1.00 93.18           N  
ATOM    271  CA  LYS A  38       4.134   2.054   0.752  1.00 93.18           C  
ATOM    272  C   LYS A  38       4.123   2.346   2.250  1.00 93.18           C  
ATOM    273  CB  LYS A  38       3.922   0.559   0.508  1.00 93.18           C  
ATOM    274  O   LYS A  38       5.108   2.087   2.946  1.00 93.18           O  
ATOM    275  CG  LYS A  38       3.820   0.180  -0.962  1.00 93.18           C  
ATOM    276  CD  LYS A  38       3.682  -1.327  -1.142  1.00 93.18           C  
ATOM    277  CE  LYS A  38       3.649  -1.713  -2.615  1.00 93.18           C  
ATOM    278  NZ  LYS A  38       2.251  -1.868  -3.115  1.00 93.18           N  
ATOM    279  N   TYR A  39       2.959   2.824   2.721  1.00 93.88           N  
ATOM    280  CA  TYR A  39       2.888   3.107   4.150  1.00 93.88           C  
ATOM    281  C   TYR A  39       1.440   3.208   4.614  1.00 93.88           C  
ATOM    282  CB  TYR A  39       3.633   4.404   4.479  1.00 93.88           C  
ATOM    283  O   TYR A  39       0.522   3.280   3.794  1.00 93.88           O  
ATOM    284  CG  TYR A  39       3.095   5.614   3.754  1.00 93.88           C  
ATOM    285  CD1 TYR A  39       3.526   5.927   2.467  1.00 93.88           C  
ATOM    286  CD2 TYR A  39       2.156   6.446   4.355  1.00 93.88           C  
ATOM    287  CE1 TYR A  39       3.035   7.042   1.796  1.00 93.88           C  
ATOM    288  CE2 TYR A  39       1.658   7.563   3.693  1.00 93.88           C  
ATOM    289  OH  TYR A  39       1.612   8.958   1.757  1.00 93.88           O  
ATOM    290  CZ  TYR A  39       2.102   7.853   2.416  1.00 93.88           C  
ATOM    291  N   CYS A  40       1.255   3.143   5.988  1.00 95.30           N  
ATOM    292  CA  CYS A  40      -0.037   3.341   6.636  1.00 95.30           C  
ATOM    293  C   CYS A  40      -0.325   4.824   6.838  1.00 95.30           C  
ATOM    294  CB  CYS A  40      -0.079   2.616   7.980  1.00 95.30           C  
ATOM    295  O   CYS A  40       0.563   5.585   7.228  1.00 95.30           O  
ATOM    296  SG  CYS A  40       0.179   0.833   7.854  1.00 95.30           S  
ATOM    297  N   ALA A  41      -1.585   5.193   6.550  1.00 94.77           N  
ATOM    298  CA  ALA A  41      -1.945   6.603   6.668  1.00 94.77           C  
ATOM    299  C   ALA A  41      -3.355   6.764   7.229  1.00 94.77           C  
ATOM    300  CB  ALA A  41      -1.833   7.296   5.312  1.00 94.77           C  
ATOM    301  O   ALA A  41      -4.234   5.942   6.960  1.00 94.77           O  
ATOM    302  N   PRO A  42      -3.527   7.771   8.072  1.00 94.67           N  
ATOM    303  CA  PRO A  42      -4.863   8.072   8.593  1.00 94.67           C  
ATOM    304  C   PRO A  42      -5.820   8.568   7.512  1.00 94.67           C  
ATOM    305  CB  PRO A  42      -4.598   9.165   9.631  1.00 94.67           C  
ATOM    306  O   PRO A  42      -7.030   8.345   7.604  1.00 94.67           O  
ATOM    307  CG  PRO A  42      -3.263   9.727   9.262  1.00 94.67           C  
ATOM    308  CD  PRO A  42      -2.470   8.656   8.570  1.00 94.67           C  
ATOM    309  N   SER A  43      -5.248   9.250   6.532  1.00 93.65           N  
ATOM    310  CA  SER A  43      -5.988   9.761   5.383  1.00 93.65           C  
ATOM    311  C   SER A  43      -5.217   9.539   4.086  1.00 93.65           C  
ATOM    312  CB  SER A  43      -6.289  11.250   5.558  1.00 93.65           C  
ATOM    313  O   SER A  43      -3.986   9.470   4.094  1.00 93.65           O  
ATOM    314  OG  SER A  43      -5.090  11.993   5.701  1.00 93.65           O  
ATOM    315  N   CYS A  44      -5.963   9.357   2.995  1.00 90.21           N  
ATOM    316  CA  CYS A  44      -5.355   9.076   1.700  1.00 90.21           C  
ATOM    317  C   CYS A  44      -6.151   9.722   0.572  1.00 90.21           C  
ATOM    318  CB  CYS A  44      -5.256   7.569   1.469  1.00 90.21           C  
ATOM    319  O   CYS A  44      -7.363   9.525   0.471  1.00 90.21           O  
ATOM    320  SG  CYS A  44      -4.491   7.122  -0.105  1.00 90.21           S  
ATOM    321  N   THR A  45      -5.403  10.477  -0.302  1.00 89.68           N  
ATOM    322  CA  THR A  45      -6.019  11.087  -1.475  1.00 89.68           C  
ATOM    323  C   THR A  45      -5.419  10.518  -2.758  1.00 89.68           C  
ATOM    324  CB  THR A  45      -5.853  12.617  -1.462  1.00 89.68           C  
ATOM    325  O   THR A  45      -4.273  10.816  -3.098  1.00 89.68           O  
ATOM    326  CG2 THR A  45      -6.678  13.270  -2.567  1.00 89.68           C  
ATOM    327  OG1 THR A  45      -6.284  13.128  -0.195  1.00 89.68           O  
ATOM    328  N   PRO A  46      -6.203   9.656  -3.388  1.00 87.71           N  
ATOM    329  CA  PRO A  46      -5.705   9.089  -4.643  1.00 87.71           C  
ATOM    330  C   PRO A  46      -5.529  10.139  -5.737  1.00 87.71           C  
ATOM    331  CB  PRO A  46      -6.787   8.076  -5.027  1.00 87.71           C  
ATOM    332  O   PRO A  46      -6.279  11.117  -5.785  1.00 87.71           O  
ATOM    333  CG  PRO A  46      -8.027   8.568  -4.353  1.00 87.71           C  
ATOM    334  CD  PRO A  46      -7.630   9.325  -3.118  1.00 87.71           C  
ATOM    335  N   GLY A  47      -4.488  10.016  -6.505  1.00 85.62           N  
ATOM    336  CA  GLY A  47      -4.263  10.944  -7.602  1.00 85.62           C  
ATOM    337  C   GLY A  47      -2.828  10.949  -8.095  1.00 85.62           C  
ATOM    338  O   GLY A  47      -2.024  10.107  -7.689  1.00 85.62           O  
ATOM    339  N   SER A  48      -2.678  11.647  -9.113  1.00 80.51           N  
ATOM    340  CA  SER A  48      -1.353  11.845  -9.692  1.00 80.51           C  
ATOM    341  C   SER A  48      -0.721  13.142  -9.197  1.00 80.51           C  
ATOM    342  CB  SER A  48      -1.431  11.856 -11.219  1.00 80.51           C  
ATOM    343  O   SER A  48      -1.390  14.175  -9.123  1.00 80.51           O  
ATOM    344  OG  SER A  48      -2.434  12.753 -11.665  1.00 80.51           O  
ATOM    345  N   SER A  49       0.285  12.938  -8.353  1.00 69.29           N  
ATOM    346  CA  SER A  49       0.927  14.151  -7.859  1.00 69.29           C  
ATOM    347  C   SER A  49       2.286  14.366  -8.518  1.00 69.29           C  
ATOM    348  CB  SER A  49       1.093  14.090  -6.340  1.00 69.29           C  
ATOM    349  O   SER A  49       2.981  13.402  -8.845  1.00 69.29           O  
ATOM    350  OG  SER A  49       1.678  12.861  -5.947  1.00 69.29           O  
ATOM    351  N   SER A  50       2.439  15.574  -9.140  1.00 68.62           N  
ATOM    352  CA  SER A  50       3.716  15.969  -9.725  1.00 68.62           C  
ATOM    353  C   SER A  50       4.494  16.886  -8.787  1.00 68.62           C  
ATOM    354  CB  SER A  50       3.498  16.666 -11.069  1.00 68.62           C  
ATOM    355  O   SER A  50       3.937  17.841  -8.242  1.00 68.62           O  
ATOM    356  OG  SER A  50       2.787  15.826 -11.962  1.00 68.62           O  
ATOM    357  N   PHE A  51       5.569  16.381  -8.104  1.00 56.55           N  
ATOM    358  CA  PHE A  51       6.427  17.261  -7.319  1.00 56.55           C  
ATOM    359  C   PHE A  51       7.815  17.360  -7.942  1.00 56.55           C  
ATOM    360  CB  PHE A  51       6.534  16.761  -5.875  1.00 56.55           C  
ATOM    361  O   PHE A  51       8.483  16.344  -8.146  1.00 56.55           O  
ATOM    362  CG  PHE A  51       6.991  17.814  -4.901  1.00 56.55           C  
ATOM    363  CD1 PHE A  51       8.319  17.875  -4.496  1.00 56.55           C  
ATOM    364  CD2 PHE A  51       6.093  18.742  -4.392  1.00 56.55           C  
ATOM    365  CE1 PHE A  51       8.746  18.847  -3.595  1.00 56.55           C  
ATOM    366  CE2 PHE A  51       6.512  19.717  -3.491  1.00 56.55           C  
ATOM    367  CZ  PHE A  51       7.838  19.768  -3.093  1.00 56.55           C  
ATOM    368  N   GLY A  52       8.240  18.631  -8.440  1.00 57.44           N  
ATOM    369  CA  GLY A  52       9.594  18.872  -8.913  1.00 57.44           C  
ATOM    370  C   GLY A  52       9.892  18.197 -10.238  1.00 57.44           C  
ATOM    371  O   GLY A  52      11.042  17.854 -10.521  1.00 57.44           O  
ATOM    372  N   GLY A  53       8.802  17.979 -11.192  1.00 62.68           N  
ATOM    373  CA  GLY A  53       9.004  17.389 -12.506  1.00 62.68           C  
ATOM    374  C   GLY A  53       8.893  15.876 -12.503  1.00 62.68           C  
ATOM    375  O   GLY A  53       9.039  15.236 -13.546  1.00 62.68           O  
ATOM    376  N   VAL A  54       8.661  15.249 -11.326  1.00 64.73           N  
ATOM    377  CA  VAL A  54       8.470  13.813 -11.153  1.00 64.73           C  
ATOM    378  C   VAL A  54       7.003  13.520 -10.845  1.00 64.73           C  
ATOM    379  CB  VAL A  54       9.372  13.252 -10.031  1.00 64.73           C  
ATOM    380  O   VAL A  54       6.420  14.122  -9.941  1.00 64.73           O  
ATOM    381  CG1 VAL A  54       9.144  11.751  -9.854  1.00 64.73           C  
ATOM    382  CG2 VAL A  54      10.841  13.540 -10.334  1.00 64.73           C  
ATOM    383  N   THR A  55       6.342  12.828 -11.854  1.00 77.45           N  
ATOM    384  CA  THR A  55       4.940  12.444 -11.732  1.00 77.45           C  
ATOM    385  C   THR A  55       4.802  11.145 -10.943  1.00 77.45           C  
ATOM    386  CB  THR A  55       4.283  12.281 -13.115  1.00 77.45           C  
ATOM    387  O   THR A  55       5.476  10.157 -11.242  1.00 77.45           O  
ATOM    388  CG2 THR A  55       2.774  12.104 -12.990  1.00 77.45           C  
ATOM    389  OG1 THR A  55       4.553  13.445 -13.906  1.00 77.45           O  
ATOM    390  N   GLY A  56       4.205  11.264  -9.787  1.00 83.20           N  
ATOM    391  CA  GLY A  56       3.906  10.073  -9.008  1.00 83.20           C  
ATOM    392  C   GLY A  56       2.418   9.825  -8.847  1.00 83.20           C  
ATOM    393  O   GLY A  56       1.604  10.720  -9.082  1.00 83.20           O  
ATOM    394  N   THR A  57       2.080   8.541  -8.770  1.00 86.50           N  
ATOM    395  CA  THR A  57       0.699   8.120  -8.563  1.00 86.50           C  
ATOM    396  C   THR A  57       0.491   7.631  -7.133  1.00 86.50           C  
ATOM    397  CB  THR A  57       0.299   7.010  -9.552  1.00 86.50           C  
ATOM    398  O   THR A  57       1.310   6.875  -6.605  1.00 86.50           O  
ATOM    399  CG2 THR A  57      -1.189   6.691  -9.448  1.00 86.50           C  
ATOM    400  OG1 THR A  57       0.592   7.439 -10.887  1.00 86.50           O  
ATOM    401  N   VAL A  58      -0.562   8.205  -6.597  1.00 88.71           N  
ATOM    402  CA  VAL A  58      -0.930   7.797  -5.245  1.00 88.71           C  
ATOM    403  C   VAL A  58      -2.140   6.867  -5.297  1.00 88.71           C  
ATOM    404  CB  VAL A  58      -1.233   9.016  -4.346  1.00 88.71           C  
ATOM    405  O   VAL A  58      -3.147   7.184  -5.935  1.00 88.71           O  
ATOM    406  CG1 VAL A  58      -1.680   8.565  -2.956  1.00 88.71           C  
ATOM    407  CG2 VAL A  58      -0.009   9.924  -4.249  1.00 88.71           C  
ATOM    408  N   SER A  59      -2.051   5.644  -4.643  1.00 87.53           N  
ATOM    409  CA  SER A  59      -3.144   4.686  -4.505  1.00 87.53           C  
ATOM    410  C   SER A  59      -3.481   4.440  -3.038  1.00 87.53           C  
ATOM    411  CB  SER A  59      -2.787   3.364  -5.184  1.00 87.53           C  
ATOM    412  O   SER A  59      -2.585   4.340  -2.198  1.00 87.53           O  
ATOM    413  OG  SER A  59      -2.523   3.561  -6.562  1.00 87.53           O  
ATOM    414  N   CYS A  60      -4.846   4.362  -2.860  1.00 91.29           N  
ATOM    415  CA  CYS A  60      -5.315   4.179  -1.491  1.00 91.29           C  
ATOM    416  C   CYS A  60      -6.226   2.963  -1.384  1.00 91.29           C  
ATOM    417  CB  CYS A  60      -6.054   5.426  -1.006  1.00 91.29           C  
ATOM    418  O   CYS A  60      -7.014   2.691  -2.292  1.00 91.29           O  
ATOM    419  SG  CYS A  60      -5.091   6.947  -1.154  1.00 91.29           S  
ATOM    420  N   CYS A  61      -6.081   2.203  -0.326  1.00 91.91           N  
ATOM    421  CA  CYS A  61      -6.997   1.114  -0.007  1.00 91.91           C  
ATOM    422  C   CYS A  61      -7.127   0.935   1.501  1.00 91.91           C  
ATOM    423  CB  CYS A  61      -6.523  -0.191  -0.645  1.00 91.91           C  
ATOM    424  O   CYS A  61      -6.254   1.362   2.259  1.00 91.91           O  
ATOM    425  SG  CYS A  61      -4.926  -0.766  -0.026  1.00 91.91           S  
ATOM    426  N   ASN A  62      -8.276   0.359   1.935  1.00 93.08           N  
ATOM    427  CA  ASN A  62      -8.595   0.331   3.358  1.00 93.08           C  
ATOM    428  C   ASN A  62      -8.803  -1.096   3.858  1.00 93.08           C  
ATOM    429  CB  ASN A  62      -9.834   1.181   3.647  1.00 93.08           C  
ATOM    430  O   ASN A  62      -9.458  -1.311   4.879  1.00 93.08           O  
ATOM    431  CG  ASN A  62     -11.051   0.722   2.869  1.00 93.08           C  
ATOM    432  ND2 ASN A  62     -12.108   1.526   2.893  1.00 93.08           N  
ATOM    433  OD1 ASN A  62     -11.043  -0.346   2.253  1.00 93.08           O  
ATOM    434  N   THR A  63      -8.276  -2.111   3.200  1.00 91.05           N  
ATOM    435  CA  THR A  63      -8.337  -3.496   3.653  1.00 91.05           C  
ATOM    436  C   THR A  63      -6.938  -4.033   3.942  1.00 91.05           C  
ATOM    437  CB  THR A  63      -9.029  -4.394   2.611  1.00 91.05           C  
ATOM    438  O   THR A  63      -5.940  -3.411   3.572  1.00 91.05           O  
ATOM    439  CG2 THR A  63     -10.457  -3.928   2.344  1.00 91.05           C  
ATOM    440  OG1 THR A  63      -8.288  -4.353   1.385  1.00 91.05           O  
ATOM    441  N   ASP A  64      -6.806  -5.162   4.650  1.00 92.36           N  
ATOM    442  CA  ASP A  64      -5.520  -5.750   5.015  1.00 92.36           C  
ATOM    443  C   ASP A  64      -4.719  -6.134   3.773  1.00 92.36           C  
ATOM    444  CB  ASP A  64      -5.724  -6.974   5.910  1.00 92.36           C  
ATOM    445  O   ASP A  64      -5.236  -6.808   2.879  1.00 92.36           O  
ATOM    446  CG  ASP A  64      -6.122  -6.611   7.330  1.00 92.36           C  
ATOM    447  OD1 ASP A  64      -5.315  -5.982   8.047  1.00 92.36           O  
ATOM    448  OD2 ASP A  64      -7.251  -6.961   7.736  1.00 92.36           O  
ATOM    449  N   LEU A  65      -3.507  -5.611   3.766  1.00 90.39           N  
ATOM    450  CA  LEU A  65      -2.552  -5.970   2.723  1.00 90.39           C  
ATOM    451  C   LEU A  65      -3.125  -5.684   1.339  1.00 90.39           C  
ATOM    452  CB  LEU A  65      -2.167  -7.447   2.834  1.00 90.39           C  
ATOM    453  O   LEU A  65      -2.913  -6.458   0.403  1.00 90.39           O  
ATOM    454  CG  LEU A  65      -1.602  -7.902   4.180  1.00 90.39           C  
ATOM    455  CD1 LEU A  65      -1.338  -9.404   4.165  1.00 90.39           C  
ATOM    456  CD2 LEU A  65      -0.327  -7.133   4.512  1.00 90.39           C  
ATOM    457  N   CYS A  66      -3.885  -4.756   1.092  1.00 91.69           N  
ATOM    458  CA  CYS A  66      -4.567  -4.369  -0.138  1.00 91.69           C  
ATOM    459  C   CYS A  66      -3.612  -3.660  -1.091  1.00 91.69           C  
ATOM    460  CB  CYS A  66      -5.759  -3.463   0.171  1.00 91.69           C  
ATOM    461  O   CYS A  66      -3.873  -3.580  -2.293  1.00 91.69           O  
ATOM    462  SG  CYS A  66      -5.292  -1.835   0.798  1.00 91.69           S  
ATOM    463  N   ASN A  67      -2.502  -3.149  -0.565  1.00 90.24           N  
ATOM    464  CA  ASN A  67      -1.557  -2.384  -1.371  1.00 90.24           C  
ATOM    465  C   ASN A  67      -0.464  -3.278  -1.952  1.00 90.24           C  
ATOM    466  CB  ASN A  67      -0.936  -1.256  -0.544  1.00 90.24           C  
ATOM    467  O   ASN A  67       0.710  -2.903  -1.962  1.00 90.24           O  
ATOM    468  CG  ASN A  67      -0.220  -1.763   0.692  1.00 90.24           C  
ATOM    469  ND2 ASN A  67       0.787  -1.022   1.140  1.00 90.24           N  
ATOM    470  OD1 ASN A  67      -0.567  -2.813   1.238  1.00 90.24           O  
ATOM    471  N   VAL A  68      -0.834  -4.479  -2.484  1.00 86.73           N  
ATOM    472  CA  VAL A  68       0.093  -5.483  -2.995  1.00 86.73           C  
ATOM    473  C   VAL A  68       0.615  -5.054  -4.365  1.00 86.73           C  
ATOM    474  CB  VAL A  68      -0.572  -6.874  -3.090  1.00 86.73           C  
ATOM    475  O   VAL A  68       1.760  -5.343  -4.718  1.00 86.73           O  
ATOM    476  CG1 VAL A  68      -1.776  -6.834  -4.030  1.00 86.73           C  
ATOM    477  CG2 VAL A  68       0.441  -7.918  -3.558  1.00 86.73           C  
ATOM    478  N   THR A  69      -0.229  -4.294  -5.108  1.00 74.95           N  
ATOM    479  CA  THR A  69       0.149  -3.940  -6.472  1.00 74.95           C  
ATOM    480  C   THR A  69       0.365  -2.435  -6.601  1.00 74.95           C  
ATOM    481  CB  THR A  69      -0.918  -4.397  -7.484  1.00 74.95           C  
ATOM    482  O   THR A  69      -0.172  -1.656  -5.810  1.00 74.95           O  
ATOM    483  CG2 THR A  69      -1.071  -5.914  -7.476  1.00 74.95           C  
ATOM    484  OG1 THR A  69      -2.176  -3.799  -7.145  1.00 74.95           O  
ATOM    485  N   HIS A  70       1.424  -2.032  -7.336  1.00 66.92           N  
ATOM    486  CA  HIS A  70       1.702  -0.657  -7.735  1.00 66.92           C  
ATOM    487  C   HIS A  70       0.791  -0.218  -8.876  1.00 66.92           C  
ATOM    488  CB  HIS A  70       3.168  -0.504  -8.146  1.00 66.92           C  
ATOM    489  O   HIS A  70       0.390  -1.038  -9.706  1.00 66.92           O  
ATOM    490  CG  HIS A  70       3.465  -1.031  -9.514  1.00 66.92           C  
ATOM    491  CD2 HIS A  70       3.866  -2.256  -9.927  1.00 66.92           C  
ATOM    492  ND1 HIS A  70       3.362  -0.255 -10.648  1.00 66.92           N  
ATOM    493  CE1 HIS A  70       3.687  -0.984 -11.703  1.00 66.92           C  
ATOM    494  NE2 HIS A  70       3.997  -2.202 -11.293  1.00 66.92           N  
ATOM    495  N   TRP A  71      -0.435   0.414  -8.675  1.00 52.47           N  
ATOM    496  CA  TRP A  71      -1.331   1.102  -9.598  1.00 52.47           C  
ATOM    497  C   TRP A  71      -0.885   0.898 -11.042  1.00 52.47           C  
ATOM    498  CB  TRP A  71      -1.392   2.597  -9.276  1.00 52.47           C  
ATOM    499  O   TRP A  71       0.197   1.343 -11.433  1.00 52.47           O  
ATOM    500  CG  TRP A  71      -2.784   3.131  -9.120  1.00 52.47           C  
ATOM    501  CD1 TRP A  71      -3.953   2.479  -9.403  1.00 52.47           C  
ATOM    502  CD2 TRP A  71      -3.153   4.430  -8.649  1.00 52.47           C  
ATOM    503  CE2 TRP A  71      -4.564   4.498  -8.671  1.00 52.47           C  
ATOM    504  CE3 TRP A  71      -2.427   5.545  -8.208  1.00 52.47           C  
ATOM    505  NE1 TRP A  71      -5.027   3.296  -9.135  1.00 52.47           N  
ATOM    506  CH2 TRP A  71      -4.529   6.715  -7.843  1.00 52.47           C  
ATOM    507  CZ2 TRP A  71      -5.263   5.638  -8.269  1.00 52.47           C  
ATOM    508  CZ3 TRP A  71      -3.125   6.679  -7.809  1.00 52.47           C  
ATOM    509  N   GLY A  72      -1.472  -0.242 -11.733  1.00 45.42           N  
ATOM    510  CA  GLY A  72      -1.751  -0.799 -13.047  1.00 45.42           C  
ATOM    511  C   GLY A  72      -1.760  -2.316 -13.062  1.00 45.42           C  
ATOM    512  O   GLY A  72      -1.831  -2.931 -14.128  1.00 45.42           O  
ATOM    513  N   ASP A  73      -1.953  -3.009 -11.973  1.00 43.74           N  
ATOM    514  CA  ASP A  73      -2.280  -4.431 -12.003  1.00 43.74           C  
ATOM    515  C   ASP A  73      -3.588  -4.710 -11.266  1.00 43.74           C  
ATOM    516  CB  ASP A  73      -1.145  -5.256 -11.392  1.00 43.74           C  
ATOM    517  O   ASP A  73      -3.780  -4.254 -10.137  1.00 43.74           O  
ATOM    518  CG  ASP A  73       0.151  -5.155 -12.177  1.00 43.74           C  
ATOM    519  OD1 ASP A  73       0.180  -5.555 -13.361  1.00 43.74           O  
ATOM    520  OD2 ASP A  73       1.153  -4.673 -11.606  1.00 43.74           O  
ATOM    521  N   GLU A  74      -4.748  -4.039 -11.607  1.00 47.39           N  
ATOM    522  CA  GLU A  74      -6.134  -4.460 -11.426  1.00 47.39           C  
ATOM    523  C   GLU A  74      -6.255  -5.494 -10.310  1.00 47.39           C  
ATOM    524  CB  GLU A  74      -6.699  -5.025 -12.731  1.00 47.39           C  
ATOM    525  O   GLU A  74      -5.793  -6.628 -10.455  1.00 47.39           O  
ATOM    526  CG  GLU A  74      -5.822  -4.761 -13.947  1.00 47.39           C  
ATOM    527  CD  GLU A  74      -6.338  -5.425 -15.214  1.00 47.39           C  
ATOM    528  OE1 GLU A  74      -7.009  -4.747 -16.024  1.00 47.39           O  
ATOM    529  OE2 GLU A  74      -6.068  -6.633 -15.397  1.00 47.39           O  
ATOM    530  N   ASP A  75      -5.997  -5.158  -9.106  1.00 43.73           N  
ATOM    531  CA  ASP A  75      -6.571  -5.821  -7.939  1.00 43.73           C  
ATOM    532  C   ASP A  75      -8.036  -6.180  -8.177  1.00 43.73           C  
ATOM    533  CB  ASP A  75      -6.442  -4.934  -6.700  1.00 43.73           C  
ATOM    534  O   ASP A  75      -8.871  -5.297  -8.386  1.00 43.73           O  
ATOM    535  CG  ASP A  75      -5.029  -4.894  -6.144  1.00 43.73           C  
ATOM    536  OD1 ASP A  75      -4.326  -5.926  -6.191  1.00 43.73           O  
ATOM    537  OD2 ASP A  75      -4.616  -3.821  -5.653  1.00 43.73           O  
ATOM    538  N   THR A  76      -8.408  -7.007  -9.023  1.00 42.64           N  
ATOM    539  CA  THR A  76      -9.693  -7.692  -8.931  1.00 42.64           C  
ATOM    540  C   THR A  76      -9.874  -8.320  -7.552  1.00 42.64           C  
ATOM    541  CB  THR A  76      -9.826  -8.778 -10.015  1.00 42.64           C  
ATOM    542  O   THR A  76      -9.055  -9.136  -7.124  1.00 42.64           O  
ATOM    543  CG2 THR A  76     -10.568  -8.247 -11.237  1.00 42.64           C  
ATOM    544  OG1 THR A  76      -8.519  -9.210 -10.413  1.00 42.64           O  
ATOM    545  N   SER A  77     -10.012  -7.566  -6.494  1.00 43.79           N  
ATOM    546  CA  SER A  77     -10.856  -8.047  -5.405  1.00 43.79           C  
ATOM    547  C   SER A  77     -11.914  -9.020  -5.914  1.00 43.79           C  
ATOM    548  CB  SER A  77     -11.530  -6.875  -4.691  1.00 43.79           C  
ATOM    549  O   SER A  77     -12.704  -8.680  -6.798  1.00 43.79           O  
ATOM    550  OG  SER A  77     -11.912  -5.874  -5.618  1.00 43.79           O  
ATOM    551  N   TYR A  78     -11.593 -10.147  -6.582  1.00 46.04           N  
ATOM    552  CA  TYR A  78     -12.717 -11.055  -6.775  1.00 46.04           C  
ATOM    553  C   TYR A  78     -13.401 -11.367  -5.450  1.00 46.04           C  
ATOM    554  CB  TYR A  78     -12.250 -12.354  -7.439  1.00 46.04           C  
ATOM    555  O   TYR A  78     -12.834 -12.054  -4.597  1.00 46.04           O  
ATOM    556  CG  TYR A  78     -11.778 -12.174  -8.861  1.00 46.04           C  
ATOM    557  CD1 TYR A  78     -12.686 -12.116  -9.916  1.00 46.04           C  
ATOM    558  CD2 TYR A  78     -10.423 -12.061  -9.154  1.00 46.04           C  
ATOM    559  CE1 TYR A  78     -12.256 -11.951 -11.228  1.00 46.04           C  
ATOM    560  CE2 TYR A  78      -9.981 -11.896 -10.462  1.00 46.04           C  
ATOM    561  OH  TYR A  78     -10.471 -11.679 -12.788  1.00 46.04           O  
ATOM    562  CZ  TYR A  78     -10.903 -11.842 -11.491  1.00 46.04           C  
ATOM    563  N   SER A  79     -13.872 -10.297  -4.721  1.00 42.11           N  
ATOM    564  CA  SER A  79     -14.919 -10.852  -3.869  1.00 42.11           C  
ATOM    565  C   SER A  79     -16.291 -10.721  -4.521  1.00 42.11           C  
ATOM    566  CB  SER A  79     -14.925 -10.157  -2.506  1.00 42.11           C  
ATOM    567  O   SER A  79     -16.825  -9.616  -4.640  1.00 42.11           O  
ATOM    568  OG  SER A  79     -14.581  -8.789  -2.638  1.00 42.11           O  
ATOM    569  N   VAL A  80     -16.509 -11.114  -5.782  1.00 47.03           N  
ATOM    570  CA  VAL A  80     -17.891 -11.343  -6.192  1.00 47.03           C  
ATOM    571  C   VAL A  80     -18.179 -12.843  -6.223  1.00 47.03           C  
ATOM    572  CB  VAL A  80     -18.184 -10.716  -7.574  1.00 47.03           C  
ATOM    573  O   VAL A  80     -17.334 -13.636  -6.643  1.00 47.03           O  
ATOM    574  CG1 VAL A  80     -18.060  -9.195  -7.513  1.00 47.03           C  
ATOM    575  CG2 VAL A  80     -17.242 -11.290  -8.630  1.00 47.03           C  
ATOM    576  N   ASN A  81     -18.365 -13.456  -5.158  1.00 44.80           N  
ATOM    577  CA  ASN A  81     -19.525 -14.288  -4.859  1.00 44.80           C  
ATOM    578  C   ASN A  81     -19.892 -15.183  -6.040  1.00 44.80           C  
ATOM    579  CB  ASN A  81     -20.720 -13.420  -4.459  1.00 44.80           C  
ATOM    580  O   ASN A  81     -20.819 -14.877  -6.791  1.00 44.80           O  
ATOM    581  CG  ASN A  81     -20.880 -13.304  -2.956  1.00 44.80           C  
ATOM    582  ND2 ASN A  81     -21.355 -12.151  -2.498  1.00 44.80           N  
ATOM    583  OD1 ASN A  81     -20.577 -14.241  -2.213  1.00 44.80           O  
ATOM    584  N   ASN A  82     -18.900 -15.960  -6.662  1.00 51.71           N  
ATOM    585  CA  ASN A  82     -19.236 -16.996  -7.633  1.00 51.71           C  
ATOM    586  C   ASN A  82     -20.072 -18.105  -7.003  1.00 51.71           C  
ATOM    587  CB  ASN A  82     -17.966 -17.577  -8.258  1.00 51.71           C  
ATOM    588  O   ASN A  82     -19.766 -19.288  -7.166  1.00 51.71           O  
ATOM    589  CG  ASN A  82     -17.525 -16.821  -9.496  1.00 51.71           C  
ATOM    590  ND2 ASN A  82     -16.670 -17.445 -10.298  1.00 51.71           N  
ATOM    591  OD1 ASN A  82     -17.948 -15.686  -9.728  1.00 51.71           O  
ATOM    592  N   CYS A  83     -21.055 -17.790  -6.377  1.00 48.29           N  
ATOM    593  CA  CYS A  83     -22.199 -18.660  -6.123  1.00 48.29           C  
ATOM    594  C   CYS A  83     -23.059 -18.808  -7.371  1.00 48.29           C  
ATOM    595  CB  CYS A  83     -23.043 -18.112  -4.972  1.00 48.29           C  
ATOM    596  O   CYS A  83     -23.409 -17.814  -8.011  1.00 48.29           O  
ATOM    597  SG  CYS A  83     -24.205 -19.313  -4.287  1.00 48.29           S  
ATOM    598  N   MET A  84     -22.473 -19.174  -8.697  1.00 49.95           N  
ATOM    599  CA  MET A  84     -23.290 -19.917  -9.652  1.00 49.95           C  
ATOM    600  C   MET A  84     -22.687 -19.852 -11.051  1.00 49.95           C  
ATOM    601  CB  MET A  84     -24.720 -19.375  -9.673  1.00 49.95           C  
ATOM    602  O   MET A  84     -23.408 -19.936 -12.047  1.00 49.95           O  
ATOM    603  CG  MET A  84     -25.251 -18.991  -8.301  1.00 49.95           C  
ATOM    604  SD  MET A  84     -27.078 -19.119  -8.193  1.00 49.95           S  
ATOM    605  CE  MET A  84     -27.236 -20.305  -6.829  1.00 49.95           C  
ATOM    606  N   VAL A  85     -21.212 -20.082 -11.361  1.00 58.20           N  
ATOM    607  CA  VAL A  85     -20.909 -20.361 -12.761  1.00 58.20           C  
ATOM    608  C   VAL A  85     -20.169 -21.691 -12.875  1.00 58.20           C  
ATOM    609  CB  VAL A  85     -20.071 -19.228 -13.396  1.00 58.20           C  
ATOM    610  O   VAL A  85     -19.275 -21.982 -12.077  1.00 58.20           O  
ATOM    611  CG1 VAL A  85     -20.255 -19.206 -14.913  1.00 58.20           C  
ATOM    612  CG2 VAL A  85     -20.450 -17.879 -12.789  1.00 58.20           C  
ATOM    613  N   PRO A  86     -20.793 -22.823 -13.524  1.00 56.45           N  
ATOM    614  CA  PRO A  86     -20.230 -24.169 -13.660  1.00 56.45           C  
ATOM    615  C   PRO A  86     -18.718 -24.156 -13.873  1.00 56.45           C  
ATOM    616  CB  PRO A  86     -20.950 -24.730 -14.888  1.00 56.45           C  
ATOM    617  O   PRO A  86     -18.191 -23.257 -14.533  1.00 56.45           O  
ATOM    618  CG  PRO A  86     -21.846 -23.624 -15.345  1.00 56.45           C  
ATOM    619  CD  PRO A  86     -21.581 -22.415 -14.495  1.00 56.45           C  
ATOM    620  N   ARG A  87     -17.885 -24.610 -13.005  1.00 58.77           N  
ATOM    621  CA  ARG A  87     -16.481 -24.924 -12.761  1.00 58.77           C  
ATOM    622  C   ARG A  87     -15.754 -25.228 -14.067  1.00 58.77           C  
ATOM    623  CB  ARG A  87     -16.354 -26.110 -11.802  1.00 58.77           C  
ATOM    624  O   ARG A  87     -14.525 -25.322 -14.091  1.00 58.77           O  
ATOM    625  CG  ARG A  87     -16.083 -25.710 -10.361  1.00 58.77           C  
ATOM    626  CD  ARG A  87     -15.855 -26.924  -9.472  1.00 58.77           C  
ATOM    627  NE  ARG A  87     -15.090 -26.581  -8.277  1.00 58.77           N  
ATOM    628  NH1 ARG A  87     -16.604 -27.497  -6.792  1.00 58.77           N  
ATOM    629  NH2 ARG A  87     -14.690 -26.503  -6.016  1.00 58.77           N  
ATOM    630  CZ  ARG A  87     -15.463 -26.861  -7.031  1.00 58.77           C  
ATOM    631  N   ALA A  88     -16.414 -25.271 -15.208  1.00 57.65           N  
ATOM    632  CA  ALA A  88     -15.736 -25.596 -16.461  1.00 57.65           C  
ATOM    633  C   ALA A  88     -15.468 -24.338 -17.282  1.00 57.65           C  
ATOM    634  CB  ALA A  88     -16.565 -26.589 -17.271  1.00 57.65           C  
ATOM    635  O   ALA A  88     -14.545 -24.307 -18.099  1.00 57.65           O  
ATOM    636  N   TRP A  89     -15.889 -23.130 -16.820  1.00 54.96           N  
ATOM    637  CA  TRP A  89     -15.767 -21.870 -17.547  1.00 54.96           C  
ATOM    638  C   TRP A  89     -14.880 -20.888 -16.789  1.00 54.96           C  
ATOM    639  CB  TRP A  89     -17.147 -21.252 -17.786  1.00 54.96           C  
ATOM    640  O   TRP A  89     -14.460 -19.868 -17.341  1.00 54.96           O  
ATOM    641  CG  TRP A  89     -17.903 -21.871 -18.923  1.00 54.96           C  
ATOM    642  CD1 TRP A  89     -18.527 -23.087 -18.932  1.00 54.96           C  
ATOM    643  CD2 TRP A  89     -18.110 -21.304 -20.220  1.00 54.96           C  
ATOM    644  CE2 TRP A  89     -18.870 -22.232 -20.966  1.00 54.96           C  
ATOM    645  CE3 TRP A  89     -17.727 -20.099 -20.825  1.00 54.96           C  
ATOM    646  NE1 TRP A  89     -19.111 -23.310 -20.158  1.00 54.96           N  
ATOM    647  CH2 TRP A  89     -18.866 -20.806 -22.855  1.00 54.96           C  
ATOM    648  CZ2 TRP A  89     -19.254 -21.992 -22.287  1.00 54.96           C  
ATOM    649  CZ3 TRP A  89     -18.110 -19.862 -22.140  1.00 54.96           C  
ATOM    650  N   GLN A  90     -14.487 -21.222 -15.514  1.00 55.25           N  
ATOM    651  CA  GLN A  90     -13.598 -20.374 -14.727  1.00 55.25           C  
ATOM    652  C   GLN A  90     -12.135 -20.716 -14.992  1.00 55.25           C  
ATOM    653  CB  GLN A  90     -13.907 -20.510 -13.235  1.00 55.25           C  
ATOM    654  O   GLN A  90     -11.239 -19.945 -14.642  1.00 55.25           O  
ATOM    655  CG  GLN A  90     -15.392 -20.438 -12.906  1.00 55.25           C  
ATOM    656  CD  GLN A  90     -15.673 -19.673 -11.626  1.00 55.25           C  
ATOM    657  NE2 GLN A  90     -16.449 -18.600 -11.736  1.00 55.25           N  
ATOM    658  OE1 GLN A  90     -15.198 -20.043 -10.548  1.00 55.25           O  
ATOM    659  N   VAL A  91     -11.807 -21.767 -15.768  1.00 54.80           N  
ATOM    660  CA  VAL A  91     -10.414 -22.164 -15.948  1.00 54.80           C  
ATOM    661  C   VAL A  91      -9.886 -21.613 -17.270  1.00 54.80           C  
ATOM    662  CB  VAL A  91     -10.252 -23.700 -15.908  1.00 54.80           C  
ATOM    663  O   VAL A  91      -8.699 -21.302 -17.390  1.00 54.80           O  
ATOM    664  CG1 VAL A  91      -8.774 -24.087 -15.913  1.00 54.80           C  
ATOM    665  CG2 VAL A  91     -10.955 -24.278 -14.681  1.00 54.80           C  
ATOM    666  N   SER A  92     -10.714 -21.072 -18.143  1.00 57.23           N  
ATOM    667  CA  SER A  92     -10.271 -20.613 -19.456  1.00 57.23           C  
ATOM    668  C   SER A  92     -10.131 -19.095 -19.492  1.00 57.23           C  
ATOM    669  CB  SER A  92     -11.248 -21.069 -20.541  1.00 57.23           C  
ATOM    670  O   SER A  92      -9.270 -18.562 -20.196  1.00 57.23           O  
ATOM    671  OG  SER A  92     -11.965 -22.217 -20.122  1.00 57.23           O  
ATOM    672  N   ILE A  93     -10.731 -18.422 -18.555  1.00 62.97           N  
ATOM    673  CA  ILE A  93     -10.736 -16.966 -18.461  1.00 62.97           C  
ATOM    674  C   ILE A  93      -9.613 -16.505 -17.534  1.00 62.97           C  
ATOM    675  CB  ILE A  93     -12.097 -16.436 -17.959  1.00 62.97           C  
ATOM    676  O   ILE A  93      -8.981 -15.475 -17.779  1.00 62.97           O  
ATOM    677  CG1 ILE A  93     -13.198 -16.738 -18.982  1.00 62.97           C  
ATOM    678  CG2 ILE A  93     -12.018 -14.935 -17.666  1.00 62.97           C  
ATOM    679  CD1 ILE A  93     -14.610 -16.649 -18.417  1.00 62.97           C  
ATOM    680  N   SER A  94      -9.222 -17.431 -16.636  1.00 60.85           N  
ATOM    681  CA  SER A  94      -8.128 -17.152 -15.711  1.00 60.85           C  
ATOM    682  C   SER A  94      -6.773 -17.368 -16.376  1.00 60.85           C  
ATOM    683  CB  SER A  94      -8.240 -18.033 -14.466  1.00 60.85           C  
ATOM    684  O   SER A  94      -5.819 -16.634 -16.108  1.00 60.85           O  
ATOM    685  OG  SER A  94      -9.399 -17.704 -13.720  1.00 60.85           O  
ATOM    686  N   GLN A  95      -6.680 -18.329 -17.338  1.00 57.88           N  
ATOM    687  CA  GLN A  95      -5.460 -18.641 -18.075  1.00 57.88           C  
ATOM    688  C   GLN A  95      -5.225 -17.638 -19.201  1.00 57.88           C  
ATOM    689  CB  GLN A  95      -5.523 -20.060 -18.642  1.00 57.88           C  
ATOM    690  O   GLN A  95      -4.081 -17.293 -19.504  1.00 57.88           O  
ATOM    691  CG  GLN A  95      -5.369 -21.150 -17.589  1.00 57.88           C  
ATOM    692  CD  GLN A  95      -5.284 -22.540 -18.192  1.00 57.88           C  
ATOM    693  NE2 GLN A  95      -4.635 -23.455 -17.481  1.00 57.88           N  
ATOM    694  OE1 GLN A  95      -5.799 -22.789 -19.286  1.00 57.88           O  
ATOM    695  N   TYR A  96      -6.364 -17.162 -19.725  1.00 58.93           N  
ATOM    696  CA  TYR A  96      -6.338 -16.149 -20.774  1.00 58.93           C  
ATOM    697  C   TYR A  96      -6.007 -14.777 -20.199  1.00 58.93           C  
ATOM    698  CB  TYR A  96      -7.683 -16.097 -21.505  1.00 58.93           C  
ATOM    699  O   TYR A  96      -5.210 -14.032 -20.775  1.00 58.93           O  
ATOM    700  CG  TYR A  96      -7.700 -15.147 -22.678  1.00 58.93           C  
ATOM    701  CD1 TYR A  96      -8.269 -13.880 -22.564  1.00 58.93           C  
ATOM    702  CD2 TYR A  96      -7.150 -15.514 -23.901  1.00 58.93           C  
ATOM    703  CE1 TYR A  96      -8.289 -13.002 -23.643  1.00 58.93           C  
ATOM    704  CE2 TYR A  96      -7.164 -14.644 -24.986  1.00 58.93           C  
ATOM    705  OH  TYR A  96      -7.751 -12.526 -25.918  1.00 58.93           O  
ATOM    706  CZ  TYR A  96      -7.734 -13.392 -24.847  1.00 58.93           C  
ATOM    707  N   ILE A  97      -6.478 -14.461 -19.003  1.00 64.73           N  
ATOM    708  CA  ILE A  97      -6.213 -13.225 -18.275  1.00 64.73           C  
ATOM    709  C   ILE A  97      -4.800 -13.259 -17.698  1.00 64.73           C  
ATOM    710  CB  ILE A  97      -7.247 -12.999 -17.149  1.00 64.73           C  
ATOM    711  O   ILE A  97      -4.106 -12.240 -17.680  1.00 64.73           O  
ATOM    712  CG1 ILE A  97      -8.659 -12.888 -17.735  1.00 64.73           C  
ATOM    713  CG2 ILE A  97      -6.892 -11.753 -16.333  1.00 64.73           C  
ATOM    714  CD1 ILE A  97      -9.758 -12.784 -16.686  1.00 64.73           C  
ATOM    715  N   TYR A  98      -4.279 -14.450 -17.294  1.00 59.75           N  
ATOM    716  CA  TYR A  98      -2.918 -14.685 -16.825  1.00 59.75           C  
ATOM    717  C   TYR A  98      -1.916 -14.537 -17.964  1.00 59.75           C  
ATOM    718  CB  TYR A  98      -2.797 -16.078 -16.201  1.00 59.75           C  
ATOM    719  O   TYR A  98      -0.876 -13.894 -17.804  1.00 59.75           O  
ATOM    720  CG  TYR A  98      -1.410 -16.402 -15.703  1.00 59.75           C  
ATOM    721  CD1 TYR A  98      -0.532 -17.161 -16.473  1.00 59.75           C  
ATOM    722  CD2 TYR A  98      -0.975 -15.951 -14.462  1.00 59.75           C  
ATOM    723  CE1 TYR A  98       0.747 -17.464 -16.018  1.00 59.75           C  
ATOM    724  CE2 TYR A  98       0.302 -16.248 -13.996  1.00 59.75           C  
ATOM    725  OH  TYR A  98       2.420 -17.300 -14.324  1.00 59.75           O  
ATOM    726  CZ  TYR A  98       1.155 -17.003 -14.780  1.00 59.75           C  
ATOM    727  N   TYR A  99      -2.364 -14.927 -19.179  1.00 56.34           N  
ATOM    728  CA  TYR A  99      -1.527 -14.895 -20.373  1.00 56.34           C  
ATOM    729  C   TYR A  99      -1.513 -13.503 -20.993  1.00 56.34           C  
ATOM    730  CB  TYR A  99      -2.018 -15.920 -21.401  1.00 56.34           C  
ATOM    731  O   TYR A  99      -0.519 -13.097 -21.601  1.00 56.34           O  
ATOM    732  CG  TYR A  99      -1.753 -17.352 -21.004  1.00 56.34           C  
ATOM    733  CD1 TYR A  99      -0.451 -17.833 -20.883  1.00 56.34           C  
ATOM    734  CD2 TYR A  99      -2.804 -18.227 -20.751  1.00 56.34           C  
ATOM    735  CE1 TYR A  99      -0.203 -19.152 -20.520  1.00 56.34           C  
ATOM    736  CE2 TYR A  99      -2.567 -19.549 -20.387  1.00 56.34           C  
ATOM    737  OH  TYR A  99      -1.025 -21.308 -19.914  1.00 56.34           O  
ATOM    738  CZ  TYR A  99      -1.265 -20.001 -20.274  1.00 56.34           C  
ATOM    739  N   SER A 100      -2.537 -12.792 -20.785  1.00 59.37           N  
ATOM    740  CA  SER A 100      -2.646 -11.419 -21.268  1.00 59.37           C  
ATOM    741  C   SER A 100      -1.914 -10.450 -20.347  1.00 59.37           C  
ATOM    742  CB  SER A 100      -4.114 -11.009 -21.392  1.00 59.37           C  
ATOM    743  O   SER A 100      -1.384  -9.433 -20.801  1.00 59.37           O  
ATOM    744  OG  SER A 100      -4.796 -11.207 -20.166  1.00 59.37           O  
ATOM    745  N   LYS A 101      -1.741 -10.809 -19.066  1.00 61.87           N  
ATOM    746  CA  LYS A 101      -1.145  -9.993 -18.012  1.00 61.87           C  
ATOM    747  C   LYS A 101       0.336 -10.316 -17.838  1.00 61.87           C  
ATOM    748  CB  LYS A 101      -1.886 -10.200 -16.690  1.00 61.87           C  
ATOM    749  O   LYS A 101       1.131  -9.441 -17.490  1.00 61.87           O  
ATOM    750  CG  LYS A 101      -2.173  -8.911 -15.934  1.00 61.87           C  
ATOM    751  CD  LYS A 101      -2.714  -9.191 -14.537  1.00 61.87           C  
ATOM    752  CE  LYS A 101      -3.443  -7.982 -13.967  1.00 61.87           C  
ATOM    753  NZ  LYS A 101      -2.901  -7.588 -12.632  1.00 61.87           N  
ATOM    754  N   TYR A 102       0.949 -11.452 -18.305  1.00 54.56           N  
ATOM    755  CA  TYR A 102       2.353 -11.825 -18.166  1.00 54.56           C  
ATOM    756  C   TYR A 102       2.895 -12.403 -19.467  1.00 54.56           C  
ATOM    757  CB  TYR A 102       2.530 -12.838 -17.031  1.00 54.56           C  
ATOM    758  O   TYR A 102       2.836 -13.615 -19.688  1.00 54.56           O  
ATOM    759  CG  TYR A 102       2.000 -12.359 -15.701  1.00 54.56           C  
ATOM    760  CD1 TYR A 102       2.742 -11.488 -14.906  1.00 54.56           C  
ATOM    761  CD2 TYR A 102       0.757 -12.777 -15.237  1.00 54.56           C  
ATOM    762  CE1 TYR A 102       2.258 -11.046 -13.679  1.00 54.56           C  
ATOM    763  CE2 TYR A 102       0.264 -12.341 -14.011  1.00 54.56           C  
ATOM    764  OH  TYR A 102       0.537 -11.042 -12.028  1.00 54.56           O  
ATOM    765  CZ  TYR A 102       1.020 -11.476 -13.241  1.00 54.56           C  
ATOM    766  N   PRO A 103       3.084 -11.566 -20.480  1.00 53.57           N  
ATOM    767  CA  PRO A 103       3.629 -12.065 -21.745  1.00 53.57           C  
ATOM    768  C   PRO A 103       5.032 -12.647 -21.594  1.00 53.57           C  
ATOM    769  CB  PRO A 103       3.647 -10.820 -22.636  1.00 53.57           C  
ATOM    770  O   PRO A 103       5.512 -13.349 -22.488  1.00 53.57           O  
ATOM    771  CG  PRO A 103       3.513  -9.671 -21.690  1.00 53.57           C  
ATOM    772  CD  PRO A 103       2.991 -10.190 -20.380  1.00 53.57           C  
ATOM    773  N   SER A 104       5.640 -12.509 -20.335  1.00 48.81           N  
ATOM    774  CA  SER A 104       7.025 -12.889 -20.079  1.00 48.81           C  
ATOM    775  C   SER A 104       7.106 -14.221 -19.341  1.00 48.81           C  
ATOM    776  CB  SER A 104       7.738 -11.804 -19.271  1.00 48.81           C  
ATOM    777  O   SER A 104       8.190 -14.790 -19.193  1.00 48.81           O  
ATOM    778  OG  SER A 104       7.846 -10.606 -20.020  1.00 48.81           O  
ATOM    779  N   THR A 105       6.036 -14.986 -18.880  1.00 51.34           N  
ATOM    780  CA  THR A 105       5.955 -16.303 -18.257  1.00 51.34           C  
ATOM    781  C   THR A 105       5.722 -17.385 -19.308  1.00 51.34           C  
ATOM    782  CB  THR A 105       4.832 -16.355 -17.205  1.00 51.34           C  
ATOM    783  O   THR A 105       5.655 -18.571 -18.980  1.00 51.34           O  
ATOM    784  CG2 THR A 105       5.402 -16.316 -15.790  1.00 51.34           C  
ATOM    785  OG1 THR A 105       3.961 -15.232 -17.388  1.00 51.34           O  
ATOM    786  N   TYR A 106       5.636 -17.008 -20.677  1.00 47.50           N  
ATOM    787  CA  TYR A 106       5.599 -17.909 -21.824  1.00 47.50           C  
ATOM    788  C   TYR A 106       6.920 -18.653 -21.975  1.00 47.50           C  
ATOM    789  CB  TYR A 106       5.286 -17.134 -23.107  1.00 47.50           C  
ATOM    790  O   TYR A 106       6.941 -19.814 -22.391  1.00 47.50           O  
ATOM    791  CG  TYR A 106       5.727 -17.841 -24.366  1.00 47.50           C  
ATOM    792  CD1 TYR A 106       6.972 -17.582 -24.934  1.00 47.50           C  
ATOM    793  CD2 TYR A 106       4.899 -18.768 -24.990  1.00 47.50           C  
ATOM    794  CE1 TYR A 106       7.382 -18.229 -26.095  1.00 47.50           C  
ATOM    795  CE2 TYR A 106       5.299 -19.421 -26.151  1.00 47.50           C  
ATOM    796  OH  TYR A 106       6.941 -19.790 -27.844  1.00 47.50           O  
ATOM    797  CZ  TYR A 106       6.540 -19.146 -26.695  1.00 47.50           C  
ATOM    798  N   ILE A 107       7.967 -18.156 -21.183  1.00 46.31           N  
ATOM    799  CA  ILE A 107       9.239 -18.816 -21.453  1.00 46.31           C  
ATOM    800  C   ILE A 107       9.559 -19.800 -20.330  1.00 46.31           C  
ATOM    801  CB  ILE A 107      10.385 -17.792 -21.612  1.00 46.31           C  
ATOM    802  O   ILE A 107      10.185 -20.837 -20.563  1.00 46.31           O  
ATOM    803  CG1 ILE A 107      10.064 -16.801 -22.736  1.00 46.31           C  
ATOM    804  CG2 ILE A 107      11.715 -18.506 -21.873  1.00 46.31           C  
ATOM    805  CD1 ILE A 107      11.142 -15.750 -22.961  1.00 46.31           C  
ATOM    806  N   GLN A 108       8.679 -19.895 -19.248  1.00 38.91           N  
ATOM    807  CA  GLN A 108       9.007 -20.809 -18.159  1.00 38.91           C  
ATOM    808  C   GLN A 108       7.990 -21.944 -18.069  1.00 38.91           C  
ATOM    809  CB  GLN A 108       9.074 -20.058 -16.828  1.00 38.91           C  
ATOM    810  O   GLN A 108       8.335 -23.064 -17.687  1.00 38.91           O  
ATOM    811  CG  GLN A 108       9.928 -20.750 -15.774  1.00 38.91           C  
ATOM    812  CD  GLN A 108      10.499 -19.783 -14.754  1.00 38.91           C  
ATOM    813  NE2 GLN A 108      11.822 -19.762 -14.633  1.00 38.91           N  
ATOM    814  OE1 GLN A 108       9.757 -19.061 -14.081  1.00 38.91           O  
ATOM    815  N   THR A 109       6.778 -21.864 -18.722  1.00 46.66           N  
ATOM    816  CA  THR A 109       5.760 -22.909 -18.747  1.00 46.66           C  
ATOM    817  C   THR A 109       5.816 -23.686 -20.060  1.00 46.66           C  
ATOM    818  CB  THR A 109       4.351 -22.320 -18.555  1.00 46.66           C  
ATOM    819  O   THR A 109       5.269 -24.786 -20.159  1.00 46.66           O  
ATOM    820  CG2 THR A 109       3.922 -22.384 -17.093  1.00 46.66           C  
ATOM    821  OG1 THR A 109       4.348 -20.952 -18.983  1.00 46.66           O  
ATOM    822  N   ALA A 110       6.665 -23.261 -21.126  1.00 43.68           N  
ATOM    823  CA  ALA A 110       6.997 -24.038 -22.318  1.00 43.68           C  
ATOM    824  C   ALA A 110       8.141 -25.008 -22.040  1.00 43.68           C  
ATOM    825  CB  ALA A 110       7.360 -23.109 -23.475  1.00 43.68           C  
ATOM    826  O   ALA A 110       8.275 -26.030 -22.717  1.00 43.68           O  
ATOM    827  N   ILE A 111       8.755 -24.965 -20.809  1.00 49.05           N  
ATOM    828  CA  ILE A 111       9.872 -25.818 -20.416  1.00 49.05           C  
ATOM    829  C   ILE A 111       9.389 -26.879 -19.429  1.00 49.05           C  
ATOM    830  CB  ILE A 111      11.022 -24.993 -19.795  1.00 49.05           C  
ATOM    831  O   ILE A 111       9.900 -28.001 -19.415  1.00 49.05           O  
ATOM    832  CG1 ILE A 111      11.520 -23.939 -20.790  1.00 49.05           C  
ATOM    833  CG2 ILE A 111      12.165 -25.910 -19.350  1.00 49.05           C  
ATOM    834  CD1 ILE A 111      12.581 -23.005 -20.223  1.00 49.05           C  
ATOM    835  N   TYR A 112       7.970 -26.939 -18.958  1.00 41.05           N  
ATOM    836  CA  TYR A 112       7.496 -27.960 -18.030  1.00 41.05           C  
ATOM    837  C   TYR A 112       6.319 -28.728 -18.619  1.00 41.05           C  
ATOM    838  CB  TYR A 112       7.092 -27.328 -16.695  1.00 41.05           C  
ATOM    839  O   TYR A 112       5.836 -29.692 -18.020  1.00 41.05           O  
ATOM    840  CG  TYR A 112       8.236 -27.183 -15.721  1.00 41.05           C  
ATOM    841  CD1 TYR A 112       8.598 -28.233 -14.880  1.00 41.05           C  
ATOM    842  CD2 TYR A 112       8.957 -25.996 -15.639  1.00 41.05           C  
ATOM    843  CE1 TYR A 112       9.651 -28.103 -13.980  1.00 41.05           C  
ATOM    844  CE2 TYR A 112      10.011 -25.855 -14.742  1.00 41.05           C  
ATOM    845  OH  TYR A 112      11.393 -26.779 -13.029  1.00 41.05           O  
ATOM    846  CZ  TYR A 112      10.350 -26.913 -13.918  1.00 41.05           C  
ATOM    847  N   THR A 113       6.054 -28.625 -20.037  1.00 39.23           N  
ATOM    848  CA  THR A 113       5.117 -29.530 -20.693  1.00 39.23           C  
ATOM    849  C   THR A 113       5.779 -30.229 -21.876  1.00 39.23           C  
ATOM    850  CB  THR A 113       3.860 -28.781 -21.173  1.00 39.23           C  
ATOM    851  O   THR A 113       6.145 -29.583 -22.861  1.00 39.23           O  
ATOM    852  CG2 THR A 113       2.623 -29.668 -21.082  1.00 39.23           C  
ATOM    853  OG1 THR A 113       3.663 -27.619 -20.357  1.00 39.23           O  
ATOM    854  N   ILE A 114       7.046 -30.861 -21.878  1.00 45.92           N  
ATOM    855  CA  ILE A 114       7.445 -32.037 -22.643  1.00 45.92           C  
ATOM    856  C   ILE A 114       7.255 -33.293 -21.795  1.00 45.92           C  
ATOM    857  CB  ILE A 114       8.910 -31.930 -23.121  1.00 45.92           C  
ATOM    858  O   ILE A 114       7.521 -33.282 -20.590  1.00 45.92           O  
ATOM    859  CG1 ILE A 114       9.210 -30.508 -23.611  1.00 45.92           C  
ATOM    860  CG2 ILE A 114       9.197 -32.958 -24.219  1.00 45.92           C  
ATOM    861  CD1 ILE A 114      10.690 -30.225 -23.822  1.00 45.92           C  
TER     862      ALA A   1                                                      
ENDMDL                                                                          
END                                                                             
