# Supplementary material for: Domain loss enabled evolution of novel functions in the snake three-finger toxin gene superfamily
Source: Nat Commun. 2023 Aug 11;14:4861. doi: 10.1038/s41467-023-40550-0 (PMC10421932; doi:10.1038/s41467-023-40550-0)
Supplement: Supplementary file 6 — Supplementary Data 3 [file 41467_2023_40550_MOESM6_ESM.zip]

Archive with 4 entries (3 files):
- SD3_TOLIP_protein_space/
- SD3_TOLIP_protein_space/tolip.csv
- SD3_TOLIP_protein_space/TOLIP_major_group_PCA.html
- SD3_TOLIP_protein_space/TOLIP_major_group_UMAP.html
