# Supplementary material for: Domain loss enabled evolution of novel functions in the snake three-finger toxin gene superfamily
Source: Nat Commun. 2023 Aug 11;14:4861. doi: 10.1038/s41467-023-40550-0 (PMC10421932; doi:10.1038/s41467-023-40550-0)
Supplement: Supplementary file 6 — Supplementary Data 3 [file 41467_2023_40550_MOESM6_ESM.zip › SD3_TOLIP_protein_space/tolip.csv]

identifier	major_group	taxon_id	species	uniprot_id	InterPro_id
InterPro|IPR035076_A0A016W8Q2|Ancylostoma_ceylanicum	Snake toxin/toxin-like domain-containing protein	53326	Ancylostoma ceylanicum	A0A016W8Q2	IPR035076
InterPro|IPR035076_A0A016W9C2|Ancylostoma_ceylanicum	Snake toxin/toxin-like domain-containing protein	53326	Ancylostoma ceylanicum	A0A016W9C2	IPR035076
InterPro|IPR035076_A0A087R7J0|Aptenodytes_forsteri	UPAR/Ly6 domain-containing protein	9233	Aptenodytes forsteri	A0A087R7J0	IPR035076
InterPro|IPR035076_A0A087R7J1|Aptenodytes_forsteri	UPAR/Ly6 domain-containing protein	9233	Aptenodytes forsteri	A0A087R7J1	IPR035076
InterPro|IPR035076_A0A087R7J2|Aptenodytes_forsteri	UPAR/Ly6 domain-containing protein	9233	Aptenodytes forsteri	A0A087R7J2	IPR035076
InterPro|IPR035076_A0A087VKX6|Balearica_regulorum_gibbericeps	UPAR/Ly6 domain-containing protein	100784	Balearica regulorum gibbericeps	A0A087VKX6	IPR035076
InterPro|IPR035076_A0A087VKX7|Balearica_regulorum_gibbericeps	UPAR/Ly6 domain-containing protein	100784	Balearica regulorum gibbericeps	A0A087VKX7	IPR035076
InterPro|IPR035076_A0A087VKX8|Balearica_regulorum_gibbericeps	UPAR/Ly6 domain-containing protein	100784	Balearica regulorum gibbericeps	A0A087VKX8	IPR035076
InterPro|IPR035076_A0A087WQU7|Mus_musculus	UPAR/Ly6 domain-containing protein	10090	Mus musculus	A0A087WQU7	IPR035076
InterPro|IPR035076_A0A087WZS0|Homo_sapiens	Snake toxin/toxin-like domain-containing protein	9606	Homo sapiens	A0A087WZS0	IPR035076
InterPro|IPR035076_A0A091D6W9|Fukomys_damarensis	UPAR/Ly6 domain-containing protein	885580	Fukomys damarensis	A0A091D6W9	IPR035076
InterPro|IPR035076_A0A091D8L2|Fukomys_damarensis	UPAR/Ly6 domain-containing protein	885580	Fukomys damarensis	A0A091D8L2	IPR035076
InterPro|IPR035076_A0A091D8L9|Fukomys_damarensis	UPAR/Ly6 domain-containing protein	885580	Fukomys damarensis	A0A091D8L9	IPR035076
InterPro|IPR035076_A0A091D988|Fukomys_damarensis	UPAR/Ly6 domain-containing protein	885580	Fukomys damarensis	A0A091D988	IPR035076
InterPro|IPR035076_A0A091DVJ4|Fukomys_damarensis	UPAR/Ly6 domain-containing protein	885580	Fukomys damarensis	A0A091DVJ4	IPR035076
InterPro|IPR035076_A0A091GCJ1|Cuculus_canorus	UPAR/Ly6 domain-containing protein	55661	Cuculus canorus	A0A091GCJ1	IPR035076
InterPro|IPR035076_A0A091GFH0|Cuculus_canorus	UPAR/Ly6 domain-containing protein	55661	Cuculus canorus	A0A091GFH0	IPR035076
InterPro|IPR035076_A0A091GWY9|Buceros_rhinoceros_silvestris	UPAR/Ly6 domain-containing protein	175836	Buceros rhinoceros silvestris	A0A091GWY9	IPR035076
InterPro|IPR035076_A0A091GZ52|Buceros_rhinoceros_silvestris	UPAR/Ly6 domain-containing protein	175836	Buceros rhinoceros silvestris	A0A091GZ52	IPR035076
InterPro|IPR035076_A0A091H195|Cuculus_canorus	UPAR/Ly6 domain-containing protein	55661	Cuculus canorus	A0A091H195	IPR035076
InterPro|IPR035076_A0A091H366|Buceros_rhinoceros_silvestris	Snake toxin/toxin-like domain-containing protein	175836	Buceros rhinoceros silvestris	A0A091H366	IPR035076
InterPro|IPR035076_A0A091I558|Calypte_anna	UPAR/Ly6 domain-containing protein	9244	Calypte anna	A0A091I558	IPR035076
InterPro|IPR035076_A0A091I657|Calypte_anna	UPAR/Ly6 domain-containing protein	9244	Calypte anna	A0A091I657	IPR035076
InterPro|IPR035076_A0A091I8A5|Calypte_anna	UPAR/Ly6 domain-containing protein	9244	Calypte anna	A0A091I8A5	IPR035076
InterPro|IPR035076_A0A091J8U2|Egretta_garzetta	UPAR/Ly6 domain-containing protein	188379	Egretta garzetta	A0A091J8U2	IPR035076
InterPro|IPR035076_A0A091JB11|Egretta_garzetta	UPAR/Ly6 domain-containing protein	188379	Egretta garzetta	A0A091JB11	IPR035076
InterPro|IPR035076_A0A091JZU8|Egretta_garzetta	Snake toxin/toxin-like domain-containing protein	188379	Egretta garzetta	A0A091JZU8	IPR035076
InterPro|IPR035076_A0A091K7R3|Colius_striatus	UPAR/Ly6 domain-containing protein	57412	Colius striatus	A0A091K7R3	IPR035076
InterPro|IPR035076_A0A091KDX8|Chlamydotis_macqueenii	UPAR/Ly6 domain-containing protein	187382	Chlamydotis macqueenii	A0A091KDX8	IPR035076
InterPro|IPR035076_A0A091KFV6|Chlamydotis_macqueenii	UPAR/Ly6 domain-containing protein	187382	Chlamydotis macqueenii	A0A091KFV6	IPR035076
InterPro|IPR035076_A0A091L5T8|Chlamydotis_macqueenii	Snake toxin/toxin-like domain-containing protein	187382	Chlamydotis macqueenii	A0A091L5T8	IPR035076
InterPro|IPR035076_A0A091LID6|Cathartes_aura	UPAR/Ly6 domain-containing protein	43455	Cathartes aura	A0A091LID6	IPR035076
InterPro|IPR035076_A0A091M250|Cariama_cristata	UPAR/Ly6 domain-containing protein	54380	Cariama cristata	A0A091M250	IPR035076
InterPro|IPR035076_A0A091M4D5|Cariama_cristata	UPAR/Ly6 domain-containing protein	54380	Cariama cristata	A0A091M4D5	IPR035076
InterPro|IPR035076_A0A091NEG9|Acanthisitta_chloris	UPAR/Ly6 domain-containing protein	57068	Acanthisitta chloris	A0A091NEG9	IPR035076
InterPro|IPR035076_A0A091NFX1|Acanthisitta_chloris	UPAR/Ly6 domain-containing protein	57068	Acanthisitta chloris	A0A091NFX1	IPR035076
InterPro|IPR035076_A0A091NXF3|Haliaeetus_albicilla	UPAR/Ly6 domain-containing protein	8969	Haliaeetus albicilla	A0A091NXF3	IPR035076
InterPro|IPR035076_A0A091NZX3|Haliaeetus_albicilla	UPAR/Ly6 domain-containing protein	8969	Haliaeetus albicilla	A0A091NZX3	IPR035076
InterPro|IPR035076_A0A091P2W5|Haliaeetus_albicilla	UPAR/Ly6 domain-containing protein	8969	Haliaeetus albicilla	A0A091P2W5	IPR035076
InterPro|IPR035076_A0A091PDK3|Haliaeetus_albicilla	Snake toxin/toxin-like domain-containing protein	8969	Haliaeetus albicilla	A0A091PDK3	IPR035076
InterPro|IPR035076_A0A091PG78|Leptosomus_discolor	UPAR/Ly6 domain-containing protein	188344	Leptosomus discolor	A0A091PG78	IPR035076
InterPro|IPR035076_A0A091PH16|Leptosomus_discolor	UPAR/Ly6 domain-containing protein	188344	Leptosomus discolor	A0A091PH16	IPR035076
InterPro|IPR035076_A0A091QAN4|Leptosomus_discolor	UPAR/Ly6 domain-containing protein	188344	Leptosomus discolor	A0A091QAN4	IPR035076
InterPro|IPR035076_A0A091RF36|Mesitornis_unicolor	UPAR/Ly6 domain-containing protein	54374	Mesitornis unicolor	A0A091RF36	IPR035076
InterPro|IPR035076_A0A091RG39|Mesitornis_unicolor	UPAR/Ly6 domain-containing protein	54374	Mesitornis unicolor	A0A091RG39	IPR035076
InterPro|IPR035076_A0A091RG59|Mesitornis_unicolor	Snake toxin/toxin-like domain-containing protein	54374	Mesitornis unicolor	A0A091RG59	IPR035076
InterPro|IPR035076_A0A091RGT8|Mesitornis_unicolor	UPAR/Ly6 domain-containing protein	54374	Mesitornis unicolor	A0A091RGT8	IPR035076
InterPro|IPR035076_A0A091RNS0|Nestor_notabilis	UPAR/Ly6 domain-containing protein	176057	Nestor notabilis	A0A091RNS0	IPR035076
InterPro|IPR035076_A0A091RQD5|Nestor_notabilis	UPAR/Ly6 domain-containing protein	176057	Nestor notabilis	A0A091RQD5	IPR035076
InterPro|IPR035076_A0A091SN42|Pelecanus_crispus	UPAR/Ly6 domain-containing protein	36300	Pelecanus crispus	A0A091SN42	IPR035076
InterPro|IPR035076_A0A091SUW0|Nestor_notabilis	UPAR/Ly6 domain-containing protein	176057	Nestor notabilis	A0A091SUW0	IPR035076
InterPro|IPR035076_A0A091TQW1|Phaethon_lepturus	UPAR/Ly6 domain-containing protein	97097	Phaethon lepturus	A0A091TQW1	IPR035076
InterPro|IPR035076_A0A091TS36|Phaethon_lepturus	UPAR/Ly6 domain-containing protein	97097	Phaethon lepturus	A0A091TS36	IPR035076
InterPro|IPR035076_A0A091UHU1|Phoenicopterus_ruber_ruber	UPAR/Ly6 domain-containing protein	9218	Phoenicopterus ruber ruber	A0A091UHU1	IPR035076
InterPro|IPR035076_A0A091USG9|Phaethon_lepturus	Snake toxin/toxin-like domain-containing protein	97097	Phaethon lepturus	A0A091USG9	IPR035076
InterPro|IPR035076_A0A091VE64|Phoenicopterus_ruber_ruber	Snake toxin/toxin-like domain-containing protein	9218	Phoenicopterus ruber ruber	A0A091VE64	IPR035076
InterPro|IPR035076_A0A091VLC9|Phoenicopterus_ruber_ruber	UPAR/Ly6 domain-containing protein	9218	Phoenicopterus ruber ruber	A0A091VLC9	IPR035076
InterPro|IPR035076_A0A091VWN8|Nipponia_nippon	UPAR/Ly6 domain-containing protein	128390	Nipponia nippon	A0A091VWN8	IPR035076
InterPro|IPR035076_A0A091VXN5|Nipponia_nippon	UPAR/Ly6 domain-containing protein	128390	Nipponia nippon	A0A091VXN5	IPR035076
InterPro|IPR035076_A0A091W9I3|Opisthocomus_hoazin	UPAR/Ly6 domain-containing protein	30419	Opisthocomus hoazin	A0A091W9I3	IPR035076
InterPro|IPR035076_A0A091WAQ0|Opisthocomus_hoazin	Snake toxin/toxin-like domain-containing protein	30419	Opisthocomus hoazin	A0A091WAQ0	IPR035076
InterPro|IPR035076_A0A091WBJ1|Opisthocomus_hoazin	UPAR/Ly6 domain-containing protein	30419	Opisthocomus hoazin	A0A091WBJ1	IPR035076
InterPro|IPR035076_A0A091X1Y7|Nipponia_nippon	Snake toxin/toxin-like domain-containing protein	128390	Nipponia nippon	A0A091X1Y7	IPR035076
InterPro|IPR035076_A0A091XFX5|Opisthocomus_hoazin	UPAR/Ly6 domain-containing protein	30419	Opisthocomus hoazin	A0A091XFX5	IPR035076
InterPro|IPR035076_A0A093BAY1|Chaetura_pelagica	UPAR/Ly6 domain-containing protein	8897	Chaetura pelagica	A0A093BAY1	IPR035076
InterPro|IPR035076_A0A093BLY9|Chaetura_pelagica	UPAR/Ly6 domain-containing protein	8897	Chaetura pelagica	A0A093BLY9	IPR035076
InterPro|IPR035076_A0A093BR63|Tauraco_erythrolophus	UPAR/Ly6 domain-containing protein	121530	Tauraco erythrolophus	A0A093BR63	IPR035076
InterPro|IPR035076_A0A093BXG6|Tauraco_erythrolophus	UPAR/Ly6 domain-containing protein	121530	Tauraco erythrolophus	A0A093BXG6	IPR035076
InterPro|IPR035076_A0A093C9V8|Pterocles_gutturalis	UPAR/Ly6 domain-containing protein	240206	Pterocles gutturalis	A0A093C9V8	IPR035076
InterPro|IPR035076_A0A093DFU4|Chaetura_pelagica	UPAR/Ly6 domain-containing protein	8897	Chaetura pelagica	A0A093DFU4	IPR035076
InterPro|IPR035076_A0A093EE16|Pterocles_gutturalis	UPAR/Ly6 domain-containing protein	240206	Pterocles gutturalis	A0A093EE16	IPR035076
InterPro|IPR035076_A0A093ELP2|Tyto_alba	UPAR/Ly6 domain-containing protein	56313	Tyto alba	A0A093ELP2	IPR035076
InterPro|IPR035076_A0A093ESL4|Tyto_alba	UPAR/Ly6 domain-containing protein	56313	Tyto alba	A0A093ESL4	IPR035076
InterPro|IPR035076_A0A093ET33|Gavia_stellata	UPAR/Ly6 domain-containing protein	37040	Gavia stellata	A0A093ET33	IPR035076
InterPro|IPR035076_A0A093F2K4|Gavia_stellata	UPAR/Ly6 domain-containing protein	37040	Gavia stellata	A0A093F2K4	IPR035076
InterPro|IPR035076_A0A093F884|Gavia_stellata	Snake toxin/toxin-like domain-containing protein	37040	Gavia stellata	A0A093F884	IPR035076
InterPro|IPR035076_A0A093GCP2|Dryobates_pubescens	UPAR/Ly6 domain-containing protein	118200	Dryobates pubescens	A0A093GCP2	IPR035076
InterPro|IPR035076_A0A093GJ04|Dryobates_pubescens	Snake toxin/toxin-like domain-containing protein	118200	Dryobates pubescens	A0A093GJ04	IPR035076
InterPro|IPR035076_A0A093GJI7|Dryobates_pubescens	UPAR/Ly6 domain-containing protein	118200	Dryobates pubescens	A0A093GJI7	IPR035076
InterPro|IPR035076_A0A093I0H6|Struthio_camelus_australis	UPAR/Ly6 domain-containing protein	441894	Struthio camelus australis	A0A093I0H6	IPR035076
InterPro|IPR035076_A0A093I686|Eurypyga_helias	UPAR/Ly6 domain-containing protein	54383	Eurypyga helias	A0A093I686	IPR035076
InterPro|IPR035076_A0A093I9F7|Struthio_camelus_australis	UPAR/Ly6 domain-containing protein	441894	Struthio camelus australis	A0A093I9F7	IPR035076
InterPro|IPR035076_A0A093IHE7|Eurypyga_helias	UPAR/Ly6 domain-containing protein	54383	Eurypyga helias	A0A093IHE7	IPR035076
InterPro|IPR035076_A0A093IPF0|Fulmarus_glacialis	Snake toxin/toxin-like domain-containing protein	30455	Fulmarus glacialis	A0A093IPF0	IPR035076
InterPro|IPR035076_A0A093ITP2|Eurypyga_helias	UPAR/Ly6 domain-containing protein	54383	Eurypyga helias	A0A093ITP2	IPR035076
InterPro|IPR035076_A0A093KE84|Struthio_camelus_australis	UPAR/Ly6 domain-containing protein	441894	Struthio camelus australis	A0A093KE84	IPR035076
InterPro|IPR035076_A0A093P2S5|Pygoscelis_adeliae	UPAR/Ly6 domain-containing protein	9238	Pygoscelis adeliae	A0A093P2S5	IPR035076
InterPro|IPR035076_A0A093P8Z5|Pygoscelis_adeliae	UPAR/Ly6 domain-containing protein	9238	Pygoscelis adeliae	A0A093P8Z5	IPR035076
InterPro|IPR035076_A0A093QJ87|Manacus_vitellinus	Snake toxin/toxin-like domain-containing protein	328815	Manacus vitellinus	A0A093QJ87	IPR035076
InterPro|IPR035076_A0A093QK95|Manacus_vitellinus	UPAR/Ly6 domain-containing protein	328815	Manacus vitellinus	A0A093QK95	IPR035076
InterPro|IPR035076_A0A093QRS9|Phalacrocorax_carbo	Snake toxin/toxin-like domain-containing protein	9209	Phalacrocorax carbo	A0A093QRS9	IPR035076
InterPro|IPR035076_A0A093QYH9|Manacus_vitellinus	UPAR/Ly6 domain-containing protein	328815	Manacus vitellinus	A0A093QYH9	IPR035076
InterPro|IPR035076_A0A093RIH0|Pygoscelis_adeliae	UPAR/Ly6 domain-containing protein	9238	Pygoscelis adeliae	A0A093RIH0	IPR035076
InterPro|IPR035076_A0A093T2Q1|Manacus_vitellinus	UPAR/Ly6 domain-containing protein	328815	Manacus vitellinus	A0A093T2Q1	IPR035076
InterPro|IPR035076_A0A094KXV1|Antrostomus_carolinensis	Snake toxin/toxin-like domain-containing protein	279965	Antrostomus carolinensis	A0A094KXV1	IPR035076
InterPro|IPR035076_A0A094L5C5|Podiceps_cristatus	Snake toxin/toxin-like domain-containing protein	345573	Podiceps cristatus	A0A094L5C5	IPR035076
InterPro|IPR035076_A0A094LDA7|Antrostomus_carolinensis	UPAR/Ly6 domain-containing protein	279965	Antrostomus carolinensis	A0A094LDA7	IPR035076
InterPro|IPR035076_A0A094MCM1|Antrostomus_carolinensis	UPAR/Ly6 domain-containing protein	279965	Antrostomus carolinensis	A0A094MCM1	IPR035076
InterPro|IPR035076_A0A096MJ36|Rattus_norvegicus	UPAR/Ly6 domain-containing protein	10116	Rattus norvegicus	A0A096MJ36	IPR035076
InterPro|IPR035076_A0A096NGP0|Papio_anubis	UPAR/Ly6 domain-containing protein	9555	Papio anubis	A0A096NGP0	IPR035076
InterPro|IPR035076_A0A098LWV2|Opheodrys_aestivus	Snake toxin/toxin-like domain-containing protein	186591	Opheodrys aestivus	A0A098LWV2	IPR035076
InterPro|IPR035076_A0A098LWZ2|Pantherophis_guttatus	Snake toxin/toxin-like domain-containing protein	94885	Pantherophis guttatus	A0A098LWZ2	IPR035076
InterPro|IPR035076_A0A098LWZ6|Pantherophis_guttatus	Snake toxin/toxin-like domain-containing protein	94885	Pantherophis guttatus	A0A098LWZ6	IPR035076
InterPro|IPR035076_A0A098LX08|Pantherophis_guttatus	UPAR/Ly6 domain-containing protein	94885	Pantherophis guttatus	A0A098LX08	IPR035076
InterPro|IPR035076_A0A098LY58|Eublepharis_macularius	UPAR/Ly6 domain-containing protein	481883	Eublepharis macularius	A0A098LY58	IPR035076
InterPro|IPR035076_A0A098LYD0|Opheodrys_aestivus	Snake toxin/toxin-like domain-containing protein	186591	Opheodrys aestivus	A0A098LYD0	IPR035076
InterPro|IPR035076_A0A099YV38|Tinamus_guttatus	UPAR/Ly6 domain-containing protein	94827	Tinamus guttatus	A0A099YV38	IPR035076
InterPro|IPR035076_A0A099YZV6|Tinamus_guttatus	UPAR/Ly6 domain-containing protein	94827	Tinamus guttatus	A0A099YZV6	IPR035076
InterPro|IPR035076_A0A0A0AAD1|Charadrius_vociferus	UPAR/Ly6 domain-containing protein	50402	Charadrius vociferus	A0A0A0AAD1	IPR035076
InterPro|IPR035076_A0A0A0AAV4|Charadrius_vociferus	UPAR/Ly6 domain-containing protein	50402	Charadrius vociferus	A0A0A0AAV4	IPR035076
InterPro|IPR035076_A0A0A0ADE2|Charadrius_vociferus	UPAR/Ly6 domain-containing protein	50402	Charadrius vociferus	A0A0A0ADE2	IPR035076
InterPro|IPR035076_A0A0A1WCZ0|Echis_coloratus	Snake toxin/toxin-like domain-containing protein	64175	Echis coloratus	A0A0A1WCZ0	IPR035076
InterPro|IPR035076_A0A0B2VQR9|Toxocara_canis	Snake toxin/toxin-like domain-containing protein	6265	Toxocara canis	A0A0B2VQR9	IPR035076
InterPro|IPR035076_A0A0D6L569|Ancylostoma_ceylanicum	Snake toxin/toxin-like domain-containing protein	53326	Ancylostoma ceylanicum	A0A0D6L569	IPR035076
InterPro|IPR035076_A0A0D8XP23|Dictyocaulus_viviparus	Snake toxin/toxin-like domain-containing protein	29172	Dictyocaulus viviparus	A0A0D8XP23	IPR035076
InterPro|IPR035076_A0A0D9RA23|Chlorocebus_sabaeus	UPAR/Ly6 domain-containing protein	60711	Chlorocebus sabaeus	A0A0D9RA23	IPR035076
InterPro|IPR035076_A0A0H4BKJ0|Micrurus_diastema	Snake toxin/toxin-like domain-containing protein	39023	Micrurus diastema	A0A0H4BKJ0	IPR035076
InterPro|IPR035076_A0A0H4IVQ2|Micrurus_tener	Snake toxin/toxin-like domain-containing protein	1114301	Micrurus tener	A0A0H4IVQ2	IPR035076
InterPro|IPR035076_A0A0H4J516|Micrurus_browni	Snake toxin/toxin-like domain-containing protein	1675716	Micrurus browni	A0A0H4J516	IPR035076
InterPro|IPR035076_A0A0K0CVC8|Angiostrongylus_cantonensis	Snake toxin/toxin-like domain-containing protein	6313	Angiostrongylus cantonensis	A0A0K0CVC8	IPR035076
InterPro|IPR035076_A0A0M3JXZ4|Anisakis_simplex	Snake toxin/toxin-like domain-containing protein	6269	Anisakis simplex	A0A0M3JXZ4	IPR035076
InterPro|IPR035076_A0A0N4T0S1|Brugia_pahangi	Snake toxin/toxin-like domain-containing protein	6280	Brugia pahangi	A0A0N4T0S1	IPR035076
InterPro|IPR035076_A0A0N4U7V4|Dracunculus_medinensis	Snake toxin/toxin-like domain-containing protein	318479	Dracunculus medinensis	A0A0N4U7V4	IPR035076
InterPro|IPR035076_A0A0N4VQ31|Enterobius_vermicularis	Snake toxin/toxin-like domain-containing protein	51028	Enterobius vermicularis	A0A0N4VQ31	IPR035076
InterPro|IPR035076_A0A0N5AXK7|Syphacia_muris	Snake toxin/toxin-like domain-containing protein	451379	Syphacia muris	A0A0N5AXK7	IPR035076
InterPro|IPR035076_A0A0N5DAC9|Thelazia_callipaeda	Snake toxin/toxin-like domain-containing protein	103827	Thelazia callipaeda	A0A0N5DAC9	IPR035076
InterPro|IPR035076_A0A0P6J189|Heterocephalus_glaber	UPAR/Ly6 domain-containing protein	10181	Heterocephalus glaber	A0A0P6J189	IPR035076
InterPro|IPR035076_A0A0P6JXP9|Heterocephalus_glaber	UPAR/Ly6 domain-containing protein	10181	Heterocephalus glaber	A0A0P6JXP9	IPR035076
InterPro|IPR035076_A0A0Q3MDE2|Amazona_aestiva	Snake toxin/toxin-like domain-containing protein	12930	Amazona aestiva	A0A0Q3MDE2	IPR035076
InterPro|IPR035076_A0A0Q3PIF1|Amazona_aestiva	UPAR/Ly6 domain-containing protein	12930	Amazona aestiva	A0A0Q3PIF1	IPR035076
InterPro|IPR035076_A0A0Q3R5I0|Amazona_aestiva	UPAR/Ly6 domain-containing protein	12930	Amazona aestiva	A0A0Q3R5I0	IPR035076
InterPro|IPR035076_A0A0Q3US67|Amazona_aestiva	UPAR/Ly6 domain-containing protein	12930	Amazona aestiva	A0A0Q3US67	IPR035076
InterPro|IPR035076_A0A151P8A2|Alligator_mississippiensis	UPAR/Ly6 domain-containing protein	8496	Alligator mississippiensis	A0A151P8A2	IPR035076
InterPro|IPR035076_A0A151P8D3|Alligator_mississippiensis	UPAR/Ly6 domain-containing protein	8496	Alligator mississippiensis	A0A151P8D3	IPR035076
InterPro|IPR035076_A0A151P8H2|Alligator_mississippiensis	UPAR/Ly6 domain-containing protein	8496	Alligator mississippiensis	A0A151P8H2	IPR035076
InterPro|IPR035076_A0A151P8P6|Alligator_mississippiensis	UPAR/Ly6 domain-containing protein	8496	Alligator mississippiensis	A0A151P8P6	IPR035076
InterPro|IPR035076_A0A151P955|Alligator_mississippiensis	Snake toxin/toxin-like domain-containing protein	8496	Alligator mississippiensis	A0A151P955	IPR035076
InterPro|IPR035076_A0A158PED4|Angiostrongylus_costaricensis	Snake toxin/toxin-like domain-containing protein	334426	Angiostrongylus costaricensis	A0A158PED4	IPR035076
InterPro|IPR035076_A0A182EH79|Onchocerca_ochengi	Snake toxin/toxin-like domain-containing protein	42157	Onchocerca ochengi	A0A182EH79	IPR035076
InterPro|IPR035076_A0A183G170|Heligmosomoides_polygyrus	Snake toxin/toxin-like domain-containing protein	6339	Heligmosomoides polygyrus	A0A183G170	IPR035076
InterPro|IPR035076_A0A193CHL2|Boiga_cynodon	Snake toxin/toxin-like domain-containing protein	39278	Boiga cynodon	A0A193CHL2	IPR035076
InterPro|IPR035076_A0A193CHL7|Boiga_irregularis	Snake toxin/toxin-like domain-containing protein	92519	Boiga irregularis	A0A193CHL7	IPR035076
InterPro|IPR035076_A0A194ARE1|Micrurus_tener	Snake toxin/toxin-like domain-containing protein	1114301	Micrurus tener	A0A194ARE1	IPR035076
InterPro|IPR035076_A0A194ASA3|Micrurus_tener	Snake toxin/toxin-like domain-containing protein	1114301	Micrurus tener	A0A194ASA3	IPR035076
InterPro|IPR035076_A0A1A6GDG2|Neotoma_lepida	UPAR/Ly6 domain-containing protein	56216	Neotoma lepida	A0A1A6GDG2	IPR035076
InterPro|IPR035076_A0A1A6GEI9|Neotoma_lepida	UPAR/Ly6 domain-containing protein	56216	Neotoma lepida	A0A1A6GEI9	IPR035076
InterPro|IPR035076_A0A1A6GES9|Neotoma_lepida	UPAR/Ly6 domain-containing protein	56216	Neotoma lepida	A0A1A6GES9	IPR035076
InterPro|IPR035076_A0A1D5PBH3|Gallus_gallus	Uncharacterized protein	9031	Gallus gallus	A0A1D5PBH3	IPR035076
InterPro|IPR035076_A0A1I7UHI7|Caenorhabditis_tropicalis	Snake toxin/toxin-like domain-containing protein	1561998	Caenorhabditis tropicalis	A0A1I7UHI7	IPR035076
InterPro|IPR035076_A0A1I7UXU8|Caenorhabditis_tropicalis	Snake toxin/toxin-like domain-containing protein	1561998	Caenorhabditis tropicalis	A0A1I7UXU8	IPR035076
InterPro|IPR035076_A0A1I7VZ37|Loa_loa	Snake toxin/toxin-like domain-containing protein	7209	Loa loa	A0A1I7VZ37	IPR035076
InterPro|IPR035076_A0A1I7XT67|Heterorhabditis_bacteriophora	Snake toxin/toxin-like domain-containing protein	37862	Heterorhabditis bacteriophora	A0A1I7XT67	IPR035076
InterPro|IPR035076_A0A1I8AG51|Steinernema_glaseri	Snake toxin/toxin-like domain-containing protein	37863	Steinernema glaseri	A0A1I8AG51	IPR035076
InterPro|IPR035076_A0A1I9G1L8|Brugia_malayi	Snake toxin/toxin-like domain-containing protein	6279	Brugia malayi	A0A1I9G1L8	IPR035076
InterPro|IPR035076_A0A1J0CQH1|Naja_naja	Snake toxin/toxin-like domain-containing protein	35670	Naja naja	A0A1J0CQH1	IPR035076
InterPro|IPR035076_A0A1L8G092|Xenopus_laevis	Snake toxin/toxin-like domain-containing protein	8355	Xenopus laevis	A0A1L8G092	IPR035076
InterPro|IPR035076_A0A1L8G093|Xenopus_laevis	UPAR/Ly6 domain-containing protein	8355	Xenopus laevis	A0A1L8G093	IPR035076
InterPro|IPR035076_A0A1L8G0B0|Xenopus_laevis	ly6/PLAUR domain-containing protein 2	8355	Xenopus laevis	A0A1L8G0B0	IPR035076
InterPro|IPR035076_A0A1L8G0B7|Xenopus_laevis	UPAR/Ly6 domain-containing protein	8355	Xenopus laevis	A0A1L8G0B7	IPR035076
InterPro|IPR035076_A0A1S3AHP4|Erinaceus_europaeus	Snake toxin/toxin-like domain-containing protein	9365	Erinaceus europaeus	A0A1S3AHP4	IPR035076
InterPro|IPR035076_A0A1S3AI47|Erinaceus_europaeus	UPAR/Ly6 domain-containing protein	9365	Erinaceus europaeus	A0A1S3AI47	IPR035076
InterPro|IPR035076_A0A1S3AIA8|Erinaceus_europaeus	Snake toxin/toxin-like domain-containing protein	9365	Erinaceus europaeus	A0A1S3AIA8	IPR035076
InterPro|IPR035076_A0A1S3FVK8|Dipodomys_ordii	UPAR/Ly6 domain-containing protein	10020	Dipodomys ordii	A0A1S3FVK8	IPR035076
InterPro|IPR035076_A0A1S3FVP1|Dipodomys_ordii	UPAR/Ly6 domain-containing protein	10020	Dipodomys ordii	A0A1S3FVP1	IPR035076
InterPro|IPR035076_A0A1S3FW38|Dipodomys_ordii	UPAR/Ly6 domain-containing protein	10020	Dipodomys ordii	A0A1S3FW38	IPR035076
InterPro|IPR035076_A0A1S3GUZ6|Dipodomys_ordii	UPAR/Ly6 domain-containing protein	10020	Dipodomys ordii	A0A1S3GUZ6	IPR035076
InterPro|IPR035076_A0A1S8WJI0|Opisthorchis_viverrini	Snake toxin/toxin-like domain-containing protein	6198	Opisthorchis viverrini	A0A1S8WJI0	IPR035076
InterPro|IPR035076_A0A1U7QU12|Mesocricetus_auratus	UPAR/Ly6 domain-containing protein	10036	Mesocricetus auratus	A0A1U7QU12	IPR035076
InterPro|IPR035076_A0A1U7R1G5|Mesocricetus_auratus	UPAR/Ly6 domain-containing protein	10036	Mesocricetus auratus	A0A1U7R1G5	IPR035076
InterPro|IPR035076_A0A1U7S4M8|Alligator_sinensis	UPAR/Ly6 domain-containing protein	38654	Alligator sinensis	A0A1U7S4M8	IPR035076
InterPro|IPR035076_A0A1U7S8L3|Alligator_sinensis	UPAR/Ly6 domain-containing protein	38654	Alligator sinensis	A0A1U7S8L3	IPR035076
InterPro|IPR035076_A0A1U7SFY4|Alligator_sinensis	UPAR/Ly6 domain-containing protein	38654	Alligator sinensis	A0A1U7SFY4	IPR035076
InterPro|IPR035076_A0A1U7SIJ4|Alligator_sinensis	Snake toxin/toxin-like domain-containing protein	38654	Alligator sinensis	A0A1U7SIJ4	IPR035076
InterPro|IPR035076_A0A1U7SIJ8|Alligator_sinensis	UPAR/Ly6 domain-containing protein	38654	Alligator sinensis	A0A1U7SIJ8	IPR035076
InterPro|IPR035076_A0A1U7TWY9|Carlito_syrichta	Snake toxin/toxin-like domain-containing protein	1868482	Carlito syrichta	A0A1U7TWY9	IPR035076
InterPro|IPR035076_A0A1U7U708|Carlito_syrichta	UPAR/Ly6 domain-containing protein	1868482	Carlito syrichta	A0A1U7U708	IPR035076
InterPro|IPR035076_A0A1U7UF73|Carlito_syrichta	UPAR/Ly6 domain-containing protein	1868482	Carlito syrichta	A0A1U7UF73	IPR035076
InterPro|IPR035076_A0A1U7V3D8|Carlito_syrichta	Snake toxin/toxin-like domain-containing protein	1868482	Carlito syrichta	A0A1U7V3D8	IPR035076
InterPro|IPR035076_A0A1U8CL48|Mesocricetus_auratus	UPAR/Ly6 domain-containing protein	10036	Mesocricetus auratus	A0A1U8CL48	IPR035076
InterPro|IPR035076_A0A1V4JVP8|Patagioenas_fasciata_monilis	UPAR/Ly6 domain-containing protein	372326	Patagioenas fasciata monilis	A0A1V4JVP8	IPR035076
InterPro|IPR035076_A0A1V4JVP9|Patagioenas_fasciata_monilis	UPAR/Ly6 domain-containing protein	372326	Patagioenas fasciata monilis	A0A1V4JVP9	IPR035076
InterPro|IPR035076_A0A1V4JVT0|Patagioenas_fasciata_monilis	UPAR/Ly6 domain-containing protein	372326	Patagioenas fasciata monilis	A0A1V4JVT0	IPR035076
InterPro|IPR035076_A0A212CE64|Cervus_elaphus_hippelaphus	UPAR/Ly6 domain-containing protein	46360	Cervus elaphus hippelaphus	A0A212CE64	IPR035076
InterPro|IPR035076_A0A212CE77|Cervus_elaphus_hippelaphus	UPAR/Ly6 domain-containing protein	46360	Cervus elaphus hippelaphus	A0A212CE77	IPR035076
InterPro|IPR035076_A0A218UGE7|Lonchura_striata_domestica	UPAR/Ly6 domain-containing protein	299123	Lonchura striata domestica	A0A218UGE7	IPR035076
InterPro|IPR035076_A0A218UH18|Lonchura_striata_domestica	Snake toxin/toxin-like domain-containing protein	299123	Lonchura striata domestica	A0A218UH18	IPR035076
InterPro|IPR035076_A0A226N036|Callipepla_squamata	UPAR/Ly6 domain-containing protein	9009	Callipepla squamata	A0A226N036	IPR035076
InterPro|IPR035076_A0A226N067|Callipepla_squamata	Snake toxin/toxin-like domain-containing protein	9009	Callipepla squamata	A0A226N067	IPR035076
InterPro|IPR035076_A0A226PDW5|Colinus_virginianus	UPAR/Ly6 domain-containing protein	9014	Colinus virginianus	A0A226PDW5	IPR035076
InterPro|IPR035076_A0A226PDY6|Colinus_virginianus	UPAR/Ly6 domain-containing protein	9014	Colinus virginianus	A0A226PDY6	IPR035076
InterPro|IPR035076_A0A226PEZ2|Colinus_virginianus	UPAR/Ly6 domain-containing protein	9014	Colinus virginianus	A0A226PEZ2	IPR035076
InterPro|IPR035076_A0A226PFN2|Colinus_virginianus	UPAR/Ly6 domain-containing protein	9014	Colinus virginianus	A0A226PFN2	IPR035076
InterPro|IPR035076_A0A250Y9E0|Castor_canadensis	UPAR/Ly6 domain-containing protein	51338	Castor canadensis	A0A250Y9E0	IPR035076
InterPro|IPR035076_A0A260Z2M6|Caenorhabditis_remanei	Snake toxin/toxin-like domain-containing protein	31234	Caenorhabditis remanei	A0A260Z2M6	IPR035076
InterPro|IPR035076_A0A260ZK47|Caenorhabditis_remanei	Snake toxin/toxin-like domain-containing protein	31234	Caenorhabditis remanei	A0A260ZK47	IPR035076
InterPro|IPR035076_A0A261AWN1|Caenorhabditis_latens	Snake toxin/toxin-like domain-containing protein	1503980	Caenorhabditis latens	A0A261AWN1	IPR035076
InterPro|IPR035076_A0A261C8U5|Caenorhabditis_latens	Snake toxin/toxin-like domain-containing protein	1503980	Caenorhabditis latens	A0A261C8U5	IPR035076
InterPro|IPR035076_A0A286XLH9|Cavia_porcellus	UPAR/Ly6 domain-containing protein	10141	Cavia porcellus	A0A286XLH9	IPR035076
InterPro|IPR035076_A0A287B109|Sus_scrofa	UPAR/Ly6 domain-containing protein	9823	Sus scrofa	A0A287B109	IPR035076
InterPro|IPR035076_A0A287BAC4|Sus_scrofa	UPAR/Ly6 domain-containing protein	9823	Sus scrofa	A0A287BAC4	IPR035076
InterPro|IPR035076_A0A287CXF4|Ictidomys_tridecemlineatus	UPAR/Ly6 domain-containing protein	43179	Ictidomys tridecemlineatus	A0A287CXF4	IPR035076
InterPro|IPR035076_A0A2A2K175|Diploscapter_pachys	Snake toxin/toxin-like domain-containing protein	2018661	Diploscapter pachys	A0A2A2K175	IPR035076
InterPro|IPR035076_A0A2A2KQL9|Diploscapter_pachys	Snake toxin/toxin-like domain-containing protein	2018661	Diploscapter pachys	A0A2A2KQL9	IPR035076
InterPro|IPR035076_A0A2A2LPJ7|Diploscapter_pachys	Snake toxin/toxin-like domain-containing protein	2018661	Diploscapter pachys	A0A2A2LPJ7	IPR035076
InterPro|IPR035076_A0A2A2LWG0|Diploscapter_pachys	Snake toxin/toxin-like domain-containing protein	2018661	Diploscapter pachys	A0A2A2LWG0	IPR035076
InterPro|IPR035076_A0A2A6BPG2|Pristionchus_pacificus	Snake toxin/toxin-like domain-containing protein	54126	Pristionchus pacificus	A0A2A6BPG2	IPR035076
InterPro|IPR035076_A0A2A6BX33|Pristionchus_pacificus	Snake toxin/toxin-like domain-containing protein	54126	Pristionchus pacificus	A0A2A6BX33	IPR035076
InterPro|IPR035076_A0A2D4H8R7|Micrurus_lemniscatus_lemniscatus	Snake toxin/toxin-like domain-containing protein	129467	Micrurus lemniscatus lemniscatus	A0A2D4H8R7	IPR035076
InterPro|IPR035076_A0A2D4H8V3|Micrurus_lemniscatus_lemniscatus	Snake toxin/toxin-like domain-containing protein	129467	Micrurus lemniscatus lemniscatus	A0A2D4H8V3	IPR035076
InterPro|IPR035076_A0A2D4HVB6|Micrurus_lemniscatus_lemniscatus	UPAR/Ly6 domain-containing protein	129467	Micrurus lemniscatus lemniscatus	A0A2D4HVB6	IPR035076
InterPro|IPR035076_A0A2D4JEH0|Micrurus_lemniscatus_lemniscatus	UPAR/Ly6 domain-containing protein	129467	Micrurus lemniscatus lemniscatus	A0A2D4JEH0	IPR035076
InterPro|IPR035076_A0A2D4M764|Micrurus_spixii	UPAR/Ly6 domain-containing protein	129469	Micrurus spixii	A0A2D4M764	IPR035076
InterPro|IPR035076_A0A2D4MS59|Micrurus_spixii	Snake toxin/toxin-like domain-containing protein	129469	Micrurus spixii	A0A2D4MS59	IPR035076
InterPro|IPR035076_A0A2D4P2Z1|Micrurus_surinamensis	Snake toxin/toxin-like domain-containing protein	129470	Micrurus surinamensis	A0A2D4P2Z1	IPR035076
InterPro|IPR035076_A0A2F0BC50|Eschrichtius_robustus	Snake toxin/toxin-like domain-containing protein	9764	Eschrichtius robustus	A0A2F0BC50	IPR035076
InterPro|IPR035076_A0A2F0BLK3|Eschrichtius_robustus	UPAR/Ly6 domain-containing protein	9764	Eschrichtius robustus	A0A2F0BLK3	IPR035076
InterPro|IPR035076_A0A2G5UGY6|Caenorhabditis_nigoni	Snake toxin/toxin-like domain-containing protein	1611254	Caenorhabditis nigoni	A0A2G5UGY6	IPR035076
InterPro|IPR035076_A0A2G5VKH8|Caenorhabditis_nigoni	Snake toxin/toxin-like domain-containing protein	1611254	Caenorhabditis nigoni	A0A2G5VKH8	IPR035076
InterPro|IPR035076_A0A2G9RB63|Lithobates_catesbeianus	UPAR/Ly6 domain-containing protein	8400	Lithobates catesbeianus	A0A2G9RB63	IPR035076
InterPro|IPR035076_A0A2G9U5I6|Teladorsagia_circumcincta	Snake toxin/toxin-like domain-containing protein	45464	Teladorsagia circumcincta	A0A2G9U5I6	IPR035076
InterPro|IPR035076_A0A2G9V2H3|Teladorsagia_circumcincta	Snake toxin/toxin-like domain-containing protein	45464	Teladorsagia circumcincta	A0A2G9V2H3	IPR035076
InterPro|IPR035076_A0A2H4N3E7|Bothrops_moojeni	Snake toxin/toxin-like domain-containing protein	98334	Bothrops moojeni	A0A2H4N3E7	IPR035076
InterPro|IPR035076_A0A2H6N490|Micrurus_lemniscatus_carvalhoi	Snake toxin/toxin-like domain-containing protein	129465	Micrurus lemniscatus carvalhoi	A0A2H6N490	IPR035076
InterPro|IPR035076_A0A2I0MWT2|Columba_livia	UPAR/Ly6 domain-containing protein	8932	Columba livia	A0A2I0MWT2	IPR035076
InterPro|IPR035076_A0A2I0MWT9|Columba_livia	Snake toxin/toxin-like domain-containing protein	8932	Columba livia	A0A2I0MWT9	IPR035076
InterPro|IPR035076_A0A2I0MWU2|Columba_livia	UPAR/Ly6 domain-containing protein	8932	Columba livia	A0A2I0MWU2	IPR035076
InterPro|IPR035076_A0A2I0MXZ3|Columba_livia	UPAR/Ly6 domain-containing protein	8932	Columba livia	A0A2I0MXZ3	IPR035076
InterPro|IPR035076_A0A2I0TLL8|Limosa_lapponica_baueri	Snake toxin/toxin-like domain-containing protein	1758121	Limosa lapponica baueri	A0A2I0TLL8	IPR035076
InterPro|IPR035076_A0A2I0TLQ1|Limosa_lapponica_baueri	UPAR/Ly6 domain-containing protein	1758121	Limosa lapponica baueri	A0A2I0TLQ1	IPR035076
InterPro|IPR035076_A0A2I0TVD9|Limosa_lapponica_baueri	Snake toxin/toxin-like domain-containing protein	1758121	Limosa lapponica baueri	A0A2I0TVD9	IPR035076
InterPro|IPR035076_A0A2I2Z8F6|Gorilla_gorilla_gorilla	UPAR/Ly6 domain-containing protein	9595	Gorilla gorilla gorilla	A0A2I2Z8F6	IPR035076
InterPro|IPR035076_A0A2I3HI63|Nomascus_leucogenys	UPAR/Ly6 domain-containing protein	61853	Nomascus leucogenys	A0A2I3HI63	IPR035076
InterPro|IPR035076_A0A2I3N4N8|Papio_anubis	UPAR/Ly6 domain-containing protein	9555	Papio anubis	A0A2I3N4N8	IPR035076
InterPro|IPR035076_A0A2J8R6V5|Pongo_abelii	UPAR/Ly6 domain-containing protein	9601	Pongo abelii	A0A2J8R6V5	IPR035076
InterPro|IPR035076_A0A2J8R6V8|Pongo_abelii	Snake toxin/toxin-like domain-containing protein	9601	Pongo abelii	A0A2J8R6V8	IPR035076
InterPro|IPR035076_A0A2K5C5Q1|Aotus_nancymaae	UPAR/Ly6 domain-containing protein	37293	Aotus nancymaae	A0A2K5C5Q1	IPR035076
InterPro|IPR035076_A0A2K5CL20|Aotus_nancymaae	UPAR/Ly6 domain-containing protein	37293	Aotus nancymaae	A0A2K5CL20	IPR035076
InterPro|IPR035076_A0A2K5CQN3|Aotus_nancymaae	Snake toxin/toxin-like domain-containing protein	37293	Aotus nancymaae	A0A2K5CQN3	IPR035076
InterPro|IPR035076_A0A2K5EV11|Aotus_nancymaae	UPAR/Ly6 domain-containing protein	37293	Aotus nancymaae	A0A2K5EV11	IPR035076
InterPro|IPR035076_A0A2K5JVN0|Colobus_angolensis_palliatus	UPAR/Ly6 domain-containing protein	336983	Colobus angolensis palliatus	A0A2K5JVN0	IPR035076
InterPro|IPR035076_A0A2K5KW88|Cercocebus_atys	UPAR/Ly6 domain-containing protein	9531	Cercocebus atys	A0A2K5KW88	IPR035076
InterPro|IPR035076_A0A2K5P862|Cercocebus_atys	UPAR/Ly6 domain-containing protein	9531	Cercocebus atys	A0A2K5P862	IPR035076
InterPro|IPR035076_A0A2K5PH04|Cebus_imitator	UPAR/Ly6 domain-containing protein	2715852	Cebus imitator	A0A2K5PH04	IPR035076
InterPro|IPR035076_A0A2K5R8S9|Cebus_imitator	UPAR/Ly6 domain-containing protein	2715852	Cebus imitator	A0A2K5R8S9	IPR035076
InterPro|IPR035076_A0A2K5S878|Cebus_imitator	UPAR/Ly6 domain-containing protein	2715852	Cebus imitator	A0A2K5S878	IPR035076
InterPro|IPR035076_A0A2K5W0X5|Macaca_fascicularis	UPAR/Ly6 domain-containing protein	9541	Macaca fascicularis	A0A2K5W0X5	IPR035076
InterPro|IPR035076_A0A2K5XFH3|Mandrillus_leucophaeus	UPAR/Ly6 domain-containing protein	9568	Mandrillus leucophaeus	A0A2K5XFH3	IPR035076
InterPro|IPR035076_A0A2K5ZTF0|Mandrillus_leucophaeus	UPAR/Ly6 domain-containing protein	9568	Mandrillus leucophaeus	A0A2K5ZTF0	IPR035076
InterPro|IPR035076_A0A2K6BZ37|Macaca_nemestrina	UPAR/Ly6 domain-containing protein	9545	Macaca nemestrina	A0A2K6BZ37	IPR035076
InterPro|IPR035076_A0A2K6DK19|Macaca_nemestrina	UPAR/Ly6 domain-containing protein	9545	Macaca nemestrina	A0A2K6DK19	IPR035076
InterPro|IPR035076_A0A2K6G435|Propithecus_coquereli	UPAR/Ly6 domain-containing protein	379532	Propithecus coquereli	A0A2K6G435	IPR035076
InterPro|IPR035076_A0A2K6G8R2|Propithecus_coquereli	UPAR/Ly6 domain-containing protein	379532	Propithecus coquereli	A0A2K6G8R2	IPR035076
InterPro|IPR035076_A0A2K6KBJ6|Rhinopithecus_bieti	UPAR/Ly6 domain-containing protein	61621	Rhinopithecus bieti	A0A2K6KBJ6	IPR035076
InterPro|IPR035076_A0A2K6KPA4|Rhinopithecus_bieti	UPAR/Ly6 domain-containing protein	61621	Rhinopithecus bieti	A0A2K6KPA4	IPR035076
InterPro|IPR035076_A0A2K6QBM7|Rhinopithecus_roxellana	UPAR/Ly6 domain-containing protein	61622	Rhinopithecus roxellana	A0A2K6QBM7	IPR035076
InterPro|IPR035076_A0A2K6SXN9|Saimiri_boliviensis_boliviensis	UPAR/Ly6 domain-containing protein	39432	Saimiri boliviensis boliviensis	A0A2K6SXN9	IPR035076
InterPro|IPR035076_A0A2K6UB95|Saimiri_boliviensis_boliviensis	Snake toxin/toxin-like domain-containing protein	39432	Saimiri boliviensis boliviensis	A0A2K6UB95	IPR035076
InterPro|IPR035076_A0A2L1DHC5|Passerina_cyanea	Snake toxin/toxin-like domain-containing protein	84843	Passerina cyanea	A0A2L1DHC5	IPR035076
InterPro|IPR035076_A0A2L1DHC8|Passer_domesticus	Snake toxin/toxin-like domain-containing protein	48849	Passer domesticus	A0A2L1DHC8	IPR035076
InterPro|IPR035076_A0A2L1DHD0|Fringilla_coelebs	Snake toxin/toxin-like domain-containing protein	37598	Fringilla coelebs	A0A2L1DHD0	IPR035076
InterPro|IPR035076_A0A2L1DHD1|Mimus_polyglottos	Snake toxin/toxin-like domain-containing protein	60713	Mimus polyglottos	A0A2L1DHD1	IPR035076
InterPro|IPR035076_A0A2L1DHD8|Sturnus_vulgaris	Snake toxin/toxin-like domain-containing protein	9172	Sturnus vulgaris	A0A2L1DHD8	IPR035076
InterPro|IPR035076_A0A2L1DHD9|Agelaius_phoeniceus	Snake toxin/toxin-like domain-containing protein	39638	Agelaius phoeniceus	A0A2L1DHD9	IPR035076
InterPro|IPR035076_A0A2L1DHE0|Agelaius_phoeniceus	Snake toxin/toxin-like domain-containing protein	39638	Agelaius phoeniceus	A0A2L1DHE0	IPR035076
InterPro|IPR035076_A0A2L1DHE1|Molothrus_ater	Snake toxin/toxin-like domain-containing protein	84834	Molothrus ater	A0A2L1DHE1	IPR035076
InterPro|IPR035076_A0A2L1DHE9|Poecile_atricapillus	Snake toxin/toxin-like domain-containing protein	48891	Poecile atricapillus	A0A2L1DHE9	IPR035076
InterPro|IPR035076_A0A2L1DHF2|Poecile_atricapillus	Snake toxin/toxin-like domain-containing protein	48891	Poecile atricapillus	A0A2L1DHF2	IPR035076
InterPro|IPR035076_A0A2P4SPP3|Bambusicola_thoracicus	UPAR/Ly6 domain-containing protein	9083	Bambusicola thoracicus	A0A2P4SPP3	IPR035076
InterPro|IPR035076_A0A2P4SSD7|Bambusicola_thoracicus	Snake toxin/toxin-like domain-containing protein	9083	Bambusicola thoracicus	A0A2P4SSD7	IPR035076
InterPro|IPR035076_A0A2P4T595|Bambusicola_thoracicus	UPAR/Ly6 domain-containing protein	9083	Bambusicola thoracicus	A0A2P4T595	IPR035076
InterPro|IPR035076_A0A2P4T5A1|Bambusicola_thoracicus	Snake toxin/toxin-like domain-containing protein	9083	Bambusicola thoracicus	A0A2P4T5A1	IPR035076
InterPro|IPR035076_A0A2P4VTG0|Caenorhabditis_remanei	Snake toxin/toxin-like domain-containing protein	31234	Caenorhabditis remanei	A0A2P4VTG0	IPR035076
InterPro|IPR035076_A0A2R8P619|Callithrix_jacchus	Snake toxin/toxin-like domain-containing protein	9483	Callithrix jacchus	A0A2R8P619	IPR035076
InterPro|IPR035076_A0A2R8ZM16|Pan_paniscus	UPAR/Ly6 domain-containing protein	9597	Pan paniscus	A0A2R8ZM16	IPR035076
InterPro|IPR035076_A0A2R9BDR1|Pan_paniscus	UPAR/Ly6 domain-containing protein	9597	Pan paniscus	A0A2R9BDR1	IPR035076
InterPro|IPR035076_A0A2U3V4C9|Tursiops_truncatus	UPAR/Ly6 domain-containing protein	9739	Tursiops truncatus	A0A2U3V4C9	IPR035076
InterPro|IPR035076_A0A2U3WB65|Odobenus_rosmarus_divergens	UPAR/Ly6 domain-containing protein	9708	Odobenus rosmarus divergens	A0A2U3WB65	IPR035076
InterPro|IPR035076_A0A2U3YRE4|Leptonychotes_weddellii	UPAR/Ly6 domain-containing protein	9713	Leptonychotes weddellii	A0A2U3YRE4	IPR035076
InterPro|IPR035076_A0A2U3YRF0|Leptonychotes_weddellii	UPAR/Ly6 domain-containing protein	9713	Leptonychotes weddellii	A0A2U3YRF0	IPR035076
InterPro|IPR035076_A0A2U3YU38|Leptonychotes_weddellii	Snake toxin/toxin-like domain-containing protein	9713	Leptonychotes weddellii	A0A2U3YU38	IPR035076
InterPro|IPR035076_A0A2Y9E5J5|Trichechus_manatus_latirostris	UPAR/Ly6 domain-containing protein	127582	Trichechus manatus latirostris	A0A2Y9E5J5	IPR035076
InterPro|IPR035076_A0A2Y9E5M7|Trichechus_manatus_latirostris	UPAR/Ly6 domain-containing protein	127582	Trichechus manatus latirostris	A0A2Y9E5M7	IPR035076
InterPro|IPR035076_A0A2Y9FBI7|Physeter_macrocephalus	UPAR/Ly6 domain-containing protein	9755	Physeter macrocephalus	A0A2Y9FBI7	IPR035076
InterPro|IPR035076_A0A2Y9FBS2|Physeter_macrocephalus	UPAR/Ly6 domain-containing protein	9755	Physeter macrocephalus	A0A2Y9FBS2	IPR035076
InterPro|IPR035076_A0A2Y9GXX0|Neomonachus_schauinslandi	UPAR/Ly6 domain-containing protein	29088	Neomonachus schauinslandi	A0A2Y9GXX0	IPR035076
InterPro|IPR035076_A0A2Y9H3L3|Neomonachus_schauinslandi	UPAR/Ly6 domain-containing protein	29088	Neomonachus schauinslandi	A0A2Y9H3L3	IPR035076
InterPro|IPR035076_A0A2Y9JAL2|Enhydra_lutris_kenyoni	UPAR/Ly6 domain-containing protein	391180	Enhydra lutris kenyoni	A0A2Y9JAL2	IPR035076
InterPro|IPR035076_A0A2Y9JB28|Enhydra_lutris_kenyoni	UPAR/Ly6 domain-containing protein	391180	Enhydra lutris kenyoni	A0A2Y9JB28	IPR035076
InterPro|IPR035076_A0A2Y9JDG9|Enhydra_lutris_kenyoni	UPAR/Ly6 domain-containing protein	391180	Enhydra lutris kenyoni	A0A2Y9JDG9	IPR035076
InterPro|IPR035076_A0A2Y9JIQ7|Enhydra_lutris_kenyoni	UPAR/Ly6 domain-containing protein	391180	Enhydra lutris kenyoni	A0A2Y9JIQ7	IPR035076
InterPro|IPR035076_A0A2Y9JIU7|Enhydra_lutris_kenyoni	UPAR/Ly6 domain-containing protein	391180	Enhydra lutris kenyoni	A0A2Y9JIU7	IPR035076
InterPro|IPR035076_A0A2Y9LNC7|Delphinapterus_leucas	UPAR/Ly6 domain-containing protein	9749	Delphinapterus leucas	A0A2Y9LNC7	IPR035076
InterPro|IPR035076_A0A2Y9LR86|Delphinapterus_leucas	UPAR/Ly6 domain-containing protein	9749	Delphinapterus leucas	A0A2Y9LR86	IPR035076
InterPro|IPR035076_A0A2Z4N9R7|Boiga_irregularis	Snake toxin/toxin-like domain-containing protein	92519	Boiga irregularis	A0A2Z4N9R7	IPR035076
InterPro|IPR035076_A0A2Z4N9U3|Boiga_irregularis	Snake toxin/toxin-like domain-containing protein	92519	Boiga irregularis	A0A2Z4N9U3	IPR035076
InterPro|IPR035076_A0A2Z4N9U6|Boiga_irregularis	Snake toxin/toxin-like domain-containing protein	92519	Boiga irregularis	A0A2Z4N9U6	IPR035076
InterPro|IPR035076_A0A2Z4N9V0|Boiga_irregularis	Snake toxin/toxin-like domain-containing protein	92519	Boiga irregularis	A0A2Z4N9V0	IPR035076
InterPro|IPR035076_A0A2Z4N9W8|Boiga_irregularis	Snake toxin/toxin-like domain-containing protein	92519	Boiga irregularis	A0A2Z4N9W8	IPR035076
InterPro|IPR035076_A0A2Z4N9Y9|Boiga_irregularis	Snake toxin/toxin-like domain-containing protein	92519	Boiga irregularis	A0A2Z4N9Y9	IPR035076
InterPro|IPR035076_A0A2Z4N9Z2|Boiga_irregularis	Snake toxin/toxin-like domain-containing protein	92519	Boiga irregularis	A0A2Z4N9Z2	IPR035076
InterPro|IPR035076_A0A2Z4N9Z6|Boiga_irregularis	Snake toxin/toxin-like domain-containing protein	92519	Boiga irregularis	A0A2Z4N9Z6	IPR035076
InterPro|IPR035076_A0A2Z4NA13|Boiga_irregularis	Snake toxin/toxin-like domain-containing protein	92519	Boiga irregularis	A0A2Z4NA13	IPR035076
InterPro|IPR035076_A0A2Z4NA19|Boiga_irregularis	Snake toxin/toxin-like domain-containing protein	92519	Boiga irregularis	A0A2Z4NA19	IPR035076
InterPro|IPR035076_A0A315WD34|Gambusia_affinis	UPAR/Ly6 domain-containing protein	33528	Gambusia affinis	A0A315WD34	IPR035076
InterPro|IPR035076_A0A337RWP8|Felis_catus	UPAR/Ly6 domain-containing protein	9685	Felis catus	A0A337RWP8	IPR035076
InterPro|IPR035076_A0A340XZ76|Lipotes_vexillifer	UPAR/Ly6 domain-containing protein	118797	Lipotes vexillifer	A0A340XZ76	IPR035076
InterPro|IPR035076_A0A341B2Q2|Neophocaena_asiaeorientalis_asiaeorientalis	UPAR/Ly6 domain-containing protein	1706337	Neophocaena asiaeorientalis asiaeorientalis	A0A341B2Q2	IPR035076
InterPro|IPR035076_A0A341B4E4|Neophocaena_asiaeorientalis_asiaeorientalis	UPAR/Ly6 domain-containing protein	1706337	Neophocaena asiaeorientalis asiaeorientalis	A0A341B4E4	IPR035076
InterPro|IPR035076_A0A346CIA8|Spilotes_sulphureus	Snake toxin/toxin-like domain-containing protein	1899469	Spilotes sulphureus	A0A346CIA8	IPR035076
InterPro|IPR035076_A0A368FPY0|Ancylostoma_caninum	Snake toxin/toxin-like domain-containing protein	29170	Ancylostoma caninum	A0A368FPY0	IPR035076
InterPro|IPR035076_A0A383YVW3|Balaenoptera_acutorostrata_scammoni	UPAR/Ly6 domain-containing protein	310752	Balaenoptera acutorostrata scammoni	A0A383YVW3	IPR035076
InterPro|IPR035076_A0A384CS19|Ursus_maritimus	UPAR/Ly6 domain-containing protein	29073	Ursus maritimus	A0A384CS19	IPR035076
InterPro|IPR035076_A0A3B5LYA3|Xiphophorus_couchianus	UPAR/Ly6 domain-containing protein	32473	Xiphophorus couchianus	A0A3B5LYA3	IPR035076
InterPro|IPR035076_A0A3B5MB32|Xiphophorus_couchianus	UPAR/Ly6 domain-containing protein	32473	Xiphophorus couchianus	A0A3B5MB32	IPR035076
InterPro|IPR035076_A0A3B5R0A1|Xiphophorus_maculatus	UPAR/Ly6 domain-containing protein	8083	Xiphophorus maculatus	A0A3B5R0A1	IPR035076
InterPro|IPR035076_A0A3L8T114|Chloebia_gouldiae	UPAR/Ly6 domain-containing protein	44316	Chloebia gouldiae	A0A3L8T114	IPR035076
InterPro|IPR035076_A0A3L8T146|Chloebia_gouldiae	UPAR/Ly6 domain-containing protein	44316	Chloebia gouldiae	A0A3L8T146	IPR035076
InterPro|IPR035076_A0A3L8T1I0|Chloebia_gouldiae	UPAR/Ly6 domain-containing protein	44316	Chloebia gouldiae	A0A3L8T1I0	IPR035076
InterPro|IPR035076_A0A3L8T1I3|Chloebia_gouldiae	UPAR/Ly6 domain-containing protein	44316	Chloebia gouldiae	A0A3L8T1I3	IPR035076
InterPro|IPR035076_A0A3M0KNA8|Hirundo_rustica_rustica	UPAR/Ly6 domain-containing protein	333673	Hirundo rustica rustica	A0A3M0KNA8	IPR035076
InterPro|IPR035076_A0A3M0KNA9|Hirundo_rustica_rustica	UPAR/Ly6 domain-containing protein	333673	Hirundo rustica rustica	A0A3M0KNA9	IPR035076
InterPro|IPR035076_A0A3M0KNS9|Hirundo_rustica_rustica	UPAR/Ly6 domain-containing protein	333673	Hirundo rustica rustica	A0A3M0KNS9	IPR035076
InterPro|IPR035076_A0A3M0KTJ0|Hirundo_rustica_rustica	UPAR/Ly6 domain-containing protein	333673	Hirundo rustica rustica	A0A3M0KTJ0	IPR035076
InterPro|IPR035076_A0A3M7PIG9|Brachionus_plicatilis	Snake toxin/toxin-like domain-containing protein	10195	Brachionus plicatilis	A0A3M7PIG9	IPR035076
InterPro|IPR035076_A0A3M7PKT0|Brachionus_plicatilis	UPAR/Ly6 domain-containing protein	10195	Brachionus plicatilis	A0A3M7PKT0	IPR035076
InterPro|IPR035076_A0A3M7Q6P4|Brachionus_plicatilis	Snake toxin/toxin-like domain-containing protein	10195	Brachionus plicatilis	A0A3M7Q6P4	IPR035076
InterPro|IPR035076_A0A3N0YV41|Anabarilius_grahami	UPAR/Ly6 domain-containing protein	495550	Anabarilius grahami	A0A3N0YV41	IPR035076
InterPro|IPR035076_A0A3N0YV69|Anabarilius_grahami	UPAR/Ly6 domain-containing protein	495550	Anabarilius grahami	A0A3N0YV69	IPR035076
InterPro|IPR035076_A0A3P7IUE3|Strongylus_vulgaris	Snake toxin/toxin-like domain-containing protein	40348	Strongylus vulgaris	A0A3P7IUE3	IPR035076
InterPro|IPR035076_A0A3P7Q1J0|Dracunculus_medinensis	Snake toxin/toxin-like domain-containing protein	318479	Dracunculus medinensis	A0A3P7Q1J0	IPR035076
InterPro|IPR035076_A0A3P9N8U6|Poecilia_reticulata	UPAR/Ly6 domain-containing protein	8081	Poecilia reticulata	A0A3P9N8U6	IPR035076
InterPro|IPR035076_A0A3P9P1D9|Poecilia_reticulata	UPAR/Ly6 domain-containing protein	8081	Poecilia reticulata	A0A3P9P1D9	IPR035076
InterPro|IPR035076_A0A3Q2HTJ0|Equus_caballus	UPAR/Ly6 domain-containing protein	9796	Equus caballus	A0A3Q2HTJ0	IPR035076
InterPro|IPR035076_A0A3Q2I773|Equus_caballus	UPAR/Ly6 domain-containing protein	9796	Equus caballus	A0A3Q2I773	IPR035076
InterPro|IPR035076_A0A3Q2L1G7|Equus_caballus	UPAR/Ly6 domain-containing protein	9796	Equus caballus	A0A3Q2L1G7	IPR035076
InterPro|IPR035076_A0A3Q7QDY9|Callorhinus_ursinus	UPAR/Ly6 domain-containing protein	34884	Callorhinus ursinus	A0A3Q7QDY9	IPR035076
InterPro|IPR035076_A0A3Q7QFP3|Callorhinus_ursinus	UPAR/Ly6 domain-containing protein	34884	Callorhinus ursinus	A0A3Q7QFP3	IPR035076
InterPro|IPR035076_A0A3Q7QGI3|Callorhinus_ursinus	Snake toxin/toxin-like domain-containing protein	34884	Callorhinus ursinus	A0A3Q7QGI3	IPR035076
InterPro|IPR035076_A0A3Q7R3H1|Vulpes_vulpes	UPAR/Ly6 domain-containing protein	9627	Vulpes vulpes	A0A3Q7R3H1	IPR035076
InterPro|IPR035076_A0A3Q7RFA1|Vulpes_vulpes	UPAR/Ly6 domain-containing protein	9627	Vulpes vulpes	A0A3Q7RFA1	IPR035076
InterPro|IPR035076_A0A452CQ16|Balaenoptera_acutorostrata_scammoni	UPAR/Ly6 domain-containing protein	310752	Balaenoptera acutorostrata scammoni	A0A452CQ16	IPR035076
InterPro|IPR035076_A0A452EJA0|Capra_hircus	UPAR/Ly6 domain-containing protein	9925	Capra hircus	A0A452EJA0	IPR035076
InterPro|IPR035076_A0A452H3Z6|Gopherus_agassizii	UPAR/Ly6 domain-containing protein	38772	Gopherus agassizii	A0A452H3Z6	IPR035076
InterPro|IPR035076_A0A452H461|Gopherus_agassizii	UPAR/Ly6 domain-containing protein	38772	Gopherus agassizii	A0A452H461	IPR035076
InterPro|IPR035076_A0A452H4A4|Gopherus_agassizii	Snake toxin/toxin-like domain-containing protein	38772	Gopherus agassizii	A0A452H4A4	IPR035076
InterPro|IPR035076_A0A452I250|Gopherus_agassizii	UPAR/Ly6 domain-containing protein	38772	Gopherus agassizii	A0A452I250	IPR035076
InterPro|IPR035076_A0A452I274|Gopherus_agassizii	UPAR/Ly6 domain-containing protein	38772	Gopherus agassizii	A0A452I274	IPR035076
InterPro|IPR035076_A0A452ILP5|Gopherus_agassizii	UPAR/Ly6 domain-containing protein	38772	Gopherus agassizii	A0A452ILP5	IPR035076
InterPro|IPR035076_A0A452ILU8|Gopherus_agassizii	UPAR/Ly6 domain-containing protein	38772	Gopherus agassizii	A0A452ILU8	IPR035076
InterPro|IPR035076_A0A452RVP3|Ursus_americanus	UPAR/Ly6 domain-containing protein	9643	Ursus americanus	A0A452RVP3	IPR035076
InterPro|IPR035076_A0A452RVV5|Ursus_americanus	UPAR/Ly6 domain-containing protein	9643	Ursus americanus	A0A452RVV5	IPR035076
InterPro|IPR035076_A0A452V3N4|Ursus_maritimus	UPAR/Ly6 domain-containing protein	29073	Ursus maritimus	A0A452V3N4	IPR035076
InterPro|IPR035076_A0A452V3R0|Ursus_maritimus	UPAR/Ly6 domain-containing protein	29073	Ursus maritimus	A0A452V3R0	IPR035076
InterPro|IPR035076_A0A484GPZ7|Sousa_chinensis	UPAR/Ly6 domain-containing protein	103600	Sousa chinensis	A0A484GPZ7	IPR035076
InterPro|IPR035076_A0A484GQV8|Sousa_chinensis	Snake toxin/toxin-like domain-containing protein	103600	Sousa chinensis	A0A484GQV8	IPR035076
InterPro|IPR035076_A0A485PX75|Lynx_pardinus	UPAR/Ly6 domain-containing protein	191816	Lynx pardinus	A0A485PX75	IPR035076
InterPro|IPR035076_A0A493TX52|Anas_platyrhynchos_platyrhynchos	UPAR/Ly6 domain-containing protein	8840	Anas platyrhynchos platyrhynchos	A0A493TX52	IPR035076
InterPro|IPR035076_A0A493TZM5|Anas_platyrhynchos_platyrhynchos	UPAR/Ly6 domain-containing protein	8840	Anas platyrhynchos platyrhynchos	A0A493TZM5	IPR035076
InterPro|IPR035076_A0A498LT07|Labeo_rohita	Snake toxin/toxin-like domain-containing protein	84645	Labeo rohita	A0A498LT07	IPR035076
InterPro|IPR035076_A0A498MKX1|Labeo_rohita	UPAR/Ly6 domain-containing protein	84645	Labeo rohita	A0A498MKX1	IPR035076
InterPro|IPR035076_A0A498NGS1|Labeo_rohita	UPAR/Ly6 domain-containing protein	84645	Labeo rohita	A0A498NGS1	IPR035076
InterPro|IPR035076_A0A4D9E3P7|Platysternon_megacephalum	UPAR/Ly6 domain-containing protein	55544	Platysternon megacephalum	A0A4D9E3P7	IPR035076
InterPro|IPR035076_A0A4E9F6G7|Brugia_malayi	Snake toxin/toxin-like domain-containing protein	6279	Brugia malayi	A0A4E9F6G7	IPR035076
InterPro|IPR035076_A0A4S2L018|Opisthorchis_felineus	Snake toxin/toxin-like domain-containing protein	147828	Opisthorchis felineus	A0A4S2L018	IPR035076
InterPro|IPR035076_A0A4U1F4M5|Monodon_monoceros	UPAR/Ly6 domain-containing protein	40151	Monodon monoceros	A0A4U1F4M5	IPR035076
InterPro|IPR035076_A0A4U1F4W8|Monodon_monoceros	UPAR/Ly6 domain-containing protein	40151	Monodon monoceros	A0A4U1F4W8	IPR035076
InterPro|IPR035076_A0A4U5MQN2|Steinernema_carpocapsae	Snake toxin/toxin-like domain-containing protein	34508	Steinernema carpocapsae	A0A4U5MQN2	IPR035076
InterPro|IPR035076_A0A4W2C2V3|Bos_indicus_x_Bos_taurus	UPAR/Ly6 domain-containing protein	30522	Bos indicus x Bos taurus	A0A4W2C2V3	IPR035076
InterPro|IPR035076_A0A4W2C5H3|Bos_indicus_x_Bos_taurus	UPAR/Ly6 domain-containing protein	30522	Bos indicus x Bos taurus	A0A4W2C5H3	IPR035076
InterPro|IPR035076_A0A4W2CL51|Bos_indicus_x_Bos_taurus	UPAR/Ly6 domain-containing protein	30522	Bos indicus x Bos taurus	A0A4W2CL51	IPR035076
InterPro|IPR035076_A0A4W2F4W1|Bos_indicus_x_Bos_taurus	UPAR/Ly6 domain-containing protein	30522	Bos indicus x Bos taurus	A0A4W2F4W1	IPR035076
InterPro|IPR035076_A0A4X1SDC1|Sus_scrofa	UPAR/Ly6 domain-containing protein	9823	Sus scrofa	A0A4X1SDC1	IPR035076
InterPro|IPR035076_A0A4X1SDC5|Sus_scrofa	UPAR/Ly6 domain-containing protein	9823	Sus scrofa	A0A4X1SDC5	IPR035076
InterPro|IPR035076_A0A4X2K2K4|Vombatus_ursinus	Snake toxin/toxin-like domain-containing protein	29139	Vombatus ursinus	A0A4X2K2K4	IPR035076
InterPro|IPR035076_A0A4X2LGR9|Vombatus_ursinus	UPAR/Ly6 domain-containing protein	29139	Vombatus ursinus	A0A4X2LGR9	IPR035076
InterPro|IPR035076_A0A4X2LGS7|Vombatus_ursinus	UPAR/Ly6 domain-containing protein	29139	Vombatus ursinus	A0A4X2LGS7	IPR035076
InterPro|IPR035076_A0A4X2LJP8|Vombatus_ursinus	UPAR/Ly6 domain-containing protein	29139	Vombatus ursinus	A0A4X2LJP8	IPR035076
InterPro|IPR035076_A0A4X2LQT7|Vombatus_ursinus	UPAR/Ly6 domain-containing protein	29139	Vombatus ursinus	A0A4X2LQT7	IPR035076
InterPro|IPR035076_A0A4Z2CML1|Schistosoma_japonicum	Snake toxin/toxin-like domain-containing protein	6182	Schistosoma japonicum	A0A4Z2CML1	IPR035076
InterPro|IPR035076_A0A5F4VQR2|Callithrix_jacchus	UPAR/Ly6 domain-containing protein	9483	Callithrix jacchus	A0A5F4VQR2	IPR035076
InterPro|IPR035076_A0A5F5PHG4|Equus_caballus	UPAR/Ly6 domain-containing protein	9796	Equus caballus	A0A5F5PHG4	IPR035076
InterPro|IPR035076_A0A5F7ZL24|Macaca_mulatta	UPAR/Ly6 domain-containing protein	9544	Macaca mulatta	A0A5F7ZL24	IPR035076
InterPro|IPR035076_A0A5F8A4Z2|Macaca_mulatta	UPAR/Ly6 domain-containing protein	9544	Macaca mulatta	A0A5F8A4Z2	IPR035076
InterPro|IPR035076_A0A5F8GZR6|Monodelphis_domestica	Snake toxin/toxin-like domain-containing protein	13616	Monodelphis domestica	A0A5F8GZR6	IPR035076
InterPro|IPR035076_A0A5K1IB80|Caenorhabditis_elegans	Snake toxin/toxin-like domain-containing protein	6239	Caenorhabditis elegans	A0A5K1IB80	IPR035076
InterPro|IPR035076_A0A5N3W8U0|Muntiacus_muntjak	UPAR/Ly6 domain-containing protein	9888	Muntiacus muntjak	A0A5N3W8U0	IPR035076
InterPro|IPR035076_A0A5N3W9G5|Muntiacus_muntjak	UPAR/Ly6 domain-containing protein	9888	Muntiacus muntjak	A0A5N3W9G5	IPR035076
InterPro|IPR035076_A0A5N3WAD4|Muntiacus_muntjak	UPAR/Ly6 domain-containing protein	9888	Muntiacus muntjak	A0A5N3WAD4	IPR035076
InterPro|IPR035076_A0A5N3XE22|Muntiacus_reevesi	UPAR/Ly6 domain-containing protein	9886	Muntiacus reevesi	A0A5N3XE22	IPR035076
InterPro|IPR035076_A0A5N3XEC3|Muntiacus_reevesi	UPAR/Ly6 domain-containing protein	9886	Muntiacus reevesi	A0A5N3XEC3	IPR035076
InterPro|IPR035076_A0A5N3XGA0|Muntiacus_reevesi	UPAR/Ly6 domain-containing protein	9886	Muntiacus reevesi	A0A5N3XGA0	IPR035076
InterPro|IPR035076_A0A5N4CGY1|Camelus_dromedarius	UPAR/Ly6 domain-containing protein	9838	Camelus dromedarius	A0A5N4CGY1	IPR035076
InterPro|IPR035076_A0A5N4CH13|Camelus_dromedarius	UPAR/Ly6 domain-containing protein	9838	Camelus dromedarius	A0A5N4CH13	IPR035076
InterPro|IPR035076_A0A5N4CH58|Camelus_dromedarius	UPAR/Ly6 domain-containing protein	9838	Camelus dromedarius	A0A5N4CH58	IPR035076
InterPro|IPR035076_A0A643BR53|Balaenoptera_physalus	UPAR/Ly6 domain-containing protein	9770	Balaenoptera physalus	A0A643BR53	IPR035076
InterPro|IPR035076_A0A663E1J0|Aquila_chrysaetos_chrysaetos	UPAR/Ly6 domain-containing protein	223781	Aquila chrysaetos chrysaetos	A0A663E1J0	IPR035076
InterPro|IPR035076_A0A663E1P1|Aquila_chrysaetos_chrysaetos	UPAR/Ly6 domain-containing protein	223781	Aquila chrysaetos chrysaetos	A0A663E1P1	IPR035076
InterPro|IPR035076_A0A663E225|Aquila_chrysaetos_chrysaetos	Snake toxin/toxin-like domain-containing protein	223781	Aquila chrysaetos chrysaetos	A0A663E225	IPR035076
InterPro|IPR035076_A0A663E235|Aquila_chrysaetos_chrysaetos	UPAR/Ly6 domain-containing protein	223781	Aquila chrysaetos chrysaetos	A0A663E235	IPR035076
InterPro|IPR035076_A0A663LQP2|Athene_cunicularia	UPAR/Ly6 domain-containing protein	194338	Athene cunicularia	A0A663LQP2	IPR035076
InterPro|IPR035076_A0A663LQP5|Athene_cunicularia	UPAR/Ly6 domain-containing protein	194338	Athene cunicularia	A0A663LQP5	IPR035076
InterPro|IPR035076_A0A663LQS5|Athene_cunicularia	UPAR/Ly6 domain-containing protein	194338	Athene cunicularia	A0A663LQS5	IPR035076
InterPro|IPR035076_A0A667HUJ7|Lynx_canadensis	UPAR/Ly6 domain-containing protein	61383	Lynx canadensis	A0A667HUJ7	IPR035076
InterPro|IPR035076_A0A667HUN2|Lynx_canadensis	UPAR/Ly6 domain-containing protein	61383	Lynx canadensis	A0A667HUN2	IPR035076
InterPro|IPR035076_A0A667IAE4|Lynx_canadensis	UPAR/Ly6 domain-containing protein	61383	Lynx canadensis	A0A667IAE4	IPR035076
InterPro|IPR035076_A0A667IDK0|Lynx_canadensis	UPAR/Ly6 domain-containing protein	61383	Lynx canadensis	A0A667IDK0	IPR035076
InterPro|IPR035076_A0A668T0A1|Oreochromis_aureus	UPAR/Ly6 domain-containing protein	47969	Oreochromis aureus	A0A668T0A1	IPR035076
InterPro|IPR035076_A0A668TVL3|Oreochromis_aureus	UPAR/Ly6 domain-containing protein	47969	Oreochromis aureus	A0A668TVL3	IPR035076
InterPro|IPR035076_A0A669E0K5|Oreochromis_niloticus	UPAR/Ly6 domain-containing protein	8128	Oreochromis niloticus	A0A669E0K5	IPR035076
InterPro|IPR035076_A0A669FA48|Oreochromis_niloticus	UPAR/Ly6 domain-containing protein	8128	Oreochromis niloticus	A0A669FA48	IPR035076
InterPro|IPR035076_A0A669P8S2|Phasianus_colchicus	UPAR/Ly6 domain-containing protein	9054	Phasianus colchicus	A0A669P8S2	IPR035076
InterPro|IPR035076_A0A669P8S7|Phasianus_colchicus	UPAR/Ly6 domain-containing protein	9054	Phasianus colchicus	A0A669P8S7	IPR035076
InterPro|IPR035076_A0A669PD69|Phasianus_colchicus	UPAR/Ly6 domain-containing protein	9054	Phasianus colchicus	A0A669PD69	IPR035076
InterPro|IPR035076_A0A669PG07|Phasianus_colchicus	UPAR/Ly6 domain-containing protein	9054	Phasianus colchicus	A0A669PG07	IPR035076
InterPro|IPR035076_A0A669PG10|Phasianus_colchicus	UPAR/Ly6 domain-containing protein	9054	Phasianus colchicus	A0A669PG10	IPR035076
InterPro|IPR035076_A0A670I9C8|Podarcis_muralis	UPAR/Ly6 domain-containing protein	64176	Podarcis muralis	A0A670I9C8	IPR035076
InterPro|IPR035076_A0A670I9D7|Podarcis_muralis	Snake toxin/toxin-like domain-containing protein	64176	Podarcis muralis	A0A670I9D7	IPR035076
InterPro|IPR035076_A0A670I9L5|Podarcis_muralis	UPAR/Ly6 domain-containing protein	64176	Podarcis muralis	A0A670I9L5	IPR035076
InterPro|IPR035076_A0A670I9N6|Podarcis_muralis	Snake toxin/toxin-like domain-containing protein	64176	Podarcis muralis	A0A670I9N6	IPR035076
InterPro|IPR035076_A0A670I9Q0|Podarcis_muralis	Snake toxin/toxin-like domain-containing protein	64176	Podarcis muralis	A0A670I9Q0	IPR035076
InterPro|IPR035076_A0A670I9Q4|Podarcis_muralis	Snake toxin/toxin-like domain-containing protein	64176	Podarcis muralis	A0A670I9Q4	IPR035076
InterPro|IPR035076_A0A670I9W4|Podarcis_muralis	Snake toxin/toxin-like domain-containing protein	64176	Podarcis muralis	A0A670I9W4	IPR035076
InterPro|IPR035076_A0A670ZVF9|Pseudonaja_textilis	Snake toxin/toxin-like domain-containing protein	8673	Pseudonaja textilis	A0A670ZVF9	IPR035076
InterPro|IPR035076_A0A670ZVG3|Pseudonaja_textilis	UPAR/Ly6 domain-containing protein	8673	Pseudonaja textilis	A0A670ZVG3	IPR035076
InterPro|IPR035076_A0A670ZVT6|Pseudonaja_textilis	UPAR/Ly6 domain-containing protein	8673	Pseudonaja textilis	A0A670ZVT6	IPR035076
InterPro|IPR035076_A0A670ZVU1|Pseudonaja_textilis	UPAR/Ly6 domain-containing protein	8673	Pseudonaja textilis	A0A670ZVU1	IPR035076
InterPro|IPR035076_A0A670ZVX0|Pseudonaja_textilis	UPAR/Ly6 domain-containing protein	8673	Pseudonaja textilis	A0A670ZVX0	IPR035076
InterPro|IPR035076_A0A670ZVX5|Pseudonaja_textilis	UPAR/Ly6 domain-containing protein	8673	Pseudonaja textilis	A0A670ZVX5	IPR035076
InterPro|IPR035076_A0A670ZW04|Pseudonaja_textilis	UPAR/Ly6 domain-containing protein	8673	Pseudonaja textilis	A0A670ZW04	IPR035076
InterPro|IPR035076_A0A671F8Q9|Rhinolophus_ferrumequinum	UPAR/Ly6 domain-containing protein	59479	Rhinolophus ferrumequinum	A0A671F8Q9	IPR035076
InterPro|IPR035076_A0A671FEA5|Rhinolophus_ferrumequinum	UPAR/Ly6 domain-containing protein	59479	Rhinolophus ferrumequinum	A0A671FEA5	IPR035076
InterPro|IPR035076_A0A671FIA2|Rhinolophus_ferrumequinum	UPAR/Ly6 domain-containing protein	59479	Rhinolophus ferrumequinum	A0A671FIA2	IPR035076
InterPro|IPR035076_A0A671PE07|Sinocyclocheilus_anshuiensis	UPAR/Ly6 domain-containing protein	1608454	Sinocyclocheilus anshuiensis	A0A671PE07	IPR035076
InterPro|IPR035076_A0A671PFH2|Sinocyclocheilus_anshuiensis	UPAR/Ly6 domain-containing protein	1608454	Sinocyclocheilus anshuiensis	A0A671PFH2	IPR035076
InterPro|IPR035076_A0A671PJ74|Sinocyclocheilus_anshuiensis	UPAR/Ly6 domain-containing protein	1608454	Sinocyclocheilus anshuiensis	A0A671PJ74	IPR035076
InterPro|IPR035076_A0A671QGB3|Sinocyclocheilus_anshuiensis	UPAR/Ly6 domain-containing protein	1608454	Sinocyclocheilus anshuiensis	A0A671QGB3	IPR035076
InterPro|IPR035076_A0A672KJW9|Sinocyclocheilus_grahami	UPAR/Ly6 domain-containing protein	75366	Sinocyclocheilus grahami	A0A672KJW9	IPR035076
InterPro|IPR035076_A0A672KLN8|Sinocyclocheilus_grahami	UPAR/Ly6 domain-containing protein	75366	Sinocyclocheilus grahami	A0A672KLN8	IPR035076
InterPro|IPR035076_A0A672KS24|Sinocyclocheilus_grahami	UPAR/Ly6 domain-containing protein	75366	Sinocyclocheilus grahami	A0A672KS24	IPR035076
InterPro|IPR035076_A0A672KY89|Sinocyclocheilus_grahami	Snake toxin/toxin-like domain-containing protein	75366	Sinocyclocheilus grahami	A0A672KY89	IPR035076
InterPro|IPR035076_A0A672QTL1|Sinocyclocheilus_grahami	UPAR/Ly6 domain-containing protein	75366	Sinocyclocheilus grahami	A0A672QTL1	IPR035076
InterPro|IPR035076_A0A672TH77|Strigops_habroptila	UPAR/Ly6 domain-containing protein	2489341	Strigops habroptila	A0A672TH77	IPR035076
InterPro|IPR035076_A0A672TI63|Strigops_habroptila	Snake toxin/toxin-like domain-containing protein	2489341	Strigops habroptila	A0A672TI63	IPR035076
InterPro|IPR035076_A0A672TJI5|Strigops_habroptila	UPAR/Ly6 domain-containing protein	2489341	Strigops habroptila	A0A672TJI5	IPR035076
InterPro|IPR035076_A0A672TKV9|Strigops_habroptila	Snake toxin/toxin-like domain-containing protein	2489341	Strigops habroptila	A0A672TKV9	IPR035076
InterPro|IPR035076_A0A673AYP3|Sphaeramia_orbicularis	UPAR/Ly6 domain-containing protein	375764	Sphaeramia orbicularis	A0A673AYP3	IPR035076
InterPro|IPR035076_A0A673FN79|Sinocyclocheilus_rhinocerous	UPAR/Ly6 domain-containing protein	307959	Sinocyclocheilus rhinocerous	A0A673FN79	IPR035076
InterPro|IPR035076_A0A673FRW7|Sinocyclocheilus_rhinocerous	Snake toxin/toxin-like domain-containing protein	307959	Sinocyclocheilus rhinocerous	A0A673FRW7	IPR035076
InterPro|IPR035076_A0A673VQ90|Suricata_suricatta	UPAR/Ly6 domain-containing protein	37032	Suricata suricatta	A0A673VQ90	IPR035076
InterPro|IPR035076_A0A674H8U9|Taeniopygia_guttata	UPAR/Ly6 domain-containing protein	59729	Taeniopygia guttata	A0A674H8U9	IPR035076
InterPro|IPR035076_A0A674HVT0|Terrapene_carolina_triunguis	UPAR/Ly6 domain-containing protein	2587831	Terrapene carolina triunguis	A0A674HVT0	IPR035076
InterPro|IPR035076_A0A674HWZ6|Terrapene_carolina_triunguis	UPAR/Ly6 domain-containing protein	2587831	Terrapene carolina triunguis	A0A674HWZ6	IPR035076
InterPro|IPR035076_A0A674HXA1|Terrapene_carolina_triunguis	UPAR/Ly6 domain-containing protein	2587831	Terrapene carolina triunguis	A0A674HXA1	IPR035076
InterPro|IPR035076_A0A674J2S9|Terrapene_carolina_triunguis	UPAR/Ly6 domain-containing protein	2587831	Terrapene carolina triunguis	A0A674J2S9	IPR035076
InterPro|IPR035076_A0A6A5H2U6|Caenorhabditis_remanei	Snake toxin/toxin-like domain-containing protein	31234	Caenorhabditis remanei	A0A6A5H2U6	IPR035076
InterPro|IPR035076_A0A6A5HSE7|Caenorhabditis_remanei	Snake toxin/toxin-like domain-containing protein	31234	Caenorhabditis remanei	A0A6A5HSE7	IPR035076
InterPro|IPR035076_A0A6B0RU59|Bos_mutus	UPAR/Ly6 domain-containing protein	72004	Bos mutus	A0A6B0RU59	IPR035076
InterPro|IPR035076_A0A6B0RU91|Bos_mutus	Snake toxin/toxin-like domain-containing protein	72004	Bos mutus	A0A6B0RU91	IPR035076
InterPro|IPR035076_A0A6B0RWQ9|Bos_mutus	UPAR/Ly6 domain-containing protein	72004	Bos mutus	A0A6B0RWQ9	IPR035076
InterPro|IPR035076_A0A6D2Y0K5|Pan_troglodytes	UPAR/Ly6 domain-containing protein	9598	Pan troglodytes	A0A6D2Y0K5	IPR035076
InterPro|IPR035076_A0A6G1A5U2|Crocuta_crocuta	UPAR/Ly6 domain-containing protein	9678	Crocuta crocuta	A0A6G1A5U2	IPR035076
InterPro|IPR035076_A0A6G1A6H0|Crocuta_crocuta	UPAR/Ly6 domain-containing protein	9678	Crocuta crocuta	A0A6G1A6H0	IPR035076
InterPro|IPR035076_A0A6I8N2M3|Ornithorhynchus_anatinus	UPAR/Ly6 domain-containing protein	9258	Ornithorhynchus anatinus	A0A6I8N2M3	IPR035076
InterPro|IPR035076_A0A6I8Q7E6|Xenopus_tropicalis	Snake toxin/toxin-like domain-containing protein	8364	Xenopus tropicalis	A0A6I8Q7E6	IPR035076
InterPro|IPR035076_A0A6I8QZ65|Xenopus_tropicalis	UPAR/Ly6 domain-containing protein	8364	Xenopus tropicalis	A0A6I8QZ65	IPR035076
InterPro|IPR035076_A0A6I8R478|Xenopus_tropicalis	UPAR/Ly6 domain-containing protein	8364	Xenopus tropicalis	A0A6I8R478	IPR035076
InterPro|IPR035076_A0A6I8RFS5|Xenopus_tropicalis	UPAR/Ly6 domain-containing protein	8364	Xenopus tropicalis	A0A6I8RFS5	IPR035076
InterPro|IPR035076_A0A6I9HSA1|Geospiza_fortis	UPAR/Ly6 domain-containing protein	48883	Geospiza fortis	A0A6I9HSA1	IPR035076
InterPro|IPR035076_A0A6I9HTY3|Geospiza_fortis	UPAR/Ly6 domain-containing protein	48883	Geospiza fortis	A0A6I9HTY3	IPR035076
InterPro|IPR035076_A0A6I9HUY7|Geospiza_fortis	UPAR/Ly6 domain-containing protein	48883	Geospiza fortis	A0A6I9HUY7	IPR035076
InterPro|IPR035076_A0A6I9IGE8|Vicugna_pacos	UPAR/Ly6 domain-containing protein	30538	Vicugna pacos	A0A6I9IGE8	IPR035076
InterPro|IPR035076_A0A6I9IVN7|Vicugna_pacos	Snake toxin/toxin-like domain-containing protein	30538	Vicugna pacos	A0A6I9IVN7	IPR035076
InterPro|IPR035076_A0A6I9M499|Peromyscus_maniculatus_bairdii	Snake toxin/toxin-like domain-containing protein	230844	Peromyscus maniculatus bairdii	A0A6I9M499	IPR035076
InterPro|IPR035076_A0A6I9M4G0|Peromyscus_maniculatus_bairdii	UPAR/Ly6 domain-containing protein	230844	Peromyscus maniculatus bairdii	A0A6I9M4G0	IPR035076
InterPro|IPR035076_A0A6I9M898|Peromyscus_maniculatus_bairdii	UPAR/Ly6 domain-containing protein	230844	Peromyscus maniculatus bairdii	A0A6I9M898	IPR035076
InterPro|IPR035076_A0A6I9YDN4|Thamnophis_sirtalis	Snake toxin/toxin-like domain-containing protein	35019	Thamnophis sirtalis	A0A6I9YDN4	IPR035076
InterPro|IPR035076_A0A6I9YE31|Thamnophis_sirtalis	Snake toxin/toxin-like domain-containing protein	35019	Thamnophis sirtalis	A0A6I9YE31	IPR035076
InterPro|IPR035076_A0A6I9ZAH2|Geospiza_fortis	UPAR/Ly6 domain-containing protein	48883	Geospiza fortis	A0A6I9ZAH2	IPR035076
InterPro|IPR035076_A0A6J0J1T5|Lepidothrix_coronata	UPAR/Ly6 domain-containing protein	321398	Lepidothrix coronata	A0A6J0J1T5	IPR035076
InterPro|IPR035076_A0A6J0J1X6|Lepidothrix_coronata	UPAR/Ly6 domain-containing protein	321398	Lepidothrix coronata	A0A6J0J1X6	IPR035076
InterPro|IPR035076_A0A6J0J3Q7|Lepidothrix_coronata	UPAR/Ly6 domain-containing protein	321398	Lepidothrix coronata	A0A6J0J3Q7	IPR035076
InterPro|IPR035076_A0A6J0J3R1|Lepidothrix_coronata	UPAR/Ly6 domain-containing protein	321398	Lepidothrix coronata	A0A6J0J3R1	IPR035076
InterPro|IPR035076_A0A6J0J3T9|Lepidothrix_coronata	UPAR/Ly6 domain-containing protein	321398	Lepidothrix coronata	A0A6J0J3T9	IPR035076
InterPro|IPR035076_A0A6J0SA87|Pogona_vitticeps	Snake toxin/toxin-like domain-containing protein	103695	Pogona vitticeps	A0A6J0SA87	IPR035076
InterPro|IPR035076_A0A6J0V3I0|Pogona_vitticeps	UPAR/Ly6 domain-containing protein	103695	Pogona vitticeps	A0A6J0V3I0	IPR035076
InterPro|IPR035076_A0A6J0V3I5|Pogona_vitticeps	UPAR/Ly6 domain-containing protein	103695	Pogona vitticeps	A0A6J0V3I5	IPR035076
InterPro|IPR035076_A0A6J0V7J7|Pogona_vitticeps	UPAR/Ly6 domain-containing protein	103695	Pogona vitticeps	A0A6J0V7J7	IPR035076
InterPro|IPR035076_A0A6J0V7K1|Pogona_vitticeps	Snake toxin/toxin-like domain-containing protein	103695	Pogona vitticeps	A0A6J0V7K1	IPR035076
InterPro|IPR035076_A0A6J0V7L0|Pogona_vitticeps	UPAR/Ly6 domain-containing protein	103695	Pogona vitticeps	A0A6J0V7L0	IPR035076
InterPro|IPR035076_A0A6J0V7L5|Pogona_vitticeps	Snake toxin/toxin-like domain-containing protein	103695	Pogona vitticeps	A0A6J0V7L5	IPR035076
InterPro|IPR035076_A0A6J0XEE4|Odocoileus_virginianus_texanus	UPAR/Ly6 domain-containing protein	9880	Odocoileus virginianus texanus	A0A6J0XEE4	IPR035076
InterPro|IPR035076_A0A6J0Y249|Odocoileus_virginianus_texanus	UPAR/Ly6 domain-containing protein	9880	Odocoileus virginianus texanus	A0A6J0Y249	IPR035076
InterPro|IPR035076_A0A6J0Y251|Odocoileus_virginianus_texanus	UPAR/Ly6 domain-containing protein	9880	Odocoileus virginianus texanus	A0A6J0Y251	IPR035076
InterPro|IPR035076_A0A6J0Y317|Odocoileus_virginianus_texanus	UPAR/Ly6 domain-containing protein	9880	Odocoileus virginianus texanus	A0A6J0Y317	IPR035076
InterPro|IPR035076_A0A6J1VSH2|Notechis_scutatus	Snake toxin/toxin-like domain-containing protein	8663	Notechis scutatus	A0A6J1VSH2	IPR035076
InterPro|IPR035076_A0A6J1VSS5|Notechis_scutatus	UPAR/Ly6 domain-containing protein	8663	Notechis scutatus	A0A6J1VSS5	IPR035076
InterPro|IPR035076_A0A6J1VXS3|Notechis_scutatus	Snake toxin/toxin-like domain-containing protein	8663	Notechis scutatus	A0A6J1VXS3	IPR035076
InterPro|IPR035076_A0A6J1VYT0|Notechis_scutatus	Snake toxin/toxin-like domain-containing protein	8663	Notechis scutatus	A0A6J1VYT0	IPR035076
InterPro|IPR035076_A0A6J1W0Q9|Notechis_scutatus	UPAR/Ly6 domain-containing protein	8663	Notechis scutatus	A0A6J1W0Q9	IPR035076
InterPro|IPR035076_A0A6J1W1E9|Notechis_scutatus	UPAR/Ly6 domain-containing protein	8663	Notechis scutatus	A0A6J1W1E9	IPR035076
InterPro|IPR035076_A0A6J1ZSG1|Acinonyx_jubatus	UPAR/Ly6 domain-containing protein	32536	Acinonyx jubatus	A0A6J1ZSG1	IPR035076
InterPro|IPR035076_A0A6J1ZTR0|Acinonyx_jubatus	UPAR/Ly6 domain-containing protein	32536	Acinonyx jubatus	A0A6J1ZTR0	IPR035076
InterPro|IPR035076_A0A6J1ZTR6|Acinonyx_jubatus	UPAR/Ly6 domain-containing protein	32536	Acinonyx jubatus	A0A6J1ZTR6	IPR035076
InterPro|IPR035076_A0A6J2BAL1|Zalophus_californianus	UPAR/Ly6 domain-containing protein	9704	Zalophus californianus	A0A6J2BAL1	IPR035076
InterPro|IPR035076_A0A6J2BAT4|Zalophus_californianus	UPAR/Ly6 domain-containing protein	9704	Zalophus californianus	A0A6J2BAT4	IPR035076
InterPro|IPR035076_A0A6J2BGM6|Zalophus_californianus	Snake toxin/toxin-like domain-containing protein	9704	Zalophus californianus	A0A6J2BGM6	IPR035076
InterPro|IPR035076_A0A6J2BHQ3|Zalophus_californianus	UPAR/Ly6 domain-containing protein	9704	Zalophus californianus	A0A6J2BHQ3	IPR035076
InterPro|IPR035076_A0A6J2H4N7|Pipra_filicauda	UPAR/Ly6 domain-containing protein	649802	Pipra filicauda	A0A6J2H4N7	IPR035076
InterPro|IPR035076_A0A6J2H530|Pipra_filicauda	UPAR/Ly6 domain-containing protein	649802	Pipra filicauda	A0A6J2H530	IPR035076
InterPro|IPR035076_A0A6J2H534|Pipra_filicauda	UPAR/Ly6 domain-containing protein	649802	Pipra filicauda	A0A6J2H534	IPR035076
InterPro|IPR035076_A0A6J2H587|Pipra_filicauda	UPAR/Ly6 domain-containing protein	649802	Pipra filicauda	A0A6J2H587	IPR035076
InterPro|IPR035076_A0A6J2NAA9|Phyllostomus_discolor	UPAR/Ly6 domain-containing protein	89673	Phyllostomus discolor	A0A6J2NAA9	IPR035076
InterPro|IPR035076_A0A6J2NAS8|Phyllostomus_discolor	UPAR/Ly6 domain-containing protein	89673	Phyllostomus discolor	A0A6J2NAS8	IPR035076
InterPro|IPR035076_A0A6J2NAT8|Phyllostomus_discolor	UPAR/Ly6 domain-containing protein	89673	Phyllostomus discolor	A0A6J2NAT8	IPR035076
InterPro|IPR035076_A0A6J2NHM7|Phyllostomus_discolor	UPAR/Ly6 domain-containing protein	89673	Phyllostomus discolor	A0A6J2NHM7	IPR035076
InterPro|IPR035076_A0A6J3BGR3|Vicugna_pacos	UPAR/Ly6 domain-containing protein	30538	Vicugna pacos	A0A6J3BGR3	IPR035076
InterPro|IPR035076_A0A6J3CDH3|Aythya_fuligula	UPAR/Ly6 domain-containing protein	219594	Aythya fuligula	A0A6J3CDH3	IPR035076
InterPro|IPR035076_A0A6J3CI16|Aythya_fuligula	UPAR/Ly6 domain-containing protein	219594	Aythya fuligula	A0A6J3CI16	IPR035076
InterPro|IPR035076_A0A6J3CL17|Aythya_fuligula	UPAR/Ly6 domain-containing protein	219594	Aythya fuligula	A0A6J3CL17	IPR035076
InterPro|IPR035076_A0A6J3FCX6|Sapajus_apella	Snake toxin/toxin-like domain-containing protein	9515	Sapajus apella	A0A6J3FCX6	IPR035076
InterPro|IPR035076_A0A6J3FXV0|Sapajus_apella	UPAR/Ly6 domain-containing protein	9515	Sapajus apella	A0A6J3FXV0	IPR035076
InterPro|IPR035076_A0A6J3FY51|Sapajus_apella	UPAR/Ly6 domain-containing protein	9515	Sapajus apella	A0A6J3FY51	IPR035076
InterPro|IPR035076_A0A6J3FZC1|Sapajus_apella	UPAR/Ly6 domain-containing protein	9515	Sapajus apella	A0A6J3FZC1	IPR035076
InterPro|IPR035076_A0A6J3FZF8|Sapajus_apella	UPAR/Ly6 domain-containing protein	9515	Sapajus apella	A0A6J3FZF8	IPR035076
InterPro|IPR035076_A0A6J3QAH1|Tursiops_truncatus	UPAR/Ly6 domain-containing protein	9739	Tursiops truncatus	A0A6J3QAH1	IPR035076
InterPro|IPR035076_A0A6J8D2Z5|Mytilus_coruscus	UPAR/Ly6 domain-containing protein	42192	Mytilus coruscus	A0A6J8D2Z5	IPR035076
InterPro|IPR035076_A0A6P3E739|Ovis_aries	UPAR/Ly6 domain-containing protein	9940	Ovis aries	A0A6P3E739	IPR035076
InterPro|IPR035076_A0A6P3F4Y4|Octodon_degus	UPAR/Ly6 domain-containing protein	10160	Octodon degus	A0A6P3F4Y4	IPR035076
InterPro|IPR035076_A0A6P3F503|Octodon_degus	UPAR/Ly6 domain-containing protein	10160	Octodon degus	A0A6P3F503	IPR035076
InterPro|IPR035076_A0A6P3F527|Octodon_degus	UPAR/Ly6 domain-containing protein	10160	Octodon degus	A0A6P3F527	IPR035076
InterPro|IPR035076_A0A6P3FG66|Octodon_degus	UPAR/Ly6 domain-containing protein	10160	Octodon degus	A0A6P3FG66	IPR035076
InterPro|IPR035076_A0A6P3FJN7|Octodon_degus	UPAR/Ly6 domain-containing protein	10160	Octodon degus	A0A6P3FJN7	IPR035076
InterPro|IPR035076_A0A6P3HFU6|Bison_bison_bison	UPAR/Ly6 domain-containing protein	43346	Bison bison bison	A0A6P3HFU6	IPR035076
InterPro|IPR035076_A0A6P3I0C3|Bison_bison_bison	UPAR/Ly6 domain-containing protein	43346	Bison bison bison	A0A6P3I0C3	IPR035076
InterPro|IPR035076_A0A6P3I2K6|Bison_bison_bison	UPAR/Ly6 domain-containing protein	43346	Bison bison bison	A0A6P3I2K6	IPR035076
InterPro|IPR035076_A0A6P3R2B4|Pteropus_vampyrus	UPAR/Ly6 domain-containing protein	132908	Pteropus vampyrus	A0A6P3R2B4	IPR035076
InterPro|IPR035076_A0A6P3R8N7|Pteropus_vampyrus	UPAR/Ly6 domain-containing protein	132908	Pteropus vampyrus	A0A6P3R8N7	IPR035076
InterPro|IPR035076_A0A6P3VCL9|Octodon_degus	UPAR/Ly6 domain-containing protein	10160	Octodon degus	A0A6P3VCL9	IPR035076
InterPro|IPR035076_A0A6P4WJ74|Panthera_pardus	UPAR/Ly6 domain-containing protein	9691	Panthera pardus	A0A6P4WJ74	IPR035076
InterPro|IPR035076_A0A6P4WJZ8|Panthera_pardus	UPAR/Ly6 domain-containing protein	9691	Panthera pardus	A0A6P4WJZ8	IPR035076
InterPro|IPR035076_A0A6P4X9G1|Panthera_pardus	UPAR/Ly6 domain-containing protein	9691	Panthera pardus	A0A6P4X9G1	IPR035076
InterPro|IPR035076_A0A6P4Z3G5|Branchiostoma_belcheri	Snake toxin/toxin-like domain-containing protein	7741	Branchiostoma belcheri	A0A6P4Z3G5	IPR035076
InterPro|IPR035076_A0A6P5CU70|Bos_indicus	UPAR/Ly6 domain-containing protein	9915	Bos indicus	A0A6P5CU70	IPR035076
InterPro|IPR035076_A0A6P5CWQ7|Bos_indicus	UPAR/Ly6 domain-containing protein	9915	Bos indicus	A0A6P5CWQ7	IPR035076
InterPro|IPR035076_A0A6P5KXC8|Phascolarctos_cinereus	UPAR/Ly6 domain-containing protein	38626	Phascolarctos cinereus	A0A6P5KXC8	IPR035076
InterPro|IPR035076_A0A6P5KXD8|Phascolarctos_cinereus	UPAR/Ly6 domain-containing protein	38626	Phascolarctos cinereus	A0A6P5KXD8	IPR035076
InterPro|IPR035076_A0A6P5KXK8|Phascolarctos_cinereus	UPAR/Ly6 domain-containing protein	38626	Phascolarctos cinereus	A0A6P5KXK8	IPR035076
InterPro|IPR035076_A0A6P5KZ16|Phascolarctos_cinereus	UPAR/Ly6 domain-containing protein	38626	Phascolarctos cinereus	A0A6P5KZ16	IPR035076
InterPro|IPR035076_A0A6P5KZB8|Phascolarctos_cinereus	Snake toxin/toxin-like domain-containing protein	38626	Phascolarctos cinereus	A0A6P5KZB8	IPR035076
InterPro|IPR035076_A0A6P5L1I6|Phascolarctos_cinereus	UPAR/Ly6 domain-containing protein	38626	Phascolarctos cinereus	A0A6P5L1I6	IPR035076
InterPro|IPR035076_A0A6P5L4Y3|Phascolarctos_cinereus	UPAR/Ly6 domain-containing protein	38626	Phascolarctos cinereus	A0A6P5L4Y3	IPR035076
InterPro|IPR035076_A0A6P5P9V9|Mus_caroli	UPAR/Ly6 domain-containing protein	10089	Mus caroli	A0A6P5P9V9	IPR035076
InterPro|IPR035076_A0A6P5PDE4|Mus_caroli	UPAR/Ly6 domain-containing protein	10089	Mus caroli	A0A6P5PDE4	IPR035076
InterPro|IPR035076_A0A6P5QXC5|Mus_caroli	UPAR/Ly6 domain-containing protein	10089	Mus caroli	A0A6P5QXC5	IPR035076
InterPro|IPR035076_A0A6P5R571|Mus_caroli	UPAR/Ly6 domain-containing protein	10089	Mus caroli	A0A6P5R571	IPR035076
InterPro|IPR035076_A0A6P5R7X9|Mus_caroli	UPAR/Ly6 domain-containing protein	10089	Mus caroli	A0A6P5R7X9	IPR035076
InterPro|IPR035076_A0A6P6F4V9|Octodon_degus	UPAR/Ly6 domain-containing protein	10160	Octodon degus	A0A6P6F4V9	IPR035076
InterPro|IPR035076_A0A6P6HUB1|Puma_concolor	UPAR/Ly6 domain-containing protein	9696	Puma concolor	A0A6P6HUB1	IPR035076
InterPro|IPR035076_A0A6P6JWE3|Carassius_auratus	UPAR/Ly6 domain-containing protein	7957	Carassius auratus	A0A6P6JWE3	IPR035076
InterPro|IPR035076_A0A6P6M227|Carassius_auratus	UPAR/Ly6 domain-containing protein	7957	Carassius auratus	A0A6P6M227	IPR035076
InterPro|IPR035076_A0A6P6N122|Carassius_auratus	UPAR/Ly6 domain-containing protein	7957	Carassius auratus	A0A6P6N122	IPR035076
InterPro|IPR035076_A0A6P6R6C1|Carassius_auratus	Snake toxin/toxin-like domain-containing protein	7957	Carassius auratus	A0A6P6R6C1	IPR035076
InterPro|IPR035076_A0A6P7WSB6|Microcaecilia_unicolor	Snake toxin/toxin-like domain-containing protein	1415580	Microcaecilia unicolor	A0A6P7WSB6	IPR035076
InterPro|IPR035076_A0A6P7X0R9|Microcaecilia_unicolor	UPAR/Ly6 domain-containing protein	1415580	Microcaecilia unicolor	A0A6P7X0R9	IPR035076
InterPro|IPR035076_A0A6P7X7A8|Microcaecilia_unicolor	UPAR/Ly6 domain-containing protein	1415580	Microcaecilia unicolor	A0A6P7X7A8	IPR035076
InterPro|IPR035076_A0A6P7Z8D7|Microcaecilia_unicolor	Snake toxin/toxin-like domain-containing protein	1415580	Microcaecilia unicolor	A0A6P7Z8D7	IPR035076
InterPro|IPR035076_A0A6P7ZH77|Microcaecilia_unicolor	UPAR/Ly6 domain-containing protein	1415580	Microcaecilia unicolor	A0A6P7ZH77	IPR035076
InterPro|IPR035076_A0A6P7ZLI9|Microcaecilia_unicolor	UPAR/Ly6 domain-containing protein	1415580	Microcaecilia unicolor	A0A6P7ZLI9	IPR035076
InterPro|IPR035076_A0A6P7ZLK9|Microcaecilia_unicolor	UPAR/Ly6 domain-containing protein	1415580	Microcaecilia unicolor	A0A6P7ZLK9	IPR035076
InterPro|IPR035076_A0A6P7ZLR4|Microcaecilia_unicolor	UPAR/Ly6 domain-containing protein	1415580	Microcaecilia unicolor	A0A6P7ZLR4	IPR035076
InterPro|IPR035076_A0A6P8PMQ1|Geotrypetes_seraphini	UPAR/Ly6 domain-containing protein	260995	Geotrypetes seraphini	A0A6P8PMQ1	IPR035076
InterPro|IPR035076_A0A6P8PTC0|Geotrypetes_seraphini	UPAR/Ly6 domain-containing protein	260995	Geotrypetes seraphini	A0A6P8PTC0	IPR035076
InterPro|IPR035076_A0A6P8PZB5|Geotrypetes_seraphini	UPAR/Ly6 domain-containing protein	260995	Geotrypetes seraphini	A0A6P8PZB5	IPR035076
InterPro|IPR035076_A0A6P8Q0D8|Geotrypetes_seraphini	UPAR/Ly6 domain-containing protein	260995	Geotrypetes seraphini	A0A6P8Q0D8	IPR035076
InterPro|IPR035076_A0A6P8Q3T5|Geotrypetes_seraphini	UPAR/Ly6 domain-containing protein	260995	Geotrypetes seraphini	A0A6P8Q3T5	IPR035076
InterPro|IPR035076_A0A6P8QF03|Geotrypetes_seraphini	UPAR/Ly6 domain-containing protein	260995	Geotrypetes seraphini	A0A6P8QF03	IPR035076
InterPro|IPR035076_A0A6P8QU99|Geotrypetes_seraphini	UPAR/Ly6 domain-containing protein	260995	Geotrypetes seraphini	A0A6P8QU99	IPR035076
InterPro|IPR035076_A0A6P8QV84|Geotrypetes_seraphini	UPAR/Ly6 domain-containing protein	260995	Geotrypetes seraphini	A0A6P8QV84	IPR035076
InterPro|IPR035076_A0A6P9BW18|Pantherophis_guttatus	UPAR/Ly6 domain-containing protein	94885	Pantherophis guttatus	A0A6P9BW18	IPR035076
InterPro|IPR035076_A0A6P9BXG3|Pantherophis_guttatus	UPAR/Ly6 domain-containing protein	94885	Pantherophis guttatus	A0A6P9BXG3	IPR035076
InterPro|IPR035076_A0A6P9C7G6|Pantherophis_guttatus	UPAR/Ly6 domain-containing protein	94885	Pantherophis guttatus	A0A6P9C7G6	IPR035076
InterPro|IPR035076_A0A6P9C8D4|Pantherophis_guttatus	UPAR/Ly6 domain-containing protein	94885	Pantherophis guttatus	A0A6P9C8D4	IPR035076
InterPro|IPR035076_A0A6P9C8D7|Pantherophis_guttatus	UPAR/Ly6 domain-containing protein	94885	Pantherophis guttatus	A0A6P9C8D7	IPR035076
InterPro|IPR035076_A0A6P9DAJ3|Pantherophis_guttatus	Snake toxin/toxin-like domain-containing protein	94885	Pantherophis guttatus	A0A6P9DAJ3	IPR035076
InterPro|IPR035076_A0A7E4ZYH8|Panagrellus_redivivus	Snake toxin/toxin-like domain-containing protein	6233	Panagrellus redivivus	A0A7E4ZYH8	IPR035076
InterPro|IPR035076_A0A7I5E9C6|Haemonchus_contortus	Snake toxin/toxin-like domain-containing protein	6289	Haemonchus contortus	A0A7I5E9C6	IPR035076
InterPro|IPR035076_A0A7J6BV79|Onychostoma_macrolepis	Uncharacterized protein	369639	Onychostoma macrolepis	A0A7J6BV79	IPR035076
InterPro|IPR035076_A0A7J6BV85|Onychostoma_macrolepis	UPAR/Ly6 domain-containing protein	369639	Onychostoma macrolepis	A0A7J6BV85	IPR035076
InterPro|IPR035076_A0A7J7EUI8|Diceros_bicornis_minor	UPAR/Ly6 domain-containing protein	77932	Diceros bicornis minor	A0A7J7EUI8	IPR035076
InterPro|IPR035076_A0A7J7F771|Diceros_bicornis_minor	Snake toxin/toxin-like domain-containing protein	77932	Diceros bicornis minor	A0A7J7F771	IPR035076
InterPro|IPR035076_A0A7J7F831|Diceros_bicornis_minor	UPAR/Ly6 domain-containing protein	77932	Diceros bicornis minor	A0A7J7F831	IPR035076
InterPro|IPR035076_A0A7J7TIU9|Myotis_myotis	UPAR/Ly6 domain-containing protein	51298	Myotis myotis	A0A7J7TIU9	IPR035076
InterPro|IPR035076_A0A7J7TIW0|Myotis_myotis	UPAR/Ly6 domain-containing protein	51298	Myotis myotis	A0A7J7TIW0	IPR035076
InterPro|IPR035076_A0A7J7TIY8|Myotis_myotis	UPAR/Ly6 domain-containing protein	51298	Myotis myotis	A0A7J7TIY8	IPR035076
InterPro|IPR035076_A0A7J7VE46|Rhinolophus_ferrumequinum	UPAR/Ly6 domain-containing protein	59479	Rhinolophus ferrumequinum	A0A7J7VE46	IPR035076
InterPro|IPR035076_A0A7J7VEA2|Rhinolophus_ferrumequinum	UPAR/Ly6 domain-containing protein	59479	Rhinolophus ferrumequinum	A0A7J7VEA2	IPR035076
InterPro|IPR035076_A0A7J7VER8|Rhinolophus_ferrumequinum	UPAR/Ly6 domain-containing protein	59479	Rhinolophus ferrumequinum	A0A7J7VER8	IPR035076
InterPro|IPR035076_A0A7J7VMM4|Pipistrellus_kuhlii	UPAR/Ly6 domain-containing protein	59472	Pipistrellus kuhlii	A0A7J7VMM4	IPR035076
InterPro|IPR035076_A0A7J7VMR6|Pipistrellus_kuhlii	UPAR/Ly6 domain-containing protein	59472	Pipistrellus kuhlii	A0A7J7VMR6	IPR035076
InterPro|IPR035076_A0A7J8BBG0|Molossus_molossus	UPAR/Ly6 domain-containing protein	27622	Molossus molossus	A0A7J8BBG0	IPR035076
InterPro|IPR035076_A0A7J8BBH3|Molossus_molossus	UPAR/Ly6 domain-containing protein	27622	Molossus molossus	A0A7J8BBH3	IPR035076
InterPro|IPR035076_A0A7J8C325|Rousettus_aegyptiacus	UPAR/Ly6 domain-containing protein	9407	Rousettus aegyptiacus	A0A7J8C325	IPR035076
InterPro|IPR035076_A0A7J8C326|Rousettus_aegyptiacus	UPAR/Ly6 domain-containing protein	9407	Rousettus aegyptiacus	A0A7J8C326	IPR035076
InterPro|IPR035076_A0A7K4J2A9|Geococcyx_californianus	UPAR/Ly6 domain-containing protein	8947	Geococcyx californianus	A0A7K4J2A9	IPR035076
InterPro|IPR035076_A0A7K4JBN9|Geococcyx_californianus	UPAR/Ly6 domain-containing protein	8947	Geococcyx californianus	A0A7K4JBN9	IPR035076
InterPro|IPR035076_A0A7K4JMQ1|Geococcyx_californianus	UPAR/Ly6 domain-containing protein	8947	Geococcyx californianus	A0A7K4JMQ1	IPR035076
InterPro|IPR035076_A0A7K4JMR1|Geococcyx_californianus	UPAR/Ly6 domain-containing protein	8947	Geococcyx californianus	A0A7K4JMR1	IPR035076
InterPro|IPR035076_A0A7K4JMZ9|Geococcyx_californianus	UPAR/Ly6 domain-containing protein	8947	Geococcyx californianus	A0A7K4JMZ9	IPR035076
InterPro|IPR035076_A0A7K4JTN9|Geococcyx_californianus	Snake toxin/toxin-like domain-containing protein	8947	Geococcyx californianus	A0A7K4JTN9	IPR035076
InterPro|IPR035076_A0A7K4K243|Crypturellus_soui	Snake toxin/toxin-like domain-containing protein	458187	Crypturellus soui	A0A7K4K243	IPR035076
InterPro|IPR035076_A0A7K4KN32|Crypturellus_soui	UPAR/Ly6 domain-containing protein	458187	Crypturellus soui	A0A7K4KN32	IPR035076
InterPro|IPR035076_A0A7K4KNC3|Crypturellus_soui	UPAR/Ly6 domain-containing protein	458187	Crypturellus soui	A0A7K4KNC3	IPR035076
InterPro|IPR035076_A0A7K4KY65|Crypturellus_soui	Snake toxin/toxin-like domain-containing protein	458187	Crypturellus soui	A0A7K4KY65	IPR035076
InterPro|IPR035076_A0A7K4LQN6|Crypturellus_undulatus	Snake toxin/toxin-like domain-containing protein	48396	Crypturellus undulatus	A0A7K4LQN6	IPR035076
InterPro|IPR035076_A0A7K4LRY5|Crypturellus_undulatus	Snake toxin/toxin-like domain-containing protein	48396	Crypturellus undulatus	A0A7K4LRY5	IPR035076
InterPro|IPR035076_A0A7K4M1K7|Crypturellus_undulatus	UPAR/Ly6 domain-containing protein	48396	Crypturellus undulatus	A0A7K4M1K7	IPR035076
InterPro|IPR035076_A0A7K4M1L3|Crypturellus_undulatus	UPAR/Ly6 domain-containing protein	48396	Crypturellus undulatus	A0A7K4M1L3	IPR035076
InterPro|IPR035076_A0A7K4Q2Y6|Melospiza_melodia	Snake toxin/toxin-like domain-containing protein	44397	Melospiza melodia	A0A7K4Q2Y6	IPR035076
InterPro|IPR035076_A0A7K4Q2Y9|Melospiza_melodia	UPAR/Ly6 domain-containing protein	44397	Melospiza melodia	A0A7K4Q2Y9	IPR035076
InterPro|IPR035076_A0A7K4Q300|Melospiza_melodia	UPAR/Ly6 domain-containing protein	44397	Melospiza melodia	A0A7K4Q300	IPR035076
InterPro|IPR035076_A0A7K4Q3A3|Melospiza_melodia	UPAR/Ly6 domain-containing protein	44397	Melospiza melodia	A0A7K4Q3A3	IPR035076
InterPro|IPR035076_A0A7K4Q3B4|Melospiza_melodia	UPAR/Ly6 domain-containing protein	44397	Melospiza melodia	A0A7K4Q3B4	IPR035076
InterPro|IPR035076_A0A7K4QY64|Neopipo_cinnamomea	UPAR/Ly6 domain-containing protein	456388	Neopipo cinnamomea	A0A7K4QY64	IPR035076
InterPro|IPR035076_A0A7K4QY93|Neopipo_cinnamomea	UPAR/Ly6 domain-containing protein	456388	Neopipo cinnamomea	A0A7K4QY93	IPR035076
InterPro|IPR035076_A0A7K4QYA1|Neopipo_cinnamomea	UPAR/Ly6 domain-containing protein	456388	Neopipo cinnamomea	A0A7K4QYA1	IPR035076
InterPro|IPR035076_A0A7K4QYE9|Neopipo_cinnamomea	UPAR/Ly6 domain-containing protein	456388	Neopipo cinnamomea	A0A7K4QYE9	IPR035076
InterPro|IPR035076_A0A7K4QYH9|Neopipo_cinnamomea	UPAR/Ly6 domain-containing protein	456388	Neopipo cinnamomea	A0A7K4QYH9	IPR035076
InterPro|IPR035076_A0A7K4RRL4|Columbina_picui	Snake toxin/toxin-like domain-containing protein	115618	Columbina picui	A0A7K4RRL4	IPR035076
InterPro|IPR035076_A0A7K4RRL7|Columbina_picui	UPAR/Ly6 domain-containing protein	115618	Columbina picui	A0A7K4RRL7	IPR035076
InterPro|IPR035076_A0A7K4RRN2|Columbina_picui	UPAR/Ly6 domain-containing protein	115618	Columbina picui	A0A7K4RRN2	IPR035076
InterPro|IPR035076_A0A7K4RRQ2|Columbina_picui	UPAR/Ly6 domain-containing protein	115618	Columbina picui	A0A7K4RRQ2	IPR035076
InterPro|IPR035076_A0A7K4RT94|Columbina_picui	UPAR/Ly6 domain-containing protein	115618	Columbina picui	A0A7K4RT94	IPR035076
InterPro|IPR035076_A0A7K4T804|Burhinus_bistriatus	UPAR/Ly6 domain-containing protein	240201	Burhinus bistriatus	A0A7K4T804	IPR035076
InterPro|IPR035076_A0A7K4T870|Burhinus_bistriatus	UPAR/Ly6 domain-containing protein	240201	Burhinus bistriatus	A0A7K4T870	IPR035076
InterPro|IPR035076_A0A7K4T8R0|Burhinus_bistriatus	UPAR/Ly6 domain-containing protein	240201	Burhinus bistriatus	A0A7K4T8R0	IPR035076
InterPro|IPR035076_A0A7K4TA83|Burhinus_bistriatus	UPAR/Ly6 domain-containing protein	240201	Burhinus bistriatus	A0A7K4TA83	IPR035076
InterPro|IPR035076_A0A7K4TXV1|Sinosuthora_webbiana	UPAR/Ly6 domain-containing protein	337173	Sinosuthora webbiana	A0A7K4TXV1	IPR035076
InterPro|IPR035076_A0A7K4U5I3|Sinosuthora_webbiana	UPAR/Ly6 domain-containing protein	337173	Sinosuthora webbiana	A0A7K4U5I3	IPR035076
InterPro|IPR035076_A0A7K4U637|Sinosuthora_webbiana	UPAR/Ly6 domain-containing protein	337173	Sinosuthora webbiana	A0A7K4U637	IPR035076
InterPro|IPR035076_A0A7K4U7K6|Sinosuthora_webbiana	UPAR/Ly6 domain-containing protein	337173	Sinosuthora webbiana	A0A7K4U7K6	IPR035076
InterPro|IPR035076_A0A7K4VCE1|Emberiza_fucata	UPAR/Ly6 domain-containing protein	337179	Emberiza fucata	A0A7K4VCE1	IPR035076
InterPro|IPR035076_A0A7K4VCE5|Emberiza_fucata	UPAR/Ly6 domain-containing protein	337179	Emberiza fucata	A0A7K4VCE5	IPR035076
InterPro|IPR035076_A0A7K4VCP4|Emberiza_fucata	Snake toxin/toxin-like domain-containing protein	337179	Emberiza fucata	A0A7K4VCP4	IPR035076
InterPro|IPR035076_A0A7K4VEN9|Emberiza_fucata	UPAR/Ly6 domain-containing protein	337179	Emberiza fucata	A0A7K4VEN9	IPR035076
InterPro|IPR035076_A0A7K4WYE4|Tachuris_rubrigastra	UPAR/Ly6 domain-containing protein	495162	Tachuris rubrigastra	A0A7K4WYE4	IPR035076
InterPro|IPR035076_A0A7K4WYV1|Tachuris_rubrigastra	UPAR/Ly6 domain-containing protein	495162	Tachuris rubrigastra	A0A7K4WYV1	IPR035076
InterPro|IPR035076_A0A7K4WYW2|Tachuris_rubrigastra	UPAR/Ly6 domain-containing protein	495162	Tachuris rubrigastra	A0A7K4WYW2	IPR035076
InterPro|IPR035076_A0A7K4WZG8|Tachuris_rubrigastra	UPAR/Ly6 domain-containing protein	495162	Tachuris rubrigastra	A0A7K4WZG8	IPR035076
InterPro|IPR035076_A0A7K4XAA5|Regulus_satrapa	Snake toxin/toxin-like domain-containing protein	13245	Regulus satrapa	A0A7K4XAA5	IPR035076
InterPro|IPR035076_A0A7K4XQD4|Regulus_satrapa	UPAR/Ly6 domain-containing protein	13245	Regulus satrapa	A0A7K4XQD4	IPR035076
InterPro|IPR035076_A0A7K4Y3A3|Regulus_satrapa	Snake toxin/toxin-like domain-containing protein	13245	Regulus satrapa	A0A7K4Y3A3	IPR035076
InterPro|IPR035076_A0A7K4Y3E5|Regulus_satrapa	UPAR/Ly6 domain-containing protein	13245	Regulus satrapa	A0A7K4Y3E5	IPR035076
InterPro|IPR035076_A0A7K4Y3G4|Regulus_satrapa	UPAR/Ly6 domain-containing protein	13245	Regulus satrapa	A0A7K4Y3G4	IPR035076
InterPro|IPR035076_A0A7K4Y3H6|Regulus_satrapa	UPAR/Ly6 domain-containing protein	13245	Regulus satrapa	A0A7K4Y3H6	IPR035076
InterPro|IPR035076_A0A7K4YGE9|Bucorvus_abyssinicus	Snake toxin/toxin-like domain-containing protein	153643	Bucorvus abyssinicus	A0A7K4YGE9	IPR035076
InterPro|IPR035076_A0A7K4YGF7|Bucorvus_abyssinicus	UPAR/Ly6 domain-containing protein	153643	Bucorvus abyssinicus	A0A7K4YGF7	IPR035076
InterPro|IPR035076_A0A7K4YGM0|Bucorvus_abyssinicus	UPAR/Ly6 domain-containing protein	153643	Bucorvus abyssinicus	A0A7K4YGM0	IPR035076
InterPro|IPR035076_A0A7K4YGU2|Bucorvus_abyssinicus	UPAR/Ly6 domain-containing protein	153643	Bucorvus abyssinicus	A0A7K4YGU2	IPR035076
InterPro|IPR035076_A0A7K4ZMT6|Centropus_unirufus	UPAR/Ly6 domain-containing protein	1118519	Centropus unirufus	A0A7K4ZMT6	IPR035076
InterPro|IPR035076_A0A7K4ZMZ0|Centropus_unirufus	UPAR/Ly6 domain-containing protein	1118519	Centropus unirufus	A0A7K4ZMZ0	IPR035076
InterPro|IPR035076_A0A7K4ZNC9|Centropus_unirufus	UPAR/Ly6 domain-containing protein	1118519	Centropus unirufus	A0A7K4ZNC9	IPR035076
InterPro|IPR035076_A0A7K5B2Z6|Furnarius_figulus	UPAR/Ly6 domain-containing protein	463165	Furnarius figulus	A0A7K5B2Z6	IPR035076
InterPro|IPR035076_A0A7K5B9D7|Furnarius_figulus	UPAR/Ly6 domain-containing protein	463165	Furnarius figulus	A0A7K5B9D7	IPR035076
InterPro|IPR035076_A0A7K5B9I2|Furnarius_figulus	UPAR/Ly6 domain-containing protein	463165	Furnarius figulus	A0A7K5B9I2	IPR035076
InterPro|IPR035076_A0A7K5B9J7|Furnarius_figulus	UPAR/Ly6 domain-containing protein	463165	Furnarius figulus	A0A7K5B9J7	IPR035076
InterPro|IPR035076_A0A7K5BBN6|Furnarius_figulus	UPAR/Ly6 domain-containing protein	463165	Furnarius figulus	A0A7K5BBN6	IPR035076
InterPro|IPR035076_A0A7K5BWJ7|Motacilla_alba	UPAR/Ly6 domain-containing protein	45807	Motacilla alba	A0A7K5BWJ7	IPR035076
InterPro|IPR035076_A0A7K5BWL6|Motacilla_alba	UPAR/Ly6 domain-containing protein	45807	Motacilla alba	A0A7K5BWL6	IPR035076
InterPro|IPR035076_A0A7K5BXI4|Motacilla_alba	UPAR/Ly6 domain-containing protein	45807	Motacilla alba	A0A7K5BXI4	IPR035076
InterPro|IPR035076_A0A7K5BXN2|Motacilla_alba	UPAR/Ly6 domain-containing protein	45807	Motacilla alba	A0A7K5BXN2	IPR035076
InterPro|IPR035076_A0A7K5CVM4|Pachyramphus_minor	UPAR/Ly6 domain-containing protein	369605	Pachyramphus minor	A0A7K5CVM4	IPR035076
InterPro|IPR035076_A0A7K5DGD8|Pachyramphus_minor	UPAR/Ly6 domain-containing protein	369605	Pachyramphus minor	A0A7K5DGD8	IPR035076
InterPro|IPR035076_A0A7K5DGE1|Pachyramphus_minor	UPAR/Ly6 domain-containing protein	369605	Pachyramphus minor	A0A7K5DGE1	IPR035076
InterPro|IPR035076_A0A7K5DHN7|Pachyramphus_minor	UPAR/Ly6 domain-containing protein	369605	Pachyramphus minor	A0A7K5DHN7	IPR035076
InterPro|IPR035076_A0A7K5DVI2|Polioptila_caerulea	UPAR/Ly6 domain-containing protein	66707	Polioptila caerulea	A0A7K5DVI2	IPR035076
InterPro|IPR035076_A0A7K5DVJ4|Polioptila_caerulea	UPAR/Ly6 domain-containing protein	66707	Polioptila caerulea	A0A7K5DVJ4	IPR035076
InterPro|IPR035076_A0A7K5DVP3|Polioptila_caerulea	UPAR/Ly6 domain-containing protein	66707	Polioptila caerulea	A0A7K5DVP3	IPR035076
InterPro|IPR035076_A0A7K5DVY9|Polioptila_caerulea	UPAR/Ly6 domain-containing protein	66707	Polioptila caerulea	A0A7K5DVY9	IPR035076
InterPro|IPR035076_A0A7K5DXX1|Polioptila_caerulea	UPAR/Ly6 domain-containing protein	66707	Polioptila caerulea	A0A7K5DXX1	IPR035076
InterPro|IPR035076_A0A7K5DZP2|Polioptila_caerulea	UPAR/Ly6 domain-containing protein	66707	Polioptila caerulea	A0A7K5DZP2	IPR035076
InterPro|IPR035076_A0A7K5FGK7|Probosciger_aterrimus	UPAR/Ly6 domain-containing protein	141839	Probosciger aterrimus	A0A7K5FGK7	IPR035076
InterPro|IPR035076_A0A7K5FHB9|Probosciger_aterrimus	UPAR/Ly6 domain-containing protein	141839	Probosciger aterrimus	A0A7K5FHB9	IPR035076
InterPro|IPR035076_A0A7K5FIC9|Probosciger_aterrimus	UPAR/Ly6 domain-containing protein	141839	Probosciger aterrimus	A0A7K5FIC9	IPR035076
InterPro|IPR035076_A0A7K5G9D7|Chunga_burmeisteri	UPAR/Ly6 domain-containing protein	1352770	Chunga burmeisteri	A0A7K5G9D7	IPR035076
InterPro|IPR035076_A0A7K5G9J1|Chunga_burmeisteri	Snake toxin/toxin-like domain-containing protein	1352770	Chunga burmeisteri	A0A7K5G9J1	IPR035076
InterPro|IPR035076_A0A7K5G9M6|Chunga_burmeisteri	UPAR/Ly6 domain-containing protein	1352770	Chunga burmeisteri	A0A7K5G9M6	IPR035076
InterPro|IPR035076_A0A7K5G9N3|Chunga_burmeisteri	UPAR/Ly6 domain-containing protein	1352770	Chunga burmeisteri	A0A7K5G9N3	IPR035076
InterPro|IPR035076_A0A7K5HX60|Crotophaga_sulcirostris	UPAR/Ly6 domain-containing protein	33598	Crotophaga sulcirostris	A0A7K5HX60	IPR035076
InterPro|IPR035076_A0A7K5HX90|Crotophaga_sulcirostris	UPAR/Ly6 domain-containing protein	33598	Crotophaga sulcirostris	A0A7K5HX90	IPR035076
InterPro|IPR035076_A0A7K5HX94|Crotophaga_sulcirostris	UPAR/Ly6 domain-containing protein	33598	Crotophaga sulcirostris	A0A7K5HX94	IPR035076
InterPro|IPR035076_A0A7K5HXF8|Crotophaga_sulcirostris	Snake toxin/toxin-like domain-containing protein	33598	Crotophaga sulcirostris	A0A7K5HXF8	IPR035076
InterPro|IPR035076_A0A7K5HXQ6|Crotophaga_sulcirostris	UPAR/Ly6 domain-containing protein	33598	Crotophaga sulcirostris	A0A7K5HXQ6	IPR035076
InterPro|IPR035076_A0A7K5HYF1|Crotophaga_sulcirostris	UPAR/Ly6 domain-containing protein	33598	Crotophaga sulcirostris	A0A7K5HYF1	IPR035076
InterPro|IPR035076_A0A7K5IYR2|Toxostoma_redivivum	UPAR/Ly6 domain-containing protein	99882	Toxostoma redivivum	A0A7K5IYR2	IPR035076
InterPro|IPR035076_A0A7K5IYR7|Toxostoma_redivivum	UPAR/Ly6 domain-containing protein	99882	Toxostoma redivivum	A0A7K5IYR7	IPR035076
InterPro|IPR035076_A0A7K5IYS1|Toxostoma_redivivum	UPAR/Ly6 domain-containing protein	99882	Toxostoma redivivum	A0A7K5IYS1	IPR035076
InterPro|IPR035076_A0A7K5IZ39|Toxostoma_redivivum	UPAR/Ly6 domain-containing protein	99882	Toxostoma redivivum	A0A7K5IZ39	IPR035076
InterPro|IPR035076_A0A7K5J053|Toxostoma_redivivum	UPAR/Ly6 domain-containing protein	99882	Toxostoma redivivum	A0A7K5J053	IPR035076
InterPro|IPR035076_A0A7K5K912|Mionectes_macconnelli	UPAR/Ly6 domain-containing protein	254557	Mionectes macconnelli	A0A7K5K912	IPR035076
InterPro|IPR035076_A0A7K5K921|Mionectes_macconnelli	UPAR/Ly6 domain-containing protein	254557	Mionectes macconnelli	A0A7K5K921	IPR035076
InterPro|IPR035076_A0A7K5K9M2|Mionectes_macconnelli	UPAR/Ly6 domain-containing protein	254557	Mionectes macconnelli	A0A7K5K9M2	IPR035076
InterPro|IPR035076_A0A7K5K9V3|Mionectes_macconnelli	UPAR/Ly6 domain-containing protein	254557	Mionectes macconnelli	A0A7K5K9V3	IPR035076
InterPro|IPR035076_A0A7K5KQJ4|Vireo_altiloquus	UPAR/Ly6 domain-containing protein	34956	Vireo altiloquus	A0A7K5KQJ4	IPR035076
InterPro|IPR035076_A0A7K5KQX5|Vireo_altiloquus	UPAR/Ly6 domain-containing protein	34956	Vireo altiloquus	A0A7K5KQX5	IPR035076
InterPro|IPR035076_A0A7K5KR66|Vireo_altiloquus	UPAR/Ly6 domain-containing protein	34956	Vireo altiloquus	A0A7K5KR66	IPR035076
InterPro|IPR035076_A0A7K5KRI8|Vireo_altiloquus	UPAR/Ly6 domain-containing protein	34956	Vireo altiloquus	A0A7K5KRI8	IPR035076
InterPro|IPR035076_A0A7K5MIC4|Cardinalis_cardinalis	UPAR/Ly6 domain-containing protein	98964	Cardinalis cardinalis	A0A7K5MIC4	IPR035076
InterPro|IPR035076_A0A7K5MID1|Cardinalis_cardinalis	UPAR/Ly6 domain-containing protein	98964	Cardinalis cardinalis	A0A7K5MID1	IPR035076
InterPro|IPR035076_A0A7K5MIH5|Cardinalis_cardinalis	UPAR/Ly6 domain-containing protein	98964	Cardinalis cardinalis	A0A7K5MIH5	IPR035076
InterPro|IPR035076_A0A7K5MKA9|Cardinalis_cardinalis	UPAR/Ly6 domain-containing protein	98964	Cardinalis cardinalis	A0A7K5MKA9	IPR035076
InterPro|IPR035076_A0A7K5NGL2|Chroicocephalus_maculipennis	UPAR/Ly6 domain-containing protein	287016	Chroicocephalus maculipennis	A0A7K5NGL2	IPR035076
InterPro|IPR035076_A0A7K5NGL3|Chroicocephalus_maculipennis	UPAR/Ly6 domain-containing protein	287016	Chroicocephalus maculipennis	A0A7K5NGL3	IPR035076
InterPro|IPR035076_A0A7K5NGT5|Chroicocephalus_maculipennis	UPAR/Ly6 domain-containing protein	287016	Chroicocephalus maculipennis	A0A7K5NGT5	IPR035076
InterPro|IPR035076_A0A7K5NJ82|Chroicocephalus_maculipennis	UPAR/Ly6 domain-containing protein	287016	Chroicocephalus maculipennis	A0A7K5NJ82	IPR035076
InterPro|IPR035076_A0A7K5P918|Erythrocercus_mccallii	UPAR/Ly6 domain-containing protein	107208	Erythrocercus mccallii	A0A7K5P918	IPR035076
InterPro|IPR035076_A0A7K5P922|Erythrocercus_mccallii	UPAR/Ly6 domain-containing protein	107208	Erythrocercus mccallii	A0A7K5P922	IPR035076
InterPro|IPR035076_A0A7K5PAC2|Erythrocercus_mccallii	UPAR/Ly6 domain-containing protein	107208	Erythrocercus mccallii	A0A7K5PAC2	IPR035076
InterPro|IPR035076_A0A7K5PB49|Erythrocercus_mccallii	UPAR/Ly6 domain-containing protein	107208	Erythrocercus mccallii	A0A7K5PB49	IPR035076
InterPro|IPR035076_A0A7K5QPG5|Prunella_himalayana	UPAR/Ly6 domain-containing protein	670356	Prunella himalayana	A0A7K5QPG5	IPR035076
InterPro|IPR035076_A0A7K5QPM9|Prunella_himalayana	UPAR/Ly6 domain-containing protein	670356	Prunella himalayana	A0A7K5QPM9	IPR035076
InterPro|IPR035076_A0A7K5QPN8|Prunella_himalayana	UPAR/Ly6 domain-containing protein	670356	Prunella himalayana	A0A7K5QPN8	IPR035076
InterPro|IPR035076_A0A7K5QPT4|Prunella_himalayana	UPAR/Ly6 domain-containing protein	670356	Prunella himalayana	A0A7K5QPT4	IPR035076
InterPro|IPR035076_A0A7K5QRT3|Prunella_himalayana	UPAR/Ly6 domain-containing protein	670356	Prunella himalayana	A0A7K5QRT3	IPR035076
InterPro|IPR035076_A0A7K5S396|Lanius_ludovicianus	UPAR/Ly6 domain-containing protein	28713	Lanius ludovicianus	A0A7K5S396	IPR035076
InterPro|IPR035076_A0A7K5S3B2|Lanius_ludovicianus	UPAR/Ly6 domain-containing protein	28713	Lanius ludovicianus	A0A7K5S3B2	IPR035076
InterPro|IPR035076_A0A7K5S3W9|Lanius_ludovicianus	UPAR/Ly6 domain-containing protein	28713	Lanius ludovicianus	A0A7K5S3W9	IPR035076
InterPro|IPR035076_A0A7K5S4P7|Lanius_ludovicianus	UPAR/Ly6 domain-containing protein	28713	Lanius ludovicianus	A0A7K5S4P7	IPR035076
InterPro|IPR035076_A0A7K5SU52|Urocynchramus_pylzowi	UPAR/Ly6 domain-containing protein	571890	Urocynchramus pylzowi	A0A7K5SU52	IPR035076
InterPro|IPR035076_A0A7K5SU58|Urocynchramus_pylzowi	UPAR/Ly6 domain-containing protein	571890	Urocynchramus pylzowi	A0A7K5SU58	IPR035076
InterPro|IPR035076_A0A7K5SVV4|Urocynchramus_pylzowi	UPAR/Ly6 domain-containing protein	571890	Urocynchramus pylzowi	A0A7K5SVV4	IPR035076
InterPro|IPR035076_A0A7K5TU57|Cephalopterus_ornatus	UPAR/Ly6 domain-containing protein	114276	Cephalopterus ornatus	A0A7K5TU57	IPR035076
InterPro|IPR035076_A0A7K5TU85|Cephalopterus_ornatus	UPAR/Ly6 domain-containing protein	114276	Cephalopterus ornatus	A0A7K5TU85	IPR035076
InterPro|IPR035076_A0A7K5TUA6|Cephalopterus_ornatus	UPAR/Ly6 domain-containing protein	114276	Cephalopterus ornatus	A0A7K5TUA6	IPR035076
InterPro|IPR035076_A0A7K5U0R5|Cephalopterus_ornatus	UPAR/Ly6 domain-containing protein	114276	Cephalopterus ornatus	A0A7K5U0R5	IPR035076
InterPro|IPR035076_A0A7K5UQR5|Platysteira_castanea	UPAR/Ly6 domain-containing protein	1160851	Platysteira castanea	A0A7K5UQR5	IPR035076
InterPro|IPR035076_A0A7K5URD6|Platysteira_castanea	UPAR/Ly6 domain-containing protein	1160851	Platysteira castanea	A0A7K5URD6	IPR035076
InterPro|IPR035076_A0A7K5USR2|Platysteira_castanea	UPAR/Ly6 domain-containing protein	1160851	Platysteira castanea	A0A7K5USR2	IPR035076
InterPro|IPR035076_A0A7K5WNA2|Hylia_prasina	UPAR/Ly6 domain-containing protein	208073	Hylia prasina	A0A7K5WNA2	IPR035076
InterPro|IPR035076_A0A7K5WNZ0|Hylia_prasina	UPAR/Ly6 domain-containing protein	208073	Hylia prasina	A0A7K5WNZ0	IPR035076
InterPro|IPR035076_A0A7K5WP06|Hylia_prasina	UPAR/Ly6 domain-containing protein	208073	Hylia prasina	A0A7K5WP06	IPR035076
InterPro|IPR035076_A0A7K5WQ37|Hylia_prasina	UPAR/Ly6 domain-containing protein	208073	Hylia prasina	A0A7K5WQ37	IPR035076
InterPro|IPR035076_A0A7K5X8Z6|Dromas_ardeola	UPAR/Ly6 domain-containing protein	458190	Dromas ardeola	A0A7K5X8Z6	IPR035076
InterPro|IPR035076_A0A7K5X9X1|Dromas_ardeola	UPAR/Ly6 domain-containing protein	458190	Dromas ardeola	A0A7K5X9X1	IPR035076
InterPro|IPR035076_A0A7K5XBB5|Dromas_ardeola	UPAR/Ly6 domain-containing protein	458190	Dromas ardeola	A0A7K5XBB5	IPR035076
InterPro|IPR035076_A0A7K5XCP6|Dromas_ardeola	UPAR/Ly6 domain-containing protein	458190	Dromas ardeola	A0A7K5XCP6	IPR035076
InterPro|IPR035076_A0A7K5YPH7|Pterocles_burchelli	UPAR/Ly6 domain-containing protein	2585816	Pterocles burchelli	A0A7K5YPH7	IPR035076
InterPro|IPR035076_A0A7K5YPH9|Pterocles_burchelli	UPAR/Ly6 domain-containing protein	2585816	Pterocles burchelli	A0A7K5YPH9	IPR035076
InterPro|IPR035076_A0A7K5YPX4|Pterocles_burchelli	Snake toxin/toxin-like domain-containing protein	2585816	Pterocles burchelli	A0A7K5YPX4	IPR035076
InterPro|IPR035076_A0A7K5YRG3|Pterocles_burchelli	UPAR/Ly6 domain-containing protein	2585816	Pterocles burchelli	A0A7K5YRG3	IPR035076
InterPro|IPR035076_A0A7K6A9Z3|Onychorhynchus_coronatus	UPAR/Ly6 domain-containing protein	360224	Onychorhynchus coronatus	A0A7K6A9Z3	IPR035076
InterPro|IPR035076_A0A7K6A9Z4|Onychorhynchus_coronatus	UPAR/Ly6 domain-containing protein	360224	Onychorhynchus coronatus	A0A7K6A9Z4	IPR035076
InterPro|IPR035076_A0A7K6AA69|Onychorhynchus_coronatus	Snake toxin/toxin-like domain-containing protein	360224	Onychorhynchus coronatus	A0A7K6AA69	IPR035076
InterPro|IPR035076_A0A7K6AB69|Onychorhynchus_coronatus	UPAR/Ly6 domain-containing protein	360224	Onychorhynchus coronatus	A0A7K6AB69	IPR035076
InterPro|IPR035076_A0A7K6ABI4|Onychorhynchus_coronatus	Snake toxin/toxin-like domain-containing protein	360224	Onychorhynchus coronatus	A0A7K6ABI4	IPR035076
InterPro|IPR035076_A0A7K6BHH0|Upupa_epops	UPAR/Ly6 domain-containing protein	57439	Upupa epops	A0A7K6BHH0	IPR035076
InterPro|IPR035076_A0A7K6BJ08|Ptilonorhynchus_violaceus	UPAR/Ly6 domain-containing protein	28724	Ptilonorhynchus violaceus	A0A7K6BJ08	IPR035076
InterPro|IPR035076_A0A7K6BJ21|Ptilonorhynchus_violaceus	UPAR/Ly6 domain-containing protein	28724	Ptilonorhynchus violaceus	A0A7K6BJ21	IPR035076
InterPro|IPR035076_A0A7K6BJ28|Ptilonorhynchus_violaceus	UPAR/Ly6 domain-containing protein	28724	Ptilonorhynchus violaceus	A0A7K6BJ28	IPR035076
InterPro|IPR035076_A0A7K6BJ89|Upupa_epops	UPAR/Ly6 domain-containing protein	57439	Upupa epops	A0A7K6BJ89	IPR035076
InterPro|IPR035076_A0A7K6BKE1|Upupa_epops	UPAR/Ly6 domain-containing protein	57439	Upupa epops	A0A7K6BKE1	IPR035076
InterPro|IPR035076_A0A7K6D7N7|Origma_solitaria	UPAR/Ly6 domain-containing protein	720586	Origma solitaria	A0A7K6D7N7	IPR035076
InterPro|IPR035076_A0A7K6D7Q3|Origma_solitaria	UPAR/Ly6 domain-containing protein	720586	Origma solitaria	A0A7K6D7Q3	IPR035076
InterPro|IPR035076_A0A7K6D9N8|Origma_solitaria	UPAR/Ly6 domain-containing protein	720586	Origma solitaria	A0A7K6D9N8	IPR035076
InterPro|IPR035076_A0A7K6D9Z7|Origma_solitaria	UPAR/Ly6 domain-containing protein	720586	Origma solitaria	A0A7K6D9Z7	IPR035076
InterPro|IPR035076_A0A7K6EA35|Grantiella_picta	UPAR/Ly6 domain-containing protein	266360	Grantiella picta	A0A7K6EA35	IPR035076
InterPro|IPR035076_A0A7K6EAP7|Grantiella_picta	Snake toxin/toxin-like domain-containing protein	266360	Grantiella picta	A0A7K6EAP7	IPR035076
InterPro|IPR035076_A0A7K6EAV4|Grantiella_picta	UPAR/Ly6 domain-containing protein	266360	Grantiella picta	A0A7K6EAV4	IPR035076
InterPro|IPR035076_A0A7K6EBI5|Grantiella_picta	UPAR/Ly6 domain-containing protein	266360	Grantiella picta	A0A7K6EBI5	IPR035076
InterPro|IPR035076_A0A7K6ECQ1|Grantiella_picta	UPAR/Ly6 domain-containing protein	266360	Grantiella picta	A0A7K6ECQ1	IPR035076
InterPro|IPR035076_A0A7K6EDY9|Grantiella_picta	UPAR/Ly6 domain-containing protein	266360	Grantiella picta	A0A7K6EDY9	IPR035076
InterPro|IPR035076_A0A7K6G3D1|Daphoenositta_chrysoptera	UPAR/Ly6 domain-containing protein	254528	Daphoenositta chrysoptera	A0A7K6G3D1	IPR035076
InterPro|IPR035076_A0A7K6G3F9|Daphoenositta_chrysoptera	UPAR/Ly6 domain-containing protein	254528	Daphoenositta chrysoptera	A0A7K6G3F9	IPR035076
InterPro|IPR035076_A0A7K6GY05|Malurus_elegans	UPAR/Ly6 domain-containing protein	720584	Malurus elegans	A0A7K6GY05	IPR035076
InterPro|IPR035076_A0A7K6GY82|Malurus_elegans	UPAR/Ly6 domain-containing protein	720584	Malurus elegans	A0A7K6GY82	IPR035076
InterPro|IPR035076_A0A7K6HU41|Dasyornis_broadbenti	UPAR/Ly6 domain-containing protein	243059	Dasyornis broadbenti	A0A7K6HU41	IPR035076
InterPro|IPR035076_A0A7K6HU46|Dasyornis_broadbenti	UPAR/Ly6 domain-containing protein	243059	Dasyornis broadbenti	A0A7K6HU46	IPR035076
InterPro|IPR035076_A0A7K6HU48|Dasyornis_broadbenti	UPAR/Ly6 domain-containing protein	243059	Dasyornis broadbenti	A0A7K6HU48	IPR035076
InterPro|IPR035076_A0A7K6HU51|Dasyornis_broadbenti	Snake toxin/toxin-like domain-containing protein	243059	Dasyornis broadbenti	A0A7K6HU51	IPR035076
InterPro|IPR035076_A0A7K6HUB1|Dasyornis_broadbenti	UPAR/Ly6 domain-containing protein	243059	Dasyornis broadbenti	A0A7K6HUB1	IPR035076
InterPro|IPR035076_A0A7K6HUB6|Dasyornis_broadbenti	UPAR/Ly6 domain-containing protein	243059	Dasyornis broadbenti	A0A7K6HUB6	IPR035076
InterPro|IPR035076_A0A7K6JJ22|Machaerirhynchus_nigripectus	UPAR/Ly6 domain-containing protein	1160894	Machaerirhynchus nigripectus	A0A7K6JJ22	IPR035076
InterPro|IPR035076_A0A7K6JKA4|Machaerirhynchus_nigripectus	UPAR/Ly6 domain-containing protein	1160894	Machaerirhynchus nigripectus	A0A7K6JKA4	IPR035076
InterPro|IPR035076_A0A7K6JKV7|Machaerirhynchus_nigripectus	UPAR/Ly6 domain-containing protein	1160894	Machaerirhynchus nigripectus	A0A7K6JKV7	IPR035076
InterPro|IPR035076_A0A7K6K1Y5|Oreocharis_arfaki	UPAR/Ly6 domain-containing protein	979223	Oreocharis arfaki	A0A7K6K1Y5	IPR035076
InterPro|IPR035076_A0A7K6K2M7|Oreocharis_arfaki	UPAR/Ly6 domain-containing protein	979223	Oreocharis arfaki	A0A7K6K2M7	IPR035076
InterPro|IPR035076_A0A7K6K3M9|Oreocharis_arfaki	UPAR/Ly6 domain-containing protein	979223	Oreocharis arfaki	A0A7K6K3M9	IPR035076
InterPro|IPR035076_A0A7K6K469|Oreocharis_arfaki	UPAR/Ly6 domain-containing protein	979223	Oreocharis arfaki	A0A7K6K469	IPR035076
InterPro|IPR035076_A0A7K6LCL9|Falcunculus_frontatus	UPAR/Ly6 domain-containing protein	254539	Falcunculus frontatus	A0A7K6LCL9	IPR035076
InterPro|IPR035076_A0A7K6LCX2|Falcunculus_frontatus	UPAR/Ly6 domain-containing protein	254539	Falcunculus frontatus	A0A7K6LCX2	IPR035076
InterPro|IPR035076_A0A7K6LDS1|Falcunculus_frontatus	UPAR/Ly6 domain-containing protein	254539	Falcunculus frontatus	A0A7K6LDS1	IPR035076
InterPro|IPR035076_A0A7K6LF36|Falcunculus_frontatus	UPAR/Ly6 domain-containing protein	254539	Falcunculus frontatus	A0A7K6LF36	IPR035076
InterPro|IPR035076_A0A7K6M041|Panurus_biarmicus	UPAR/Ly6 domain-containing protein	181101	Panurus biarmicus	A0A7K6M041	IPR035076
InterPro|IPR035076_A0A7K6M072|Panurus_biarmicus	UPAR/Ly6 domain-containing protein	181101	Panurus biarmicus	A0A7K6M072	IPR035076
InterPro|IPR035076_A0A7K6M1T0|Panurus_biarmicus	UPAR/Ly6 domain-containing protein	181101	Panurus biarmicus	A0A7K6M1T0	IPR035076
InterPro|IPR035076_A0A7K6M2N2|Panurus_biarmicus	UPAR/Ly6 domain-containing protein	181101	Panurus biarmicus	A0A7K6M2N2	IPR035076
InterPro|IPR035076_A0A7K6NFW2|Pedionomus_torquatus	Snake toxin/toxin-like domain-containing protein	227192	Pedionomus torquatus	A0A7K6NFW2	IPR035076
InterPro|IPR035076_A0A7K6NH89|Pedionomus_torquatus	UPAR/Ly6 domain-containing protein	227192	Pedionomus torquatus	A0A7K6NH89	IPR035076
InterPro|IPR035076_A0A7K6NHB5|Pedionomus_torquatus	UPAR/Ly6 domain-containing protein	227192	Pedionomus torquatus	A0A7K6NHB5	IPR035076
InterPro|IPR035076_A0A7K6NVI7|Pedionomus_torquatus	UPAR/Ly6 domain-containing protein	227192	Pedionomus torquatus	A0A7K6NVI7	IPR035076
InterPro|IPR035076_A0A7K6P7I9|Ifrita_kowaldi	UPAR/Ly6 domain-containing protein	461245	Ifrita kowaldi	A0A7K6P7I9	IPR035076
InterPro|IPR035076_A0A7K6PFX3|Ifrita_kowaldi	UPAR/Ly6 domain-containing protein	461245	Ifrita kowaldi	A0A7K6PFX3	IPR035076
InterPro|IPR035076_A0A7K6PG34|Ifrita_kowaldi	UPAR/Ly6 domain-containing protein	461245	Ifrita kowaldi	A0A7K6PG34	IPR035076
InterPro|IPR035076_A0A7K6PGG8|Ifrita_kowaldi	UPAR/Ly6 domain-containing protein	461245	Ifrita kowaldi	A0A7K6PGG8	IPR035076
InterPro|IPR035076_A0A7K6RB56|Climacteris_rufus	UPAR/Ly6 domain-containing protein	47695	Climacteris rufus	A0A7K6RB56	IPR035076
InterPro|IPR035076_A0A7K6RB64|Climacteris_rufus	UPAR/Ly6 domain-containing protein	47695	Climacteris rufus	A0A7K6RB64	IPR035076
InterPro|IPR035076_A0A7K6RCJ0|Climacteris_rufus	UPAR/Ly6 domain-containing protein	47695	Climacteris rufus	A0A7K6RCJ0	IPR035076
InterPro|IPR035076_A0A7K6RCK2|Climacteris_rufus	UPAR/Ly6 domain-containing protein	47695	Climacteris rufus	A0A7K6RCK2	IPR035076
InterPro|IPR035076_A0A7K6RDM0|Climacteris_rufus	UPAR/Ly6 domain-containing protein	47695	Climacteris rufus	A0A7K6RDM0	IPR035076
InterPro|IPR035076_A0A7K6RR35|Rhynochetos_jubatus	Snake toxin/toxin-like domain-containing protein	54386	Rhynochetos jubatus	A0A7K6RR35	IPR035076
InterPro|IPR035076_A0A7K6RS71|Rhynochetos_jubatus	UPAR/Ly6 domain-containing protein	54386	Rhynochetos jubatus	A0A7K6RS71	IPR035076
InterPro|IPR035076_A0A7K6RS80|Rhynochetos_jubatus	UPAR/Ly6 domain-containing protein	54386	Rhynochetos jubatus	A0A7K6RS80	IPR035076
InterPro|IPR035076_A0A7K6RSJ9|Rhynochetos_jubatus	UPAR/Ly6 domain-containing protein	54386	Rhynochetos jubatus	A0A7K6RSJ9	IPR035076
InterPro|IPR035076_A0A7K6T1L5|Caloenas_nicobarica	UPAR/Ly6 domain-containing protein	187106	Caloenas nicobarica	A0A7K6T1L5	IPR035076
InterPro|IPR035076_A0A7K6T296|Caloenas_nicobarica	UPAR/Ly6 domain-containing protein	187106	Caloenas nicobarica	A0A7K6T296	IPR035076
InterPro|IPR035076_A0A7K6T2B9|Caloenas_nicobarica	Snake toxin/toxin-like domain-containing protein	187106	Caloenas nicobarica	A0A7K6T2B9	IPR035076
InterPro|IPR035076_A0A7K6T2H9|Caloenas_nicobarica	UPAR/Ly6 domain-containing protein	187106	Caloenas nicobarica	A0A7K6T2H9	IPR035076
InterPro|IPR035076_A0A7K6T2I2|Caloenas_nicobarica	UPAR/Ly6 domain-containing protein	187106	Caloenas nicobarica	A0A7K6T2I2	IPR035076
InterPro|IPR035076_A0A7K6TMN9|Aegotheles_bennettii	UPAR/Ly6 domain-containing protein	48278	Aegotheles bennettii	A0A7K6TMN9	IPR035076
InterPro|IPR035076_A0A7K6UHY2|Aegotheles_bennettii	UPAR/Ly6 domain-containing protein	48278	Aegotheles bennettii	A0A7K6UHY2	IPR035076
InterPro|IPR035076_A0A7K6UIG6|Aegotheles_bennettii	UPAR/Ly6 domain-containing protein	48278	Aegotheles bennettii	A0A7K6UIG6	IPR035076
InterPro|IPR035076_A0A7K6UJX6|Aegotheles_bennettii	UPAR/Ly6 domain-containing protein	48278	Aegotheles bennettii	A0A7K6UJX6	IPR035076
InterPro|IPR035076_A0A7K6VJP8|Notiomystis_cincta	UPAR/Ly6 domain-containing protein	366454	Notiomystis cincta	A0A7K6VJP8	IPR035076
InterPro|IPR035076_A0A7K6VJQ4|Notiomystis_cincta	UPAR/Ly6 domain-containing protein	366454	Notiomystis cincta	A0A7K6VJQ4	IPR035076
InterPro|IPR035076_A0A7K6WU44|Steatornis_caripensis	UPAR/Ly6 domain-containing protein	48435	Steatornis caripensis	A0A7K6WU44	IPR035076
InterPro|IPR035076_A0A7K6WU96|Steatornis_caripensis	Snake toxin/toxin-like domain-containing protein	48435	Steatornis caripensis	A0A7K6WU96	IPR035076
InterPro|IPR035076_A0A7K6WV87|Steatornis_caripensis	UPAR/Ly6 domain-containing protein	48435	Steatornis caripensis	A0A7K6WV87	IPR035076
InterPro|IPR035076_A0A7K6WWH7|Steatornis_caripensis	UPAR/Ly6 domain-containing protein	48435	Steatornis caripensis	A0A7K6WWH7	IPR035076
InterPro|IPR035076_A0A7K6WX36|Steatornis_caripensis	UPAR/Ly6 domain-containing protein	48435	Steatornis caripensis	A0A7K6WX36	IPR035076
InterPro|IPR035076_A0A7K6X377|Promerops_cafer	UPAR/Ly6 domain-containing protein	254652	Promerops cafer	A0A7K6X377	IPR035076
InterPro|IPR035076_A0A7K6X3A0|Promerops_cafer	UPAR/Ly6 domain-containing protein	254652	Promerops cafer	A0A7K6X3A0	IPR035076
InterPro|IPR035076_A0A7K6X3E5|Promerops_cafer	UPAR/Ly6 domain-containing protein	254652	Promerops cafer	A0A7K6X3E5	IPR035076
InterPro|IPR035076_A0A7K6YBF3|Alca_torda	UPAR/Ly6 domain-containing protein	28689	Alca torda	A0A7K6YBF3	IPR035076
InterPro|IPR035076_A0A7K6YBI2|Alca_torda	UPAR/Ly6 domain-containing protein	28689	Alca torda	A0A7K6YBI2	IPR035076
InterPro|IPR035076_A0A7K6YBM6|Alca_torda	UPAR/Ly6 domain-containing protein	28689	Alca torda	A0A7K6YBM6	IPR035076
InterPro|IPR035076_A0A7K6YCC7|Alca_torda	UPAR/Ly6 domain-containing protein	28689	Alca torda	A0A7K6YCC7	IPR035076
InterPro|IPR035076_A0A7K6ZKJ0|Nothoprocta_pentlandii	UPAR/Ly6 domain-containing protein	2585814	Nothoprocta pentlandii	A0A7K6ZKJ0	IPR035076
InterPro|IPR035076_A0A7K6ZKL9|Nothoprocta_pentlandii	UPAR/Ly6 domain-containing protein	2585814	Nothoprocta pentlandii	A0A7K6ZKL9	IPR035076
InterPro|IPR035076_A0A7K6ZKZ8|Nothoprocta_pentlandii	UPAR/Ly6 domain-containing protein	2585814	Nothoprocta pentlandii	A0A7K6ZKZ8	IPR035076
InterPro|IPR035076_A0A7K6ZL09|Nothoprocta_pentlandii	Snake toxin/toxin-like domain-containing protein	2585814	Nothoprocta pentlandii	A0A7K6ZL09	IPR035076
InterPro|IPR035076_A0A7K7APY1|Nothoprocta_ornata	UPAR/Ly6 domain-containing protein	83376	Nothoprocta ornata	A0A7K7APY1	IPR035076
InterPro|IPR035076_A0A7K7AQ08|Nothoprocta_ornata	UPAR/Ly6 domain-containing protein	83376	Nothoprocta ornata	A0A7K7AQ08	IPR035076
InterPro|IPR035076_A0A7K7AQA0|Nothoprocta_ornata	UPAR/Ly6 domain-containing protein	83376	Nothoprocta ornata	A0A7K7AQA0	IPR035076
InterPro|IPR035076_A0A7K7C4H0|Aphelocoma_coerulescens	UPAR/Ly6 domain-containing protein	39617	Aphelocoma coerulescens	A0A7K7C4H0	IPR035076
InterPro|IPR035076_A0A7K7C4W8|Aphelocoma_coerulescens	UPAR/Ly6 domain-containing protein	39617	Aphelocoma coerulescens	A0A7K7C4W8	IPR035076
InterPro|IPR035076_A0A7K7C4X7|Aphelocoma_coerulescens	UPAR/Ly6 domain-containing protein	39617	Aphelocoma coerulescens	A0A7K7C4X7	IPR035076
InterPro|IPR035076_A0A7K7C5F5|Aphelocoma_coerulescens	UPAR/Ly6 domain-containing protein	39617	Aphelocoma coerulescens	A0A7K7C5F5	IPR035076
InterPro|IPR035076_A0A7K7C5I2|Aphelocoma_coerulescens	UPAR/Ly6 domain-containing protein	39617	Aphelocoma coerulescens	A0A7K7C5I2	IPR035076
InterPro|IPR035076_A0A7K7D2E1|Pheucticus_melanocephalus	UPAR/Ly6 domain-containing protein	371919	Pheucticus melanocephalus	A0A7K7D2E1	IPR035076
InterPro|IPR035076_A0A7K7D3T8|Pheucticus_melanocephalus	UPAR/Ly6 domain-containing protein	371919	Pheucticus melanocephalus	A0A7K7D3T8	IPR035076
InterPro|IPR035076_A0A7K7D4D9|Pheucticus_melanocephalus	UPAR/Ly6 domain-containing protein	371919	Pheucticus melanocephalus	A0A7K7D4D9	IPR035076
InterPro|IPR035076_A0A7K7D578|Pheucticus_melanocephalus	UPAR/Ly6 domain-containing protein	371919	Pheucticus melanocephalus	A0A7K7D578	IPR035076
InterPro|IPR035076_A0A7K7E584|Sylvia_atricapilla	UPAR/Ly6 domain-containing protein	48155	Sylvia atricapilla	A0A7K7E584	IPR035076
InterPro|IPR035076_A0A7K7E711|Sylvia_atricapilla	UPAR/Ly6 domain-containing protein	48155	Sylvia atricapilla	A0A7K7E711	IPR035076
InterPro|IPR035076_A0A7K7E744|Sylvia_atricapilla	Snake toxin/toxin-like domain-containing protein	48155	Sylvia atricapilla	A0A7K7E744	IPR035076
InterPro|IPR035076_A0A7K7FM29|Chionis_minor	UPAR/Ly6 domain-containing protein	227182	Chionis minor	A0A7K7FM29	IPR035076
InterPro|IPR035076_A0A7K7FM48|Chionis_minor	UPAR/Ly6 domain-containing protein	227182	Chionis minor	A0A7K7FM48	IPR035076
InterPro|IPR035076_A0A7K7FM87|Chionis_minor	UPAR/Ly6 domain-containing protein	227182	Chionis minor	A0A7K7FM87	IPR035076
InterPro|IPR035076_A0A7K7FMC0|Chionis_minor	UPAR/Ly6 domain-containing protein	227182	Chionis minor	A0A7K7FMC0	IPR035076
InterPro|IPR035076_A0A7K7GNN5|Erithacus_rubecula	UPAR/Ly6 domain-containing protein	37610	Erithacus rubecula	A0A7K7GNN5	IPR035076
InterPro|IPR035076_A0A7K7GNU8|Erithacus_rubecula	UPAR/Ly6 domain-containing protein	37610	Erithacus rubecula	A0A7K7GNU8	IPR035076
InterPro|IPR035076_A0A7K7GP82|Erithacus_rubecula	UPAR/Ly6 domain-containing protein	37610	Erithacus rubecula	A0A7K7GP82	IPR035076
InterPro|IPR035076_A0A7K7GPW8|Erithacus_rubecula	UPAR/Ly6 domain-containing protein	37610	Erithacus rubecula	A0A7K7GPW8	IPR035076
InterPro|IPR035076_A0A7K7GQ99|Erithacus_rubecula	UPAR/Ly6 domain-containing protein	37610	Erithacus rubecula	A0A7K7GQ99	IPR035076
InterPro|IPR035076_A0A7K7JBZ8|Loxia_curvirostra	Snake toxin/toxin-like domain-containing protein	64802	Loxia curvirostra	A0A7K7JBZ8	IPR035076
InterPro|IPR035076_A0A7K7JC63|Loxia_curvirostra	UPAR/Ly6 domain-containing protein	64802	Loxia curvirostra	A0A7K7JC63	IPR035076
InterPro|IPR035076_A0A7K7JD92|Loxia_curvirostra	UPAR/Ly6 domain-containing protein	64802	Loxia curvirostra	A0A7K7JD92	IPR035076
InterPro|IPR035076_A0A7K7JF62|Loxia_curvirostra	UPAR/Ly6 domain-containing protein	64802	Loxia curvirostra	A0A7K7JF62	IPR035076
InterPro|IPR035076_A0A7K7K278|Agelaius_phoeniceus	UPAR/Ly6 domain-containing protein	39638	Agelaius phoeniceus	A0A7K7K278	IPR035076
InterPro|IPR035076_A0A7K7K2D0|Agelaius_phoeniceus	UPAR/Ly6 domain-containing protein	39638	Agelaius phoeniceus	A0A7K7K2D0	IPR035076
InterPro|IPR035076_A0A7K7K2F0|Agelaius_phoeniceus	UPAR/Ly6 domain-containing protein	39638	Agelaius phoeniceus	A0A7K7K2F0	IPR035076
InterPro|IPR035076_A0A7K7K2P1|Agelaius_phoeniceus	UPAR/Ly6 domain-containing protein	39638	Agelaius phoeniceus	A0A7K7K2P1	IPR035076
InterPro|IPR035076_A0A7K7K4P7|Agelaius_phoeniceus	UPAR/Ly6 domain-containing protein	39638	Agelaius phoeniceus	A0A7K7K4P7	IPR035076
InterPro|IPR035076_A0A7K7KVX8|Asarcornis_scutulata	UPAR/Ly6 domain-containing protein	75869	Asarcornis scutulata	A0A7K7KVX8	IPR035076
InterPro|IPR035076_A0A7K7KVZ1|Asarcornis_scutulata	UPAR/Ly6 domain-containing protein	75869	Asarcornis scutulata	A0A7K7KVZ1	IPR035076
InterPro|IPR035076_A0A7K7KW23|Asarcornis_scutulata	Snake toxin/toxin-like domain-containing protein	75869	Asarcornis scutulata	A0A7K7KW23	IPR035076
InterPro|IPR035076_A0A7K7KXS6|Asarcornis_scutulata	UPAR/Ly6 domain-containing protein	75869	Asarcornis scutulata	A0A7K7KXS6	IPR035076
InterPro|IPR035076_A0A7K7LZT3|Brachypodius_atriceps	UPAR/Ly6 domain-containing protein	182895	Brachypodius atriceps	A0A7K7LZT3	IPR035076
InterPro|IPR035076_A0A7K7M017|Brachypodius_atriceps	UPAR/Ly6 domain-containing protein	182895	Brachypodius atriceps	A0A7K7M017	IPR035076
InterPro|IPR035076_A0A7K7M132|Brachypodius_atriceps	UPAR/Ly6 domain-containing protein	182895	Brachypodius atriceps	A0A7K7M132	IPR035076
InterPro|IPR035076_A0A7K7NMF8|Haliaeetus_albicilla	UPAR/Ly6 domain-containing protein	8969	Haliaeetus albicilla	A0A7K7NMF8	IPR035076
InterPro|IPR035076_A0A7K7NMG0|Haliaeetus_albicilla	Snake toxin/toxin-like domain-containing protein	8969	Haliaeetus albicilla	A0A7K7NMG0	IPR035076
InterPro|IPR035076_A0A7K7NMK7|Haliaeetus_albicilla	UPAR/Ly6 domain-containing protein	8969	Haliaeetus albicilla	A0A7K7NMK7	IPR035076
InterPro|IPR035076_A0A7K7NMP8|Haliaeetus_albicilla	UPAR/Ly6 domain-containing protein	8969	Haliaeetus albicilla	A0A7K7NMP8	IPR035076
InterPro|IPR035076_A0A7K7NNA1|Haliaeetus_albicilla	UPAR/Ly6 domain-containing protein	8969	Haliaeetus albicilla	A0A7K7NNA1	IPR035076
InterPro|IPR035076_A0A7K7PXF2|Acrocephalus_arundinaceus	UPAR/Ly6 domain-containing protein	39621	Acrocephalus arundinaceus	A0A7K7PXF2	IPR035076
InterPro|IPR035076_A0A7K7Q0G5|Acrocephalus_arundinaceus	UPAR/Ly6 domain-containing protein	39621	Acrocephalus arundinaceus	A0A7K7Q0G5	IPR035076
InterPro|IPR035076_A0A7K7Q184|Acrocephalus_arundinaceus	UPAR/Ly6 domain-containing protein	39621	Acrocephalus arundinaceus	A0A7K7Q184	IPR035076
InterPro|IPR035076_A0A7K7R148|Poecile_atricapillus	UPAR/Ly6 domain-containing protein	48891	Poecile atricapillus	A0A7K7R148	IPR035076
InterPro|IPR035076_A0A7K7R162|Poecile_atricapillus	UPAR/Ly6 domain-containing protein	48891	Poecile atricapillus	A0A7K7R162	IPR035076
InterPro|IPR035076_A0A7K7R168|Poecile_atricapillus	UPAR/Ly6 domain-containing protein	48891	Poecile atricapillus	A0A7K7R168	IPR035076
InterPro|IPR035076_A0A7K7R2U7|Poecile_atricapillus	UPAR/Ly6 domain-containing protein	48891	Poecile atricapillus	A0A7K7R2U7	IPR035076
InterPro|IPR035076_A0A7K7RJV6|Nesospiza_acunhae	UPAR/Ly6 domain-containing protein	381881	Nesospiza acunhae	A0A7K7RJV6	IPR035076
InterPro|IPR035076_A0A7K7RJX1|Nesospiza_acunhae	Snake toxin/toxin-like domain-containing protein	381881	Nesospiza acunhae	A0A7K7RJX1	IPR035076
InterPro|IPR035076_A0A7K7RKA6|Nesospiza_acunhae	UPAR/Ly6 domain-containing protein	381881	Nesospiza acunhae	A0A7K7RKA6	IPR035076
InterPro|IPR035076_A0A7K7SQA5|Sapayoa_aenigma	UPAR/Ly6 domain-containing protein	239371	Sapayoa aenigma	A0A7K7SQA5	IPR035076
InterPro|IPR035076_A0A7K7SQC5|Sapayoa_aenigma	UPAR/Ly6 domain-containing protein	239371	Sapayoa aenigma	A0A7K7SQC5	IPR035076
InterPro|IPR035076_A0A7K7SR70|Sapayoa_aenigma	UPAR/Ly6 domain-containing protein	239371	Sapayoa aenigma	A0A7K7SR70	IPR035076
InterPro|IPR035076_A0A7K7SSJ0|Sapayoa_aenigma	UPAR/Ly6 domain-containing protein	239371	Sapayoa aenigma	A0A7K7SSJ0	IPR035076
InterPro|IPR035076_A0A7K7TMR5|Ibidorhyncha_struthersii	UPAR/Ly6 domain-containing protein	425643	Ibidorhyncha struthersii	A0A7K7TMR5	IPR035076
InterPro|IPR035076_A0A7K7TMR7|Ibidorhyncha_struthersii	UPAR/Ly6 domain-containing protein	425643	Ibidorhyncha struthersii	A0A7K7TMR7	IPR035076
InterPro|IPR035076_A0A7K7TMS1|Ibidorhyncha_struthersii	UPAR/Ly6 domain-containing protein	425643	Ibidorhyncha struthersii	A0A7K7TMS1	IPR035076
InterPro|IPR035076_A0A7K7TND1|Ibidorhyncha_struthersii	UPAR/Ly6 domain-containing protein	425643	Ibidorhyncha struthersii	A0A7K7TND1	IPR035076
InterPro|IPR035076_A0A7K7VMX7|Eudromia_elegans	UPAR/Ly6 domain-containing protein	8805	Eudromia elegans	A0A7K7VMX7	IPR035076
InterPro|IPR035076_A0A7K7VMY2|Eudromia_elegans	UPAR/Ly6 domain-containing protein	8805	Eudromia elegans	A0A7K7VMY2	IPR035076
InterPro|IPR035076_A0A7K7VMY6|Eudromia_elegans	UPAR/Ly6 domain-containing protein	8805	Eudromia elegans	A0A7K7VMY6	IPR035076
InterPro|IPR035076_A0A7K7VQP7|Eudromia_elegans	UPAR/Ly6 domain-containing protein	8805	Eudromia elegans	A0A7K7VQP7	IPR035076
InterPro|IPR035076_A0A7K7WIM6|Nothocercus_julius	UPAR/Ly6 domain-containing protein	2585813	Nothocercus julius	A0A7K7WIM6	IPR035076
InterPro|IPR035076_A0A7K7WIM7|Nothocercus_julius	UPAR/Ly6 domain-containing protein	2585813	Nothocercus julius	A0A7K7WIM7	IPR035076
InterPro|IPR035076_A0A7K7WIN4|Nothocercus_julius	UPAR/Ly6 domain-containing protein	2585813	Nothocercus julius	A0A7K7WIN4	IPR035076
InterPro|IPR035076_A0A7K7WIP6|Nothocercus_julius	UPAR/Ly6 domain-containing protein	2585813	Nothocercus julius	A0A7K7WIP6	IPR035076
InterPro|IPR035076_A0A7K7X1J8|Mohoua_ochrocephala	UPAR/Ly6 domain-containing protein	874463	Mohoua ochrocephala	A0A7K7X1J8	IPR035076
InterPro|IPR035076_A0A7K7X1M6|Mohoua_ochrocephala	UPAR/Ly6 domain-containing protein	874463	Mohoua ochrocephala	A0A7K7X1M6	IPR035076
InterPro|IPR035076_A0A7K7YKU8|Thryothorus_ludovicianus	UPAR/Ly6 domain-containing protein	74200	Thryothorus ludovicianus	A0A7K7YKU8	IPR035076
InterPro|IPR035076_A0A7K7YL28|Thryothorus_ludovicianus	UPAR/Ly6 domain-containing protein	74200	Thryothorus ludovicianus	A0A7K7YL28	IPR035076
InterPro|IPR035076_A0A7K7YL54|Thryothorus_ludovicianus	UPAR/Ly6 domain-containing protein	74200	Thryothorus ludovicianus	A0A7K7YL54	IPR035076
InterPro|IPR035076_A0A7K7YL55|Thryothorus_ludovicianus	UPAR/Ly6 domain-containing protein	74200	Thryothorus ludovicianus	A0A7K7YL55	IPR035076
InterPro|IPR035076_A0A7K7YLS6|Thryothorus_ludovicianus	UPAR/Ly6 domain-containing protein	74200	Thryothorus ludovicianus	A0A7K7YLS6	IPR035076
InterPro|IPR035076_A0A7K8A1T3|Melanocharis_versteri	UPAR/Ly6 domain-containing protein	254552	Melanocharis versteri	A0A7K8A1T3	IPR035076
InterPro|IPR035076_A0A7K8A4X3|Melanocharis_versteri	UPAR/Ly6 domain-containing protein	254552	Melanocharis versteri	A0A7K8A4X3	IPR035076
InterPro|IPR035076_A0A7K8A716|Melanocharis_versteri	Snake toxin/toxin-like domain-containing protein	254552	Melanocharis versteri	A0A7K8A716	IPR035076
InterPro|IPR035076_A0A7K8B5M0|Cnemophilus_loriae	UPAR/Ly6 domain-containing protein	254448	Cnemophilus loriae	A0A7K8B5M0	IPR035076
InterPro|IPR035076_A0A7K8B5R1|Cnemophilus_loriae	UPAR/Ly6 domain-containing protein	254448	Cnemophilus loriae	A0A7K8B5R1	IPR035076
InterPro|IPR035076_A0A7K8B5R2|Cnemophilus_loriae	UPAR/Ly6 domain-containing protein	254448	Cnemophilus loriae	A0A7K8B5R2	IPR035076
InterPro|IPR035076_A0A7K8B5W9|Cnemophilus_loriae	UPAR/Ly6 domain-containing protein	254448	Cnemophilus loriae	A0A7K8B5W9	IPR035076
InterPro|IPR035076_A0A7K8BFN8|Rhagologus_leucostigma	UPAR/Ly6 domain-containing protein	156170	Rhagologus leucostigma	A0A7K8BFN8	IPR035076
InterPro|IPR035076_A0A7K8BL52|Rhagologus_leucostigma	UPAR/Ly6 domain-containing protein	156170	Rhagologus leucostigma	A0A7K8BL52	IPR035076
InterPro|IPR035076_A0A7K8BL62|Rhagologus_leucostigma	Snake toxin/toxin-like domain-containing protein	156170	Rhagologus leucostigma	A0A7K8BL62	IPR035076
InterPro|IPR035076_A0A7K8CP29|Eulacestoma_nigropectus	UPAR/Ly6 domain-containing protein	461239	Eulacestoma nigropectus	A0A7K8CP29	IPR035076
InterPro|IPR035076_A0A7K8CR97|Eulacestoma_nigropectus	UPAR/Ly6 domain-containing protein	461239	Eulacestoma nigropectus	A0A7K8CR97	IPR035076
InterPro|IPR035076_A0A7K8CSV3|Eulacestoma_nigropectus	UPAR/Ly6 domain-containing protein	461239	Eulacestoma nigropectus	A0A7K8CSV3	IPR035076
InterPro|IPR035076_A0A7K8DRB2|Leucopsar_rothschildi	UPAR/Ly6 domain-containing protein	127929	Leucopsar rothschildi	A0A7K8DRB2	IPR035076
InterPro|IPR035076_A0A7K8DRQ2|Leucopsar_rothschildi	UPAR/Ly6 domain-containing protein	127929	Leucopsar rothschildi	A0A7K8DRQ2	IPR035076
InterPro|IPR035076_A0A7K8DTP7|Leucopsar_rothschildi	UPAR/Ly6 domain-containing protein	127929	Leucopsar rothschildi	A0A7K8DTP7	IPR035076
InterPro|IPR035076_A0A7K8DU38|Leucopsar_rothschildi	UPAR/Ly6 domain-containing protein	127929	Leucopsar rothschildi	A0A7K8DU38	IPR035076
InterPro|IPR035076_A0A7K8DUP3|Leucopsar_rothschildi	UPAR/Ly6 domain-containing protein	127929	Leucopsar rothschildi	A0A7K8DUP3	IPR035076
InterPro|IPR035076_A0A7K8FDC8|Struthidea_cinerea	UPAR/Ly6 domain-containing protein	181839	Struthidea cinerea	A0A7K8FDC8	IPR035076
InterPro|IPR035076_A0A7K8FDD5|Struthidea_cinerea	UPAR/Ly6 domain-containing protein	181839	Struthidea cinerea	A0A7K8FDD5	IPR035076
InterPro|IPR035076_A0A7K8FDM2|Struthidea_cinerea	UPAR/Ly6 domain-containing protein	181839	Struthidea cinerea	A0A7K8FDM2	IPR035076
InterPro|IPR035076_A0A7K8FDW4|Struthidea_cinerea	UPAR/Ly6 domain-containing protein	181839	Struthidea cinerea	A0A7K8FDW4	IPR035076
InterPro|IPR035076_A0A7K8G863|Orthonyx_spaldingii	UPAR/Ly6 domain-containing protein	38397	Orthonyx spaldingii	A0A7K8G863	IPR035076
InterPro|IPR035076_A0A7K8G8A2|Orthonyx_spaldingii	UPAR/Ly6 domain-containing protein	38397	Orthonyx spaldingii	A0A7K8G8A2	IPR035076
InterPro|IPR035076_A0A7K8G8H2|Orthonyx_spaldingii	UPAR/Ly6 domain-containing protein	38397	Orthonyx spaldingii	A0A7K8G8H2	IPR035076
InterPro|IPR035076_A0A7K8HFC1|Aleadryas_rufinucha	UPAR/Ly6 domain-containing protein	461220	Aleadryas rufinucha	A0A7K8HFC1	IPR035076
InterPro|IPR035076_A0A7K8HG89|Aleadryas_rufinucha	UPAR/Ly6 domain-containing protein	461220	Aleadryas rufinucha	A0A7K8HG89	IPR035076
InterPro|IPR035076_A0A7K8HI24|Aleadryas_rufinucha	UPAR/Ly6 domain-containing protein	461220	Aleadryas rufinucha	A0A7K8HI24	IPR035076
InterPro|IPR035076_A0A7K8J6J4|Chaetorhynchus_papuensis	UPAR/Ly6 domain-containing protein	254446	Chaetorhynchus papuensis	A0A7K8J6J4	IPR035076
InterPro|IPR035076_A0A7K8J6K4|Chaetorhynchus_papuensis	UPAR/Ly6 domain-containing protein	254446	Chaetorhynchus papuensis	A0A7K8J6K4	IPR035076
InterPro|IPR035076_A0A7K8JC70|Chaetorhynchus_papuensis	UPAR/Ly6 domain-containing protein	254446	Chaetorhynchus papuensis	A0A7K8JC70	IPR035076
InterPro|IPR035076_A0A7K8JCC5|Chaetorhynchus_papuensis	UPAR/Ly6 domain-containing protein	254446	Chaetorhynchus papuensis	A0A7K8JCC5	IPR035076
InterPro|IPR035076_A0A7K8KB27|Lophotis_ruficrista	UPAR/Ly6 domain-containing protein	172689	Lophotis ruficrista	A0A7K8KB27	IPR035076
InterPro|IPR035076_A0A7K8KBQ1|Lophotis_ruficrista	UPAR/Ly6 domain-containing protein	172689	Lophotis ruficrista	A0A7K8KBQ1	IPR035076
InterPro|IPR035076_A0A7K8KCU4|Lophotis_ruficrista	Snake toxin/toxin-like domain-containing protein	172689	Lophotis ruficrista	A0A7K8KCU4	IPR035076
InterPro|IPR035076_A0A7K8KDA5|Lophotis_ruficrista	UPAR/Ly6 domain-containing protein	172689	Lophotis ruficrista	A0A7K8KDA5	IPR035076
InterPro|IPR035076_A0A7K8L0G7|Ardeotis_kori	UPAR/Ly6 domain-containing protein	89386	Ardeotis kori	A0A7K8L0G7	IPR035076
InterPro|IPR035076_A0A7K8L0Y1|Ardeotis_kori	UPAR/Ly6 domain-containing protein	89386	Ardeotis kori	A0A7K8L0Y1	IPR035076
InterPro|IPR035076_A0A7K8L2Z3|Ardeotis_kori	Snake toxin/toxin-like domain-containing protein	89386	Ardeotis kori	A0A7K8L2Z3	IPR035076
InterPro|IPR035076_A0A7K8L7B0|Ardeotis_kori	UPAR/Ly6 domain-containing protein	89386	Ardeotis kori	A0A7K8L7B0	IPR035076
InterPro|IPR035076_A0A7K8MM05|Ptilorrhoa_leucosticta	UPAR/Ly6 domain-containing protein	449384	Ptilorrhoa leucosticta	A0A7K8MM05	IPR035076
InterPro|IPR035076_A0A7K8MNN0|Ptilorrhoa_leucosticta	UPAR/Ly6 domain-containing protein	449384	Ptilorrhoa leucosticta	A0A7K8MNN0	IPR035076
InterPro|IPR035076_A0A7K8MRM6|Ptilorrhoa_leucosticta	UPAR/Ly6 domain-containing protein	449384	Ptilorrhoa leucosticta	A0A7K8MRM6	IPR035076
InterPro|IPR035076_A0A7K8NLY3|Casuarius_casuarius	Snake toxin/toxin-like domain-containing protein	8787	Casuarius casuarius	A0A7K8NLY3	IPR035076
InterPro|IPR035076_A0A7K8NLY7|Casuarius_casuarius	UPAR/Ly6 domain-containing protein	8787	Casuarius casuarius	A0A7K8NLY7	IPR035076
InterPro|IPR035076_A0A7K8NM43|Casuarius_casuarius	UPAR/Ly6 domain-containing protein	8787	Casuarius casuarius	A0A7K8NM43	IPR035076
InterPro|IPR035076_A0A7K8NMA2|Casuarius_casuarius	UPAR/Ly6 domain-containing protein	8787	Casuarius casuarius	A0A7K8NMA2	IPR035076
InterPro|IPR035076_A0A7K8PEF2|Cochlearius_cochlearius	UPAR/Ly6 domain-containing protein	110676	Cochlearius cochlearius	A0A7K8PEF2	IPR035076
InterPro|IPR035076_A0A7K8PFM8|Cochlearius_cochlearius	UPAR/Ly6 domain-containing protein	110676	Cochlearius cochlearius	A0A7K8PFM8	IPR035076
InterPro|IPR035076_A0A7K8PG13|Cochlearius_cochlearius	UPAR/Ly6 domain-containing protein	110676	Cochlearius cochlearius	A0A7K8PG13	IPR035076
InterPro|IPR035076_A0A7K8PG62|Cochlearius_cochlearius	Snake toxin/toxin-like domain-containing protein	110676	Cochlearius cochlearius	A0A7K8PG62	IPR035076
InterPro|IPR035076_A0A7K8R437|Smithornis_capensis	UPAR/Ly6 domain-containing protein	363769	Smithornis capensis	A0A7K8R437	IPR035076
InterPro|IPR035076_A0A7K8R452|Smithornis_capensis	UPAR/Ly6 domain-containing protein	363769	Smithornis capensis	A0A7K8R452	IPR035076
InterPro|IPR035076_A0A7K8R6R4|Smithornis_capensis	UPAR/Ly6 domain-containing protein	363769	Smithornis capensis	A0A7K8R6R4	IPR035076
InterPro|IPR035076_A0A7K8RIJ3|Rhodinocichla_rosea	UPAR/Ly6 domain-containing protein	58203	Rhodinocichla rosea	A0A7K8RIJ3	IPR035076
InterPro|IPR035076_A0A7K8RIR1|Rhodinocichla_rosea	UPAR/Ly6 domain-containing protein	58203	Rhodinocichla rosea	A0A7K8RIR1	IPR035076
InterPro|IPR035076_A0A7K8RKF4|Rhodinocichla_rosea	UPAR/Ly6 domain-containing protein	58203	Rhodinocichla rosea	A0A7K8RKF4	IPR035076
InterPro|IPR035076_A0A7K8RKV0|Rhodinocichla_rosea	Snake toxin/toxin-like domain-containing protein	58203	Rhodinocichla rosea	A0A7K8RKV0	IPR035076
InterPro|IPR035076_A0A7K8TC20|Nyctibius_bracteatus	UPAR/Ly6 domain-containing protein	48426	Nyctibius bracteatus	A0A7K8TC20	IPR035076
InterPro|IPR035076_A0A7K8TC90|Nyctibius_bracteatus	UPAR/Ly6 domain-containing protein	48426	Nyctibius bracteatus	A0A7K8TC90	IPR035076
InterPro|IPR035076_A0A7K8TCC5|Nyctibius_bracteatus	UPAR/Ly6 domain-containing protein	48426	Nyctibius bracteatus	A0A7K8TCC5	IPR035076
InterPro|IPR035076_A0A7K8TDH1|Nyctibius_bracteatus	Snake toxin/toxin-like domain-containing protein	48426	Nyctibius bracteatus	A0A7K8TDH1	IPR035076
InterPro|IPR035076_A0A7K8TEN8|Nyctibius_bracteatus	Snake toxin/toxin-like domain-containing protein	48426	Nyctibius bracteatus	A0A7K8TEN8	IPR035076
InterPro|IPR035076_A0A7K8TNU9|Oceanites_oceanicus	UPAR/Ly6 domain-containing protein	79653	Oceanites oceanicus	A0A7K8TNU9	IPR035076
InterPro|IPR035076_A0A7K8TPL5|Oceanites_oceanicus	UPAR/Ly6 domain-containing protein	79653	Oceanites oceanicus	A0A7K8TPL5	IPR035076
InterPro|IPR035076_A0A7K8TQC4|Oceanites_oceanicus	Snake toxin/toxin-like domain-containing protein	79653	Oceanites oceanicus	A0A7K8TQC4	IPR035076
InterPro|IPR035076_A0A7K8TR38|Oceanites_oceanicus	UPAR/Ly6 domain-containing protein	79653	Oceanites oceanicus	A0A7K8TR38	IPR035076
InterPro|IPR035076_A0A7K8V743|Ciccaba_nigrolineata	UPAR/Ly6 domain-containing protein	1118524	Ciccaba nigrolineata	A0A7K8V743	IPR035076
InterPro|IPR035076_A0A7K8V749|Ciccaba_nigrolineata	Snake toxin/toxin-like domain-containing protein	1118524	Ciccaba nigrolineata	A0A7K8V749	IPR035076
InterPro|IPR035076_A0A7K8V7M6|Ciccaba_nigrolineata	UPAR/Ly6 domain-containing protein	1118524	Ciccaba nigrolineata	A0A7K8V7M6	IPR035076
InterPro|IPR035076_A0A7K8V9W3|Ciccaba_nigrolineata	UPAR/Ly6 domain-containing protein	1118524	Ciccaba nigrolineata	A0A7K8V9W3	IPR035076
InterPro|IPR035076_A0A7K8W6X1|Sclerurus_mexicanus	UPAR/Ly6 domain-containing protein	265632	Sclerurus mexicanus	A0A7K8W6X1	IPR035076
InterPro|IPR035076_A0A7K8W6Y1|Sclerurus_mexicanus	UPAR/Ly6 domain-containing protein	265632	Sclerurus mexicanus	A0A7K8W6Y1	IPR035076
InterPro|IPR035076_A0A7K8W728|Sclerurus_mexicanus	UPAR/Ly6 domain-containing protein	265632	Sclerurus mexicanus	A0A7K8W728	IPR035076
InterPro|IPR035076_A0A7K8W764|Sclerurus_mexicanus	UPAR/Ly6 domain-containing protein	265632	Sclerurus mexicanus	A0A7K8W764	IPR035076
InterPro|IPR035076_A0A7K8W7B4|Sclerurus_mexicanus	UPAR/Ly6 domain-containing protein	265632	Sclerurus mexicanus	A0A7K8W7B4	IPR035076
InterPro|IPR035076_A0A7K8Y470|Eubucco_bourcierii	UPAR/Ly6 domain-containing protein	91767	Eubucco bourcierii	A0A7K8Y470	IPR035076
InterPro|IPR035076_A0A7K8Y5X0|Eubucco_bourcierii	Snake toxin/toxin-like domain-containing protein	91767	Eubucco bourcierii	A0A7K8Y5X0	IPR035076
InterPro|IPR035076_A0A7K8Y694|Eubucco_bourcierii	UPAR/Ly6 domain-containing protein	91767	Eubucco bourcierii	A0A7K8Y694	IPR035076
InterPro|IPR035076_A0A7K8Y6F5|Eubucco_bourcierii	UPAR/Ly6 domain-containing protein	91767	Eubucco bourcierii	A0A7K8Y6F5	IPR035076
InterPro|IPR035076_A0A7K8YPR2|Sakesphorus_luctuosus	UPAR/Ly6 domain-containing protein	419690	Sakesphorus luctuosus	A0A7K8YPR2	IPR035076
InterPro|IPR035076_A0A7K8YPR3|Sakesphorus_luctuosus	UPAR/Ly6 domain-containing protein	419690	Sakesphorus luctuosus	A0A7K8YPR3	IPR035076
InterPro|IPR035076_A0A7K8YQB5|Sakesphorus_luctuosus	UPAR/Ly6 domain-containing protein	419690	Sakesphorus luctuosus	A0A7K8YQB5	IPR035076
InterPro|IPR035076_A0A7K8YQK7|Sakesphorus_luctuosus	UPAR/Ly6 domain-containing protein	419690	Sakesphorus luctuosus	A0A7K8YQK7	IPR035076
InterPro|IPR035076_A0A7K8YRB5|Sakesphorus_luctuosus	UPAR/Ly6 domain-containing protein	419690	Sakesphorus luctuosus	A0A7K8YRB5	IPR035076
InterPro|IPR035076_A0A7K8YS14|Sakesphorus_luctuosus	Snake toxin/toxin-like domain-containing protein	419690	Sakesphorus luctuosus	A0A7K8YS14	IPR035076
InterPro|IPR035076_A0A7K9A0Y0|Grallaria_varia	UPAR/Ly6 domain-containing protein	117165	Grallaria varia	A0A7K9A0Y0	IPR035076
InterPro|IPR035076_A0A7K9A239|Grallaria_varia	UPAR/Ly6 domain-containing protein	117165	Grallaria varia	A0A7K9A239	IPR035076
InterPro|IPR035076_A0A7K9A2K0|Grallaria_varia	UPAR/Ly6 domain-containing protein	117165	Grallaria varia	A0A7K9A2K0	IPR035076
InterPro|IPR035076_A0A7K9A387|Grallaria_varia	UPAR/Ly6 domain-containing protein	117165	Grallaria varia	A0A7K9A387	IPR035076
InterPro|IPR035076_A0A7K9AFZ7|Dromaius_novaehollandiae	UPAR/Ly6 domain-containing protein	8790	Dromaius novaehollandiae	A0A7K9AFZ7	IPR035076
InterPro|IPR035076_A0A7K9AGQ3|Dromaius_novaehollandiae	UPAR/Ly6 domain-containing protein	8790	Dromaius novaehollandiae	A0A7K9AGQ3	IPR035076
InterPro|IPR035076_A0A7K9AH94|Dromaius_novaehollandiae	UPAR/Ly6 domain-containing protein	8790	Dromaius novaehollandiae	A0A7K9AH94	IPR035076
InterPro|IPR035076_A0A7K9CLU8|Psilopogon_haemacephalus	UPAR/Ly6 domain-containing protein	2585815	Psilopogon haemacephalus	A0A7K9CLU8	IPR035076
InterPro|IPR035076_A0A7K9CN88|Psilopogon_haemacephalus	UPAR/Ly6 domain-containing protein	2585815	Psilopogon haemacephalus	A0A7K9CN88	IPR035076
InterPro|IPR035076_A0A7K9CPL8|Psilopogon_haemacephalus	UPAR/Ly6 domain-containing protein	2585815	Psilopogon haemacephalus	A0A7K9CPL8	IPR035076
InterPro|IPR035076_A0A7K9DH51|Hemiprocne_comata	UPAR/Ly6 domain-containing protein	243314	Hemiprocne comata	A0A7K9DH51	IPR035076
InterPro|IPR035076_A0A7K9DHL3|Hemiprocne_comata	UPAR/Ly6 domain-containing protein	243314	Hemiprocne comata	A0A7K9DHL3	IPR035076
InterPro|IPR035076_A0A7K9DHR5|Hemiprocne_comata	UPAR/Ly6 domain-containing protein	243314	Hemiprocne comata	A0A7K9DHR5	IPR035076
InterPro|IPR035076_A0A7K9DIE7|Hemiprocne_comata	Snake toxin/toxin-like domain-containing protein	243314	Hemiprocne comata	A0A7K9DIE7	IPR035076
InterPro|IPR035076_A0A7K9DIV5|Hemiprocne_comata	UPAR/Ly6 domain-containing protein	243314	Hemiprocne comata	A0A7K9DIV5	IPR035076
InterPro|IPR035076_A0A7K9DWQ6|Baryphthengus_martii	Snake toxin/toxin-like domain-containing protein	176943	Baryphthengus martii	A0A7K9DWQ6	IPR035076
InterPro|IPR035076_A0A7K9DWR0|Baryphthengus_martii	UPAR/Ly6 domain-containing protein	176943	Baryphthengus martii	A0A7K9DWR0	IPR035076
InterPro|IPR035076_A0A7K9DX15|Baryphthengus_martii	UPAR/Ly6 domain-containing protein	176943	Baryphthengus martii	A0A7K9DX15	IPR035076
InterPro|IPR035076_A0A7K9DZK4|Baryphthengus_martii	UPAR/Ly6 domain-containing protein	176943	Baryphthengus martii	A0A7K9DZK4	IPR035076
InterPro|IPR035076_A0A7K9EKV1|Baryphthengus_martii	UPAR/Ly6 domain-containing protein	176943	Baryphthengus martii	A0A7K9EKV1	IPR035076
InterPro|IPR035076_A0A7K9FP88|Stercorarius_parasiticus	UPAR/Ly6 domain-containing protein	54059	Stercorarius parasiticus	A0A7K9FP88	IPR035076
InterPro|IPR035076_A0A7K9FPA4|Stercorarius_parasiticus	UPAR/Ly6 domain-containing protein	54059	Stercorarius parasiticus	A0A7K9FPA4	IPR035076
InterPro|IPR035076_A0A7K9FQ43|Stercorarius_parasiticus	UPAR/Ly6 domain-containing protein	54059	Stercorarius parasiticus	A0A7K9FQ43	IPR035076
InterPro|IPR035076_A0A7K9FQU7|Stercorarius_parasiticus	UPAR/Ly6 domain-containing protein	54059	Stercorarius parasiticus	A0A7K9FQU7	IPR035076
InterPro|IPR035076_A0A7K9GLT4|Loxia_leucoptera	UPAR/Ly6 domain-containing protein	96539	Loxia leucoptera	A0A7K9GLT4	IPR035076
InterPro|IPR035076_A0A7K9GMV7|Loxia_leucoptera	UPAR/Ly6 domain-containing protein	96539	Loxia leucoptera	A0A7K9GMV7	IPR035076
InterPro|IPR035076_A0A7K9GNT8|Loxia_leucoptera	UPAR/Ly6 domain-containing protein	96539	Loxia leucoptera	A0A7K9GNT8	IPR035076
InterPro|IPR035076_A0A7K9GPB9|Loxia_leucoptera	UPAR/Ly6 domain-containing protein	96539	Loxia leucoptera	A0A7K9GPB9	IPR035076
InterPro|IPR035076_A0A7K9H861|Bucco_capensis	UPAR/Ly6 domain-containing protein	135168	Bucco capensis	A0A7K9H861	IPR035076
InterPro|IPR035076_A0A7K9I7F2|Bucco_capensis	UPAR/Ly6 domain-containing protein	135168	Bucco capensis	A0A7K9I7F2	IPR035076
InterPro|IPR035076_A0A7K9I9G5|Bucco_capensis	UPAR/Ly6 domain-containing protein	135168	Bucco capensis	A0A7K9I9G5	IPR035076
InterPro|IPR035076_A0A7K9I9L2|Bucco_capensis	UPAR/Ly6 domain-containing protein	135168	Bucco capensis	A0A7K9I9L2	IPR035076
InterPro|IPR035076_A0A7K9IQ41|Myiagra_hebetior	UPAR/Ly6 domain-containing protein	381031	Myiagra hebetior	A0A7K9IQ41	IPR035076
InterPro|IPR035076_A0A7K9IRU4|Myiagra_hebetior	UPAR/Ly6 domain-containing protein	381031	Myiagra hebetior	A0A7K9IRU4	IPR035076
InterPro|IPR035076_A0A7K9IS81|Myiagra_hebetior	UPAR/Ly6 domain-containing protein	381031	Myiagra hebetior	A0A7K9IS81	IPR035076
InterPro|IPR035076_A0A7K9IST3|Myiagra_hebetior	UPAR/Ly6 domain-containing protein	381031	Myiagra hebetior	A0A7K9IST3	IPR035076
InterPro|IPR035076_A0A7K9JYL0|Dicaeum_eximium	UPAR/Ly6 domain-containing protein	667154	Dicaeum eximium	A0A7K9JYL0	IPR035076
InterPro|IPR035076_A0A7K9KEU5|Dicaeum_eximium	UPAR/Ly6 domain-containing protein	667154	Dicaeum eximium	A0A7K9KEU5	IPR035076
InterPro|IPR035076_A0A7K9KHJ3|Dicaeum_eximium	UPAR/Ly6 domain-containing protein	667154	Dicaeum eximium	A0A7K9KHJ3	IPR035076
InterPro|IPR035076_A0A7K9KHK6|Dicaeum_eximium	UPAR/Ly6 domain-containing protein	667154	Dicaeum eximium	A0A7K9KHK6	IPR035076
InterPro|IPR035076_A0A7K9KHL8|Dicaeum_eximium	Snake toxin/toxin-like domain-containing protein	667154	Dicaeum eximium	A0A7K9KHL8	IPR035076
InterPro|IPR035076_A0A7K9LMS7|Rhabdornis_inornatus	UPAR/Ly6 domain-containing protein	237438	Rhabdornis inornatus	A0A7K9LMS7	IPR035076
InterPro|IPR035076_A0A7K9LMT5|Rhabdornis_inornatus	Snake toxin/toxin-like domain-containing protein	237438	Rhabdornis inornatus	A0A7K9LMT5	IPR035076
InterPro|IPR035076_A0A7K9LMU9|Rhabdornis_inornatus	UPAR/Ly6 domain-containing protein	237438	Rhabdornis inornatus	A0A7K9LMU9	IPR035076
InterPro|IPR035076_A0A7K9LMW3|Rhabdornis_inornatus	UPAR/Ly6 domain-containing protein	237438	Rhabdornis inornatus	A0A7K9LMW3	IPR035076
InterPro|IPR035076_A0A7K9LMZ4|Rhabdornis_inornatus	UPAR/Ly6 domain-containing protein	237438	Rhabdornis inornatus	A0A7K9LMZ4	IPR035076
InterPro|IPR035076_A0A7K9LPX3|Rhabdornis_inornatus	UPAR/Ly6 domain-containing protein	237438	Rhabdornis inornatus	A0A7K9LPX3	IPR035076
InterPro|IPR035076_A0A7K9MVJ9|Oceanodroma_tethys	Snake toxin/toxin-like domain-containing protein	79633	Oceanodroma tethys	A0A7K9MVJ9	IPR035076
InterPro|IPR035076_A0A7K9MVZ2|Oceanodroma_tethys	UPAR/Ly6 domain-containing protein	79633	Oceanodroma tethys	A0A7K9MVZ2	IPR035076
InterPro|IPR035076_A0A7K9MW15|Oceanodroma_tethys	UPAR/Ly6 domain-containing protein	79633	Oceanodroma tethys	A0A7K9MW15	IPR035076
InterPro|IPR035076_A0A7K9MWD4|Oceanodroma_tethys	UPAR/Ly6 domain-containing protein	79633	Oceanodroma tethys	A0A7K9MWD4	IPR035076
InterPro|IPR035076_A0A7K9NGP7|Edolisoma_coerulescens	Snake toxin/toxin-like domain-containing protein	2585810	Edolisoma coerulescens	A0A7K9NGP7	IPR035076
InterPro|IPR035076_A0A7K9NGP9|Edolisoma_coerulescens	UPAR/Ly6 domain-containing protein	2585810	Edolisoma coerulescens	A0A7K9NGP9	IPR035076
InterPro|IPR035076_A0A7K9NH36|Edolisoma_coerulescens	Snake toxin/toxin-like domain-containing protein	2585810	Edolisoma coerulescens	A0A7K9NH36	IPR035076
InterPro|IPR035076_A0A7K9NHE6|Edolisoma_coerulescens	UPAR/Ly6 domain-containing protein	2585810	Edolisoma coerulescens	A0A7K9NHE6	IPR035076
InterPro|IPR035076_A0A7K9PS35|Pachycephala_philippinensis	UPAR/Ly6 domain-containing protein	449367	Pachycephala philippinensis	A0A7K9PS35	IPR035076
InterPro|IPR035076_A0A7K9PSC5|Pachycephala_philippinensis	UPAR/Ly6 domain-containing protein	449367	Pachycephala philippinensis	A0A7K9PSC5	IPR035076
InterPro|IPR035076_A0A7K9PSQ4|Pachycephala_philippinensis	UPAR/Ly6 domain-containing protein	449367	Pachycephala philippinensis	A0A7K9PSQ4	IPR035076
InterPro|IPR035076_A0A7K9PTS9|Pachycephala_philippinensis	UPAR/Ly6 domain-containing protein	449367	Pachycephala philippinensis	A0A7K9PTS9	IPR035076
InterPro|IPR035076_A0A7K9R350|Irena_cyanogastra	UPAR/Ly6 domain-containing protein	175120	Irena cyanogastra	A0A7K9R350	IPR035076
InterPro|IPR035076_A0A7K9R378|Irena_cyanogastra	UPAR/Ly6 domain-containing protein	175120	Irena cyanogastra	A0A7K9R378	IPR035076
InterPro|IPR035076_A0A7K9R3Q9|Irena_cyanogastra	UPAR/Ly6 domain-containing protein	175120	Irena cyanogastra	A0A7K9R3Q9	IPR035076
InterPro|IPR035076_A0A7K9R3V1|Irena_cyanogastra	UPAR/Ly6 domain-containing protein	175120	Irena cyanogastra	A0A7K9R3V1	IPR035076
InterPro|IPR035076_A0A7K9R544|Irena_cyanogastra	Snake toxin/toxin-like domain-containing protein	175120	Irena cyanogastra	A0A7K9R544	IPR035076
InterPro|IPR035076_A0A7K9RQ82|Sterrhoptilus_dennistouni	UPAR/Ly6 domain-containing protein	2585820	Sterrhoptilus dennistouni	A0A7K9RQ82	IPR035076
InterPro|IPR035076_A0A7K9RQ83|Sterrhoptilus_dennistouni	UPAR/Ly6 domain-containing protein	2585820	Sterrhoptilus dennistouni	A0A7K9RQ83	IPR035076
InterPro|IPR035076_A0A7K9RRI6|Sterrhoptilus_dennistouni	UPAR/Ly6 domain-containing protein	2585820	Sterrhoptilus dennistouni	A0A7K9RRI6	IPR035076
InterPro|IPR035076_A0A7K9RSG6|Sterrhoptilus_dennistouni	UPAR/Ly6 domain-containing protein	2585820	Sterrhoptilus dennistouni	A0A7K9RSG6	IPR035076
InterPro|IPR035076_A0A7K9T7H5|Galbula_dea	UPAR/Ly6 domain-containing protein	1109041	Galbula dea	A0A7K9T7H5	IPR035076
InterPro|IPR035076_A0A7K9T7I9|Galbula_dea	UPAR/Ly6 domain-containing protein	1109041	Galbula dea	A0A7K9T7I9	IPR035076
InterPro|IPR035076_A0A7K9T829|Galbula_dea	UPAR/Ly6 domain-containing protein	1109041	Galbula dea	A0A7K9T829	IPR035076
InterPro|IPR035076_A0A7K9T9Y8|Galbula_dea	UPAR/Ly6 domain-containing protein	1109041	Galbula dea	A0A7K9T9Y8	IPR035076
InterPro|IPR035076_A0A7K9U967|Chloroceryle_aenea	UPAR/Ly6 domain-containing protein	176938	Chloroceryle aenea	A0A7K9U967	IPR035076
InterPro|IPR035076_A0A7K9U971|Chloroceryle_aenea	UPAR/Ly6 domain-containing protein	176938	Chloroceryle aenea	A0A7K9U971	IPR035076
InterPro|IPR035076_A0A7K9U9C4|Chloroceryle_aenea	UPAR/Ly6 domain-containing protein	176938	Chloroceryle aenea	A0A7K9U9C4	IPR035076
InterPro|IPR035076_A0A7K9UBC3|Chloroceryle_aenea	UPAR/Ly6 domain-containing protein	176938	Chloroceryle aenea	A0A7K9UBC3	IPR035076
InterPro|IPR035076_A0A7K9VP22|Anseranas_semipalmata	UPAR/Ly6 domain-containing protein	8851	Anseranas semipalmata	A0A7K9VP22	IPR035076
InterPro|IPR035076_A0A7K9VP29|Anseranas_semipalmata	UPAR/Ly6 domain-containing protein	8851	Anseranas semipalmata	A0A7K9VP29	IPR035076
InterPro|IPR035076_A0A7K9VP32|Anseranas_semipalmata	UPAR/Ly6 domain-containing protein	8851	Anseranas semipalmata	A0A7K9VP32	IPR035076
InterPro|IPR035076_A0A7K9VPF8|Anseranas_semipalmata	UPAR/Ly6 domain-containing protein	8851	Anseranas semipalmata	A0A7K9VPF8	IPR035076
InterPro|IPR035076_A0A7K9VYT8|Rhipidura_dahli	UPAR/Ly6 domain-containing protein	667186	Rhipidura dahli	A0A7K9VYT8	IPR035076
InterPro|IPR035076_A0A7K9VYU1|Rhipidura_dahli	UPAR/Ly6 domain-containing protein	667186	Rhipidura dahli	A0A7K9VYU1	IPR035076
InterPro|IPR035076_A0A7K9VZ31|Rhipidura_dahli	UPAR/Ly6 domain-containing protein	667186	Rhipidura dahli	A0A7K9VZ31	IPR035076
InterPro|IPR035076_A0A7K9VZP1|Rhipidura_dahli	UPAR/Ly6 domain-containing protein	667186	Rhipidura dahli	A0A7K9VZP1	IPR035076
InterPro|IPR035076_A0A7K9X555|Psophia_crepitans	UPAR/Ly6 domain-containing protein	54359	Psophia crepitans	A0A7K9X555	IPR035076
InterPro|IPR035076_A0A7K9X5B0|Psophia_crepitans	UPAR/Ly6 domain-containing protein	54359	Psophia crepitans	A0A7K9X5B0	IPR035076
InterPro|IPR035076_A0A7K9X6V1|Psophia_crepitans	UPAR/Ly6 domain-containing protein	54359	Psophia crepitans	A0A7K9X6V1	IPR035076
InterPro|IPR035076_A0A7K9X774|Psophia_crepitans	UPAR/Ly6 domain-containing protein	54359	Psophia crepitans	A0A7K9X774	IPR035076
InterPro|IPR035076_A0A7K9YQT2|Odontophorus_gujanensis	UPAR/Ly6 domain-containing protein	886794	Odontophorus gujanensis	A0A7K9YQT2	IPR035076
InterPro|IPR035076_A0A7K9YQT7|Odontophorus_gujanensis	UPAR/Ly6 domain-containing protein	886794	Odontophorus gujanensis	A0A7K9YQT7	IPR035076
InterPro|IPR035076_A0A7K9YQT8|Odontophorus_gujanensis	UPAR/Ly6 domain-containing protein	886794	Odontophorus gujanensis	A0A7K9YQT8	IPR035076
InterPro|IPR035076_A0A7K9YTY9|Odontophorus_gujanensis	UPAR/Ly6 domain-containing protein	886794	Odontophorus gujanensis	A0A7K9YTY9	IPR035076
InterPro|IPR035076_A0A7L0A4A3|Dicrurus_megarhynchus	UPAR/Ly6 domain-containing protein	450177	Dicrurus megarhynchus	A0A7L0A4A3	IPR035076
InterPro|IPR035076_A0A7L0A7K0|Dicrurus_megarhynchus	UPAR/Ly6 domain-containing protein	450177	Dicrurus megarhynchus	A0A7L0A7K0	IPR035076
InterPro|IPR035076_A0A7L0AAC2|Dicrurus_megarhynchus	UPAR/Ly6 domain-containing protein	450177	Dicrurus megarhynchus	A0A7L0AAC2	IPR035076
InterPro|IPR035076_A0A7L0AEX0|Ciconia_maguari	UPAR/Ly6 domain-containing protein	52777	Ciconia maguari	A0A7L0AEX0	IPR035076
InterPro|IPR035076_A0A7L0AH74|Ciconia_maguari	UPAR/Ly6 domain-containing protein	52777	Ciconia maguari	A0A7L0AH74	IPR035076
InterPro|IPR035076_A0A7L0AIF2|Ciconia_maguari	Snake toxin/toxin-like domain-containing protein	52777	Ciconia maguari	A0A7L0AIF2	IPR035076
InterPro|IPR035076_A0A7L0BWY3|Spizaetus_tyrannus	UPAR/Ly6 domain-containing protein	252798	Spizaetus tyrannus	A0A7L0BWY3	IPR035076
InterPro|IPR035076_A0A7L0BY53|Spizaetus_tyrannus	UPAR/Ly6 domain-containing protein	252798	Spizaetus tyrannus	A0A7L0BY53	IPR035076
InterPro|IPR035076_A0A7L0BZB8|Spizaetus_tyrannus	UPAR/Ly6 domain-containing protein	252798	Spizaetus tyrannus	A0A7L0BZB8	IPR035076
InterPro|IPR035076_A0A7L0CDC3|Spizaetus_tyrannus	UPAR/Ly6 domain-containing protein	252798	Spizaetus tyrannus	A0A7L0CDC3	IPR035076
InterPro|IPR035076_A0A7L0D6H0|Rostratula_benghalensis	UPAR/Ly6 domain-containing protein	118793	Rostratula benghalensis	A0A7L0D6H0	IPR035076
InterPro|IPR035076_A0A7L0D7R7|Rostratula_benghalensis	UPAR/Ly6 domain-containing protein	118793	Rostratula benghalensis	A0A7L0D7R7	IPR035076
InterPro|IPR035076_A0A7L0D8F0|Rostratula_benghalensis	UPAR/Ly6 domain-containing protein	118793	Rostratula benghalensis	A0A7L0D8F0	IPR035076
InterPro|IPR035076_A0A7L0DJG3|Rostratula_benghalensis	UPAR/Ly6 domain-containing protein	118793	Rostratula benghalensis	A0A7L0DJG3	IPR035076
InterPro|IPR035076_A0A7L0EH27|Trogon_melanurus	UPAR/Ly6 domain-containing protein	56311	Trogon melanurus	A0A7L0EH27	IPR035076
InterPro|IPR035076_A0A7L0EH39|Trogon_melanurus	UPAR/Ly6 domain-containing protein	56311	Trogon melanurus	A0A7L0EH39	IPR035076
InterPro|IPR035076_A0A7L0EHB6|Trogon_melanurus	UPAR/Ly6 domain-containing protein	56311	Trogon melanurus	A0A7L0EHB6	IPR035076
InterPro|IPR035076_A0A7L0EIA9|Trogon_melanurus	UPAR/Ly6 domain-containing protein	56311	Trogon melanurus	A0A7L0EIA9	IPR035076
InterPro|IPR035076_A0A7L0FJX8|Corythaixoides_concolor	UPAR/Ly6 domain-containing protein	103956	Corythaixoides concolor	A0A7L0FJX8	IPR035076
InterPro|IPR035076_A0A7L0FJY6|Corythaixoides_concolor	UPAR/Ly6 domain-containing protein	103956	Corythaixoides concolor	A0A7L0FJY6	IPR035076
InterPro|IPR035076_A0A7L0FKE6|Corythaixoides_concolor	UPAR/Ly6 domain-containing protein	103956	Corythaixoides concolor	A0A7L0FKE6	IPR035076
InterPro|IPR035076_A0A7L0FLX3|Corythaixoides_concolor	UPAR/Ly6 domain-containing protein	103956	Corythaixoides concolor	A0A7L0FLX3	IPR035076
InterPro|IPR035076_A0A7L0FND7|Corythaixoides_concolor	UPAR/Ly6 domain-containing protein	103956	Corythaixoides concolor	A0A7L0FND7	IPR035076
InterPro|IPR035076_A0A7L0GCW9|Herpetotheres_cachinnans	UPAR/Ly6 domain-containing protein	56343	Herpetotheres cachinnans	A0A7L0GCW9	IPR035076
InterPro|IPR035076_A0A7L0GFG9|Herpetotheres_cachinnans	UPAR/Ly6 domain-containing protein	56343	Herpetotheres cachinnans	A0A7L0GFG9	IPR035076
InterPro|IPR035076_A0A7L0GFN2|Herpetotheres_cachinnans	UPAR/Ly6 domain-containing protein	56343	Herpetotheres cachinnans	A0A7L0GFN2	IPR035076
InterPro|IPR035076_A0A7L0GFN9|Herpetotheres_cachinnans	Snake toxin/toxin-like domain-containing protein	56343	Herpetotheres cachinnans	A0A7L0GFN9	IPR035076
InterPro|IPR035076_A0A7L0HV82|Arenaria_interpres	UPAR/Ly6 domain-containing protein	54971	Arenaria interpres	A0A7L0HV82	IPR035076
InterPro|IPR035076_A0A7L0HVY2|Arenaria_interpres	UPAR/Ly6 domain-containing protein	54971	Arenaria interpres	A0A7L0HVY2	IPR035076
InterPro|IPR035076_A0A7L0HWB2|Arenaria_interpres	UPAR/Ly6 domain-containing protein	54971	Arenaria interpres	A0A7L0HWB2	IPR035076
InterPro|IPR035076_A0A7L0HWX4|Arenaria_interpres	UPAR/Ly6 domain-containing protein	54971	Arenaria interpres	A0A7L0HWX4	IPR035076
InterPro|IPR035076_A0A7L0JDE9|Piprites_chloris	UPAR/Ly6 domain-containing protein	114369	Piprites chloris	A0A7L0JDE9	IPR035076
InterPro|IPR035076_A0A7L0JDZ6|Piprites_chloris	UPAR/Ly6 domain-containing protein	114369	Piprites chloris	A0A7L0JDZ6	IPR035076
InterPro|IPR035076_A0A7L0JG20|Piprites_chloris	UPAR/Ly6 domain-containing protein	114369	Piprites chloris	A0A7L0JG20	IPR035076
InterPro|IPR035076_A0A7L0JGW8|Piprites_chloris	UPAR/Ly6 domain-containing protein	114369	Piprites chloris	A0A7L0JGW8	IPR035076
InterPro|IPR035076_A0A7L0K2G2|Chauna_torquata	UPAR/Ly6 domain-containing protein	30388	Chauna torquata	A0A7L0K2G2	IPR035076
InterPro|IPR035076_A0A7L0K324|Chauna_torquata	UPAR/Ly6 domain-containing protein	30388	Chauna torquata	A0A7L0K324	IPR035076
InterPro|IPR035076_A0A7L0K357|Chauna_torquata	Snake toxin/toxin-like domain-containing protein	30388	Chauna torquata	A0A7L0K357	IPR035076
InterPro|IPR035076_A0A7L0K4Y0|Chauna_torquata	UPAR/Ly6 domain-containing protein	30388	Chauna torquata	A0A7L0K4Y0	IPR035076
InterPro|IPR035076_A0A7L0K5R9|Chauna_torquata	UPAR/Ly6 domain-containing protein	30388	Chauna torquata	A0A7L0K5R9	IPR035076
InterPro|IPR035076_A0A7L0L096|Sylvietta_virens	UPAR/Ly6 domain-containing protein	208069	Sylvietta virens	A0A7L0L096	IPR035076
InterPro|IPR035076_A0A7L0L0D2|Sylvietta_virens	UPAR/Ly6 domain-containing protein	208069	Sylvietta virens	A0A7L0L0D2	IPR035076
InterPro|IPR035076_A0A7L0L169|Sylvietta_virens	UPAR/Ly6 domain-containing protein	208069	Sylvietta virens	A0A7L0L169	IPR035076
InterPro|IPR035076_A0A7L0L1U5|Sylvietta_virens	UPAR/Ly6 domain-containing protein	208069	Sylvietta virens	A0A7L0L1U5	IPR035076
InterPro|IPR035076_A0A7L0L401|Sylvietta_virens	UPAR/Ly6 domain-containing protein	208069	Sylvietta virens	A0A7L0L401	IPR035076
InterPro|IPR035076_A0A7L0L538|Sylvietta_virens	Snake toxin/toxin-like domain-containing protein	208069	Sylvietta virens	A0A7L0L538	IPR035076
InterPro|IPR035076_A0A7L0MJ94|Amazona_guildingii	Snake toxin/toxin-like domain-containing protein	175529	Amazona guildingii	A0A7L0MJ94	IPR035076
InterPro|IPR035076_A0A7L0MJH7|Amazona_guildingii	UPAR/Ly6 domain-containing protein	175529	Amazona guildingii	A0A7L0MJH7	IPR035076
InterPro|IPR035076_A0A7L0MJI4|Amazona_guildingii	Snake toxin/toxin-like domain-containing protein	175529	Amazona guildingii	A0A7L0MJI4	IPR035076
InterPro|IPR035076_A0A7L0MJP5|Amazona_guildingii	UPAR/Ly6 domain-containing protein	175529	Amazona guildingii	A0A7L0MJP5	IPR035076
InterPro|IPR035076_A0A7L0MKC2|Amazona_guildingii	UPAR/Ly6 domain-containing protein	175529	Amazona guildingii	A0A7L0MKC2	IPR035076
InterPro|IPR035076_A0A7L0N865|Formicarius_rufipectus	UPAR/Ly6 domain-containing protein	1118560	Formicarius rufipectus	A0A7L0N865	IPR035076
InterPro|IPR035076_A0A7L0N872|Formicarius_rufipectus	UPAR/Ly6 domain-containing protein	1118560	Formicarius rufipectus	A0A7L0N872	IPR035076
InterPro|IPR035076_A0A7L0N880|Formicarius_rufipectus	UPAR/Ly6 domain-containing protein	1118560	Formicarius rufipectus	A0A7L0N880	IPR035076
InterPro|IPR035076_A0A7L0N8E2|Formicarius_rufipectus	UPAR/Ly6 domain-containing protein	1118560	Formicarius rufipectus	A0A7L0N8E2	IPR035076
InterPro|IPR035076_A0A7L0N8F1|Formicarius_rufipectus	Snake toxin/toxin-like domain-containing protein	1118560	Formicarius rufipectus	A0A7L0N8F1	IPR035076
InterPro|IPR035076_A0A7L0P4N7|Mesembrinibis_cayennensis	UPAR/Ly6 domain-containing protein	1118748	Mesembrinibis cayennensis	A0A7L0P4N7	IPR035076
InterPro|IPR035076_A0A7L0P4V4|Mesembrinibis_cayennensis	UPAR/Ly6 domain-containing protein	1118748	Mesembrinibis cayennensis	A0A7L0P4V4	IPR035076
InterPro|IPR035076_A0A7L0P7D7|Mesembrinibis_cayennensis	UPAR/Ly6 domain-containing protein	1118748	Mesembrinibis cayennensis	A0A7L0P7D7	IPR035076
InterPro|IPR035076_A0A7L0P828|Mesembrinibis_cayennensis	Snake toxin/toxin-like domain-containing protein	1118748	Mesembrinibis cayennensis	A0A7L0P828	IPR035076
InterPro|IPR035076_A0A7L0QWJ0|Setophaga_kirtlandii	UPAR/Ly6 domain-containing protein	298831	Setophaga kirtlandii	A0A7L0QWJ0	IPR035076
InterPro|IPR035076_A0A7L0QX59|Setophaga_kirtlandii	UPAR/Ly6 domain-containing protein	298831	Setophaga kirtlandii	A0A7L0QX59	IPR035076
InterPro|IPR035076_A0A7L0R1H6|Setophaga_kirtlandii	UPAR/Ly6 domain-containing protein	298831	Setophaga kirtlandii	A0A7L0R1H6	IPR035076
InterPro|IPR035076_A0A7L0R229|Setophaga_kirtlandii	UPAR/Ly6 domain-containing protein	298831	Setophaga kirtlandii	A0A7L0R229	IPR035076
InterPro|IPR035076_A0A7L0RT43|Glaucidium_brasilianum	UPAR/Ly6 domain-containing protein	78217	Glaucidium brasilianum	A0A7L0RT43	IPR035076
InterPro|IPR035076_A0A7L0RT81|Glaucidium_brasilianum	UPAR/Ly6 domain-containing protein	78217	Glaucidium brasilianum	A0A7L0RT81	IPR035076
InterPro|IPR035076_A0A7L0RVM6|Glaucidium_brasilianum	Snake toxin/toxin-like domain-containing protein	78217	Glaucidium brasilianum	A0A7L0RVM6	IPR035076
InterPro|IPR035076_A0A7L0RVU1|Glaucidium_brasilianum	UPAR/Ly6 domain-containing protein	78217	Glaucidium brasilianum	A0A7L0RVU1	IPR035076
InterPro|IPR035076_A0A7L0TCZ3|Podilymbus_podiceps	UPAR/Ly6 domain-containing protein	9252	Podilymbus podiceps	A0A7L0TCZ3	IPR035076
InterPro|IPR035076_A0A7L0TG07|Podilymbus_podiceps	UPAR/Ly6 domain-containing protein	9252	Podilymbus podiceps	A0A7L0TG07	IPR035076
InterPro|IPR035076_A0A7L0TGT5|Podilymbus_podiceps	Snake toxin/toxin-like domain-containing protein	9252	Podilymbus podiceps	A0A7L0TGT5	IPR035076
InterPro|IPR035076_A0A7L0TIH6|Podilymbus_podiceps	UPAR/Ly6 domain-containing protein	9252	Podilymbus podiceps	A0A7L0TIH6	IPR035076
InterPro|IPR035076_A0A7L0U9X9|Chordeiles_acutipennis	UPAR/Ly6 domain-containing protein	118183	Chordeiles acutipennis	A0A7L0U9X9	IPR035076
InterPro|IPR035076_A0A7L0UA01|Chordeiles_acutipennis	UPAR/Ly6 domain-containing protein	118183	Chordeiles acutipennis	A0A7L0UA01	IPR035076
InterPro|IPR035076_A0A7L0UA12|Chordeiles_acutipennis	UPAR/Ly6 domain-containing protein	118183	Chordeiles acutipennis	A0A7L0UA12	IPR035076
InterPro|IPR035076_A0A7L0UAU3|Chordeiles_acutipennis	UPAR/Ly6 domain-containing protein	118183	Chordeiles acutipennis	A0A7L0UAU3	IPR035076
InterPro|IPR035076_A0A7L0VGC9|Leptocoma_aspasia	UPAR/Ly6 domain-containing protein	2585812	Leptocoma aspasia	A0A7L0VGC9	IPR035076
InterPro|IPR035076_A0A7L0VGD0|Leptocoma_aspasia	UPAR/Ly6 domain-containing protein	2585812	Leptocoma aspasia	A0A7L0VGD0	IPR035076
InterPro|IPR035076_A0A7L0VGF2|Leptocoma_aspasia	UPAR/Ly6 domain-containing protein	2585812	Leptocoma aspasia	A0A7L0VGF2	IPR035076
InterPro|IPR035076_A0A7L0VGV6|Leptocoma_aspasia	UPAR/Ly6 domain-containing protein	2585812	Leptocoma aspasia	A0A7L0VGV6	IPR035076
InterPro|IPR035076_A0A7L0WLA5|Alectura_lathami	UPAR/Ly6 domain-containing protein	81907	Alectura lathami	A0A7L0WLA5	IPR035076
InterPro|IPR035076_A0A7L0WLF4|Alectura_lathami	UPAR/Ly6 domain-containing protein	81907	Alectura lathami	A0A7L0WLF4	IPR035076
InterPro|IPR035076_A0A7L0WMP0|Alectura_lathami	UPAR/Ly6 domain-containing protein	81907	Alectura lathami	A0A7L0WMP0	IPR035076
InterPro|IPR035076_A0A7L0WMV9|Alectura_lathami	UPAR/Ly6 domain-containing protein	81907	Alectura lathami	A0A7L0WMV9	IPR035076
InterPro|IPR035076_A0A7L0XUM0|Tyrannus_savana	UPAR/Ly6 domain-containing protein	137541	Tyrannus savana	A0A7L0XUM0	IPR035076
InterPro|IPR035076_A0A7L0XUN5|Tyrannus_savana	UPAR/Ly6 domain-containing protein	137541	Tyrannus savana	A0A7L0XUN5	IPR035076
InterPro|IPR035076_A0A7L0XUQ1|Tyrannus_savana	UPAR/Ly6 domain-containing protein	137541	Tyrannus savana	A0A7L0XUQ1	IPR035076
InterPro|IPR035076_A0A7L0XXD0|Tyrannus_savana	UPAR/Ly6 domain-containing protein	137541	Tyrannus savana	A0A7L0XXD0	IPR035076
InterPro|IPR035076_A0A7L0Y0A2|Tyrannus_savana	Snake toxin/toxin-like domain-containing protein	137541	Tyrannus savana	A0A7L0Y0A2	IPR035076
InterPro|IPR035076_A0A7L0Z1G9|Ploceus_nigricollis	UPAR/Ly6 domain-containing protein	441696	Ploceus nigricollis	A0A7L0Z1G9	IPR035076
InterPro|IPR035076_A0A7L0Z1L1|Ploceus_nigricollis	UPAR/Ly6 domain-containing protein	441696	Ploceus nigricollis	A0A7L0Z1L1	IPR035076
InterPro|IPR035076_A0A7L0Z1Z8|Ploceus_nigricollis	UPAR/Ly6 domain-containing protein	441696	Ploceus nigricollis	A0A7L0Z1Z8	IPR035076
InterPro|IPR035076_A0A7L0Z3Z2|Ploceus_nigricollis	UPAR/Ly6 domain-containing protein	441696	Ploceus nigricollis	A0A7L0Z3Z2	IPR035076
InterPro|IPR035076_A0A7L0ZHF2|Oxyruncus_cristatus	Snake toxin/toxin-like domain-containing protein	114331	Oxyruncus cristatus	A0A7L0ZHF2	IPR035076
InterPro|IPR035076_A0A7L0ZHF3|Oxyruncus_cristatus	Snake toxin/toxin-like domain-containing protein	114331	Oxyruncus cristatus	A0A7L0ZHF3	IPR035076
InterPro|IPR035076_A0A7L0ZI58|Oxyruncus_cristatus	UPAR/Ly6 domain-containing protein	114331	Oxyruncus cristatus	A0A7L0ZI58	IPR035076
InterPro|IPR035076_A0A7L0ZJ60|Oxyruncus_cristatus	UPAR/Ly6 domain-containing protein	114331	Oxyruncus cristatus	A0A7L0ZJ60	IPR035076
InterPro|IPR035076_A0A7L0ZKA8|Oxyruncus_cristatus	UPAR/Ly6 domain-containing protein	114331	Oxyruncus cristatus	A0A7L0ZKA8	IPR035076
InterPro|IPR035076_A0A7L0ZQM7|Oxyruncus_cristatus	UPAR/Ly6 domain-containing protein	114331	Oxyruncus cristatus	A0A7L0ZQM7	IPR035076
InterPro|IPR035076_A0A7L1B657|Gymnorhina_tibicen	UPAR/Ly6 domain-containing protein	9132	Gymnorhina tibicen	A0A7L1B657	IPR035076
InterPro|IPR035076_A0A7L1B6I7|Gymnorhina_tibicen	UPAR/Ly6 domain-containing protein	9132	Gymnorhina tibicen	A0A7L1B6I7	IPR035076
InterPro|IPR035076_A0A7L1B7H2|Gymnorhina_tibicen	UPAR/Ly6 domain-containing protein	9132	Gymnorhina tibicen	A0A7L1B7H2	IPR035076
InterPro|IPR035076_A0A7L1BHF1|Gymnorhina_tibicen	UPAR/Ly6 domain-containing protein	9132	Gymnorhina tibicen	A0A7L1BHF1	IPR035076
InterPro|IPR035076_A0A7L1BTY3|Illadopsis_cleaveri	UPAR/Ly6 domain-containing protein	201329	Illadopsis cleaveri	A0A7L1BTY3	IPR035076
InterPro|IPR035076_A0A7L1CCW4|Illadopsis_cleaveri	UPAR/Ly6 domain-containing protein	201329	Illadopsis cleaveri	A0A7L1CCW4	IPR035076
InterPro|IPR035076_A0A7L1CRU6|Illadopsis_cleaveri	UPAR/Ly6 domain-containing protein	201329	Illadopsis cleaveri	A0A7L1CRU6	IPR035076
InterPro|IPR035076_A0A7L1DHG3|Serilophus_lunatus	UPAR/Ly6 domain-containing protein	239386	Serilophus lunatus	A0A7L1DHG3	IPR035076
InterPro|IPR035076_A0A7L1DHY6|Serilophus_lunatus	UPAR/Ly6 domain-containing protein	239386	Serilophus lunatus	A0A7L1DHY6	IPR035076
InterPro|IPR035076_A0A7L1DIE0|Serilophus_lunatus	UPAR/Ly6 domain-containing protein	239386	Serilophus lunatus	A0A7L1DIE0	IPR035076
InterPro|IPR035076_A0A7L1DIU7|Serilophus_lunatus	UPAR/Ly6 domain-containing protein	239386	Serilophus lunatus	A0A7L1DIU7	IPR035076
InterPro|IPR035076_A0A7L1EBA4|Oenanthe_oenanthe	UPAR/Ly6 domain-containing protein	279966	Oenanthe oenanthe	A0A7L1EBA4	IPR035076
InterPro|IPR035076_A0A7L1EBU5|Oenanthe_oenanthe	UPAR/Ly6 domain-containing protein	279966	Oenanthe oenanthe	A0A7L1EBU5	IPR035076
InterPro|IPR035076_A0A7L1ECD0|Oenanthe_oenanthe	UPAR/Ly6 domain-containing protein	279966	Oenanthe oenanthe	A0A7L1ECD0	IPR035076
InterPro|IPR035076_A0A7L1EDM2|Oenanthe_oenanthe	UPAR/Ly6 domain-containing protein	279966	Oenanthe oenanthe	A0A7L1EDM2	IPR035076
InterPro|IPR035076_A0A7L1EZZ7|Sylvia_borin	UPAR/Ly6 domain-containing protein	73324	Sylvia borin	A0A7L1EZZ7	IPR035076
InterPro|IPR035076_A0A7L1F008|Sylvia_borin	UPAR/Ly6 domain-containing protein	73324	Sylvia borin	A0A7L1F008	IPR035076
InterPro|IPR035076_A0A7L1F2D2|Sylvia_borin	UPAR/Ly6 domain-containing protein	73324	Sylvia borin	A0A7L1F2D2	IPR035076
InterPro|IPR035076_A0A7L1GRC8|Indicator_maculatus	UPAR/Ly6 domain-containing protein	545262	Indicator maculatus	A0A7L1GRC8	IPR035076
InterPro|IPR035076_A0A7L1GS34|Indicator_maculatus	UPAR/Ly6 domain-containing protein	545262	Indicator maculatus	A0A7L1GS34	IPR035076
InterPro|IPR035076_A0A7L1GSP5|Indicator_maculatus	UPAR/Ly6 domain-containing protein	545262	Indicator maculatus	A0A7L1GSP5	IPR035076
InterPro|IPR035076_A0A7L1GTH6|Indicator_maculatus	Snake toxin/toxin-like domain-containing protein	545262	Indicator maculatus	A0A7L1GTH6	IPR035076
InterPro|IPR035076_A0A7L1HIH6|Nycticryphes_semicollaris	UPAR/Ly6 domain-containing protein	227226	Nycticryphes semicollaris	A0A7L1HIH6	IPR035076
InterPro|IPR035076_A0A7L1HIX0|Nycticryphes_semicollaris	UPAR/Ly6 domain-containing protein	227226	Nycticryphes semicollaris	A0A7L1HIX0	IPR035076
InterPro|IPR035076_A0A7L1HJ11|Nycticryphes_semicollaris	Snake toxin/toxin-like domain-containing protein	227226	Nycticryphes semicollaris	A0A7L1HJ11	IPR035076
InterPro|IPR035076_A0A7L1HJN9|Nycticryphes_semicollaris	UPAR/Ly6 domain-containing protein	227226	Nycticryphes semicollaris	A0A7L1HJN9	IPR035076
InterPro|IPR035076_A0A7L1JBR8|Smutsornis_africanus	UPAR/Ly6 domain-containing protein	240209	Smutsornis africanus	A0A7L1JBR8	IPR035076
InterPro|IPR035076_A0A7L1JCA2|Smutsornis_africanus	UPAR/Ly6 domain-containing protein	240209	Smutsornis africanus	A0A7L1JCA2	IPR035076
InterPro|IPR035076_A0A7L1JCY6|Smutsornis_africanus	UPAR/Ly6 domain-containing protein	240209	Smutsornis africanus	A0A7L1JCY6	IPR035076
InterPro|IPR035076_A0A7L1JEB2|Smutsornis_africanus	UPAR/Ly6 domain-containing protein	240209	Smutsornis africanus	A0A7L1JEB2	IPR035076
InterPro|IPR035076_A0A7L1JF00|Rynchops_niger	UPAR/Ly6 domain-containing protein	227184	Rynchops niger	A0A7L1JF00	IPR035076
InterPro|IPR035076_A0A7L1JPQ8|Rynchops_niger	UPAR/Ly6 domain-containing protein	227184	Rynchops niger	A0A7L1JPQ8	IPR035076
InterPro|IPR035076_A0A7L1JQA6|Rynchops_niger	UPAR/Ly6 domain-containing protein	227184	Rynchops niger	A0A7L1JQA6	IPR035076
InterPro|IPR035076_A0A7L1JQF7|Rynchops_niger	UPAR/Ly6 domain-containing protein	227184	Rynchops niger	A0A7L1JQF7	IPR035076
InterPro|IPR035076_A0A7L1LBM5|Himantopus_himantopus	UPAR/Ly6 domain-containing protein	225398	Himantopus himantopus	A0A7L1LBM5	IPR035076
InterPro|IPR035076_A0A7L1LBN2|Himantopus_himantopus	UPAR/Ly6 domain-containing protein	225398	Himantopus himantopus	A0A7L1LBN2	IPR035076
InterPro|IPR035076_A0A7L1LBN3|Himantopus_himantopus	UPAR/Ly6 domain-containing protein	225398	Himantopus himantopus	A0A7L1LBN3	IPR035076
InterPro|IPR035076_A0A7L1LBN6|Himantopus_himantopus	UPAR/Ly6 domain-containing protein	225398	Himantopus himantopus	A0A7L1LBN6	IPR035076
InterPro|IPR035076_A0A7L1M995|Bombycilla_garrulus	UPAR/Ly6 domain-containing protein	125297	Bombycilla garrulus	A0A7L1M995	IPR035076
InterPro|IPR035076_A0A7L1M9A5|Bombycilla_garrulus	UPAR/Ly6 domain-containing protein	125297	Bombycilla garrulus	A0A7L1M9A5	IPR035076
InterPro|IPR035076_A0A7L1M9C9|Bombycilla_garrulus	UPAR/Ly6 domain-containing protein	125297	Bombycilla garrulus	A0A7L1M9C9	IPR035076
InterPro|IPR035076_A0A7L1MXG1|Rhinopomastus_cyanomelas	UPAR/Ly6 domain-containing protein	113115	Rhinopomastus cyanomelas	A0A7L1MXG1	IPR035076
InterPro|IPR035076_A0A7L1MY93|Rhinopomastus_cyanomelas	UPAR/Ly6 domain-containing protein	113115	Rhinopomastus cyanomelas	A0A7L1MY93	IPR035076
InterPro|IPR035076_A0A7L1MYN7|Rhinopomastus_cyanomelas	UPAR/Ly6 domain-containing protein	113115	Rhinopomastus cyanomelas	A0A7L1MYN7	IPR035076
InterPro|IPR035076_A0A7L1MZ91|Rhinopomastus_cyanomelas	UPAR/Ly6 domain-containing protein	113115	Rhinopomastus cyanomelas	A0A7L1MZ91	IPR035076
InterPro|IPR035076_A0A7L1PLD9|Oriolus_oriolus	UPAR/Ly6 domain-containing protein	181099	Oriolus oriolus	A0A7L1PLD9	IPR035076
InterPro|IPR035076_A0A7L1PLF5|Oriolus_oriolus	UPAR/Ly6 domain-containing protein	181099	Oriolus oriolus	A0A7L1PLF5	IPR035076
InterPro|IPR035076_A0A7L1PLZ8|Oriolus_oriolus	UPAR/Ly6 domain-containing protein	181099	Oriolus oriolus	A0A7L1PLZ8	IPR035076
InterPro|IPR035076_A0A7L1PPC9|Oriolus_oriolus	UPAR/Ly6 domain-containing protein	181099	Oriolus oriolus	A0A7L1PPC9	IPR035076
InterPro|IPR035076_A0A7L1Q4N3|Cisticola_juncidis	UPAR/Ly6 domain-containing protein	52622	Cisticola juncidis	A0A7L1Q4N3	IPR035076
InterPro|IPR035076_A0A7L1Q508|Cisticola_juncidis	UPAR/Ly6 domain-containing protein	52622	Cisticola juncidis	A0A7L1Q508	IPR035076
InterPro|IPR035076_A0A7L1Q6R4|Cisticola_juncidis	UPAR/Ly6 domain-containing protein	52622	Cisticola juncidis	A0A7L1Q6R4	IPR035076
InterPro|IPR035076_A0A7L1QWQ4|Cisticola_juncidis	UPAR/Ly6 domain-containing protein	52622	Cisticola juncidis	A0A7L1QWQ4	IPR035076
InterPro|IPR035076_A0A7L1S777|Locustella_ochotensis	UPAR/Ly6 domain-containing protein	187437	Locustella ochotensis	A0A7L1S777	IPR035076
InterPro|IPR035076_A0A7L1S8Z8|Locustella_ochotensis	Snake toxin/toxin-like domain-containing protein	187437	Locustella ochotensis	A0A7L1S8Z8	IPR035076
InterPro|IPR035076_A0A7L1S9T2|Locustella_ochotensis	UPAR/Ly6 domain-containing protein	187437	Locustella ochotensis	A0A7L1S9T2	IPR035076
InterPro|IPR035076_A0A7L1SDH6|Locustella_ochotensis	Snake toxin/toxin-like domain-containing protein	187437	Locustella ochotensis	A0A7L1SDH6	IPR035076
InterPro|IPR035076_A0A7L1SFG5|Locustella_ochotensis	UPAR/Ly6 domain-containing protein	187437	Locustella ochotensis	A0A7L1SFG5	IPR035076
InterPro|IPR035076_A0A7L1SZC1|Aramus_guarauna	UPAR/Ly6 domain-containing protein	54356	Aramus guarauna	A0A7L1SZC1	IPR035076
InterPro|IPR035076_A0A7L1SZD2|Aramus_guarauna	Snake toxin/toxin-like domain-containing protein	54356	Aramus guarauna	A0A7L1SZD2	IPR035076
InterPro|IPR035076_A0A7L1T026|Aramus_guarauna	UPAR/Ly6 domain-containing protein	54356	Aramus guarauna	A0A7L1T026	IPR035076
InterPro|IPR035076_A0A7L1T513|Aramus_guarauna	UPAR/Ly6 domain-containing protein	54356	Aramus guarauna	A0A7L1T513	IPR035076
InterPro|IPR035076_A0A7L1TPU1|Phainopepla_nitens	UPAR/Ly6 domain-containing protein	161653	Phainopepla nitens	A0A7L1TPU1	IPR035076
InterPro|IPR035076_A0A7L1TRY5|Phainopepla_nitens	UPAR/Ly6 domain-containing protein	161653	Phainopepla nitens	A0A7L1TRY5	IPR035076
InterPro|IPR035076_A0A7L1TS52|Phainopepla_nitens	UPAR/Ly6 domain-containing protein	161653	Phainopepla nitens	A0A7L1TS52	IPR035076
InterPro|IPR035076_A0A7L1TU58|Phainopepla_nitens	UPAR/Ly6 domain-containing protein	161653	Phainopepla nitens	A0A7L1TU58	IPR035076
InterPro|IPR035076_A0A7L1VH74|Sitta_europaea	UPAR/Ly6 domain-containing protein	50251	Sitta europaea	A0A7L1VH74	IPR035076
InterPro|IPR035076_A0A7L1VH94|Sitta_europaea	UPAR/Ly6 domain-containing protein	50251	Sitta europaea	A0A7L1VH94	IPR035076
InterPro|IPR035076_A0A7L1VHA2|Sitta_europaea	UPAR/Ly6 domain-containing protein	50251	Sitta europaea	A0A7L1VHA2	IPR035076
InterPro|IPR035076_A0A7L1VHF0|Sitta_europaea	UPAR/Ly6 domain-containing protein	50251	Sitta europaea	A0A7L1VHF0	IPR035076
InterPro|IPR035076_A0A7L1VHZ9|Sitta_europaea	UPAR/Ly6 domain-containing protein	50251	Sitta europaea	A0A7L1VHZ9	IPR035076
InterPro|IPR035076_A0A7L1VIW8|Sitta_europaea	UPAR/Ly6 domain-containing protein	50251	Sitta europaea	A0A7L1VIW8	IPR035076
InterPro|IPR035076_A0A7L1WIQ2|Certhia_brachydactyla	UPAR/Ly6 domain-containing protein	73330	Certhia brachydactyla	A0A7L1WIQ2	IPR035076
InterPro|IPR035076_A0A7L1WIS2|Certhia_brachydactyla	UPAR/Ly6 domain-containing protein	73330	Certhia brachydactyla	A0A7L1WIS2	IPR035076
InterPro|IPR035076_A0A7L1WKE7|Certhia_brachydactyla	UPAR/Ly6 domain-containing protein	73330	Certhia brachydactyla	A0A7L1WKE7	IPR035076
InterPro|IPR035076_A0A7L1WKR3|Certhia_brachydactyla	UPAR/Ly6 domain-containing protein	73330	Certhia brachydactyla	A0A7L1WKR3	IPR035076
InterPro|IPR035076_A0A7L1WM31|Certhia_brachydactyla	UPAR/Ly6 domain-containing protein	73330	Certhia brachydactyla	A0A7L1WM31	IPR035076
InterPro|IPR035076_A0A7L1XX91|Thinocorus_orbignyianus	UPAR/Ly6 domain-containing protein	161742	Thinocorus orbignyianus	A0A7L1XX91	IPR035076
InterPro|IPR035076_A0A7L1XYD6|Thinocorus_orbignyianus	UPAR/Ly6 domain-containing protein	161742	Thinocorus orbignyianus	A0A7L1XYD6	IPR035076
InterPro|IPR035076_A0A7L1XZC1|Thinocorus_orbignyianus	UPAR/Ly6 domain-containing protein	161742	Thinocorus orbignyianus	A0A7L1XZC1	IPR035076
InterPro|IPR035076_A0A7L1Y044|Thinocorus_orbignyianus	UPAR/Ly6 domain-containing protein	161742	Thinocorus orbignyianus	A0A7L1Y044	IPR035076
InterPro|IPR035076_A0A7L1YRP4|Scytalopus_superciliaris	UPAR/Ly6 domain-containing protein	312124	Scytalopus superciliaris	A0A7L1YRP4	IPR035076
InterPro|IPR035076_A0A7L1YUY0|Scytalopus_superciliaris	UPAR/Ly6 domain-containing protein	312124	Scytalopus superciliaris	A0A7L1YUY0	IPR035076
InterPro|IPR035076_A0A7L1YWK3|Scytalopus_superciliaris	Snake toxin/toxin-like domain-containing protein	312124	Scytalopus superciliaris	A0A7L1YWK3	IPR035076
InterPro|IPR035076_A0A7L1YWL8|Scytalopus_superciliaris	UPAR/Ly6 domain-containing protein	312124	Scytalopus superciliaris	A0A7L1YWL8	IPR035076
InterPro|IPR035076_A0A7L1ZEG5|Leiothrix_lutea	UPAR/Ly6 domain-containing protein	36275	Leiothrix lutea	A0A7L1ZEG5	IPR035076
InterPro|IPR035076_A0A7L1ZIP2|Leiothrix_lutea	UPAR/Ly6 domain-containing protein	36275	Leiothrix lutea	A0A7L1ZIP2	IPR035076
InterPro|IPR035076_A0A7L2AUK4|Heliornis_fulica	UPAR/Ly6 domain-containing protein	54369	Heliornis fulica	A0A7L2AUK4	IPR035076
InterPro|IPR035076_A0A7L2AUL7|Heliornis_fulica	UPAR/Ly6 domain-containing protein	54369	Heliornis fulica	A0A7L2AUL7	IPR035076
InterPro|IPR035076_A0A7L2AUM1|Heliornis_fulica	UPAR/Ly6 domain-containing protein	54369	Heliornis fulica	A0A7L2AUM1	IPR035076
InterPro|IPR035076_A0A7L2AXU2|Heliornis_fulica	UPAR/Ly6 domain-containing protein	54369	Heliornis fulica	A0A7L2AXU2	IPR035076
InterPro|IPR035076_A0A7L2AZ49|Heliornis_fulica	UPAR/Ly6 domain-containing protein	54369	Heliornis fulica	A0A7L2AZ49	IPR035076
InterPro|IPR035076_A0A7L2CAH7|Alaudala_cheleensis	UPAR/Ly6 domain-containing protein	670337	Alaudala cheleensis	A0A7L2CAH7	IPR035076
InterPro|IPR035076_A0A7L2CAJ0|Alaudala_cheleensis	UPAR/Ly6 domain-containing protein	670337	Alaudala cheleensis	A0A7L2CAJ0	IPR035076
InterPro|IPR035076_A0A7L2CAK2|Alaudala_cheleensis	UPAR/Ly6 domain-containing protein	670337	Alaudala cheleensis	A0A7L2CAK2	IPR035076
InterPro|IPR035076_A0A7L2CF38|Alaudala_cheleensis	UPAR/Ly6 domain-containing protein	670337	Alaudala cheleensis	A0A7L2CF38	IPR035076
InterPro|IPR035076_A0A7L2CPC1|Catharus_fuscescens	UPAR/Ly6 domain-containing protein	159581	Catharus fuscescens	A0A7L2CPC1	IPR035076
InterPro|IPR035076_A0A7L2CPC8|Catharus_fuscescens	UPAR/Ly6 domain-containing protein	159581	Catharus fuscescens	A0A7L2CPC8	IPR035076
InterPro|IPR035076_A0A7L2DSJ9|Anthoscopus_minutus	UPAR/Ly6 domain-containing protein	156561	Anthoscopus minutus	A0A7L2DSJ9	IPR035076
InterPro|IPR035076_A0A7L2DT56|Anthoscopus_minutus	UPAR/Ly6 domain-containing protein	156561	Anthoscopus minutus	A0A7L2DT56	IPR035076
InterPro|IPR035076_A0A7L2DTM3|Anthoscopus_minutus	UPAR/Ly6 domain-containing protein	156561	Anthoscopus minutus	A0A7L2DTM3	IPR035076
InterPro|IPR035076_A0A7L2FHS8|Quiscalus_mexicanus	Snake toxin/toxin-like domain-containing protein	64278	Quiscalus mexicanus	A0A7L2FHS8	IPR035076
InterPro|IPR035076_A0A7L2FQH5|Quiscalus_mexicanus	UPAR/Ly6 domain-containing protein	64278	Quiscalus mexicanus	A0A7L2FQH5	IPR035076
InterPro|IPR035076_A0A7L2FQM6|Quiscalus_mexicanus	UPAR/Ly6 domain-containing protein	64278	Quiscalus mexicanus	A0A7L2FQM6	IPR035076
InterPro|IPR035076_A0A7L2FRA6|Quiscalus_mexicanus	UPAR/Ly6 domain-containing protein	64278	Quiscalus mexicanus	A0A7L2FRA6	IPR035076
InterPro|IPR035076_A0A7L2FUW4|Quiscalus_mexicanus	UPAR/Ly6 domain-containing protein	64278	Quiscalus mexicanus	A0A7L2FUW4	IPR035076
InterPro|IPR035076_A0A7L2GMF6|Nyctibius_grandis	UPAR/Ly6 domain-containing protein	48427	Nyctibius grandis	A0A7L2GMF6	IPR035076
InterPro|IPR035076_A0A7L2GMG2|Nyctibius_grandis	Snake toxin/toxin-like domain-containing protein	48427	Nyctibius grandis	A0A7L2GMG2	IPR035076
InterPro|IPR035076_A0A7L2GPC1|Nyctibius_grandis	UPAR/Ly6 domain-containing protein	48427	Nyctibius grandis	A0A7L2GPC1	IPR035076
InterPro|IPR035076_A0A7L2GQ75|Nyctibius_grandis	UPAR/Ly6 domain-containing protein	48427	Nyctibius grandis	A0A7L2GQ75	IPR035076
InterPro|IPR035076_A0A7L2GTA6|Nyctibius_grandis	Snake toxin/toxin-like domain-containing protein	48427	Nyctibius grandis	A0A7L2GTA6	IPR035076
InterPro|IPR035076_A0A7L2HVX3|Sagittarius_serpentarius	Snake toxin/toxin-like domain-containing protein	56258	Sagittarius serpentarius	A0A7L2HVX3	IPR035076
InterPro|IPR035076_A0A7L2HW62|Sagittarius_serpentarius	UPAR/Ly6 domain-containing protein	56258	Sagittarius serpentarius	A0A7L2HW62	IPR035076
InterPro|IPR035076_A0A7L2HYH6|Sagittarius_serpentarius	UPAR/Ly6 domain-containing protein	56258	Sagittarius serpentarius	A0A7L2HYH6	IPR035076
InterPro|IPR035076_A0A7L2HYS4|Sagittarius_serpentarius	UPAR/Ly6 domain-containing protein	56258	Sagittarius serpentarius	A0A7L2HYS4	IPR035076
InterPro|IPR035076_A0A7L2IR62|Semnornis_frantzii	UPAR/Ly6 domain-containing protein	91796	Semnornis frantzii	A0A7L2IR62	IPR035076
InterPro|IPR035076_A0A7L2IR80|Semnornis_frantzii	Snake toxin/toxin-like domain-containing protein	91796	Semnornis frantzii	A0A7L2IR80	IPR035076
InterPro|IPR035076_A0A7L2IR85|Semnornis_frantzii	UPAR/Ly6 domain-containing protein	91796	Semnornis frantzii	A0A7L2IR85	IPR035076
InterPro|IPR035076_A0A7L2IRH9|Semnornis_frantzii	Snake toxin/toxin-like domain-containing protein	91796	Semnornis frantzii	A0A7L2IRH9	IPR035076
InterPro|IPR035076_A0A7L2JM31|Cinclus_mexicanus	UPAR/Ly6 domain-containing protein	161649	Cinclus mexicanus	A0A7L2JM31	IPR035076
InterPro|IPR035076_A0A7L2JNI1|Cinclus_mexicanus	UPAR/Ly6 domain-containing protein	161649	Cinclus mexicanus	A0A7L2JNI1	IPR035076
InterPro|IPR035076_A0A7L2JQ58|Cinclus_mexicanus	UPAR/Ly6 domain-containing protein	161649	Cinclus mexicanus	A0A7L2JQ58	IPR035076
InterPro|IPR035076_A0A7L2JQY5|Cinclus_mexicanus	UPAR/Ly6 domain-containing protein	161649	Cinclus mexicanus	A0A7L2JQY5	IPR035076
InterPro|IPR035076_A0A7L2KZV0|Zosterops_hypoxanthus	UPAR/Ly6 domain-containing protein	2485327	Zosterops hypoxanthus	A0A7L2KZV0	IPR035076
InterPro|IPR035076_A0A7L2L0D6|Zosterops_hypoxanthus	UPAR/Ly6 domain-containing protein	2485327	Zosterops hypoxanthus	A0A7L2L0D6	IPR035076
InterPro|IPR035076_A0A7L2L0K7|Zosterops_hypoxanthus	UPAR/Ly6 domain-containing protein	2485327	Zosterops hypoxanthus	A0A7L2L0K7	IPR035076
InterPro|IPR035076_A0A7L2L0R0|Zosterops_hypoxanthus	Snake toxin/toxin-like domain-containing protein	2485327	Zosterops hypoxanthus	A0A7L2L0R0	IPR035076
InterPro|IPR035076_A0A7L2LS39|Hippolais_icterina	UPAR/Ly6 domain-containing protein	68497	Hippolais icterina	A0A7L2LS39	IPR035076
InterPro|IPR035076_A0A7L2M6I6|Hippolais_icterina	UPAR/Ly6 domain-containing protein	68497	Hippolais icterina	A0A7L2M6I6	IPR035076
InterPro|IPR035076_A0A7L2M6S9|Hippolais_icterina	UPAR/Ly6 domain-containing protein	68497	Hippolais icterina	A0A7L2M6S9	IPR035076
InterPro|IPR035076_A0A7L2M7P8|Hippolais_icterina	UPAR/Ly6 domain-containing protein	68497	Hippolais icterina	A0A7L2M7P8	IPR035076
InterPro|IPR035076_A0A7L2MDW7|Rhadina_sibilatrix	UPAR/Ly6 domain-containing protein	2585818	Rhadina sibilatrix	A0A7L2MDW7	IPR035076
InterPro|IPR035076_A0A7L2ME42|Rhadina_sibilatrix	UPAR/Ly6 domain-containing protein	2585818	Rhadina sibilatrix	A0A7L2ME42	IPR035076
InterPro|IPR035076_A0A7L2MER9|Rhadina_sibilatrix	UPAR/Ly6 domain-containing protein	2585818	Rhadina sibilatrix	A0A7L2MER9	IPR035076
InterPro|IPR035076_A0A7L2N2F7|Rhadina_sibilatrix	UPAR/Ly6 domain-containing protein	2585818	Rhadina sibilatrix	A0A7L2N2F7	IPR035076
InterPro|IPR035076_A0A7L2NMC3|Pycnonotus_jocosus	UPAR/Ly6 domain-containing protein	182897	Pycnonotus jocosus	A0A7L2NMC3	IPR035076
InterPro|IPR035076_A0A7L2NMI8|Pycnonotus_jocosus	UPAR/Ly6 domain-containing protein	182897	Pycnonotus jocosus	A0A7L2NMI8	IPR035076
InterPro|IPR035076_A0A7L2NMP0|Pycnonotus_jocosus	UPAR/Ly6 domain-containing protein	182897	Pycnonotus jocosus	A0A7L2NMP0	IPR035076
InterPro|IPR035076_A0A7L2NMV9|Pycnonotus_jocosus	UPAR/Ly6 domain-containing protein	182897	Pycnonotus jocosus	A0A7L2NMV9	IPR035076
InterPro|IPR035076_A0A7L2NP63|Pycnonotus_jocosus	Snake toxin/toxin-like domain-containing protein	182897	Pycnonotus jocosus	A0A7L2NP63	IPR035076
InterPro|IPR035076_A0A7L2PHR1|Pycnonotus_jocosus	UPAR/Ly6 domain-containing protein	182897	Pycnonotus jocosus	A0A7L2PHR1	IPR035076
InterPro|IPR035076_A0A7L2PKC2|Hypocryptadius_cinnamomeus	UPAR/Ly6 domain-containing protein	589841	Hypocryptadius cinnamomeus	A0A7L2PKC2	IPR035076
InterPro|IPR035076_A0A7L2PPR2|Hypocryptadius_cinnamomeus	Snake toxin/toxin-like domain-containing protein	589841	Hypocryptadius cinnamomeus	A0A7L2PPR2	IPR035076
InterPro|IPR035076_A0A7L2PPV8|Hypocryptadius_cinnamomeus	UPAR/Ly6 domain-containing protein	589841	Hypocryptadius cinnamomeus	A0A7L2PPV8	IPR035076
InterPro|IPR035076_A0A7L2PRL1|Hypocryptadius_cinnamomeus	UPAR/Ly6 domain-containing protein	589841	Hypocryptadius cinnamomeus	A0A7L2PRL1	IPR035076
InterPro|IPR035076_A0A7L2PS23|Hypocryptadius_cinnamomeus	UPAR/Ly6 domain-containing protein	589841	Hypocryptadius cinnamomeus	A0A7L2PS23	IPR035076
InterPro|IPR035076_A0A7L2QSM7|Oxylabes_madagascariensis	UPAR/Ly6 domain-containing protein	98144	Oxylabes madagascariensis	A0A7L2QSM7	IPR035076
InterPro|IPR035076_A0A7L2QSV2|Oxylabes_madagascariensis	UPAR/Ly6 domain-containing protein	98144	Oxylabes madagascariensis	A0A7L2QSV2	IPR035076
InterPro|IPR035076_A0A7L2QTJ2|Oxylabes_madagascariensis	UPAR/Ly6 domain-containing protein	98144	Oxylabes madagascariensis	A0A7L2QTJ2	IPR035076
InterPro|IPR035076_A0A7L2R5H8|Oxylabes_madagascariensis	Snake toxin/toxin-like domain-containing protein	98144	Oxylabes madagascariensis	A0A7L2R5H8	IPR035076
InterPro|IPR035076_A0A7L2RCY9|Neodrepanis_coruscans	Snake toxin/toxin-like domain-containing protein	254563	Neodrepanis coruscans	A0A7L2RCY9	IPR035076
InterPro|IPR035076_A0A7L2RM73|Neodrepanis_coruscans	UPAR/Ly6 domain-containing protein	254563	Neodrepanis coruscans	A0A7L2RM73	IPR035076
InterPro|IPR035076_A0A7L2RNJ3|Neodrepanis_coruscans	UPAR/Ly6 domain-containing protein	254563	Neodrepanis coruscans	A0A7L2RNJ3	IPR035076
InterPro|IPR035076_A0A7L2RPT8|Neodrepanis_coruscans	UPAR/Ly6 domain-containing protein	254563	Neodrepanis coruscans	A0A7L2RPT8	IPR035076
InterPro|IPR035076_A0A7L2RQ57|Neodrepanis_coruscans	UPAR/Ly6 domain-containing protein	254563	Neodrepanis coruscans	A0A7L2RQ57	IPR035076
InterPro|IPR035076_A0A7L2S8A7|Mystacornis_crossleyi	Snake toxin/toxin-like domain-containing protein	98133	Mystacornis crossleyi	A0A7L2S8A7	IPR035076
InterPro|IPR035076_A0A7L2S8P0|Mystacornis_crossleyi	UPAR/Ly6 domain-containing protein	98133	Mystacornis crossleyi	A0A7L2S8P0	IPR035076
InterPro|IPR035076_A0A7L2S909|Mystacornis_crossleyi	UPAR/Ly6 domain-containing protein	98133	Mystacornis crossleyi	A0A7L2S909	IPR035076
InterPro|IPR035076_A0A7L2S926|Mystacornis_crossleyi	UPAR/Ly6 domain-containing protein	98133	Mystacornis crossleyi	A0A7L2S926	IPR035076
InterPro|IPR035076_A0A7L2SPG9|Mystacornis_crossleyi	Snake toxin/toxin-like domain-containing protein	98133	Mystacornis crossleyi	A0A7L2SPG9	IPR035076
InterPro|IPR035076_A0A7L2T7H9|Pomatostomus_ruficeps	UPAR/Ly6 domain-containing protein	9176	Pomatostomus ruficeps	A0A7L2T7H9	IPR035076
InterPro|IPR035076_A0A7L2T8U3|Pomatostomus_ruficeps	UPAR/Ly6 domain-containing protein	9176	Pomatostomus ruficeps	A0A7L2T8U3	IPR035076
InterPro|IPR035076_A0A7L2TAA6|Pomatostomus_ruficeps	UPAR/Ly6 domain-containing protein	9176	Pomatostomus ruficeps	A0A7L2TAA6	IPR035076
InterPro|IPR035076_A0A7L2UUA0|Balaeniceps_rex	UPAR/Ly6 domain-containing protein	33584	Balaeniceps rex	A0A7L2UUA0	IPR035076
InterPro|IPR035076_A0A7L2UUR6|Balaeniceps_rex	UPAR/Ly6 domain-containing protein	33584	Balaeniceps rex	A0A7L2UUR6	IPR035076
InterPro|IPR035076_A0A7L2UV33|Balaeniceps_rex	Snake toxin/toxin-like domain-containing protein	33584	Balaeniceps rex	A0A7L2UV33	IPR035076
InterPro|IPR035076_A0A7L2UVB0|Balaeniceps_rex	UPAR/Ly6 domain-containing protein	33584	Balaeniceps rex	A0A7L2UVB0	IPR035076
InterPro|IPR035076_A0A7L2V460|Brachypteracias_leptosomus	UPAR/Ly6 domain-containing protein	135165	Brachypteracias leptosomus	A0A7L2V460	IPR035076
InterPro|IPR035076_A0A7L2V4P5|Brachypteracias_leptosomus	UPAR/Ly6 domain-containing protein	135165	Brachypteracias leptosomus	A0A7L2V4P5	IPR035076
InterPro|IPR035076_A0A7L2V790|Brachypteracias_leptosomus	UPAR/Ly6 domain-containing protein	135165	Brachypteracias leptosomus	A0A7L2V790	IPR035076
InterPro|IPR035076_A0A7L2X165|Pandion_haliaetus	Snake toxin/toxin-like domain-containing protein	56262	Pandion haliaetus	A0A7L2X165	IPR035076
InterPro|IPR035076_A0A7L2X2E3|Pandion_haliaetus	UPAR/Ly6 domain-containing protein	56262	Pandion haliaetus	A0A7L2X2E3	IPR035076
InterPro|IPR035076_A0A7L2X371|Pandion_haliaetus	UPAR/Ly6 domain-containing protein	56262	Pandion haliaetus	A0A7L2X371	IPR035076
InterPro|IPR035076_A0A7L2X401|Pandion_haliaetus	UPAR/Ly6 domain-containing protein	56262	Pandion haliaetus	A0A7L2X401	IPR035076
InterPro|IPR035076_A0A7L2X668|Pandion_haliaetus	UPAR/Ly6 domain-containing protein	56262	Pandion haliaetus	A0A7L2X668	IPR035076
InterPro|IPR035076_A0A7L2XAG0|Erpornis_zantholeuca	UPAR/Ly6 domain-containing protein	1112836	Erpornis zantholeuca	A0A7L2XAG0	IPR035076
InterPro|IPR035076_A0A7L2XJM1|Erpornis_zantholeuca	UPAR/Ly6 domain-containing protein	1112836	Erpornis zantholeuca	A0A7L2XJM1	IPR035076
InterPro|IPR035076_A0A7L2XJN3|Erpornis_zantholeuca	UPAR/Ly6 domain-containing protein	1112836	Erpornis zantholeuca	A0A7L2XJN3	IPR035076
InterPro|IPR035076_A0A7L2XMJ8|Erpornis_zantholeuca	UPAR/Ly6 domain-containing protein	1112836	Erpornis zantholeuca	A0A7L2XMJ8	IPR035076
InterPro|IPR035076_A0A7L2XQ41|Erpornis_zantholeuca	UPAR/Ly6 domain-containing protein	1112836	Erpornis zantholeuca	A0A7L2XQ41	IPR035076
InterPro|IPR035076_A0A7L2YVD3|Jacana_jacana	UPAR/Ly6 domain-containing protein	54508	Jacana jacana	A0A7L2YVD3	IPR035076
InterPro|IPR035076_A0A7L2YXU2|Jacana_jacana	UPAR/Ly6 domain-containing protein	54508	Jacana jacana	A0A7L2YXU2	IPR035076
InterPro|IPR035076_A0A7L2YYU9|Jacana_jacana	UPAR/Ly6 domain-containing protein	54508	Jacana jacana	A0A7L2YYU9	IPR035076
InterPro|IPR035076_A0A7L2Z2Z4|Jacana_jacana	UPAR/Ly6 domain-containing protein	54508	Jacana jacana	A0A7L2Z2Z4	IPR035076
InterPro|IPR035076_A0A7L2ZL25|Prunella_fulvescens	UPAR/Ly6 domain-containing protein	670355	Prunella fulvescens	A0A7L2ZL25	IPR035076
InterPro|IPR035076_A0A7L2ZN30|Prunella_fulvescens	UPAR/Ly6 domain-containing protein	670355	Prunella fulvescens	A0A7L2ZN30	IPR035076
InterPro|IPR035076_A0A7L2ZSC7|Prunella_fulvescens	UPAR/Ly6 domain-containing protein	670355	Prunella fulvescens	A0A7L2ZSC7	IPR035076
InterPro|IPR035076_A0A7L2ZT11|Prunella_fulvescens	UPAR/Ly6 domain-containing protein	670355	Prunella fulvescens	A0A7L2ZT11	IPR035076
InterPro|IPR035076_A0A7L3B748|Syrrhaptes_paradoxus	UPAR/Ly6 domain-containing protein	302527	Syrrhaptes paradoxus	A0A7L3B748	IPR035076
InterPro|IPR035076_A0A7L3BAA3|Syrrhaptes_paradoxus	UPAR/Ly6 domain-containing protein	302527	Syrrhaptes paradoxus	A0A7L3BAA3	IPR035076
InterPro|IPR035076_A0A7L3BB07|Syrrhaptes_paradoxus	Snake toxin/toxin-like domain-containing protein	302527	Syrrhaptes paradoxus	A0A7L3BB07	IPR035076
InterPro|IPR035076_A0A7L3BCG0|Syrrhaptes_paradoxus	UPAR/Ly6 domain-containing protein	302527	Syrrhaptes paradoxus	A0A7L3BCG0	IPR035076
InterPro|IPR035076_A0A7L3CJB8|Pelecanoides_urinatrix	Snake toxin/toxin-like domain-containing protein	37079	Pelecanoides urinatrix	A0A7L3CJB8	IPR035076
InterPro|IPR035076_A0A7L3CJF0|Pelecanoides_urinatrix	UPAR/Ly6 domain-containing protein	37079	Pelecanoides urinatrix	A0A7L3CJF0	IPR035076
InterPro|IPR035076_A0A7L3CJQ1|Pelecanoides_urinatrix	UPAR/Ly6 domain-containing protein	37079	Pelecanoides urinatrix	A0A7L3CJQ1	IPR035076
InterPro|IPR035076_A0A7L3CJU1|Pelecanoides_urinatrix	UPAR/Ly6 domain-containing protein	37079	Pelecanoides urinatrix	A0A7L3CJU1	IPR035076
InterPro|IPR035076_A0A7L3D9A8|Pluvianellus_socialis	UPAR/Ly6 domain-containing protein	227228	Pluvianellus socialis	A0A7L3D9A8	IPR035076
InterPro|IPR035076_A0A7L3D9B4|Pluvianellus_socialis	UPAR/Ly6 domain-containing protein	227228	Pluvianellus socialis	A0A7L3D9B4	IPR035076
InterPro|IPR035076_A0A7L3D9E8|Pluvianellus_socialis	UPAR/Ly6 domain-containing protein	227228	Pluvianellus socialis	A0A7L3D9E8	IPR035076
InterPro|IPR035076_A0A7L3DBK9|Pluvianellus_socialis	UPAR/Ly6 domain-containing protein	227228	Pluvianellus socialis	A0A7L3DBK9	IPR035076
InterPro|IPR035076_A0A7L3EE55|Chaetops_frenatus	UPAR/Ly6 domain-containing protein	221966	Chaetops frenatus	A0A7L3EE55	IPR035076
InterPro|IPR035076_A0A7L3EFT2|Chaetops_frenatus	Snake toxin/toxin-like domain-containing protein	221966	Chaetops frenatus	A0A7L3EFT2	IPR035076
InterPro|IPR035076_A0A7L3EG28|Chaetops_frenatus	UPAR/Ly6 domain-containing protein	221966	Chaetops frenatus	A0A7L3EG28	IPR035076
InterPro|IPR035076_A0A7L3F275|Zapornia_atra	UPAR/Ly6 domain-containing protein	2585822	Zapornia atra	A0A7L3F275	IPR035076
InterPro|IPR035076_A0A7L3F6J7|Zapornia_atra	UPAR/Ly6 domain-containing protein	2585822	Zapornia atra	A0A7L3F6J7	IPR035076
InterPro|IPR035076_A0A7L3F6V6|Zapornia_atra	UPAR/Ly6 domain-containing protein	2585822	Zapornia atra	A0A7L3F6V6	IPR035076
InterPro|IPR035076_A0A7L3FAQ4|Zapornia_atra	UPAR/Ly6 domain-containing protein	2585822	Zapornia atra	A0A7L3FAQ4	IPR035076
InterPro|IPR035076_A0A7L3G852|Anhinga_rufa	Snake toxin/toxin-like domain-containing protein	317792	Anhinga rufa	A0A7L3G852	IPR035076
InterPro|IPR035076_A0A7L3GAI3|Anhinga_rufa	UPAR/Ly6 domain-containing protein	317792	Anhinga rufa	A0A7L3GAI3	IPR035076
InterPro|IPR035076_A0A7L3GC53|Anhinga_rufa	UPAR/Ly6 domain-containing protein	317792	Anhinga rufa	A0A7L3GC53	IPR035076
InterPro|IPR035076_A0A7L3GZU5|Buphagus_erythrorhynchus	UPAR/Ly6 domain-containing protein	245048	Buphagus erythrorhynchus	A0A7L3GZU5	IPR035076
InterPro|IPR035076_A0A7L3HBH3|Buphagus_erythrorhynchus	UPAR/Ly6 domain-containing protein	245048	Buphagus erythrorhynchus	A0A7L3HBH3	IPR035076
InterPro|IPR035076_A0A7L3HC62|Buphagus_erythrorhynchus	Snake toxin/toxin-like domain-containing protein	245048	Buphagus erythrorhynchus	A0A7L3HC62	IPR035076
InterPro|IPR035076_A0A7L3HEI9|Buphagus_erythrorhynchus	UPAR/Ly6 domain-containing protein	245048	Buphagus erythrorhynchus	A0A7L3HEI9	IPR035076
InterPro|IPR035076_A0A7L3HEN4|Buphagus_erythrorhynchus	UPAR/Ly6 domain-containing protein	245048	Buphagus erythrorhynchus	A0A7L3HEN4	IPR035076
InterPro|IPR035076_A0A7L3HLQ7|Buphagus_erythrorhynchus	Snake toxin/toxin-like domain-containing protein	245048	Buphagus erythrorhynchus	A0A7L3HLQ7	IPR035076
InterPro|IPR035076_A0A7L3I277|Pardalotus_punctatus	UPAR/Ly6 domain-containing protein	254575	Pardalotus punctatus	A0A7L3I277	IPR035076
InterPro|IPR035076_A0A7L3I415|Pardalotus_punctatus	UPAR/Ly6 domain-containing protein	254575	Pardalotus punctatus	A0A7L3I415	IPR035076
InterPro|IPR035076_A0A7L3I4G8|Pardalotus_punctatus	UPAR/Ly6 domain-containing protein	254575	Pardalotus punctatus	A0A7L3I4G8	IPR035076
InterPro|IPR035076_A0A7L3J4X8|Thalassarche_chlororhynchos	UPAR/Ly6 domain-containing protein	54017	Thalassarche chlororhynchos	A0A7L3J4X8	IPR035076
InterPro|IPR035076_A0A7L3J4Y7|Thalassarche_chlororhynchos	UPAR/Ly6 domain-containing protein	54017	Thalassarche chlororhynchos	A0A7L3J4Y7	IPR035076
InterPro|IPR035076_A0A7L3J584|Thalassarche_chlororhynchos	Snake toxin/toxin-like domain-containing protein	54017	Thalassarche chlororhynchos	A0A7L3J584	IPR035076
InterPro|IPR035076_A0A7L3J9I6|Thalassarche_chlororhynchos	UPAR/Ly6 domain-containing protein	54017	Thalassarche chlororhynchos	A0A7L3J9I6	IPR035076
InterPro|IPR035076_A0A7L3KR08|Drymodes_brunneopygia	UPAR/Ly6 domain-containing protein	626378	Drymodes brunneopygia	A0A7L3KR08	IPR035076
InterPro|IPR035076_A0A7L3KR09|Drymodes_brunneopygia	UPAR/Ly6 domain-containing protein	626378	Drymodes brunneopygia	A0A7L3KR09	IPR035076
InterPro|IPR035076_A0A7L3KS99|Drymodes_brunneopygia	UPAR/Ly6 domain-containing protein	626378	Drymodes brunneopygia	A0A7L3KS99	IPR035076
InterPro|IPR035076_A0A7L3KSP1|Drymodes_brunneopygia	UPAR/Ly6 domain-containing protein	626378	Drymodes brunneopygia	A0A7L3KSP1	IPR035076
InterPro|IPR035076_A0A7L3LKW7|Turnix_velox	Snake toxin/toxin-like domain-containing protein	2529409	Turnix velox	A0A7L3LKW7	IPR035076
InterPro|IPR035076_A0A7L3LQJ1|Turnix_velox	UPAR/Ly6 domain-containing protein	2529409	Turnix velox	A0A7L3LQJ1	IPR035076
InterPro|IPR035076_A0A7L3MED1|Horornis_vulcanius	UPAR/Ly6 domain-containing protein	2585811	Horornis vulcanius	A0A7L3MED1	IPR035076
InterPro|IPR035076_A0A7L3MFP8|Horornis_vulcanius	UPAR/Ly6 domain-containing protein	2585811	Horornis vulcanius	A0A7L3MFP8	IPR035076
InterPro|IPR035076_A0A7L3N9X7|Oreotrochilus_melanogaster	UPAR/Ly6 domain-containing protein	689266	Oreotrochilus melanogaster	A0A7L3N9X7	IPR035076
InterPro|IPR035076_A0A7L3NBH0|Oreotrochilus_melanogaster	Snake toxin/toxin-like domain-containing protein	689266	Oreotrochilus melanogaster	A0A7L3NBH0	IPR035076
InterPro|IPR035076_A0A7L3NCG2|Oreotrochilus_melanogaster	UPAR/Ly6 domain-containing protein	689266	Oreotrochilus melanogaster	A0A7L3NCG2	IPR035076
InterPro|IPR035076_A0A7L3NHB1|Oreotrochilus_melanogaster	UPAR/Ly6 domain-containing protein	689266	Oreotrochilus melanogaster	A0A7L3NHB1	IPR035076
InterPro|IPR035076_A0A7L3NS74|Oreotrochilus_melanogaster	UPAR/Ly6 domain-containing protein	689266	Oreotrochilus melanogaster	A0A7L3NS74	IPR035076
InterPro|IPR035076_A0A7L3P2V8|Xiphorhynchus_elegans	UPAR/Ly6 domain-containing protein	269412	Xiphorhynchus elegans	A0A7L3P2V8	IPR035076
InterPro|IPR035076_A0A7L3P2Y8|Xiphorhynchus_elegans	UPAR/Ly6 domain-containing protein	269412	Xiphorhynchus elegans	A0A7L3P2Y8	IPR035076
InterPro|IPR035076_A0A7L3P317|Xiphorhynchus_elegans	UPAR/Ly6 domain-containing protein	269412	Xiphorhynchus elegans	A0A7L3P317	IPR035076
InterPro|IPR035076_A0A7L3P3L4|Xiphorhynchus_elegans	Snake toxin/toxin-like domain-containing protein	269412	Xiphorhynchus elegans	A0A7L3P3L4	IPR035076
InterPro|IPR035076_A0A7L3P8C5|Xiphorhynchus_elegans	UPAR/Ly6 domain-containing protein	269412	Xiphorhynchus elegans	A0A7L3P8C5	IPR035076
InterPro|IPR035076_A0A7L3QCI1|Cettia_cetti	UPAR/Ly6 domain-containing protein	68486	Cettia cetti	A0A7L3QCI1	IPR035076
InterPro|IPR035076_A0A7L3QFF3|Cettia_cetti	UPAR/Ly6 domain-containing protein	68486	Cettia cetti	A0A7L3QFF3	IPR035076
InterPro|IPR035076_A0A7L3QGZ3|Cettia_cetti	UPAR/Ly6 domain-containing protein	68486	Cettia cetti	A0A7L3QGZ3	IPR035076
InterPro|IPR035076_A0A7L3R4J5|Cepphus_grylle	UPAR/Ly6 domain-containing protein	28697	Cepphus grylle	A0A7L3R4J5	IPR035076
InterPro|IPR035076_A0A7L3R4R1|Cepphus_grylle	UPAR/Ly6 domain-containing protein	28697	Cepphus grylle	A0A7L3R4R1	IPR035076
InterPro|IPR035076_A0A7L3R6P9|Cepphus_grylle	UPAR/Ly6 domain-containing protein	28697	Cepphus grylle	A0A7L3R6P9	IPR035076
InterPro|IPR035076_A0A7L3R7T2|Cepphus_grylle	UPAR/Ly6 domain-containing protein	28697	Cepphus grylle	A0A7L3R7T2	IPR035076
InterPro|IPR035076_A0A7L3T2D1|Rissa_tridactyla	UPAR/Ly6 domain-containing protein	75485	Rissa tridactyla	A0A7L3T2D1	IPR035076
InterPro|IPR035076_A0A7L3T2V1|Rissa_tridactyla	UPAR/Ly6 domain-containing protein	75485	Rissa tridactyla	A0A7L3T2V1	IPR035076
InterPro|IPR035076_A0A7L3T3P5|Rissa_tridactyla	UPAR/Ly6 domain-containing protein	75485	Rissa tridactyla	A0A7L3T3P5	IPR035076
InterPro|IPR035076_A0A7L3T3V6|Rissa_tridactyla	UPAR/Ly6 domain-containing protein	75485	Rissa tridactyla	A0A7L3T3V6	IPR035076
InterPro|IPR035076_A0A7L3TT55|Uria_aalge	UPAR/Ly6 domain-containing protein	13746	Uria aalge	A0A7L3TT55	IPR035076
InterPro|IPR035076_A0A7L3TT59|Uria_aalge	UPAR/Ly6 domain-containing protein	13746	Uria aalge	A0A7L3TT59	IPR035076
InterPro|IPR035076_A0A7L3TTF0|Uria_aalge	UPAR/Ly6 domain-containing protein	13746	Uria aalge	A0A7L3TTF0	IPR035076
InterPro|IPR035076_A0A7L3TTX9|Uria_aalge	UPAR/Ly6 domain-containing protein	13746	Uria aalge	A0A7L3TTX9	IPR035076
InterPro|IPR035076_A0A7L3VYM6|Molothrus_ater	UPAR/Ly6 domain-containing protein	84834	Molothrus ater	A0A7L3VYM6	IPR035076
InterPro|IPR035076_A0A7L3VZQ2|Molothrus_ater	UPAR/Ly6 domain-containing protein	84834	Molothrus ater	A0A7L3VZQ2	IPR035076
InterPro|IPR035076_A0A7L3VZR2|Molothrus_ater	UPAR/Ly6 domain-containing protein	84834	Molothrus ater	A0A7L3VZR2	IPR035076
InterPro|IPR035076_A0A7L3W025|Molothrus_ater	UPAR/Ly6 domain-containing protein	84834	Molothrus ater	A0A7L3W025	IPR035076
InterPro|IPR035076_A0A7L3W034|Molothrus_ater	UPAR/Ly6 domain-containing protein	84834	Molothrus ater	A0A7L3W034	IPR035076
InterPro|IPR035076_A0A7L3WAX6|Atlantisia_rogersi	UPAR/Ly6 domain-containing protein	2478892	Atlantisia rogersi	A0A7L3WAX6	IPR035076
InterPro|IPR035076_A0A7L3WHH6|Atlantisia_rogersi	Snake toxin/toxin-like domain-containing protein	2478892	Atlantisia rogersi	A0A7L3WHH6	IPR035076
InterPro|IPR035076_A0A7L3WVF9|Atlantisia_rogersi	UPAR/Ly6 domain-containing protein	2478892	Atlantisia rogersi	A0A7L3WVF9	IPR035076
InterPro|IPR035076_A0A7L3XAS0|Calonectris_borealis	UPAR/Ly6 domain-containing protein	1323832	Calonectris borealis	A0A7L3XAS0	IPR035076
InterPro|IPR035076_A0A7L3XM26|Calonectris_borealis	UPAR/Ly6 domain-containing protein	1323832	Calonectris borealis	A0A7L3XM26	IPR035076
InterPro|IPR035076_A0A7L3XM55|Calonectris_borealis	UPAR/Ly6 domain-containing protein	1323832	Calonectris borealis	A0A7L3XM55	IPR035076
InterPro|IPR035076_A0A7L3XPR5|Calonectris_borealis	UPAR/Ly6 domain-containing protein	1323832	Calonectris borealis	A0A7L3XPR5	IPR035076
InterPro|IPR035076_A0A7L3Y6Q0|Calonectris_borealis	UPAR/Ly6 domain-containing protein	1323832	Calonectris borealis	A0A7L3Y6Q0	IPR035076
InterPro|IPR035076_A0A7L3YXV5|Fregetta_grallaria	UPAR/Ly6 domain-containing protein	79628	Fregetta grallaria	A0A7L3YXV5	IPR035076
InterPro|IPR035076_A0A7L3YYF9|Fregetta_grallaria	Snake toxin/toxin-like domain-containing protein	79628	Fregetta grallaria	A0A7L3YYF9	IPR035076
InterPro|IPR035076_A0A7L3YZI6|Fregetta_grallaria	UPAR/Ly6 domain-containing protein	79628	Fregetta grallaria	A0A7L3YZI6	IPR035076
InterPro|IPR035076_A0A7L3Z0G0|Fregetta_grallaria	UPAR/Ly6 domain-containing protein	79628	Fregetta grallaria	A0A7L3Z0G0	IPR035076
InterPro|IPR035076_A0A7L3ZMM5|Circaetus_pectoralis	Snake toxin/toxin-like domain-containing protein	321084	Circaetus pectoralis	A0A7L3ZMM5	IPR035076
InterPro|IPR035076_A0A7L3ZMX0|Circaetus_pectoralis	UPAR/Ly6 domain-containing protein	321084	Circaetus pectoralis	A0A7L3ZMX0	IPR035076
InterPro|IPR035076_A0A7L3ZPJ1|Circaetus_pectoralis	UPAR/Ly6 domain-containing protein	321084	Circaetus pectoralis	A0A7L3ZPJ1	IPR035076
InterPro|IPR035076_A0A7L3ZRE6|Circaetus_pectoralis	UPAR/Ly6 domain-containing protein	321084	Circaetus pectoralis	A0A7L3ZRE6	IPR035076
InterPro|IPR035076_A0A7L4B7T8|Phaetusa_simplex	UPAR/Ly6 domain-containing protein	297813	Phaetusa simplex	A0A7L4B7T8	IPR035076
InterPro|IPR035076_A0A7L4B7V6|Phaetusa_simplex	UPAR/Ly6 domain-containing protein	297813	Phaetusa simplex	A0A7L4B7V6	IPR035076
InterPro|IPR035076_A0A7L4B9J9|Phaetusa_simplex	UPAR/Ly6 domain-containing protein	297813	Phaetusa simplex	A0A7L4B9J9	IPR035076
InterPro|IPR035076_A0A7L4BLP1|Phaetusa_simplex	UPAR/Ly6 domain-containing protein	297813	Phaetusa simplex	A0A7L4BLP1	IPR035076
InterPro|IPR035076_A0A7L4C7R6|Nyctiprogne_leucopyga	Snake toxin/toxin-like domain-containing protein	382315	Nyctiprogne leucopyga	A0A7L4C7R6	IPR035076
InterPro|IPR035076_A0A7L4C7W5|Nyctiprogne_leucopyga	UPAR/Ly6 domain-containing protein	382315	Nyctiprogne leucopyga	A0A7L4C7W5	IPR035076
InterPro|IPR035076_A0A7L4C855|Nyctiprogne_leucopyga	UPAR/Ly6 domain-containing protein	382315	Nyctiprogne leucopyga	A0A7L4C855	IPR035076
InterPro|IPR035076_A0A7L4C9P7|Nyctiprogne_leucopyga	UPAR/Ly6 domain-containing protein	382315	Nyctiprogne leucopyga	A0A7L4C9P7	IPR035076
InterPro|IPR035076_A0A7L4DCR7|Eurystomus_gularis	Snake toxin/toxin-like domain-containing protein	325343	Eurystomus gularis	A0A7L4DCR7	IPR035076
InterPro|IPR035076_A0A7L4DE49|Eurystomus_gularis	UPAR/Ly6 domain-containing protein	325343	Eurystomus gularis	A0A7L4DE49	IPR035076
InterPro|IPR035076_A0A7L4DEG8|Eurystomus_gularis	UPAR/Ly6 domain-containing protein	325343	Eurystomus gularis	A0A7L4DEG8	IPR035076
InterPro|IPR035076_A0A7L4DF32|Eurystomus_gularis	UPAR/Ly6 domain-containing protein	325343	Eurystomus gularis	A0A7L4DF32	IPR035076
InterPro|IPR035076_A0A7L4DF77|Eurystomus_gularis	Snake toxin/toxin-like domain-containing protein	325343	Eurystomus gularis	A0A7L4DF77	IPR035076
InterPro|IPR035076_A0A7L4EE62|Hirundo_rustica	UPAR/Ly6 domain-containing protein	43150	Hirundo rustica	A0A7L4EE62	IPR035076
InterPro|IPR035076_A0A7L4EED1|Hirundo_rustica	UPAR/Ly6 domain-containing protein	43150	Hirundo rustica	A0A7L4EED1	IPR035076
InterPro|IPR035076_A0A7L4EEP1|Hirundo_rustica	UPAR/Ly6 domain-containing protein	43150	Hirundo rustica	A0A7L4EEP1	IPR035076
InterPro|IPR035076_A0A7L4EG77|Hirundo_rustica	UPAR/Ly6 domain-containing protein	43150	Hirundo rustica	A0A7L4EG77	IPR035076
InterPro|IPR035076_A0A7L4EGN6|Hirundo_rustica	UPAR/Ly6 domain-containing protein	43150	Hirundo rustica	A0A7L4EGN6	IPR035076
InterPro|IPR035076_A0A7L4G7J2|Alopecoenas_beccarii	UPAR/Ly6 domain-containing protein	262131	Alopecoenas beccarii	A0A7L4G7J2	IPR035076
InterPro|IPR035076_A0A7L4G7M1|Alopecoenas_beccarii	UPAR/Ly6 domain-containing protein	262131	Alopecoenas beccarii	A0A7L4G7M1	IPR035076
InterPro|IPR035076_A0A7L4G8N2|Alopecoenas_beccarii	Snake toxin/toxin-like domain-containing protein	262131	Alopecoenas beccarii	A0A7L4G8N2	IPR035076
InterPro|IPR035076_A0A7L4G9U2|Alopecoenas_beccarii	UPAR/Ly6 domain-containing protein	262131	Alopecoenas beccarii	A0A7L4G9U2	IPR035076
InterPro|IPR035076_A0A7L4GA38|Alopecoenas_beccarii	Snake toxin/toxin-like domain-containing protein	262131	Alopecoenas beccarii	A0A7L4GA38	IPR035076
InterPro|IPR035076_A0A7L4GHJ7|Podargus_strigoides	UPAR/Ly6 domain-containing protein	8905	Podargus strigoides	A0A7L4GHJ7	IPR035076
InterPro|IPR035076_A0A7L4GHM3|Podargus_strigoides	UPAR/Ly6 domain-containing protein	8905	Podargus strigoides	A0A7L4GHM3	IPR035076
InterPro|IPR035076_A0A7L4GK39|Podargus_strigoides	UPAR/Ly6 domain-containing protein	8905	Podargus strigoides	A0A7L4GK39	IPR035076
InterPro|IPR035076_A0A7L4GKD4|Podargus_strigoides	Snake toxin/toxin-like domain-containing protein	8905	Podargus strigoides	A0A7L4GKD4	IPR035076
InterPro|IPR035076_A0A7L4HY32|Scopus_umbretta	UPAR/Ly6 domain-containing protein	33581	Scopus umbretta	A0A7L4HY32	IPR035076
InterPro|IPR035076_A0A7L4HY71|Scopus_umbretta	UPAR/Ly6 domain-containing protein	33581	Scopus umbretta	A0A7L4HY71	IPR035076
InterPro|IPR035076_A0A7L4HYX1|Scopus_umbretta	UPAR/Ly6 domain-containing protein	33581	Scopus umbretta	A0A7L4HYX1	IPR035076
InterPro|IPR035076_A0A7L4I014|Scopus_umbretta	Snake toxin/toxin-like domain-containing protein	33581	Scopus umbretta	A0A7L4I014	IPR035076
InterPro|IPR035076_A0A7L4JBY4|Pomatorhinus_ruficollis	UPAR/Ly6 domain-containing protein	932028	Pomatorhinus ruficollis	A0A7L4JBY4	IPR035076
InterPro|IPR035076_A0A7L4JC99|Pomatorhinus_ruficollis	UPAR/Ly6 domain-containing protein	932028	Pomatorhinus ruficollis	A0A7L4JC99	IPR035076
InterPro|IPR035076_A0A7L4JEU2|Pomatorhinus_ruficollis	UPAR/Ly6 domain-containing protein	932028	Pomatorhinus ruficollis	A0A7L4JEU2	IPR035076
InterPro|IPR035076_A0A7L4K8S0|Ceuthmochares_aereus	UPAR/Ly6 domain-containing protein	1961834	Ceuthmochares aereus	A0A7L4K8S0	IPR035076
InterPro|IPR035076_A0A7L4KAW5|Ceuthmochares_aereus	Snake toxin/toxin-like domain-containing protein	1961834	Ceuthmochares aereus	A0A7L4KAW5	IPR035076
InterPro|IPR035076_A0A7L4KBX3|Ceuthmochares_aereus	UPAR/Ly6 domain-containing protein	1961834	Ceuthmochares aereus	A0A7L4KBX3	IPR035076
InterPro|IPR035076_A0A7L4L4P8|Callaeas_wilsoni	UPAR/Ly6 domain-containing protein	1347786	Callaeas wilsoni	A0A7L4L4P8	IPR035076
InterPro|IPR035076_A0A7L4L4Q5|Callaeas_wilsoni	UPAR/Ly6 domain-containing protein	1347786	Callaeas wilsoni	A0A7L4L4Q5	IPR035076
InterPro|IPR035076_A0A7L4L4X0|Callaeas_wilsoni	UPAR/Ly6 domain-containing protein	1347786	Callaeas wilsoni	A0A7L4L4X0	IPR035076
InterPro|IPR035076_A0A7L4L5D3|Callaeas_wilsoni	UPAR/Ly6 domain-containing protein	1347786	Callaeas wilsoni	A0A7L4L5D3	IPR035076
InterPro|IPR035076_A0A7L4MGC3|Glareola_pratincola	UPAR/Ly6 domain-containing protein	43316	Glareola pratincola	A0A7L4MGC3	IPR035076
InterPro|IPR035076_A0A7L4MHN8|Glareola_pratincola	UPAR/Ly6 domain-containing protein	43316	Glareola pratincola	A0A7L4MHN8	IPR035076
InterPro|IPR035076_A0A7L4MJE2|Glareola_pratincola	UPAR/Ly6 domain-containing protein	43316	Glareola pratincola	A0A7L4MJE2	IPR035076
InterPro|IPR035076_A0A7L4MLU3|Glareola_pratincola	UPAR/Ly6 domain-containing protein	43316	Glareola pratincola	A0A7L4MLU3	IPR035076
InterPro|IPR035076_A0A7L4NFW4|Ceyx_cyanopectus	Snake toxin/toxin-like domain-containing protein	390723	Ceyx cyanopectus	A0A7L4NFW4	IPR035076
InterPro|IPR035076_A0A7L4NLJ8|Ceyx_cyanopectus	UPAR/Ly6 domain-containing protein	390723	Ceyx cyanopectus	A0A7L4NLJ8	IPR035076
InterPro|IPR035076_A0A7M4F4M7|Crocodylus_porosus	UPAR/Ly6 domain-containing protein	8502	Crocodylus porosus	A0A7M4F4M7	IPR035076
InterPro|IPR035076_A0A7M4G012|Crocodylus_porosus	UPAR/Ly6 domain-containing protein	8502	Crocodylus porosus	A0A7M4G012	IPR035076
InterPro|IPR035076_A0A7N4NQZ4|Sarcophilus_harrisii	Snake toxin/toxin-like domain-containing protein	9305	Sarcophilus harrisii	A0A7N4NQZ4	IPR035076
InterPro|IPR035076_A0A7N4NVL1|Sarcophilus_harrisii	UPAR/Ly6 domain-containing protein	9305	Sarcophilus harrisii	A0A7N4NVL1	IPR035076
InterPro|IPR035076_A0A7N4PH60|Sarcophilus_harrisii	UPAR/Ly6 domain-containing protein	9305	Sarcophilus harrisii	A0A7N4PH60	IPR035076
InterPro|IPR035076_A0A7N4UXV2|Sarcophilus_harrisii	UPAR/Ly6 domain-containing protein	9305	Sarcophilus harrisii	A0A7N4UXV2	IPR035076
InterPro|IPR035076_A0A7N4UZB0|Sarcophilus_harrisii	UPAR/Ly6 domain-containing protein	9305	Sarcophilus harrisii	A0A7N4UZB0	IPR035076
InterPro|IPR035076_A0A7N5P869|Ailuropoda_melanoleuca	UPAR/Ly6 domain-containing protein	9646	Ailuropoda melanoleuca	A0A7N5P869	IPR035076
InterPro|IPR035076_A0A7N9D2U2|Macaca_fascicularis	UPAR/Ly6 domain-containing protein	9541	Macaca fascicularis	A0A7N9D2U2	IPR035076
InterPro|IPR035076_A0A7R5L5R2|Pipra_filicauda	UPAR/Ly6 domain-containing protein	649802	Pipra filicauda	A0A7R5L5R2	IPR035076
InterPro|IPR035076_A0A7S3LVF5|Palpitomonas_bilix	Snake toxin/toxin-like domain-containing protein	652834	Palpitomonas bilix	A0A7S3LVF5	IPR035076
InterPro|IPR035076_A0A803SPG0|Anolis_carolinensis	UPAR/Ly6 domain-containing protein	28377	Anolis carolinensis	A0A803SPG0	IPR035076
InterPro|IPR035076_A0A803SX93|Anolis_carolinensis	UPAR/Ly6 domain-containing protein	28377	Anolis carolinensis	A0A803SX93	IPR035076
InterPro|IPR035076_A0A803VR80|Ficedula_albicollis	UPAR/Ly6 domain-containing protein	59894	Ficedula albicollis	A0A803VR80	IPR035076
InterPro|IPR035076_A0A803YMP9|Meleagris_gallopavo	UPAR/Ly6 domain-containing protein	9103	Meleagris gallopavo	A0A803YMP9	IPR035076
InterPro|IPR035076_A0A811L8Q8|Bursaphelenchus_okinawaensis	Snake toxin/toxin-like domain-containing protein	465554	Bursaphelenchus okinawaensis	A0A811L8Q8	IPR035076
InterPro|IPR035076_A0A811LL79|Bursaphelenchus_okinawaensis	Snake toxin/toxin-like domain-containing protein	465554	Bursaphelenchus okinawaensis	A0A811LL79	IPR035076
InterPro|IPR035076_A0A811ZXL8|Nyctereutes_procyonoides	UPAR/Ly6 domain-containing protein	34880	Nyctereutes procyonoides	A0A811ZXL8	IPR035076
InterPro|IPR035076_A0A811ZYL6|Nyctereutes_procyonoides	UPAR/Ly6 domain-containing protein	34880	Nyctereutes procyonoides	A0A811ZYL6	IPR035076
InterPro|IPR035076_A0A811ZZT1|Nyctereutes_procyonoides	UPAR/Ly6 domain-containing protein	34880	Nyctereutes procyonoides	A0A811ZZT1	IPR035076
InterPro|IPR035076_A0A813M630|Adineta_ricciae	Snake toxin/toxin-like domain-containing protein	249248	Adineta ricciae	A0A813M630	IPR035076
InterPro|IPR035076_A0A813NM26|Brachionus_calyciflorus	Snake toxin/toxin-like domain-containing protein	104777	Brachionus calyciflorus	A0A813NM26	IPR035076
InterPro|IPR035076_A0A813NQX3|Brachionus_calyciflorus	Snake toxin/toxin-like domain-containing protein	104777	Brachionus calyciflorus	A0A813NQX3	IPR035076
InterPro|IPR035076_A0A813QTI5|Brachionus_calyciflorus	Snake toxin/toxin-like domain-containing protein	104777	Brachionus calyciflorus	A0A813QTI5	IPR035076
InterPro|IPR035076_A0A813UYC3|Brachionus_calyciflorus	Snake toxin/toxin-like domain-containing protein	104777	Brachionus calyciflorus	A0A813UYC3	IPR035076
InterPro|IPR035076_A0A813X3U6|Brachionus_calyciflorus	Snake toxin/toxin-like domain-containing protein	104777	Brachionus calyciflorus	A0A813X3U6	IPR035076
InterPro|IPR035076_A0A813XQD6|Brachionus_calyciflorus	UPAR/Ly6 domain-containing protein	104777	Brachionus calyciflorus	A0A813XQD6	IPR035076
InterPro|IPR035076_A0A813YCB4|Adineta_ricciae	Snake toxin/toxin-like domain-containing protein	249248	Adineta ricciae	A0A813YCB4	IPR035076
InterPro|IPR035076_A0A813YV52|Adineta_steineri	Snake toxin/toxin-like domain-containing protein	433720	Adineta steineri	A0A813YV52	IPR035076
InterPro|IPR035076_A0A813YVA6|Brachionus_calyciflorus	Snake toxin/toxin-like domain-containing protein	104777	Brachionus calyciflorus	A0A813YVA6	IPR035076
InterPro|IPR035076_A0A814AUT8|Brachionus_calyciflorus	Snake toxin/toxin-like domain-containing protein	104777	Brachionus calyciflorus	A0A814AUT8	IPR035076
InterPro|IPR035076_A0A814C0N9|Adineta_steineri	Snake toxin/toxin-like domain-containing protein	433720	Adineta steineri	A0A814C0N9	IPR035076
InterPro|IPR035076_A0A814DVU7|Brachionus_calyciflorus	Snake toxin/toxin-like domain-containing protein	104777	Brachionus calyciflorus	A0A814DVU7	IPR035076
InterPro|IPR035076_A0A814DY05|Brachionus_calyciflorus	Snake toxin/toxin-like domain-containing protein	104777	Brachionus calyciflorus	A0A814DY05	IPR035076
InterPro|IPR035076_A0A814HKF3|Brachionus_calyciflorus	Snake toxin/toxin-like domain-containing protein	104777	Brachionus calyciflorus	A0A814HKF3	IPR035076
InterPro|IPR035076_A0A814PW49|Brachionus_calyciflorus	Snake toxin/toxin-like domain-containing protein	104777	Brachionus calyciflorus	A0A814PW49	IPR035076
InterPro|IPR035076_A0A814SAK2|Rotaria_sordida	Snake toxin/toxin-like domain-containing protein	392033	Rotaria sordida	A0A814SAK2	IPR035076
InterPro|IPR035076_A0A814TN66|Adineta_ricciae	Snake toxin/toxin-like domain-containing protein	249248	Adineta ricciae	A0A814TN66	IPR035076
InterPro|IPR035076_A0A814TW76|Adineta_ricciae	Snake toxin/toxin-like domain-containing protein	249248	Adineta ricciae	A0A814TW76	IPR035076
InterPro|IPR035076_A0A814VPF9|Rotaria_sordida	Snake toxin/toxin-like domain-containing protein	392033	Rotaria sordida	A0A814VPF9	IPR035076
InterPro|IPR035076_A0A815NNQ0|Rotaria_magnacalcarata	Snake toxin/toxin-like domain-containing protein	392030	Rotaria magnacalcarata	A0A815NNQ0	IPR035076
InterPro|IPR035076_A0A815WW45|Rotaria_magnacalcarata	Snake toxin/toxin-like domain-containing protein	392030	Rotaria magnacalcarata	A0A815WW45	IPR035076
InterPro|IPR035076_A0A816B6Q4|Adineta_ricciae	Snake toxin/toxin-like domain-containing protein	249248	Adineta ricciae	A0A816B6Q4	IPR035076
InterPro|IPR035076_A0A816LUQ1|Rotaria_magnacalcarata	Snake toxin/toxin-like domain-containing protein	392030	Rotaria magnacalcarata	A0A816LUQ1	IPR035076
InterPro|IPR035076_A0A816MTS8|Rotaria_magnacalcarata	Snake toxin/toxin-like domain-containing protein	392030	Rotaria magnacalcarata	A0A816MTS8	IPR035076
InterPro|IPR035076_A0A816Z2L1|Rotaria_magnacalcarata	Snake toxin/toxin-like domain-containing protein	392030	Rotaria magnacalcarata	A0A816Z2L1	IPR035076
InterPro|IPR035076_A0A817HKV0|Rotaria_sp._Silwood2	Snake toxin/toxin-like domain-containing protein	2762512	Rotaria sp. Silwood2	A0A817HKV0	IPR035076
InterPro|IPR035076_A0A817P081|Rotaria_socialis	Snake toxin/toxin-like domain-containing protein	392032	Rotaria socialis	A0A817P081	IPR035076
InterPro|IPR035076_A0A817P5C6|Rotaria_socialis	Snake toxin/toxin-like domain-containing protein	392032	Rotaria socialis	A0A817P5C6	IPR035076
InterPro|IPR035076_A0A817VX98|Rotaria_socialis	Snake toxin/toxin-like domain-containing protein	392032	Rotaria socialis	A0A817VX98	IPR035076
InterPro|IPR035076_A0A817W3I8|Rotaria_socialis	Snake toxin/toxin-like domain-containing protein	392032	Rotaria socialis	A0A817W3I8	IPR035076
InterPro|IPR035076_A0A817ZVK5|Rotaria_sp._Silwood1	Snake toxin/toxin-like domain-containing protein	2762511	Rotaria sp. Silwood1	A0A817ZVK5	IPR035076
InterPro|IPR035076_A0A818D499|Rotaria_socialis	Snake toxin/toxin-like domain-containing protein	392032	Rotaria socialis	A0A818D499	IPR035076
InterPro|IPR035076_A0A818N1E9|Rotaria_sp._Silwood1	Snake toxin/toxin-like domain-containing protein	2762511	Rotaria sp. Silwood1	A0A818N1E9	IPR035076
InterPro|IPR035076_A0A818PQ76|Rotaria_sp._Silwood1	Snake toxin/toxin-like domain-containing protein	2762511	Rotaria sp. Silwood1	A0A818PQ76	IPR035076
InterPro|IPR035076_A0A818T1X7|Rotaria_sp._Silwood1	Snake toxin/toxin-like domain-containing protein	2762511	Rotaria sp. Silwood1	A0A818T1X7	IPR035076
InterPro|IPR035076_A0A819CIJ8|Rotaria_sordida	Cilia- and flagella-associated protein 91	392033	Rotaria sordida	A0A819CIJ8	IPR035076
InterPro|IPR035076_A0A819LS55|Rotaria_magnacalcarata	Snake toxin/toxin-like domain-containing protein	392030	Rotaria magnacalcarata	A0A819LS55	IPR035076
InterPro|IPR035076_A0A819QL37|Rotaria_sordida	Snake toxin/toxin-like domain-containing protein	392033	Rotaria sordida	A0A819QL37	IPR035076
InterPro|IPR035076_A0A819VKQ2|Rotaria_socialis	Snake toxin/toxin-like domain-containing protein	392032	Rotaria socialis	A0A819VKQ2	IPR035076
InterPro|IPR035076_A0A820A419|Rotaria_socialis	Snake toxin/toxin-like domain-containing protein	392032	Rotaria socialis	A0A820A419	IPR035076
InterPro|IPR035076_A0A820DT92|Rotaria_sordida	Snake toxin/toxin-like domain-containing protein	392033	Rotaria sordida	A0A820DT92	IPR035076
InterPro|IPR035076_A0A820K910|Adineta_steineri	Snake toxin/toxin-like domain-containing protein	433720	Adineta steineri	A0A820K910	IPR035076
InterPro|IPR035076_A0A820UNW4|Rotaria_sp._Silwood2	Snake toxin/toxin-like domain-containing protein	2762512	Rotaria sp. Silwood2	A0A820UNW4	IPR035076
InterPro|IPR035076_A0A820V299|Rotaria_socialis	Snake toxin/toxin-like domain-containing protein	392032	Rotaria socialis	A0A820V299	IPR035076
InterPro|IPR035076_A0A820YEY6|Rotaria_socialis	Snake toxin/toxin-like domain-containing protein	392032	Rotaria socialis	A0A820YEY6	IPR035076
InterPro|IPR035076_A0A821E8H5|Rotaria_sp._Silwood1	Snake toxin/toxin-like domain-containing protein	2762511	Rotaria sp. Silwood1	A0A821E8H5	IPR035076
InterPro|IPR035076_A0A821F2E6|Ranitomeya_imitator	UPAR/Ly6 domain-containing protein	111125	Ranitomeya imitator	A0A821F2E6	IPR035076
InterPro|IPR035076_A0A821FKL5|Rotaria_sp._Silwood1	Snake toxin/toxin-like domain-containing protein	2762511	Rotaria sp. Silwood1	A0A821FKL5	IPR035076
InterPro|IPR035076_A0A822FGP8|Ranitomeya_imitator	Snake toxin/toxin-like domain-containing protein	111125	Ranitomeya imitator	A0A822FGP8	IPR035076
InterPro|IPR035076_A0A822GUA9|Ranitomeya_imitator	UPAR/Ly6 domain-containing protein	111125	Ranitomeya imitator	A0A822GUA9	IPR035076
InterPro|IPR035076_A0A822GUU9|Ranitomeya_imitator	UPAR/Ly6 domain-containing protein	111125	Ranitomeya imitator	A0A822GUU9	IPR035076
InterPro|IPR035076_A0A822H5N8|Ranitomeya_imitator	UPAR/Ly6 domain-containing protein	111125	Ranitomeya imitator	A0A822H5N8	IPR035076
InterPro|IPR035076_A0A833ZP93|Phyllostomus_discolor	UPAR/Ly6 domain-containing protein	89673	Phyllostomus discolor	A0A833ZP93	IPR035076
InterPro|IPR035076_A0A833ZZN5|Phyllostomus_discolor	UPAR/Ly6 domain-containing protein	89673	Phyllostomus discolor	A0A833ZZN5	IPR035076
InterPro|IPR035076_A0A835NPB9|Lamprotornis_superbus	Snake toxin/toxin-like domain-containing protein	245042	Lamprotornis superbus	A0A835NPB9	IPR035076
InterPro|IPR035076_A0A835NPN2|Lamprotornis_superbus	UPAR/Ly6 domain-containing protein	245042	Lamprotornis superbus	A0A835NPN2	IPR035076
InterPro|IPR035076_A0A835ZYH2|Ovis_aries	UPAR/Ly6 domain-containing protein	9940	Ovis aries	A0A835ZYH2	IPR035076
InterPro|IPR035076_A0A850T8T8|Grus_americana	Snake toxin/toxin-like domain-containing protein	9117	Grus americana	A0A850T8T8	IPR035076
InterPro|IPR035076_A0A850T8U7|Grus_americana	UPAR/Ly6 domain-containing protein	9117	Grus americana	A0A850T8U7	IPR035076
InterPro|IPR035076_A0A850TFA0|Grus_americana	UPAR/Ly6 domain-containing protein	9117	Grus americana	A0A850TFA0	IPR035076
InterPro|IPR035076_A0A850THN3|Grus_americana	UPAR/Ly6 domain-containing protein	9117	Grus americana	A0A850THN3	IPR035076
InterPro|IPR035076_A0A850UWW1|Chloropsis_hardwickii	UPAR/Ly6 domain-containing protein	667144	Chloropsis hardwickii	A0A850UWW1	IPR035076
InterPro|IPR035076_A0A850UX21|Chloropsis_hardwickii	UPAR/Ly6 domain-containing protein	667144	Chloropsis hardwickii	A0A850UX21	IPR035076
InterPro|IPR035076_A0A850UXX8|Chloropsis_hardwickii	UPAR/Ly6 domain-containing protein	667144	Chloropsis hardwickii	A0A850UXX8	IPR035076
InterPro|IPR035076_A0A850V1Y2|Chloropsis_hardwickii	Snake toxin/toxin-like domain-containing protein	667144	Chloropsis hardwickii	A0A850V1Y2	IPR035076
InterPro|IPR035076_A0A850VNF7|Fregata_magnificens	UPAR/Ly6 domain-containing protein	37042	Fregata magnificens	A0A850VNF7	IPR035076
InterPro|IPR035076_A0A850VNK2|Fregata_magnificens	UPAR/Ly6 domain-containing protein	37042	Fregata magnificens	A0A850VNK2	IPR035076
InterPro|IPR035076_A0A850VT81|Fregata_magnificens	UPAR/Ly6 domain-containing protein	37042	Fregata magnificens	A0A850VT81	IPR035076
InterPro|IPR035076_A0A850VT89|Fregata_magnificens	UPAR/Ly6 domain-containing protein	37042	Fregata magnificens	A0A850VT89	IPR035076
InterPro|IPR035076_A0A850WYU0|Piaya_cayana	UPAR/Ly6 domain-containing protein	33601	Piaya cayana	A0A850WYU0	IPR035076
InterPro|IPR035076_A0A850XCP1|Piaya_cayana	UPAR/Ly6 domain-containing protein	33601	Piaya cayana	A0A850XCP1	IPR035076
InterPro|IPR035076_A0A850XG75|Piaya_cayana	UPAR/Ly6 domain-containing protein	33601	Piaya cayana	A0A850XG75	IPR035076
InterPro|IPR035076_A0A850XM60|Piaya_cayana	UPAR/Ly6 domain-containing protein	33601	Piaya cayana	A0A850XM60	IPR035076
InterPro|IPR035076_A0A850Y4C0|Aegithalos_caudatus	UPAR/Ly6 domain-containing protein	73327	Aegithalos caudatus	A0A850Y4C0	IPR035076
InterPro|IPR035076_A0A850Y4C9|Aegithalos_caudatus	UPAR/Ly6 domain-containing protein	73327	Aegithalos caudatus	A0A850Y4C9	IPR035076
InterPro|IPR035076_A0A850Y5T3|Aegithalos_caudatus	UPAR/Ly6 domain-containing protein	73327	Aegithalos caudatus	A0A850Y5T3	IPR035076
InterPro|IPR035076_A0A850Y6Y5|Aegithalos_caudatus	UPAR/Ly6 domain-containing protein	73327	Aegithalos caudatus	A0A850Y6Y5	IPR035076
InterPro|IPR035076_A0A850Z4T6|Tichodroma_muraria	UPAR/Ly6 domain-containing protein	237442	Tichodroma muraria	A0A850Z4T6	IPR035076
InterPro|IPR035076_A0A850ZBK4|Tichodroma_muraria	UPAR/Ly6 domain-containing protein	237442	Tichodroma muraria	A0A850ZBK4	IPR035076
InterPro|IPR035076_A0A850ZBS9|Tichodroma_muraria	UPAR/Ly6 domain-containing protein	237442	Tichodroma muraria	A0A850ZBS9	IPR035076
InterPro|IPR035076_A0A850ZSI5|Tichodroma_muraria	Snake toxin/toxin-like domain-containing protein	237442	Tichodroma muraria	A0A850ZSI5	IPR035076
InterPro|IPR035076_A0A850ZT14|Tichodroma_muraria	Snake toxin/toxin-like domain-containing protein	237442	Tichodroma muraria	A0A850ZT14	IPR035076
InterPro|IPR035076_A0A850ZXK2|Sula_dactylatra	UPAR/Ly6 domain-containing protein	56068	Sula dactylatra	A0A850ZXK2	IPR035076
InterPro|IPR035076_A0A851A0E4|Sula_dactylatra	UPAR/Ly6 domain-containing protein	56068	Sula dactylatra	A0A851A0E4	IPR035076
InterPro|IPR035076_A0A851A0F5|Sula_dactylatra	UPAR/Ly6 domain-containing protein	56068	Sula dactylatra	A0A851A0F5	IPR035076
InterPro|IPR035076_A0A851A1Y3|Sula_dactylatra	UPAR/Ly6 domain-containing protein	56068	Sula dactylatra	A0A851A1Y3	IPR035076
InterPro|IPR035076_A0A851ADA9|Sula_dactylatra	Snake toxin/toxin-like domain-containing protein	56068	Sula dactylatra	A0A851ADA9	IPR035076
InterPro|IPR035076_A0A851AV54|Picathartes_gymnocephalus	UPAR/Ly6 domain-containing protein	175131	Picathartes gymnocephalus	A0A851AV54	IPR035076
InterPro|IPR035076_A0A851AYP3|Picathartes_gymnocephalus	UPAR/Ly6 domain-containing protein	175131	Picathartes gymnocephalus	A0A851AYP3	IPR035076
InterPro|IPR035076_A0A851B2A1|Picathartes_gymnocephalus	UPAR/Ly6 domain-containing protein	175131	Picathartes gymnocephalus	A0A851B2A1	IPR035076
InterPro|IPR035076_A0A851CE51|Calyptomena_viridis	UPAR/Ly6 domain-containing protein	135972	Calyptomena viridis	A0A851CE51	IPR035076
InterPro|IPR035076_A0A851CGM7|Calyptomena_viridis	UPAR/Ly6 domain-containing protein	135972	Calyptomena viridis	A0A851CGM7	IPR035076
InterPro|IPR035076_A0A851CPH2|Calyptomena_viridis	UPAR/Ly6 domain-containing protein	135972	Calyptomena viridis	A0A851CPH2	IPR035076
InterPro|IPR035076_A0A851CQU3|Calyptomena_viridis	UPAR/Ly6 domain-containing protein	135972	Calyptomena viridis	A0A851CQU3	IPR035076
InterPro|IPR035076_A0A851CRY9|Calyptomena_viridis	UPAR/Ly6 domain-containing protein	135972	Calyptomena viridis	A0A851CRY9	IPR035076
InterPro|IPR035076_A0A851D1U4|Todus_mexicanus	Snake toxin/toxin-like domain-containing protein	135184	Todus mexicanus	A0A851D1U4	IPR035076
InterPro|IPR035076_A0A851DDV9|Todus_mexicanus	UPAR/Ly6 domain-containing protein	135184	Todus mexicanus	A0A851DDV9	IPR035076
InterPro|IPR035076_A0A851DN84|Todus_mexicanus	UPAR/Ly6 domain-containing protein	135184	Todus mexicanus	A0A851DN84	IPR035076
InterPro|IPR035076_A0A851DR01|Todus_mexicanus	UPAR/Ly6 domain-containing protein	135184	Todus mexicanus	A0A851DR01	IPR035076
InterPro|IPR035076_A0A851EMU4|Dryoscopus_gambensis	UPAR/Ly6 domain-containing protein	85069	Dryoscopus gambensis	A0A851EMU4	IPR035076
InterPro|IPR035076_A0A851ENI5|Dryoscopus_gambensis	UPAR/Ly6 domain-containing protein	85069	Dryoscopus gambensis	A0A851ENI5	IPR035076
InterPro|IPR035076_A0A851ET93|Dryoscopus_gambensis	UPAR/Ly6 domain-containing protein	85069	Dryoscopus gambensis	A0A851ET93	IPR035076
InterPro|IPR035076_A0A851ETW0|Dryoscopus_gambensis	UPAR/Ly6 domain-containing protein	85069	Dryoscopus gambensis	A0A851ETW0	IPR035076
InterPro|IPR035076_A0A851F4P3|Pitta_sordida	UPAR/Ly6 domain-containing protein	9163	Pitta sordida	A0A851F4P3	IPR035076
InterPro|IPR035076_A0A851F587|Pitta_sordida	UPAR/Ly6 domain-containing protein	9163	Pitta sordida	A0A851F587	IPR035076
InterPro|IPR035076_A0A851F8B8|Pitta_sordida	UPAR/Ly6 domain-containing protein	9163	Pitta sordida	A0A851F8B8	IPR035076
InterPro|IPR035076_A0A851F8T0|Pitta_sordida	UPAR/Ly6 domain-containing protein	9163	Pitta sordida	A0A851F8T0	IPR035076
InterPro|IPR035076_A0A851IS57|Donacobius_atricapilla	UPAR/Ly6 domain-containing protein	237420	Donacobius atricapilla	A0A851IS57	IPR035076
InterPro|IPR035076_A0A851IWN7|Donacobius_atricapilla	UPAR/Ly6 domain-containing protein	237420	Donacobius atricapilla	A0A851IWN7	IPR035076
InterPro|IPR035076_A0A851IZA9|Donacobius_atricapilla	UPAR/Ly6 domain-containing protein	237420	Donacobius atricapilla	A0A851IZA9	IPR035076
InterPro|IPR035076_A0A851JHL8|Donacobius_atricapilla	UPAR/Ly6 domain-containing protein	237420	Donacobius atricapilla	A0A851JHL8	IPR035076
InterPro|IPR035076_A0A851L2U1|Vidua_chalybeata	UPAR/Ly6 domain-containing protein	81927	Vidua chalybeata	A0A851L2U1	IPR035076
InterPro|IPR035076_A0A851L395|Vidua_chalybeata	UPAR/Ly6 domain-containing protein	81927	Vidua chalybeata	A0A851L395	IPR035076
InterPro|IPR035076_A0A851L432|Vidua_chalybeata	UPAR/Ly6 domain-containing protein	81927	Vidua chalybeata	A0A851L432	IPR035076
InterPro|IPR035076_A0A851LN86|Corythaeola_cristata	UPAR/Ly6 domain-containing protein	103954	Corythaeola cristata	A0A851LN86	IPR035076
InterPro|IPR035076_A0A851LSC3|Corythaeola_cristata	UPAR/Ly6 domain-containing protein	103954	Corythaeola cristata	A0A851LSC3	IPR035076
InterPro|IPR035076_A0A851LTK7|Corythaeola_cristata	UPAR/Ly6 domain-containing protein	103954	Corythaeola cristata	A0A851LTK7	IPR035076
InterPro|IPR035076_A0A851LTU2|Corythaeola_cristata	UPAR/Ly6 domain-containing protein	103954	Corythaeola cristata	A0A851LTU2	IPR035076
InterPro|IPR035076_A0A851LZL4|Corythaeola_cristata	UPAR/Ly6 domain-containing protein	103954	Corythaeola cristata	A0A851LZL4	IPR035076
InterPro|IPR035076_A0A851MXH2|Campylorhamphus_procurvoides	UPAR/Ly6 domain-containing protein	190295	Campylorhamphus procurvoides	A0A851MXH2	IPR035076
InterPro|IPR035076_A0A851N6I9|Campylorhamphus_procurvoides	Snake toxin/toxin-like domain-containing protein	190295	Campylorhamphus procurvoides	A0A851N6I9	IPR035076
InterPro|IPR035076_A0A851N725|Campylorhamphus_procurvoides	UPAR/Ly6 domain-containing protein	190295	Campylorhamphus procurvoides	A0A851N725	IPR035076
InterPro|IPR035076_A0A851N8A7|Campylorhamphus_procurvoides	UPAR/Ly6 domain-containing protein	190295	Campylorhamphus procurvoides	A0A851N8A7	IPR035076
InterPro|IPR035076_A0A851NA66|Campylorhamphus_procurvoides	UPAR/Ly6 domain-containing protein	190295	Campylorhamphus procurvoides	A0A851NA66	IPR035076
InterPro|IPR035076_A0A851P2Y6|Penelope_pileata	UPAR/Ly6 domain-containing protein	1118817	Penelope pileata	A0A851P2Y6	IPR035076
InterPro|IPR035076_A0A851P9L3|Penelope_pileata	UPAR/Ly6 domain-containing protein	1118817	Penelope pileata	A0A851P9L3	IPR035076
InterPro|IPR035076_A0A851PBX4|Penelope_pileata	UPAR/Ly6 domain-containing protein	1118817	Penelope pileata	A0A851PBX4	IPR035076
InterPro|IPR035076_A0A851PCL0|Penelope_pileata	UPAR/Ly6 domain-containing protein	1118817	Penelope pileata	A0A851PCL0	IPR035076
InterPro|IPR035076_A0A851PZL4|Anhinga_anhinga	UPAR/Ly6 domain-containing protein	56067	Anhinga anhinga	A0A851PZL4	IPR035076
InterPro|IPR035076_A0A851Q3U9|Anhinga_anhinga	Snake toxin/toxin-like domain-containing protein	56067	Anhinga anhinga	A0A851Q3U9	IPR035076
InterPro|IPR035076_A0A851Q4T3|Anhinga_anhinga	UPAR/Ly6 domain-containing protein	56067	Anhinga anhinga	A0A851Q4T3	IPR035076
InterPro|IPR035076_A0A851RA28|Tychaedon_coryphoeus	UPAR/Ly6 domain-containing protein	614051	Tychaedon coryphoeus	A0A851RA28	IPR035076
InterPro|IPR035076_A0A851RGL2|Tychaedon_coryphoeus	UPAR/Ly6 domain-containing protein	614051	Tychaedon coryphoeus	A0A851RGL2	IPR035076
InterPro|IPR035076_A0A851RI34|Tychaedon_coryphoeus	UPAR/Ly6 domain-containing protein	614051	Tychaedon coryphoeus	A0A851RI34	IPR035076
InterPro|IPR035076_A0A851RKD2|Tychaedon_coryphoeus	UPAR/Ly6 domain-containing protein	614051	Tychaedon coryphoeus	A0A851RKD2	IPR035076
InterPro|IPR035076_A0A851S297|Certhia_familiaris	UPAR/Ly6 domain-containing protein	73333	Certhia familiaris	A0A851S297	IPR035076
InterPro|IPR035076_A0A851S516|Certhia_familiaris	UPAR/Ly6 domain-containing protein	73333	Certhia familiaris	A0A851S516	IPR035076
InterPro|IPR035076_A0A851S5X7|Certhia_familiaris	UPAR/Ly6 domain-containing protein	73333	Certhia familiaris	A0A851S5X7	IPR035076
InterPro|IPR035076_A0A851S672|Certhia_familiaris	UPAR/Ly6 domain-containing protein	73333	Certhia familiaris	A0A851S672	IPR035076
InterPro|IPR035076_A0A851S7A0|Certhia_familiaris	UPAR/Ly6 domain-containing protein	73333	Certhia familiaris	A0A851S7A0	IPR035076
InterPro|IPR035076_A0A851TIS4|Nothocercus_nigrocapillus	UPAR/Ly6 domain-containing protein	1977171	Nothocercus nigrocapillus	A0A851TIS4	IPR035076
InterPro|IPR035076_A0A851TKU8|Nothocercus_nigrocapillus	UPAR/Ly6 domain-containing protein	1977171	Nothocercus nigrocapillus	A0A851TKU8	IPR035076
InterPro|IPR035076_A0A851TKW4|Nothocercus_nigrocapillus	UPAR/Ly6 domain-containing protein	1977171	Nothocercus nigrocapillus	A0A851TKW4	IPR035076
InterPro|IPR035076_A0A851TL77|Nothocercus_nigrocapillus	UPAR/Ly6 domain-containing protein	1977171	Nothocercus nigrocapillus	A0A851TL77	IPR035076
InterPro|IPR035076_A0A851UC45|Elachura_formosa	UPAR/Ly6 domain-containing protein	1463973	Elachura formosa	A0A851UC45	IPR035076
InterPro|IPR035076_A0A851UCI6|Elachura_formosa	UPAR/Ly6 domain-containing protein	1463973	Elachura formosa	A0A851UCI6	IPR035076
InterPro|IPR035076_A0A851UCL2|Elachura_formosa	Snake toxin/toxin-like domain-containing protein	1463973	Elachura formosa	A0A851UCL2	IPR035076
InterPro|IPR035076_A0A851UEX2|Elachura_formosa	UPAR/Ly6 domain-containing protein	1463973	Elachura formosa	A0A851UEX2	IPR035076
InterPro|IPR035076_A0A851UWL4|Copsychus_sechellarum	UPAR/Ly6 domain-containing protein	797021	Copsychus sechellarum	A0A851UWL4	IPR035076
InterPro|IPR035076_A0A851UYP0|Copsychus_sechellarum	UPAR/Ly6 domain-containing protein	797021	Copsychus sechellarum	A0A851UYP0	IPR035076
InterPro|IPR035076_A0A851UYY8|Copsychus_sechellarum	UPAR/Ly6 domain-containing protein	797021	Copsychus sechellarum	A0A851UYY8	IPR035076
InterPro|IPR035076_A0A851V016|Copsychus_sechellarum	UPAR/Ly6 domain-containing protein	797021	Copsychus sechellarum	A0A851V016	IPR035076
InterPro|IPR035076_A0A851X2K8|Corvus_moneduloides	UPAR/Ly6 domain-containing protein	1196302	Corvus moneduloides	A0A851X2K8	IPR035076
InterPro|IPR035076_A0A851X504|Corvus_moneduloides	UPAR/Ly6 domain-containing protein	1196302	Corvus moneduloides	A0A851X504	IPR035076
InterPro|IPR035076_A0A851XBQ3|Corvus_moneduloides	UPAR/Ly6 domain-containing protein	1196302	Corvus moneduloides	A0A851XBQ3	IPR035076
InterPro|IPR035076_A0A851XDI8|Corvus_moneduloides	UPAR/Ly6 domain-containing protein	1196302	Corvus moneduloides	A0A851XDI8	IPR035076
InterPro|IPR035076_A0A851XHW4|Corvus_moneduloides	UPAR/Ly6 domain-containing protein	1196302	Corvus moneduloides	A0A851XHW4	IPR035076
InterPro|IPR035076_A0A851XV43|Eolophus_roseicapilla	UPAR/Ly6 domain-containing protein	176039	Eolophus roseicapilla	A0A851XV43	IPR035076
InterPro|IPR035076_A0A851XV70|Eolophus_roseicapilla	UPAR/Ly6 domain-containing protein	176039	Eolophus roseicapilla	A0A851XV70	IPR035076
InterPro|IPR035076_A0A851Y359|Eolophus_roseicapilla	UPAR/Ly6 domain-containing protein	176039	Eolophus roseicapilla	A0A851Y359	IPR035076
InterPro|IPR035076_A0A851YIA4|Halcyon_senegalensis	UPAR/Ly6 domain-containing protein	342381	Halcyon senegalensis	A0A851YIA4	IPR035076
InterPro|IPR035076_A0A851YQD3|Halcyon_senegalensis	UPAR/Ly6 domain-containing protein	342381	Halcyon senegalensis	A0A851YQD3	IPR035076
InterPro|IPR035076_A0A851YVL8|Halcyon_senegalensis	UPAR/Ly6 domain-containing protein	342381	Halcyon senegalensis	A0A851YVL8	IPR035076
InterPro|IPR035076_A0A851Z1G6|Halcyon_senegalensis	UPAR/Ly6 domain-containing protein	342381	Halcyon senegalensis	A0A851Z1G6	IPR035076
InterPro|IPR035076_A0A851Z799|Halcyon_senegalensis	Snake toxin/toxin-like domain-containing protein	342381	Halcyon senegalensis	A0A851Z799	IPR035076
InterPro|IPR035076_A0A852A581|Calcarius_ornatus	UPAR/Ly6 domain-containing protein	198940	Calcarius ornatus	A0A852A581	IPR035076
InterPro|IPR035076_A0A852A5U6|Calcarius_ornatus	UPAR/Ly6 domain-containing protein	198940	Calcarius ornatus	A0A852A5U6	IPR035076
InterPro|IPR035076_A0A852AA99|Calcarius_ornatus	UPAR/Ly6 domain-containing protein	198940	Calcarius ornatus	A0A852AA99	IPR035076
InterPro|IPR035076_A0A852AAG3|Chloropsis_cyanopogon	UPAR/Ly6 domain-containing protein	1218682	Chloropsis cyanopogon	A0A852AAG3	IPR035076
InterPro|IPR035076_A0A852AGX1|Chloropsis_cyanopogon	UPAR/Ly6 domain-containing protein	1218682	Chloropsis cyanopogon	A0A852AGX1	IPR035076
InterPro|IPR035076_A0A852AJN9|Chloropsis_cyanopogon	UPAR/Ly6 domain-containing protein	1218682	Chloropsis cyanopogon	A0A852AJN9	IPR035076
InterPro|IPR035076_A0A852AK21|Chloropsis_cyanopogon	UPAR/Ly6 domain-containing protein	1218682	Chloropsis cyanopogon	A0A852AK21	IPR035076
InterPro|IPR035076_A0A852C788|Ramphastos_sulfuratus	UPAR/Ly6 domain-containing protein	322582	Ramphastos sulfuratus	A0A852C788	IPR035076
InterPro|IPR035076_A0A852CM01|Ramphastos_sulfuratus	UPAR/Ly6 domain-containing protein	322582	Ramphastos sulfuratus	A0A852CM01	IPR035076
InterPro|IPR035076_A0A852CM12|Ramphastos_sulfuratus	UPAR/Ly6 domain-containing protein	322582	Ramphastos sulfuratus	A0A852CM12	IPR035076
InterPro|IPR035076_A0A852CQ90|Ramphastos_sulfuratus	UPAR/Ly6 domain-containing protein	322582	Ramphastos sulfuratus	A0A852CQ90	IPR035076
InterPro|IPR035076_A0A852CRD4|Ramphastos_sulfuratus	UPAR/Ly6 domain-containing protein	322582	Ramphastos sulfuratus	A0A852CRD4	IPR035076
InterPro|IPR035076_A0A852DJC2|Passerina_amoena	UPAR/Ly6 domain-containing protein	142471	Passerina amoena	A0A852DJC2	IPR035076
InterPro|IPR035076_A0A852DKA3|Passerina_amoena	UPAR/Ly6 domain-containing protein	142471	Passerina amoena	A0A852DKA3	IPR035076
InterPro|IPR035076_A0A852DQ73|Passerina_amoena	UPAR/Ly6 domain-containing protein	142471	Passerina amoena	A0A852DQ73	IPR035076
InterPro|IPR035076_A0A852EJK5|Vidua_macroura	UPAR/Ly6 domain-containing protein	187451	Vidua macroura	A0A852EJK5	IPR035076
InterPro|IPR035076_A0A852EJW6|Vidua_macroura	UPAR/Ly6 domain-containing protein	187451	Vidua macroura	A0A852EJW6	IPR035076
InterPro|IPR035076_A0A852EMV0|Vidua_macroura	UPAR/Ly6 domain-containing protein	187451	Vidua macroura	A0A852EMV0	IPR035076
InterPro|IPR035076_A0A852EXJ4|Peucedramus_taeniatus	Snake toxin/toxin-like domain-containing protein	135441	Peucedramus taeniatus	A0A852EXJ4	IPR035076
InterPro|IPR035076_A0A852F2I9|Peucedramus_taeniatus	UPAR/Ly6 domain-containing protein	135441	Peucedramus taeniatus	A0A852F2I9	IPR035076
InterPro|IPR035076_A0A852F3W6|Peucedramus_taeniatus	UPAR/Ly6 domain-containing protein	135441	Peucedramus taeniatus	A0A852F3W6	IPR035076
InterPro|IPR035076_A0A852F5M4|Peucedramus_taeniatus	UPAR/Ly6 domain-containing protein	135441	Peucedramus taeniatus	A0A852F5M4	IPR035076
InterPro|IPR035076_A0A852FA75|Peucedramus_taeniatus	Snake toxin/toxin-like domain-containing protein	135441	Peucedramus taeniatus	A0A852FA75	IPR035076
InterPro|IPR035076_A0A852G9N2|Larus_smithsonianus	UPAR/Ly6 domain-containing protein	243888	Larus smithsonianus	A0A852G9N2	IPR035076
InterPro|IPR035076_A0A852GDY0|Larus_smithsonianus	UPAR/Ly6 domain-containing protein	243888	Larus smithsonianus	A0A852GDY0	IPR035076
InterPro|IPR035076_A0A852GH86|Larus_smithsonianus	UPAR/Ly6 domain-containing protein	243888	Larus smithsonianus	A0A852GH86	IPR035076
InterPro|IPR035076_A0A852GHN4|Larus_smithsonianus	UPAR/Ly6 domain-containing protein	243888	Larus smithsonianus	A0A852GHN4	IPR035076
InterPro|IPR035076_A0A852HTG3|Nicator_chloris	UPAR/Ly6 domain-containing protein	237433	Nicator chloris	A0A852HTG3	IPR035076
InterPro|IPR035076_A0A852I5P6|Nicator_chloris	Snake toxin/toxin-like domain-containing protein	237433	Nicator chloris	A0A852I5P6	IPR035076
InterPro|IPR035076_A0A852I9S0|Nicator_chloris	UPAR/Ly6 domain-containing protein	237433	Nicator chloris	A0A852I9S0	IPR035076
InterPro|IPR035076_A0A852IA67|Tricholaema_leucomelas	UPAR/Ly6 domain-containing protein	240729	Tricholaema leucomelas	A0A852IA67	IPR035076
InterPro|IPR035076_A0A852IHK8|Tricholaema_leucomelas	UPAR/Ly6 domain-containing protein	240729	Tricholaema leucomelas	A0A852IHK8	IPR035076
InterPro|IPR035076_A0A852IN57|Tricholaema_leucomelas	UPAR/Ly6 domain-containing protein	240729	Tricholaema leucomelas	A0A852IN57	IPR035076
InterPro|IPR035076_A0A852IPR0|Tricholaema_leucomelas	Snake toxin/toxin-like domain-containing protein	240729	Tricholaema leucomelas	A0A852IPR0	IPR035076
InterPro|IPR035076_A0A852JNG6|Spizella_passerina	UPAR/Ly6 domain-containing protein	40210	Spizella passerina	A0A852JNG6	IPR035076
InterPro|IPR035076_A0A852JP27|Spizella_passerina	UPAR/Ly6 domain-containing protein	40210	Spizella passerina	A0A852JP27	IPR035076
InterPro|IPR035076_A0A852KBS2|Urocolius_indicus	UPAR/Ly6 domain-containing protein	458196	Urocolius indicus	A0A852KBS2	IPR035076
InterPro|IPR035076_A0A852KEQ8|Urocolius_indicus	Snake toxin/toxin-like domain-containing protein	458196	Urocolius indicus	A0A852KEQ8	IPR035076
InterPro|IPR035076_A0A852KG13|Urocolius_indicus	UPAR/Ly6 domain-containing protein	458196	Urocolius indicus	A0A852KG13	IPR035076
InterPro|IPR035076_A0A852KG67|Urocolius_indicus	UPAR/Ly6 domain-containing protein	458196	Urocolius indicus	A0A852KG67	IPR035076
InterPro|IPR035076_A0A852LEC1|Urocolius_indicus	Snake toxin/toxin-like domain-containing protein	458196	Urocolius indicus	A0A852LEC1	IPR035076
InterPro|IPR035076_A0A852LZ24|Centropus_bengalensis	UPAR/Ly6 domain-containing protein	1463675	Centropus bengalensis	A0A852LZ24	IPR035076
InterPro|IPR035076_A0A852M3P4|Centropus_bengalensis	UPAR/Ly6 domain-containing protein	1463675	Centropus bengalensis	A0A852M3P4	IPR035076
InterPro|IPR035076_A0A852M4Y6|Centropus_bengalensis	UPAR/Ly6 domain-containing protein	1463675	Centropus bengalensis	A0A852M4Y6	IPR035076
InterPro|IPR035076_A0A852NL57|Atrichornis_clamosus	UPAR/Ly6 domain-containing protein	449594	Atrichornis clamosus	A0A852NL57	IPR035076
InterPro|IPR035076_A0A852NSH7|Atrichornis_clamosus	UPAR/Ly6 domain-containing protein	449594	Atrichornis clamosus	A0A852NSH7	IPR035076
InterPro|IPR035076_A0A852NSI7|Atrichornis_clamosus	UPAR/Ly6 domain-containing protein	449594	Atrichornis clamosus	A0A852NSI7	IPR035076
InterPro|IPR035076_A0A852NWC8|Atrichornis_clamosus	UPAR/Ly6 domain-containing protein	449594	Atrichornis clamosus	A0A852NWC8	IPR035076
InterPro|IPR035076_A0A8B6FBL0|Mytilus_galloprovincialis	C-type lectin domain-containing protein	29158	Mytilus galloprovincialis	A0A8B6FBL0	IPR035076
InterPro|IPR035076_A0A8B6HS80|Mytilus_galloprovincialis	Snake toxin/toxin-like domain-containing protein	29158	Mytilus galloprovincialis	A0A8B6HS80	IPR035076
InterPro|IPR035076_A0A8B6ZSP5|Orycteropus_afer_afer	UPAR/Ly6 domain-containing protein	1230840	Orycteropus afer afer	A0A8B6ZSP5	IPR035076
InterPro|IPR035076_A0A8B6ZSS0|Orycteropus_afer_afer	UPAR/Ly6 domain-containing protein	1230840	Orycteropus afer afer	A0A8B6ZSS0	IPR035076
InterPro|IPR035076_A0A8B6ZXK4|Orycteropus_afer_afer	UPAR/Ly6 domain-containing protein	1230840	Orycteropus afer afer	A0A8B6ZXK4	IPR035076
InterPro|IPR035076_A0A8B7HN27|Microcebus_murinus	UPAR/Ly6 domain-containing protein	30608	Microcebus murinus	A0A8B7HN27	IPR035076
InterPro|IPR035076_A0A8B7IN79|Apteryx_mantelli_mantelli	UPAR/Ly6 domain-containing protein	202946	Apteryx mantelli mantelli	A0A8B7IN79	IPR035076
InterPro|IPR035076_A0A8B7INF2|Apteryx_mantelli_mantelli	UPAR/Ly6 domain-containing protein	202946	Apteryx mantelli mantelli	A0A8B7INF2	IPR035076
InterPro|IPR035076_A0A8B7IRR9|Apteryx_mantelli_mantelli	UPAR/Ly6 domain-containing protein	202946	Apteryx mantelli mantelli	A0A8B7IRR9	IPR035076
InterPro|IPR035076_A0A8B7SIV2|Hipposideros_armiger	UPAR/Ly6 domain-containing protein	186990	Hipposideros armiger	A0A8B7SIV2	IPR035076
InterPro|IPR035076_A0A8B7SIV3|Hipposideros_armiger	UPAR/Ly6 domain-containing protein	186990	Hipposideros armiger	A0A8B7SIV3	IPR035076
InterPro|IPR035076_A0A8B7SKX8|Hipposideros_armiger	UPAR/Ly6 domain-containing protein	186990	Hipposideros armiger	A0A8B7SKX8	IPR035076
InterPro|IPR035076_A0A8B7SLG6|Hipposideros_armiger	UPAR/Ly6 domain-containing protein	186990	Hipposideros armiger	A0A8B7SLG6	IPR035076
InterPro|IPR035076_A0A8B7TXV7|Castor_canadensis	UPAR/Ly6 domain-containing protein	51338	Castor canadensis	A0A8B7TXV7	IPR035076
InterPro|IPR035076_A0A8B8S063|Camelus_ferus	Snake toxin/toxin-like domain-containing protein	419612	Camelus ferus	A0A8B8S063	IPR035076
InterPro|IPR035076_A0A8B8S1V4|Camelus_ferus	UPAR/Ly6 domain-containing protein	419612	Camelus ferus	A0A8B8S1V4	IPR035076
InterPro|IPR035076_A0A8B8VPF6|Balaenoptera_musculus	UPAR/Ly6 domain-containing protein	9771	Balaenoptera musculus	A0A8B8VPF6	IPR035076
InterPro|IPR035076_A0A8B8VPK7|Balaenoptera_musculus	UPAR/Ly6 domain-containing protein	9771	Balaenoptera musculus	A0A8B8VPK7	IPR035076
InterPro|IPR035076_A0A8B8VQA1|Balaenoptera_musculus	Snake toxin/toxin-like domain-containing protein	9771	Balaenoptera musculus	A0A8B8VQA1	IPR035076
InterPro|IPR035076_A0A8B9BRN8|Anser_brachyrhynchus	UPAR/Ly6 domain-containing protein	132585	Anser brachyrhynchus	A0A8B9BRN8	IPR035076
InterPro|IPR035076_A0A8B9BRQ3|Anser_brachyrhynchus	UPAR/Ly6 domain-containing protein	132585	Anser brachyrhynchus	A0A8B9BRQ3	IPR035076
InterPro|IPR035076_A0A8B9BRS6|Anser_brachyrhynchus	UPAR/Ly6 domain-containing protein	132585	Anser brachyrhynchus	A0A8B9BRS6	IPR035076
InterPro|IPR035076_A0A8B9BS43|Anser_brachyrhynchus	UPAR/Ly6 domain-containing protein	132585	Anser brachyrhynchus	A0A8B9BS43	IPR035076
InterPro|IPR035076_A0A8B9DRJ1|Anser_cygnoides	UPAR/Ly6 domain-containing protein	8845	Anser cygnoides	A0A8B9DRJ1	IPR035076
InterPro|IPR035076_A0A8B9DRR1|Anser_cygnoides	UPAR/Ly6 domain-containing protein	8845	Anser cygnoides	A0A8B9DRR1	IPR035076
InterPro|IPR035076_A0A8B9DSD2|Anser_cygnoides	UPAR/Ly6 domain-containing protein	8845	Anser cygnoides	A0A8B9DSD2	IPR035076
InterPro|IPR035076_A0A8B9DUG1|Anser_cygnoides	UPAR/Ly6 domain-containing protein	8845	Anser cygnoides	A0A8B9DUG1	IPR035076
InterPro|IPR035076_A0A8B9EU47|Amazona_collaria	UPAR/Ly6 domain-containing protein	241587	Amazona collaria	A0A8B9EU47	IPR035076
InterPro|IPR035076_A0A8B9EW16|Amazona_collaria	UPAR/Ly6 domain-containing protein	241587	Amazona collaria	A0A8B9EW16	IPR035076
InterPro|IPR035076_A0A8B9EWZ4|Amazona_collaria	Snake toxin/toxin-like domain-containing protein	241587	Amazona collaria	A0A8B9EWZ4	IPR035076
InterPro|IPR035076_A0A8B9IJ10|Anser_cygnoides	UPAR/Ly6 domain-containing protein	8845	Anser cygnoides	A0A8B9IJ10	IPR035076
InterPro|IPR035076_A0A8B9IR62|Amazona_collaria	UPAR/Ly6 domain-containing protein	241587	Amazona collaria	A0A8B9IR62	IPR035076
InterPro|IPR035076_A0A8B9IRG9|Amazona_collaria	UPAR/Ly6 domain-containing protein	241587	Amazona collaria	A0A8B9IRG9	IPR035076
InterPro|IPR035076_A0A8B9MVB1|Accipiter_nisus	UPAR/Ly6 domain-containing protein	211598	Accipiter nisus	A0A8B9MVB1	IPR035076
InterPro|IPR035076_A0A8B9MVM0|Accipiter_nisus	UPAR/Ly6 domain-containing protein	211598	Accipiter nisus	A0A8B9MVM0	IPR035076
InterPro|IPR035076_A0A8B9MXX3|Accipiter_nisus	UPAR/Ly6 domain-containing protein	211598	Accipiter nisus	A0A8B9MXX3	IPR035076
InterPro|IPR035076_A0A8B9Q5C0|Apteryx_owenii	UPAR/Ly6 domain-containing protein	8824	Apteryx owenii	A0A8B9Q5C0	IPR035076
InterPro|IPR035076_A0A8B9Q5E1|Apteryx_owenii	UPAR/Ly6 domain-containing protein	8824	Apteryx owenii	A0A8B9Q5E1	IPR035076
InterPro|IPR035076_A0A8B9Q7M3|Apteryx_owenii	UPAR/Ly6 domain-containing protein	8824	Apteryx owenii	A0A8B9Q7M3	IPR035076
InterPro|IPR035076_A0A8B9QQU8|Anas_platyrhynchos	UPAR/Ly6 domain-containing protein	8839	Anas platyrhynchos	A0A8B9QQU8	IPR035076
InterPro|IPR035076_A0A8B9QUE4|Anas_platyrhynchos	UPAR/Ly6 domain-containing protein	8839	Anas platyrhynchos	A0A8B9QUE4	IPR035076
InterPro|IPR035076_A0A8B9RPK1|Accipiter_nisus	UPAR/Ly6 domain-containing protein	211598	Accipiter nisus	A0A8B9RPK1	IPR035076
InterPro|IPR035076_A0A8B9RV96|Accipiter_nisus	UPAR/Ly6 domain-containing protein	211598	Accipiter nisus	A0A8B9RV96	IPR035076
InterPro|IPR035076_A0A8B9SG48|Anas_platyrhynchos	UPAR/Ly6 domain-containing protein	8839	Anas platyrhynchos	A0A8B9SG48	IPR035076
InterPro|IPR035076_A0A8B9SH65|Anas_platyrhynchos	UPAR/Ly6 domain-containing protein	8839	Anas platyrhynchos	A0A8B9SH65	IPR035076
InterPro|IPR035076_A0A8B9U9E2|Anas_zonorhyncha	UPAR/Ly6 domain-containing protein	75864	Anas zonorhyncha	A0A8B9U9E2	IPR035076
InterPro|IPR035076_A0A8B9VTL9|Anas_zonorhyncha	UPAR/Ly6 domain-containing protein	75864	Anas zonorhyncha	A0A8B9VTL9	IPR035076
InterPro|IPR035076_A0A8B9VV18|Anas_zonorhyncha	UPAR/Ly6 domain-containing protein	75864	Anas zonorhyncha	A0A8B9VV18	IPR035076
InterPro|IPR035076_A0A8B9WHA5|Bos_mutus_grunniens	UPAR/Ly6 domain-containing protein	30521	Bos mutus grunniens	A0A8B9WHA5	IPR035076
InterPro|IPR035076_A0A8B9WKW9|Bos_mutus_grunniens	UPAR/Ly6 domain-containing protein	30521	Bos mutus grunniens	A0A8B9WKW9	IPR035076
InterPro|IPR035076_A0A8B9WMD9|Bos_mutus_grunniens	UPAR/Ly6 domain-containing protein	30521	Bos mutus grunniens	A0A8B9WMD9	IPR035076
InterPro|IPR035076_A0A8C0A114|Anas_zonorhyncha	UPAR/Ly6 domain-containing protein	75864	Anas zonorhyncha	A0A8C0A114	IPR035076
InterPro|IPR035076_A0A8C0A579|Bos_mutus_grunniens	UPAR/Ly6 domain-containing protein	30521	Bos mutus grunniens	A0A8C0A579	IPR035076
InterPro|IPR035076_A0A8C0BLA1|Buteo_japonicus	UPAR/Ly6 domain-containing protein	224669	Buteo japonicus	A0A8C0BLA1	IPR035076
InterPro|IPR035076_A0A8C0BLA4|Buteo_japonicus	UPAR/Ly6 domain-containing protein	224669	Buteo japonicus	A0A8C0BLA4	IPR035076
InterPro|IPR035076_A0A8C0BLM5|Buteo_japonicus	UPAR/Ly6 domain-containing protein	224669	Buteo japonicus	A0A8C0BLM5	IPR035076
InterPro|IPR035076_A0A8C0BN21|Buteo_japonicus	UPAR/Ly6 domain-containing protein	224669	Buteo japonicus	A0A8C0BN21	IPR035076
InterPro|IPR035076_A0A8C0BNT6|Buteo_japonicus	Snake toxin/toxin-like domain-containing protein	224669	Buteo japonicus	A0A8C0BNT6	IPR035076
InterPro|IPR035076_A0A8C0ECE6|Bubo_bubo	UPAR/Ly6 domain-containing protein	30461	Bubo bubo	A0A8C0ECE6	IPR035076
InterPro|IPR035076_A0A8C0ECW4|Bubo_bubo	Snake toxin/toxin-like domain-containing protein	30461	Bubo bubo	A0A8C0ECW4	IPR035076
InterPro|IPR035076_A0A8C0ECY7|Bubo_bubo	UPAR/Ly6 domain-containing protein	30461	Bubo bubo	A0A8C0ECY7	IPR035076
InterPro|IPR035076_A0A8C0EIQ2|Bubo_bubo	UPAR/Ly6 domain-containing protein	30461	Bubo bubo	A0A8C0EIQ2	IPR035076
InterPro|IPR035076_A0A8C0GQF6|Chelonoidis_abingdonii	UPAR/Ly6 domain-containing protein	106734	Chelonoidis abingdonii	A0A8C0GQF6	IPR035076
InterPro|IPR035076_A0A8C0GQW2|Chelonoidis_abingdonii	UPAR/Ly6 domain-containing protein	106734	Chelonoidis abingdonii	A0A8C0GQW2	IPR035076
InterPro|IPR035076_A0A8C0GRN7|Chelonoidis_abingdonii	UPAR/Ly6 domain-containing protein	106734	Chelonoidis abingdonii	A0A8C0GRN7	IPR035076
InterPro|IPR035076_A0A8C0GSH9|Chelonoidis_abingdonii	UPAR/Ly6 domain-containing protein	106734	Chelonoidis abingdonii	A0A8C0GSH9	IPR035076
InterPro|IPR035076_A0A8C0GSJ7|Chelonoidis_abingdonii	UPAR/Ly6 domain-containing protein	106734	Chelonoidis abingdonii	A0A8C0GSJ7	IPR035076
InterPro|IPR035076_A0A8C0GT33|Chelonoidis_abingdonii	UPAR/Ly6 domain-containing protein	106734	Chelonoidis abingdonii	A0A8C0GT33	IPR035076
InterPro|IPR035076_A0A8C0GUX1|Chelonoidis_abingdonii	UPAR/Ly6 domain-containing protein	106734	Chelonoidis abingdonii	A0A8C0GUX1	IPR035076
InterPro|IPR035076_A0A8C0H2D2|Chelonoidis_abingdonii	UPAR/Ly6 domain-containing protein	106734	Chelonoidis abingdonii	A0A8C0H2D2	IPR035076
InterPro|IPR035076_A0A8C0HP20|Buteo_japonicus	UPAR/Ly6 domain-containing protein	224669	Buteo japonicus	A0A8C0HP20	IPR035076
InterPro|IPR035076_A0A8C0KX57|Canis_lupus_dingo	UPAR/Ly6 domain-containing protein	286419	Canis lupus dingo	A0A8C0KX57	IPR035076
InterPro|IPR035076_A0A8C0KYH2|Canis_lupus_dingo	Snake toxin/toxin-like domain-containing protein	286419	Canis lupus dingo	A0A8C0KYH2	IPR035076
InterPro|IPR035076_A0A8C0S5E8|Canis_lupus_familiaris	UPAR/Ly6 domain-containing protein	9615	Canis lupus familiaris	A0A8C0S5E8	IPR035076
InterPro|IPR035076_A0A8C0S5P9|Canis_lupus_familiaris	UPAR/Ly6 domain-containing protein	9615	Canis lupus familiaris	A0A8C0S5P9	IPR035076
InterPro|IPR035076_A0A8C0URK6|Cyanistes_caeruleus	UPAR/Ly6 domain-containing protein	156563	Cyanistes caeruleus	A0A8C0URK6	IPR035076
InterPro|IPR035076_A0A8C0USI9|Cyanistes_caeruleus	UPAR/Ly6 domain-containing protein	156563	Cyanistes caeruleus	A0A8C0USI9	IPR035076
InterPro|IPR035076_A0A8C0X0U1|Castor_canadensis	UPAR/Ly6 domain-containing protein	51338	Castor canadensis	A0A8C0X0U1	IPR035076
InterPro|IPR035076_A0A8C0XNN7|Castor_canadensis	UPAR/Ly6 domain-containing protein	51338	Castor canadensis	A0A8C0XNN7	IPR035076
InterPro|IPR035076_A0A8C0ZDP0|Cyanistes_caeruleus	UPAR/Ly6 domain-containing protein	156563	Cyanistes caeruleus	A0A8C0ZDP0	IPR035076
InterPro|IPR035076_A0A8C1DGT3|Cyprinus_carpio	UPAR/Ly6 domain-containing protein	7962	Cyprinus carpio	A0A8C1DGT3	IPR035076
InterPro|IPR035076_A0A8C1EJ02|Cyprinus_carpio	UPAR/Ly6 domain-containing protein	7962	Cyprinus carpio	A0A8C1EJ02	IPR035076
InterPro|IPR035076_A0A8C1L0K4|Cyprinus_carpio	UPAR/Ly6 domain-containing protein	7962	Cyprinus carpio	A0A8C1L0K4	IPR035076
InterPro|IPR035076_A0A8C1N6N7|Cyprinus_carpio	UPAR/Ly6 domain-containing protein	7962	Cyprinus carpio	A0A8C1N6N7	IPR035076
InterPro|IPR035076_A0A8C1R1A3|Cyprinus_carpio	UPAR/Ly6 domain-containing protein	7962	Cyprinus carpio	A0A8C1R1A3	IPR035076
InterPro|IPR035076_A0A8C1RBW2|Cyprinus_carpio	UPAR/Ly6 domain-containing protein	7962	Cyprinus carpio	A0A8C1RBW2	IPR035076
InterPro|IPR035076_A0A8C1TZJ1|Cyprinus_carpio	UPAR/Ly6 domain-containing protein	7962	Cyprinus carpio	A0A8C1TZJ1	IPR035076
InterPro|IPR035076_A0A8C1WWG5|Cyprinus_carpio	UPAR/Ly6 domain-containing protein	7962	Cyprinus carpio	A0A8C1WWG5	IPR035076
InterPro|IPR035076_A0A8C2A2H1|Cyprinus_carpio	Snake toxin/toxin-like domain-containing protein	7962	Cyprinus carpio	A0A8C2A2H1	IPR035076
InterPro|IPR035076_A0A8C2AG66|Cyprinus_carpio	UPAR/Ly6 domain-containing protein	7962	Cyprinus carpio	A0A8C2AG66	IPR035076
InterPro|IPR035076_A0A8C2F7Y8|Cyprinus_carpio	UPAR/Ly6 domain-containing protein	7962	Cyprinus carpio	A0A8C2F7Y8	IPR035076
InterPro|IPR035076_A0A8C2J909|Cyprinus_carpio	UPAR/Ly6 domain-containing protein	7962	Cyprinus carpio	A0A8C2J909	IPR035076
InterPro|IPR035076_A0A8C2JVP2|Cyprinus_carpio	UPAR/Ly6 domain-containing protein	7962	Cyprinus carpio	A0A8C2JVP2	IPR035076
InterPro|IPR035076_A0A8C2LY04|Cricetulus_griseus	UPAR/Ly6 domain-containing protein	10029	Cricetulus griseus	A0A8C2LY04	IPR035076
InterPro|IPR035076_A0A8C2Q2Y8|Cyprinus_carpio	Urokinase plasminogen activator surface receptor-like	7962	Cyprinus carpio	A0A8C2Q2Y8	IPR035076
InterPro|IPR035076_A0A8C2RQ41|Capra_hircus	Snake toxin/toxin-like domain-containing protein	9925	Capra hircus	A0A8C2RQ41	IPR035076
InterPro|IPR035076_A0A8C2TDV8|Coturnix_japonica	UPAR/Ly6 domain-containing protein	93934	Coturnix japonica	A0A8C2TDV8	IPR035076
InterPro|IPR035076_A0A8C2TDY8|Coturnix_japonica	UPAR/Ly6 domain-containing protein	93934	Coturnix japonica	A0A8C2TDY8	IPR035076
InterPro|IPR035076_A0A8C2TDZ6|Coturnix_japonica	UPAR/Ly6 domain-containing protein	93934	Coturnix japonica	A0A8C2TDZ6	IPR035076
InterPro|IPR035076_A0A8C2TFR3|Coturnix_japonica	UPAR/Ly6 domain-containing protein	93934	Coturnix japonica	A0A8C2TFR3	IPR035076
InterPro|IPR035076_A0A8C2TGD5|Coturnix_japonica	UPAR/Ly6 domain-containing protein	93934	Coturnix japonica	A0A8C2TGD5	IPR035076
InterPro|IPR035076_A0A8C2TGP1|Coturnix_japonica	UPAR/Ly6 domain-containing protein	93934	Coturnix japonica	A0A8C2TGP1	IPR035076
InterPro|IPR035076_A0A8C2THM4|Coturnix_japonica	UPAR/Ly6 domain-containing protein	93934	Coturnix japonica	A0A8C2THM4	IPR035076
InterPro|IPR035076_A0A8C2TIV6|Coturnix_japonica	UPAR/Ly6 domain-containing protein	93934	Coturnix japonica	A0A8C2TIV6	IPR035076
InterPro|IPR035076_A0A8C2VAE8|Chinchilla_lanigera	UPAR/Ly6 domain-containing protein	34839	Chinchilla lanigera	A0A8C2VAE8	IPR035076
InterPro|IPR035076_A0A8C2VND7|Chinchilla_lanigera	UPAR/Ly6 domain-containing protein	34839	Chinchilla lanigera	A0A8C2VND7	IPR035076
InterPro|IPR035076_A0A8C2VSC8|Chinchilla_lanigera	UPAR/Ly6 domain-containing protein	34839	Chinchilla lanigera	A0A8C2VSC8	IPR035076
InterPro|IPR035076_A0A8C2XY91|Capra_hircus	UPAR/Ly6 domain-containing protein	9925	Capra hircus	A0A8C2XY91	IPR035076
InterPro|IPR035076_A0A8C2XYD0|Capra_hircus	UPAR/Ly6 domain-containing protein	9925	Capra hircus	A0A8C2XYD0	IPR035076
InterPro|IPR035076_A0A8C2YRH9|Chinchilla_lanigera	Snake toxin/toxin-like domain-containing protein	34839	Chinchilla lanigera	A0A8C2YRH9	IPR035076
InterPro|IPR035076_A0A8C3BM59|Cairina_moschata_domestica	UPAR/Ly6 domain-containing protein	1240228	Cairina moschata domestica	A0A8C3BM59	IPR035076
InterPro|IPR035076_A0A8C3BMF0|Cairina_moschata_domestica	UPAR/Ly6 domain-containing protein	1240228	Cairina moschata domestica	A0A8C3BMF0	IPR035076
InterPro|IPR035076_A0A8C3BNZ4|Cairina_moschata_domestica	UPAR/Ly6 domain-containing protein	1240228	Cairina moschata domestica	A0A8C3BNZ4	IPR035076
InterPro|IPR035076_A0A8C3BS43|Cairina_moschata_domestica	UPAR/Ly6 domain-containing protein	1240228	Cairina moschata domestica	A0A8C3BS43	IPR035076
InterPro|IPR035076_A0A8C3DSL4|Corvus_moneduloides	UPAR/Ly6 domain-containing protein	1196302	Corvus moneduloides	A0A8C3DSL4	IPR035076
InterPro|IPR035076_A0A8C3DT94|Corvus_moneduloides	UPAR/Ly6 domain-containing protein	1196302	Corvus moneduloides	A0A8C3DT94	IPR035076
InterPro|IPR035076_A0A8C3I1A9|Chrysemys_picta_bellii	Snake toxin/toxin-like domain-containing protein	8478	Chrysemys picta bellii	A0A8C3I1A9	IPR035076
InterPro|IPR035076_A0A8C3I1E1|Chrysemys_picta_bellii	UPAR/Ly6 domain-containing protein	8478	Chrysemys picta bellii	A0A8C3I1E1	IPR035076
InterPro|IPR035076_A0A8C3I1G7|Chrysemys_picta_bellii	UPAR/Ly6 domain-containing protein	8478	Chrysemys picta bellii	A0A8C3I1G7	IPR035076
InterPro|IPR035076_A0A8C3I305|Chrysemys_picta_bellii	UPAR/Ly6 domain-containing protein	8478	Chrysemys picta bellii	A0A8C3I305	IPR035076
InterPro|IPR035076_A0A8C3JMN0|Calidris_pygmaea	UPAR/Ly6 domain-containing protein	425635	Calidris pygmaea	A0A8C3JMN0	IPR035076
InterPro|IPR035076_A0A8C3JN23|Calidris_pygmaea	UPAR/Ly6 domain-containing protein	425635	Calidris pygmaea	A0A8C3JN23	IPR035076
InterPro|IPR035076_A0A8C3JNW0|Calidris_pygmaea	UPAR/Ly6 domain-containing protein	425635	Calidris pygmaea	A0A8C3JNW0	IPR035076
InterPro|IPR035076_A0A8C3JNX0|Calidris_pygmaea	UPAR/Ly6 domain-containing protein	425635	Calidris pygmaea	A0A8C3JNX0	IPR035076
InterPro|IPR035076_A0A8C3KY43|Chrysolophus_pictus	UPAR/Ly6 domain-containing protein	9089	Chrysolophus pictus	A0A8C3KY43	IPR035076
InterPro|IPR035076_A0A8C3KYK5|Chrysolophus_pictus	UPAR/Ly6 domain-containing protein	9089	Chrysolophus pictus	A0A8C3KYK5	IPR035076
InterPro|IPR035076_A0A8C3L1Q4|Chrysolophus_pictus	UPAR/Ly6 domain-containing protein	9089	Chrysolophus pictus	A0A8C3L1Q4	IPR035076
InterPro|IPR035076_A0A8C3MJN2|Geospiza_parvula	UPAR/Ly6 domain-containing protein	87175	Geospiza parvula	A0A8C3MJN2	IPR035076
InterPro|IPR035076_A0A8C3P9X3|Chrysemys_picta_bellii	UPAR/Ly6 domain-containing protein	8478	Chrysemys picta bellii	A0A8C3P9X3	IPR035076
InterPro|IPR035076_A0A8C3P9Y5|Chrysemys_picta_bellii	Snake toxin/toxin-like domain-containing protein	8478	Chrysemys picta bellii	A0A8C3P9Y5	IPR035076
InterPro|IPR035076_A0A8C3Q629|Geospiza_parvula	UPAR/Ly6 domain-containing protein	87175	Geospiza parvula	A0A8C3Q629	IPR035076
InterPro|IPR035076_A0A8C3Q6K2|Geospiza_parvula	UPAR/Ly6 domain-containing protein	87175	Geospiza parvula	A0A8C3Q6K2	IPR035076
InterPro|IPR035076_A0A8C3QWY2|Cyanoderma_ruficeps	UPAR/Ly6 domain-containing protein	181631	Cyanoderma ruficeps	A0A8C3QWY2	IPR035076
InterPro|IPR035076_A0A8C3QWZ3|Cyanoderma_ruficeps	UPAR/Ly6 domain-containing protein	181631	Cyanoderma ruficeps	A0A8C3QWZ3	IPR035076
InterPro|IPR035076_A0A8C3QXS2|Cyanoderma_ruficeps	UPAR/Ly6 domain-containing protein	181631	Cyanoderma ruficeps	A0A8C3QXS2	IPR035076
InterPro|IPR035076_A0A8C3SVF1|Chelydra_serpentina	Snake toxin/toxin-like domain-containing protein	8475	Chelydra serpentina	A0A8C3SVF1	IPR035076
InterPro|IPR035076_A0A8C3SXT0|Chelydra_serpentina	UPAR/Ly6 domain-containing protein	8475	Chelydra serpentina	A0A8C3SXT0	IPR035076
InterPro|IPR035076_A0A8C3T1E6|Chelydra_serpentina	UPAR/Ly6 domain-containing protein	8475	Chelydra serpentina	A0A8C3T1E6	IPR035076
InterPro|IPR035076_A0A8C3U214|Catharus_ustulatus	UPAR/Ly6 domain-containing protein	91951	Catharus ustulatus	A0A8C3U214	IPR035076
InterPro|IPR035076_A0A8C3U3I4|Catharus_ustulatus	UPAR/Ly6 domain-containing protein	91951	Catharus ustulatus	A0A8C3U3I4	IPR035076
InterPro|IPR035076_A0A8C3WI24|Catagonus_wagneri	UPAR/Ly6 domain-containing protein	51154	Catagonus wagneri	A0A8C3WI24	IPR035076
InterPro|IPR035076_A0A8C3XS52|Chelydra_serpentina	UPAR/Ly6 domain-containing protein	8475	Chelydra serpentina	A0A8C3XS52	IPR035076
InterPro|IPR035076_A0A8C3XSA6|Chelydra_serpentina	UPAR/Ly6 domain-containing protein	8475	Chelydra serpentina	A0A8C3XSA6	IPR035076
InterPro|IPR035076_A0A8C3YIH1|Catagonus_wagneri	UPAR/Ly6 domain-containing protein	51154	Catagonus wagneri	A0A8C3YIH1	IPR035076
InterPro|IPR035076_A0A8C4MR09|Equus_asinus_asinus	UPAR/Ly6 domain-containing protein	83772	Equus asinus asinus	A0A8C4MR09	IPR035076
InterPro|IPR035076_A0A8C4MUG5|Equus_asinus_asinus	UPAR/Ly6 domain-containing protein	83772	Equus asinus asinus	A0A8C4MUG5	IPR035076
InterPro|IPR035076_A0A8C4MYM1|Equus_asinus_asinus	UPAR/Ly6 domain-containing protein	83772	Equus asinus asinus	A0A8C4MYM1	IPR035076
InterPro|IPR035076_A0A8C4N274|Equus_asinus_asinus	UPAR/Ly6 domain-containing protein	83772	Equus asinus asinus	A0A8C4N274	IPR035076
InterPro|IPR035076_A0A8C4PEM1|Dromaius_novaehollandiae	UPAR/Ly6 domain-containing protein	8790	Dromaius novaehollandiae	A0A8C4PEM1	IPR035076
InterPro|IPR035076_A0A8C4PEV4|Dromaius_novaehollandiae	UPAR/Ly6 domain-containing protein	8790	Dromaius novaehollandiae	A0A8C4PEV4	IPR035076
InterPro|IPR035076_A0A8C4PU36|Equus_asinus_asinus	UPAR/Ly6 domain-containing protein	83772	Equus asinus asinus	A0A8C4PU36	IPR035076
InterPro|IPR035076_A0A8C4TT05|Falco_tinnunculus	UPAR/Ly6 domain-containing protein	100819	Falco tinnunculus	A0A8C4TT05	IPR035076
InterPro|IPR035076_A0A8C4TTJ7|Falco_tinnunculus	UPAR/Ly6 domain-containing protein	100819	Falco tinnunculus	A0A8C4TTJ7	IPR035076
InterPro|IPR035076_A0A8C4TYR6|Falco_tinnunculus	UPAR/Ly6 domain-containing protein	100819	Falco tinnunculus	A0A8C4TYR6	IPR035076
InterPro|IPR035076_A0A8C4VL83|Gopherus_evgoodei	Snake toxin/toxin-like domain-containing protein	1825980	Gopherus evgoodei	A0A8C4VL83	IPR035076
InterPro|IPR035076_A0A8C4YF75|Gopherus_evgoodei	UPAR/Ly6 domain-containing protein	1825980	Gopherus evgoodei	A0A8C4YF75	IPR035076
InterPro|IPR035076_A0A8C4YFH0|Gopherus_evgoodei	UPAR/Ly6 domain-containing protein	1825980	Gopherus evgoodei	A0A8C4YFH0	IPR035076
InterPro|IPR035076_A0A8C4YFT7|Gopherus_evgoodei	Snake toxin/toxin-like domain-containing protein	1825980	Gopherus evgoodei	A0A8C4YFT7	IPR035076
InterPro|IPR035076_A0A8C4YFW6|Gopherus_evgoodei	UPAR/Ly6 domain-containing protein	1825980	Gopherus evgoodei	A0A8C4YFW6	IPR035076
InterPro|IPR035076_A0A8C4YG24|Gopherus_evgoodei	Snake toxin/toxin-like domain-containing protein	1825980	Gopherus evgoodei	A0A8C4YG24	IPR035076
InterPro|IPR035076_A0A8C4YG95|Gopherus_evgoodei	UPAR/Ly6 domain-containing protein	1825980	Gopherus evgoodei	A0A8C4YG95	IPR035076
InterPro|IPR035076_A0A8C5F063|Gopherus_evgoodei	UPAR/Ly6 domain-containing protein	1825980	Gopherus evgoodei	A0A8C5F063	IPR035076
InterPro|IPR035076_A0A8C5IGN6|Junco_hyemalis	UPAR/Ly6 domain-containing protein	40217	Junco hyemalis	A0A8C5IGN6	IPR035076
InterPro|IPR035076_A0A8C5IGN7|Junco_hyemalis	UPAR/Ly6 domain-containing protein	40217	Junco hyemalis	A0A8C5IGN7	IPR035076
InterPro|IPR035076_A0A8C5IIC3|Junco_hyemalis	UPAR/Ly6 domain-containing protein	40217	Junco hyemalis	A0A8C5IIC3	IPR035076
InterPro|IPR035076_A0A8C5KCA5|Jaculus_jaculus	UPAR/Ly6 domain-containing protein	51337	Jaculus jaculus	A0A8C5KCA5	IPR035076
InterPro|IPR035076_A0A8C5KHE8|Jaculus_jaculus	UPAR/Ly6 domain-containing protein	51337	Jaculus jaculus	A0A8C5KHE8	IPR035076
InterPro|IPR035076_A0A8C5L038|Jaculus_jaculus	UPAR/Ly6 domain-containing protein	51337	Jaculus jaculus	A0A8C5L038	IPR035076
InterPro|IPR035076_A0A8C5L0N5|Jaculus_jaculus	UPAR/Ly6 domain-containing protein	51337	Jaculus jaculus	A0A8C5L0N5	IPR035076
InterPro|IPR035076_A0A8C5MY48|Leptobrachium_leishanense	Snake toxin/toxin-like domain-containing protein	445787	Leptobrachium leishanense	A0A8C5MY48	IPR035076
InterPro|IPR035076_A0A8C5NJM5|Junco_hyemalis	UPAR/Ly6 domain-containing protein	40217	Junco hyemalis	A0A8C5NJM5	IPR035076
InterPro|IPR035076_A0A8C5RL96|Laticauda_laticaudata	UPAR/Ly6 domain-containing protein	8630	Laticauda laticaudata	A0A8C5RL96	IPR035076
InterPro|IPR035076_A0A8C5RLI8|Laticauda_laticaudata	UPAR/Ly6 domain-containing protein	8630	Laticauda laticaudata	A0A8C5RLI8	IPR035076
InterPro|IPR035076_A0A8C5RXQ7|Laticauda_laticaudata	UPAR/Ly6 domain-containing protein	8630	Laticauda laticaudata	A0A8C5RXQ7	IPR035076
InterPro|IPR035076_A0A8C5T6G9|Malurus_cyaneus_samueli	UPAR/Ly6 domain-containing protein	2593467	Malurus cyaneus samueli	A0A8C5T6G9	IPR035076
InterPro|IPR035076_A0A8C5T767|Malurus_cyaneus_samueli	UPAR/Ly6 domain-containing protein	2593467	Malurus cyaneus samueli	A0A8C5T767	IPR035076
InterPro|IPR035076_A0A8C5T776|Malurus_cyaneus_samueli	UPAR/Ly6 domain-containing protein	2593467	Malurus cyaneus samueli	A0A8C5T776	IPR035076
InterPro|IPR035076_A0A8C5WPP8|Laticauda_laticaudata	Snake toxin/toxin-like domain-containing protein	8630	Laticauda laticaudata	A0A8C5WPP8	IPR035076
InterPro|IPR035076_A0A8C5XAT1|Microcebus_murinus	UPAR/Ly6 domain-containing protein	30608	Microcebus murinus	A0A8C5XAT1	IPR035076
InterPro|IPR035076_A0A8C5YXZ7|Marmota_marmota_marmota	UPAR/Ly6 domain-containing protein	9994	Marmota marmota marmota	A0A8C5YXZ7	IPR035076
InterPro|IPR035076_A0A8C5YY14|Marmota_marmota_marmota	Snake toxin/toxin-like domain-containing protein	9994	Marmota marmota marmota	A0A8C5YY14	IPR035076
InterPro|IPR035076_A0A8C5Z060|Marmota_marmota_marmota	UPAR/Ly6 domain-containing protein	9994	Marmota marmota marmota	A0A8C5Z060	IPR035076
InterPro|IPR035076_A0A8C6AFJ5|Marmota_marmota_marmota	UPAR/Ly6 domain-containing protein	9994	Marmota marmota marmota	A0A8C6AFJ5	IPR035076
InterPro|IPR035076_A0A8C6C4T5|Monodon_monoceros	UPAR/Ly6 domain-containing protein	40151	Monodon monoceros	A0A8C6C4T5	IPR035076
InterPro|IPR035076_A0A8C6C5M1|Monodon_monoceros	UPAR/Ly6 domain-containing protein	40151	Monodon monoceros	A0A8C6C5M1	IPR035076
InterPro|IPR035076_A0A8C6DNG5|Moschus_moschiferus	UPAR/Ly6 domain-containing protein	68415	Moschus moschiferus	A0A8C6DNG5	IPR035076
InterPro|IPR035076_A0A8C6FNH2|Moschus_moschiferus	UPAR/Ly6 domain-containing protein	68415	Moschus moschiferus	A0A8C6FNH2	IPR035076
InterPro|IPR035076_A0A8C6G7I8|Mus_spicilegus	UPAR/Ly6 domain-containing protein	10103	Mus spicilegus	A0A8C6G7I8	IPR035076
InterPro|IPR035076_A0A8C6HIM2|Mus_spicilegus	UPAR/Ly6 domain-containing protein	10103	Mus spicilegus	A0A8C6HIM2	IPR035076
InterPro|IPR035076_A0A8C6IUD3|Melopsittacus_undulatus	UPAR/Ly6 domain-containing protein	13146	Melopsittacus undulatus	A0A8C6IUD3	IPR035076
InterPro|IPR035076_A0A8C6IVT7|Melopsittacus_undulatus	UPAR/Ly6 domain-containing protein	13146	Melopsittacus undulatus	A0A8C6IVT7	IPR035076
InterPro|IPR035076_A0A8C6QHP8|Nannospalax_galili	Snake toxin/toxin-like domain-containing protein	1026970	Nannospalax galili	A0A8C6QHP8	IPR035076
InterPro|IPR035076_A0A8C6QS20|Nannospalax_galili	UPAR/Ly6 domain-containing protein	1026970	Nannospalax galili	A0A8C6QS20	IPR035076
InterPro|IPR035076_A0A8C6R088|Nannospalax_galili	UPAR/Ly6 domain-containing protein	1026970	Nannospalax galili	A0A8C6R088	IPR035076
InterPro|IPR035076_A0A8C6XET3|Naja_naja	Snake toxin/toxin-like domain-containing protein	35670	Naja naja	A0A8C6XET3	IPR035076
InterPro|IPR035076_A0A8C6XF02|Naja_naja	Snake toxin/toxin-like domain-containing protein	35670	Naja naja	A0A8C6XF02	IPR035076
InterPro|IPR035076_A0A8C6XF04|Naja_naja	Snake toxin/toxin-like domain-containing protein	35670	Naja naja	A0A8C6XF04	IPR035076
InterPro|IPR035076_A0A8C6XFQ0|Naja_naja	UPAR/Ly6 domain-containing protein	35670	Naja naja	A0A8C6XFQ0	IPR035076
InterPro|IPR035076_A0A8C6XGV8|Naja_naja	Snake toxin/toxin-like domain-containing protein	35670	Naja naja	A0A8C6XGV8	IPR035076
InterPro|IPR035076_A0A8C6XPA7|Naja_naja	Snake toxin/toxin-like domain-containing protein	35670	Naja naja	A0A8C6XPA7	IPR035076
InterPro|IPR035076_A0A8C6XRN7|Naja_naja	Snake toxin/toxin-like domain-containing protein	35670	Naja naja	A0A8C6XRN7	IPR035076
InterPro|IPR035076_A0A8C6Y153|Naja_naja	Snake toxin/toxin-like domain-containing protein	35670	Naja naja	A0A8C6Y153	IPR035076
InterPro|IPR035076_A0A8C6ZVA5|Nothoprocta_perdicaria	UPAR/Ly6 domain-containing protein	30464	Nothoprocta perdicaria	A0A8C6ZVA5	IPR035076
InterPro|IPR035076_A0A8C7A108|Nothoprocta_perdicaria	UPAR/Ly6 domain-containing protein	30464	Nothoprocta perdicaria	A0A8C7A108	IPR035076
InterPro|IPR035076_A0A8C7A373|Nothoprocta_perdicaria	Snake toxin/toxin-like domain-containing protein	30464	Nothoprocta perdicaria	A0A8C7A373	IPR035076
InterPro|IPR035076_A0A8C7B7I3|Neovison_vison	UPAR/Ly6 domain-containing protein	452646	Neovison vison	A0A8C7B7I3	IPR035076
InterPro|IPR035076_A0A8C7B950|Neovison_vison	UPAR/Ly6 domain-containing protein	452646	Neovison vison	A0A8C7B950	IPR035076
InterPro|IPR035076_A0A8C7BB17|Neovison_vison	UPAR/Ly6 domain-containing protein	452646	Neovison vison	A0A8C7BB17	IPR035076
InterPro|IPR035076_A0A8C7BK77|Neovison_vison	UPAR/Ly6 domain-containing protein	452646	Neovison vison	A0A8C7BK77	IPR035076
InterPro|IPR035076_A0A8C7DVX6|Naja_naja	Snake toxin/toxin-like domain-containing protein	35670	Naja naja	A0A8C7DVX6	IPR035076
InterPro|IPR035076_A0A8C7DYW7|Naja_naja	UPAR/Ly6 domain-containing protein	35670	Naja naja	A0A8C7DYW7	IPR035076
InterPro|IPR035076_A0A8C8AI37|Otus_sunia	UPAR/Ly6 domain-containing protein	257818	Otus sunia	A0A8C8AI37	IPR035076
InterPro|IPR035076_A0A8C8AK94|Otus_sunia	UPAR/Ly6 domain-containing protein	257818	Otus sunia	A0A8C8AK94	IPR035076
InterPro|IPR035076_A0A8C8E7F9|Otus_sunia	UPAR/Ly6 domain-containing protein	257818	Otus sunia	A0A8C8E7F9	IPR035076
InterPro|IPR035076_A0A8C8RFX3|Pelusios_castaneus	UPAR/Ly6 domain-containing protein	367368	Pelusios castaneus	A0A8C8RFX3	IPR035076
InterPro|IPR035076_A0A8C8RGC8|Pelusios_castaneus	Snake toxin/toxin-like domain-containing protein	367368	Pelusios castaneus	A0A8C8RGC8	IPR035076
InterPro|IPR035076_A0A8C8RGV6|Pelusios_castaneus	UPAR/Ly6 domain-containing protein	367368	Pelusios castaneus	A0A8C8RGV6	IPR035076
InterPro|IPR035076_A0A8C8RHX5|Pelusios_castaneus	UPAR/Ly6 domain-containing protein	367368	Pelusios castaneus	A0A8C8RHX5	IPR035076
InterPro|IPR035076_A0A8C8TDP1|Peromyscus_maniculatus_bairdii	Snake toxin/toxin-like domain-containing protein	230844	Peromyscus maniculatus bairdii	A0A8C8TDP1	IPR035076
InterPro|IPR035076_A0A8C8WAF7|Panthera_leo	UPAR/Ly6 domain-containing protein	9689	Panthera leo	A0A8C8WAF7	IPR035076
InterPro|IPR035076_A0A8C8WAM1|Panthera_leo	UPAR/Ly6 domain-containing protein	9689	Panthera leo	A0A8C8WAM1	IPR035076
InterPro|IPR035076_A0A8C8YFH7|Prolemur_simus	Snake toxin/toxin-like domain-containing protein	1328070	Prolemur simus	A0A8C8YFH7	IPR035076
InterPro|IPR035076_A0A8C9AIC0|Prolemur_simus	UPAR/Ly6 domain-containing protein	1328070	Prolemur simus	A0A8C9AIC0	IPR035076
InterPro|IPR035076_A0A8C9AL39|Prolemur_simus	UPAR/Ly6 domain-containing protein	1328070	Prolemur simus	A0A8C9AL39	IPR035076
InterPro|IPR035076_A0A8C9CSB2|Phocoena_sinus	UPAR/Ly6 domain-containing protein	42100	Phocoena sinus	A0A8C9CSB2	IPR035076
InterPro|IPR035076_A0A8C9E5Y9|Phocoena_sinus	UPAR/Ly6 domain-containing protein	42100	Phocoena sinus	A0A8C9E5Y9	IPR035076
InterPro|IPR035076_A0A8C9F2R7|Pavo_cristatus	UPAR/Ly6 domain-containing protein	9049	Pavo cristatus	A0A8C9F2R7	IPR035076
InterPro|IPR035076_A0A8C9F4G2|Pavo_cristatus	UPAR/Ly6 domain-containing protein	9049	Pavo cristatus	A0A8C9F4G2	IPR035076
InterPro|IPR035076_A0A8C9FTV2|Pavo_cristatus	Snake toxin/toxin-like domain-containing protein	9049	Pavo cristatus	A0A8C9FTV2	IPR035076
InterPro|IPR035076_A0A8C9G5D9|Pavo_cristatus	UPAR/Ly6 domain-containing protein	9049	Pavo cristatus	A0A8C9G5D9	IPR035076
InterPro|IPR035076_A0A8C9I048|Piliocolobus_tephrosceles	UPAR/Ly6 domain-containing protein	591936	Piliocolobus tephrosceles	A0A8C9I048	IPR035076
InterPro|IPR035076_A0A8C9I0A9|Piliocolobus_tephrosceles	UPAR/Ly6 domain-containing protein	591936	Piliocolobus tephrosceles	A0A8C9I0A9	IPR035076
InterPro|IPR035076_A0A8C9KP96|Serinus_canaria	UPAR/Ly6 domain-containing protein	9135	Serinus canaria	A0A8C9KP96	IPR035076
InterPro|IPR035076_A0A8C9KPZ7|Serinus_canaria	UPAR/Ly6 domain-containing protein	9135	Serinus canaria	A0A8C9KPZ7	IPR035076
InterPro|IPR035076_A0A8C9KUD9|Serinus_canaria	UPAR/Ly6 domain-containing protein	9135	Serinus canaria	A0A8C9KUD9	IPR035076
InterPro|IPR035076_A0A8C9KVD4|Serinus_canaria	UPAR/Ly6 domain-containing protein	9135	Serinus canaria	A0A8C9KVD4	IPR035076
InterPro|IPR035076_A0A8C9L2H7|Serinus_canaria	UPAR/Ly6 domain-containing protein	9135	Serinus canaria	A0A8C9L2H7	IPR035076
InterPro|IPR035076_A0A8C9LDC4|Pavo_cristatus	UPAR/Ly6 domain-containing protein	9049	Pavo cristatus	A0A8C9LDC4	IPR035076
InterPro|IPR035076_A0A8C9M4F8|Panthera_tigris_altaica	UPAR/Ly6 domain-containing protein	74533	Panthera tigris altaica	A0A8C9M4F8	IPR035076
InterPro|IPR035076_A0A8C9Q8Y6|Spermophilus_dauricus	UPAR/Ly6 domain-containing protein	99837	Spermophilus dauricus	A0A8C9Q8Y6	IPR035076
InterPro|IPR035076_A0A8C9QBE8|Spermophilus_dauricus	UPAR/Ly6 domain-containing protein	99837	Spermophilus dauricus	A0A8C9QBE8	IPR035076
InterPro|IPR035076_A0A8C9USU2|Spermophilus_dauricus	UPAR/Ly6 domain-containing protein	99837	Spermophilus dauricus	A0A8C9USU2	IPR035076
InterPro|IPR035076_A0A8D0AY28|Salvator_merianae	Snake toxin/toxin-like domain-containing protein	96440	Salvator merianae	A0A8D0AY28	IPR035076
InterPro|IPR035076_A0A8D0BLG9|Salvator_merianae	UPAR/Ly6 domain-containing protein	96440	Salvator merianae	A0A8D0BLG9	IPR035076
InterPro|IPR035076_A0A8D0BMJ2|Salvator_merianae	Snake toxin/toxin-like domain-containing protein	96440	Salvator merianae	A0A8D0BMJ2	IPR035076
InterPro|IPR035076_A0A8D0ESB1|Strix_occidentalis_caurina	UPAR/Ly6 domain-containing protein	311401	Strix occidentalis caurina	A0A8D0ESB1	IPR035076
InterPro|IPR035076_A0A8D0ESK4|Strix_occidentalis_caurina	Snake toxin/toxin-like domain-containing protein	311401	Strix occidentalis caurina	A0A8D0ESK4	IPR035076
[truncated: 304 more rows]
