# Supplementary material for: Domain loss enabled evolution of novel functions in the snake three-finger toxin gene superfamily
Source: Nat Commun. 2023 Aug 11;14:4861. doi: 10.1038/s41467-023-40550-0 (PMC10421932; doi:10.1038/s41467-023-40550-0)
Supplement: Supplementary file 7 — Supplementary Data 4 [file 41467_2023_40550_MOESM7_ESM.zip]

Archive with 3 entries (2 files):
- SD4_Protein_embeddings/
- SD4_Protein_embeddings/embs_3ftx_tolip.h5
- SD4_Protein_embeddings/embs_3ftx.h5
